# Supplementary material for: Characterization of genes and alleles involved in the control of flowering time in grapevine
Source: PLoS One. 2019 Jul 3;14(7):e0214703. doi: 10.1371/journal.pone.0214703 (PMC6608932; doi:10.1371/journal.pone.0214703)
Supplement: S1 File — (ZIP) [file pone.0214703.s004.zip]

Archive with 93 entries (92 files):
- VIT_200s0203g00080.fasta
- __MACOSX/
- __MACOSX/._VIT_200s0203g00080.fasta
- VIT_200s1675g00010.fasta
- __MACOSX/._VIT_200s1675g00010.fasta
- VIT_201s0010g00740.fasta
- __MACOSX/._VIT_201s0010g00740.fasta
- VIT_201s0010g02270.fasta
- __MACOSX/._VIT_201s0010g02270.fasta
- VIT_201s0010g03890.fasta
- __MACOSX/._VIT_201s0010g03890.fasta
- VIT_201s0011g00100.fasta
- __MACOSX/._VIT_201s0011g00100.fasta
- VIT_201s0011g00110.fasta
- __MACOSX/._VIT_201s0011g00110.fasta
- VIT_201s0011g01560.fasta
- __MACOSX/._VIT_201s0011g01560.fasta
- VIT_201s0011g02120.fasta
- __MACOSX/._VIT_201s0011g02120.fasta
- VIT_201s0011g03070.fasta
- __MACOSX/._VIT_201s0011g03070.fasta
- VIT_201s0011g03140.fasta
- __MACOSX/._VIT_201s0011g03140.fasta
- VIT_201s0011g04240.fasta
- __MACOSX/._VIT_201s0011g04240.fasta
- VIT_201s0011g05260.fasta
- __MACOSX/._VIT_201s0011g05260.fasta
- VIT_201s0011g06410.fasta
- __MACOSX/._VIT_201s0011g06410.fasta
- VIT_201s0026g00150.fasta
- __MACOSX/._VIT_201s0026g00150.fasta
- VIT_201s0026g02200.fasta
- __MACOSX/._VIT_201s0026g02200.fasta
- VIT_201s0026g02580.fasta
- __MACOSX/._VIT_201s0026g02580.fasta
- VIT_204s0023g02820.fasta
- __MACOSX/._VIT_204s0023g02820.fasta
- VIT_204s0044g00850.fasta
- __MACOSX/._VIT_204s0044g00850.fasta
- VIT_205s0102g01160.fasta
- __MACOSX/._VIT_205s0102g01160.fasta
- VIT_206s0004g03590.fasta
- __MACOSX/._VIT_206s0004g03590.fasta
- VIT_206s0009g02480.fasta
- __MACOSX/._VIT_206s0009g02480.fasta
- VIT_207s0005g02260.fasta
- __MACOSX/._VIT_207s0005g02260.fasta
- VIT_207s0104g01590.fasta
- __MACOSX/._VIT_207s0104g01590.fasta
- VIT_208s0007g04200.fasta
- __MACOSX/._VIT_208s0007g04200.fasta
- VIT_208s0056g01230.fasta
- __MACOSX/._VIT_208s0056g01230.fasta
- VIT_210s0116g00750.fasta
- __MACOSX/._VIT_210s0116g00750.fasta
- VIT_211s0052g01800.fasta
- __MACOSX/._VIT_211s0052g01800.fasta
- VIT_212s0028g03350.fasta
- __MACOSX/._VIT_212s0028g03350.fasta
- VIT_213s0019g03550.fasta
- __MACOSX/._VIT_213s0019g03550.fasta
- VIT_213s0067g03390.fasta
- __MACOSX/._VIT_213s0067g03390.fasta
- VIT_214s0006g00640.fasta
- __MACOSX/._VIT_214s0006g00640.fasta
- VIT_214s0030g00440.fasta
- __MACOSX/._VIT_214s0030g00440.fasta
- VIT_214s0068g01800.fasta
- __MACOSX/._VIT_214s0068g01800.fasta
- VIT_214s0081g00440.fasta
- __MACOSX/._VIT_214s0081g00440.fasta
- VIT_214s0083g01030.fasta
- __MACOSX/._VIT_214s0083g01030.fasta
- VIT_214s0083g01050.fasta
- __MACOSX/._VIT_214s0083g01050.fasta
- VIT_215s0048g01280.fasta
- __MACOSX/._VIT_215s0048g01280.fasta
- VIT_216s0013g00860.fasta
- __MACOSX/._VIT_216s0013g00860.fasta
- VIT_217s0000g00150.fasta
- __MACOSX/._VIT_217s0000g00150.fasta
- VIT_217s0000g02630.fasta
- __MACOSX/._VIT_217s0000g02630.fasta
- VIT_217s0000g06570.fasta
- __MACOSX/._VIT_217s0000g06570.fasta
- VIT_217s0000g08480.fasta
- __MACOSX/._VIT_217s0000g08480.fasta
- VIT_217s0000g10300.fasta
- __MACOSX/._VIT_217s0000g10300.fasta
- VIT_218s0001g01800.fasta
- __MACOSX/._VIT_218s0001g01800.fasta
- VIT_218s0001g07460.fasta
- __MACOSX/._VIT_218s0001g07460.fasta
