# Supplementary material for: Characterization of genes and alleles involved in the control of flowering time in grapevine
Source: PLoS One. 2019 Jul 3;14(7):e0214703. doi: 10.1371/journal.pone.0214703 (PMC6608932; doi:10.1371/journal.pone.0214703)
Supplement: S1 File — (ZIP) [file pone.0214703.s004.zip › VIT_200s0203g00080.fasta]

>N2
TATCACAACGTGTCACACATCCAAACGCTTTCACTACGTGGCGCGCCTTCATAGCTTCCT
CCCACTTTTAGGGATATTTTTTTTTATTTGAGTGTTTGATTTGTATTTATTTATTATTAT
TTTTCTTTTGGAAATCTTGTTCCTGGAACCTTAAAAAGAAGAACGGCAGGCAACAACCAC
CATTCACCAATCGCAGCTGCTCCTCCAATGGCGGGGTCTTTGGAGTCACTGGTGGTGGGA
AAAGTGATAGGAGATGTTGTGAACATGTTCACTCCGGCGGCGGAGTTCACCGTCCATTAT
GGGTCTAGACAGGTGGCTAATGGGCGCATGATTCCGCCCTCCGCTGCCGTGGATAAGCCC
AAAGTCCAAATTCATGGACATCGTCTCTCTTCCAATCTCTACACTCTTGTATGTGCCTTC
ATTTCTTCTAGTTTTTTCACGTCTGTCGTTTGAATGAGAATGATTCTTTAATTTGTGACC
ATTGGATAGGTTATGGTGGACCCTGATGCTCCAAGTCCCAGTGAACCGACATTGAGAGAG
TGGCTCCATTGGTAATTAATTCGTTTCCGCTATGCTTGGTTCATATT
>E1
NATCACAACGTGTCACACATCCAAACACTTTCGCTACGTGGCGCGCCTTCATAGCTTCCT
CCCACTTTTAGGGATATATTTTTTTTTATTTGAGTGTTTGATTTGTATTTATTTATTATT
ATTTTTCTTTTGGAAATCTTGTTCCTGGAACCTTAAAAAGAAGAACGGCAGGCAACAACC
ACCATTCACCAATCGCAGCTGCTCCTCCAATGGCGGGGTCTTTGGAGTCACTGGTGGTGG
GAAAAGTGATAGGAGATGTTGTGAACATGTTCACTCCGGCGGCGGAGTTCACCGTCCATT
ATGGGTCTAGACAGGTGGCTAATGGGCGCATGATTCCGCCCTCCGCTGCCGTGGATAAGC
CCAAAGTCCAAATTCATGGACATCGTCTCTCTTCCAATCTCTACACTCTTGTATGTGCCT
TCATTTCTTCTAGTTTTTTCACGTCTGTCGTTTGAATGAGAATGATTCTTTAATTTGTGA
CCATTGGATAGGTTATGGTGGACCCTGATGCTCCAAGTCCCAGTGAACCGACATTGAGAG
AGTGGCTCCATTGGTAATTAATTCGTTTCCGCTATGTTTGGCTCATATTA
>L1
NATCGCAACGTGTCACCGATCCAAATACTTTCGCTACGTGGCGCGCCTTCATAGCTTCCT
CCCACTTTTAGGGATATATTTTTTTTTATTTGAGTGTTTGATTTGTATTTATTTATTATT
ATTTTTCTTTTGGAAATCTTGTTCCTGGAACCTTAAAAAGAAGAACGGCAGGCAACAACC
ACCATTCACCAATCGCAGCTGCTCCTCCAATGGCGGGGTCTTTGGAGTCACTGGTGGTGG
GAAAAGTGATAGGAGATGTTGTGAACATGTTCACTCCGGCGGCGGAGTTCACCGTCCATT
ATGGGTCTAGACAGGTGGCTAATGGGCGCATGATTCCGCCCTCCGCTGCCGTGGATAAGC
CCAAAGTCCAAATTCATGGACATCGTCTCTCTTCCAATCTCTACACTCTTGTATGTGCCT
TCATTTCTTCTAGTTTTTTCACGTCTGTCGTTTGAATGAGAATGATTCTTTAATTTGTGA
CCATTGGATAGGTTATGGTGGACCCTGATGCTCCAAGTCCCAGTGAACCGACATTGAGAG
AGTGGCTCCATTGGTAATTAATTCGTTTCCGCTATGTTTGGCTCATATTA
