# Supplementary material for: Characterization of genes and alleles involved in the control of flowering time in grapevine
Source: PLoS One. 2019 Jul 3;14(7):e0214703. doi: 10.1371/journal.pone.0214703 (PMC6608932; doi:10.1371/journal.pone.0214703)
Supplement: S1 File — (ZIP) [file pone.0214703.s004.zip › VIT_200s1675g00010.fasta]

>E2
CAATGCATGGTACCTTCACATAGAATAAGTGGAGAAAACTGTTTTCCATATTTGCATTTA
CAAATAGAATTTTGTTCTTGAAAACAATTGTTGTAAGAATGAAAATGTTGCCCTTCGATA
TGCAGTTTGAAAGAGTATAACATGAGGATTTGAAAGTAACGAGGAGTGTTGAAGTCTCTC
TCTAATGAGAGGGGGTAGTTGTTGGTTTGTGGTGGAATCAAAGTCCTTTGAAGTCTTAGT
GGAGGAAGTTCGTGGGAAGTTAAGAGGAATCATTGTGGAGAGAAGTAGAGGATTCTCATC
TTGGATTCAATTTGGGGATGGGAGCCTAAGGAGGCTGCTGGAAGGTATTGAAGAATGTTG
CAAGGAGGAAAAGGAAGGAAGATTTGTAAAAGTTTGGGAGGATGAGGGGAGAAAGTTCAG
GTTGGAGAGGCGCATCAATGGGGCGGGGAGGTTCGTCCTGTGCTTAGTACTCGATCTTGA
GGCAAAGAGATTTTGTTTAGTGTTCCTGAAGGAAAGGGGCTGATTGGGGGCTTGGCCACT
TTGGTTGAGAAACTTAGATCCCTTGGGATAATATTTTTTGCTGAAACAAGGCATGCACCT
ATGCTTACAGCTAGAAGGGCCGATAGAAGCTTTGGCAATTCGGGGGAGTGTGAGAAGAGG
GCTTTTGTGGAGGTGGCTAGAGCGTCGGCTGGAAGGATAGGTGATGCTTTATGGCTTCAG
CTTGGTGGAAGGGAGAAGAGGAGTGAGGAGGAATAGTTGGGTCGTTGTTTGGTTGGTAGG
TGGGGAATCTCGTTAAGGAGATGGGGGGAGCGCCTGTGGAACCTTAAGAGAGGAGTGAGG
TTCTCGAAGCTGGGAGGTGCTTTCTTTCTTTTGGAGTTTGAAGATGGGGAGGAGGCAAAG
AGAGTGTGGAAGGGGGTGTGATGTTTCAAGGATAAGCTGTTGATTTTGGAGAAATGGAGT
GCGGAGGCCAGTTGTCTGCATTTAGGATCTCATGTCAAAGAAGTATGGGTGAGGGTGGTG
GGTCTTCCACTACACTTTTGGAATGGGGAGGTTTTCAGAAAAATTGGAGATTGTTGTGTG
GTTCATTGGGGTTGATGAGAATACAAGGAGGTTCTCTCAGCTCCAATGGGCTAGGATTTT
GGTTAAGTCAGAGGGGAAAGAGCTTTCGGGGACACTGCAATTGGTCGGGGATGCTGCATG
CTTTGCCATCCAGCTGTGGTGGGAGGTGCTGCCACGGGTGTTTGTAGTGGTGCCAATGAA
CAGAAGTCGGGGGAGCGTGGGAATGAATTTTAGGGCTGATGGTGCTAATGTCTCACTCAC
GGGGAGTAGCGTGGGGAGGGAGTGGGAGCTTTTGCATGATGAAGGGGATGGATTGGATTG
TACAATCAGAAAAGCAAGGGATGTAGACAATGGTGACAGTGACGGTGAC
>N1
NAATGCATGGTACCTTCACATAGAATAAGTGGAGAAAACTGTTTTCCATATTAGCTATTA
CAAATAGAATTTTGTTCTTGAAAACAATTGTTTTAAGAATGAAAATGTTGCCCTTCGATA
TGCAGTTTGAAAGAGTATAACATGAGGATTTGAAAGTAACGAGAAGGAGTGTTGAAGTCT
CTCTCTAATGAGAGGGGGTAGTTGTTGGTTTGCGGTGGAATCAAAGTCCTTTGAAGTCTT
AGTGGAGGAAGTTCGTGGGAAGTTAAGAGGAATCATTTTGGAGAGAAGTAGAGGATTCTC
ATCTTGGATTCAATTTGGGGATGGGAGCCTAAGGAGGCTGCTGGAAGGTATTGAAGAATG
TTGCAAGGAGGAAAAGGAAGGAAGATTTGTAAAAGTTTGGGAGGATGAGGGGAGAAAGTT
CAGGTTGGAGAGGCGCATCAATGGGGCGGGGAGGTTCGTCCTGTGCTTAGTACTCGATCT
TGAGGCAAATAGATTTTGTTTAGTGTTCCTGAAGGAAAGGGGCTGATTGGGGGCTTGGCC
ACTTTGGTTGAGAAACTTAGATCCCTTGGGATAATATCTTTTGCTGAAACAAGGCATGCA
CCTATGCTTACAGCTGGAAGGGCCGATAGAAGCTTTGGCAATTCGGGGGAGTGTGAGAAG
AGGGCTTTTGTGGAGGTGGCTAGAGCGTCGGCTGGAAGGATAGGTGATGCTTTATGGCTT
CAGCTTGGTGGAAGGGAGAAGAGGAGTGAGGAGGAATAGTTGGGTCGTTGTTTGGTTGGT
AGGTGGGGAAAAGACTCGATTTTGGAGTCGGAAATGATCTTGTTAAGGAGATGGGGGGAG
CGCCTGTGGAACCTTAAGAGAGGAGTGAGGTTCTCGAAGCTGGGAGGTGCTATCTTTCTT
TTGGAGTTTGAAGATGGGGAGGAGGCAAAGAGAGTGTTGAAGGGGGTGTGATGTTTCAAG
GATGAGCTGTTGATTTTGGAGAAATGGAGTGCAGAGGCCGGTTGTCTGCATTTAGGATCT
CATGTCAAAGAAGTATGGGTGAGGGTGATGGGTCTTCCACTACACTTTTGGAATGGGGAG
GTTTTCAGAAAAATTGGAGATTGTTGTGTGGTTCATTGGGGTTGATGAGAATACAAGGAG
GTTCTCTCAGCTCCAATGGGCCAGGATTTTGGTTAAGTCAGAGGGGAAAGAGCTTTTGGG
GACACTGCAATTGGTCGGGGATGCTGCATGCTTTGCCATCCAGCTGTGGTGGGAGGTGCT
GCCATGGGTGTTTGTAGTGGTGCCAGTGAACAGAAGTCGGGGGAGCGTGGGAATGAAGTT
TAGGGCTGATGGTGCTAATGTCTCACTTGCAGGGAGTAGCGTGGGGAGGGAGTGGGAGCT
TTTGCATGATGAAGGGGATGGATTGGATTGTACAATCAGAAAAGCAAGGGATGTAGACAA
CTGTGACAGTGACGGTGA
>L2
