# Supplementary material for: Characterization of genes and alleles involved in the control of flowering time in grapevine
Source: PLoS One. 2019 Jul 3;14(7):e0214703. doi: 10.1371/journal.pone.0214703 (PMC6608932; doi:10.1371/journal.pone.0214703)
Supplement: S1 File — (ZIP) [file pone.0214703.s004.zip › VIT_201s0010g00740.fasta]

>E2
AGGATAAGGCATAGTTGTTTCTGGTGAAAAACCCATTGTAGATGAAGGACCTACTCTTGA
TTGAAGGATCTGTAGCAAAGAAGTAGAATTCATTTTAATGGATAAGAAGGGACAAATGAA
AAAAAAGGCATGATTTTGCTTTATACTATTTTGTTATGCAATCTCACTCACATCTTTTCC
AAGCATGCCTTCAATATTAAAATCCAGCCGCGGATTAACCGTAGCAAGTTTCATTGACAA
AAACTGGAAAATGAGAATAAATGTTAATATTTATCATGATCAAAAGCAAACAAAGTGTAG
AAATTATATAAAAGGAGAGGTGATCAAACACAAGAACTATGCCCTGTTAGCCAAAATAAT
GAAAGAGAGTTCACAAAAAGCATCAGAGGGTTAATTTCCTAAGAAGCTTATATCAAAAGA
CAGCCTTTCTGAAAGAGGAAAACTGAAGTGCTAATGTTTCGGAGACATTTAAGATGCAGG
ATAGAACAAATAAACCAGATCAATTGAGAACCAATAGGGAGGAAAAAGAGAACATAGATC
CTTAATACCATACCTCAACCTGCCGTTGAAGTGATTGCACATAGTTAATGATTTCATCTA
GCATGACCGCCTTGCCAGTGACCTACAAAAATCAAGCAATTCCCATGGAATGAGCCACGG
AAGCAACATCGAATTCCATAGATAATTCAATCTAATTATGGTCCCCAAGTTATTAATTCC
AACAAACCAACCTTGCTGCAACCAGGTACCAGGTCTTGAAGAAACTTCATCCTTTCACTG
ATCTTTTCCCTTCTTACCTGTCATCAAGGTCCACCAGCTTTAACTCCAAGACTAGGACAA
TAGAATTGCTTCTATCAAAACTAAAACTATCCATGAAAAATCTTACTCTTTCTGCAAGAC
TATGGCTGTTTGTTGCCTGACCTCTCCGTGCTCTGACATGAATATATTCTTCCTTTGGTG
GATCTGAAGCTTGTGCCCCCTGCTTACCGTGTTTTCCAGTGTTCTTACTGGGAACTGAAC
TTGGGTTTTGGTCTCCCTTATGTTGAATTTCAGGGTTATCCTTTGAAGCTTCTCCGGGTT
GCTGTGGGCTTCCCTTGACTTGATCAATCTCTGGGTCCTAACACAAAAAATCAGCAAATC
ATGAGTAAGAAAGCAACACATCACTCATCCAAAATTAAAGAAACAATTGGTTAACATGAT
CTTTAGTATTTACCTGACCACTTCTTTTCCTTTTCTTCGAGCCAAGGCCCTTGCCAGAAG
AAGGTTCACCACCTGTGCCCTCCAATATGGATGGCTCCTCTTGACCACCACCACCGCCTC
CACTGAACTCGGCTTCATCAGATTCATTACCAGACACCCCAATTCCTTGTTTTGCTTCTT
CAAGAGATTTCACTAAGCTCTCACTTTTTCTCTCATTCTTGAGTGGACTCCCTTCCATAG
CCCCACGCACAGCCGAAGAAACATCTTTTGAAATTTCAGCCATGCTTGGCTCATCCTTTT
GAGATTGCCCTCCAGGTACTGATTTCAACCCATTGCTTGCAAAAACATCTTGTTGCAGCA
ATCCCCCACCTCTAGAATAAGGATTCAAAGATTCAGGAATGCTAAAAGGGTTCATCATAT
CGCTAAAATTACCTCCATTGAAGCATGAGAACCTCGCTGCTCGCTCAATGAAACCAGAAT
CAGCGGGAAACTGTGACAAGCCCTGAGGGAGCATTCCAGGGGCATTCGGTAAGAAGATAC
CCCCTTTCAGCATCGAACTGGGTGGATTCCAACTAATGTCAAGTGTTTTATCAATATCCA
TTCTCAAAGAACCTGGACCCCCTTTTCTAATTCCTAGTGTGCTTGATGTGCTTGCATTGT
TCTGGACATTCATGTCACAAAAGCCTAAGGTTTGTGAACTGGCAGGATGGTCCCAGAGGT
TTGGGCCAAATGAGTCTACCATGGAAGCCGAGGAACATGAAGAAGAGCCAACTAGATCCC
CTTTGCAGACTGCCATCGGATTACCGCCCTGAACCGTACTCATAGACGTATTTGTGAGAT
TGCCACCACCGCCACCGAAACGCCAGTCCGATGACATACTAGCTGAATGGTAGTTCAAAG
AATCACCACTCCTCTTTTCTAGCTCAAATTTATCCTTGTCACTCATATCCATCTCTCCCT
GATAAGAAAACCAGAAGCAGCCAGAAACAGATGCCTTCCTCTTGCGCTCCAATTGTTTTT
TGAACCCCAAACAGACTTGAGACAATCTATATAGGAATTCCCCCAACAAAACCCTAATTG
CTCAACAACGGCAATCAAAGATCAAATACCCAAAAATCACCAGACAAATACACCAGCTCC
ACACTTATGTTGAATCAATAAACTGCAAAATTGAAGACCCACAACATAAGACACTTCAAT
GGTCACAGAAATATTCATTCAAAGCTCAATCCACCCATGTGAAGCTAGCTACAGGCTACA
GGTACAAGGAGAACGGCTGAGAACAAGTAAAAGGAAGAATGACCCACTTCAATTAATGAA
CTGAAAACCCCAAAGACATTAAAACAAAAACCCACGTACCAAAATATGTACCCAAGATCA
AACAAGTGTTAACTTCCACTATTTCCAAAGACAGCACTGAGAAGTCGCAGAACCAAAACT
ACTCAAAGGGAAGCCCTCCCAAGACAAAATAAAACACAAAACTCAGTTCAAAGAAGGCCT
CAAAAGGAGACCCTCTAGAAGCAGCTGTCAATTAAGCCCAACACAAAAAAAAAAATTTGA
ATTTTTTTCTCCTCTCTCTCTCTACTATCTTTTTTTTTTTTTTTTTCAGCACAATAAATA
CCACATTGAAAACCCTAGTCAGAGCAGCAGACCCTCAGCTCTGAAACAGAGAGAGGCCCA
ACTAAAACTGAGAAGAGAAAGATACCCATTTCAGATTCTGCACTACTTTTGGTACTGACC
TCCATTGAAGCTTTTCACTCAAACTTTATTGAATTTGGGTTCTGTTGAAACGCCTCCTGT
TTTTCCCTGCCATACATGTAGAGTGAGAGAGAAATATAGAGATCTCCAAAAGAGTGAGTG
TATAGAAAGAAAAACAGT
>L2
AGGATAAGGCATAGTTGTTTCTGGCGAAAAACCCATTGTAGATGAAGGACCTACTCTTGA
TTGAAGGATCTGTAGCAAAGAAGTAGAATTCATTTTAATGGATAAGAAGGGACAAATGAA
AAAAAAAGGCATGATTTTGCTTTATACTATTTTGTTATGCAATCTCACTCACATCTTTTC
CAAGCATGCCTTCAATATTAAAATCCAGCCGCGGATTAACGGTAGCAAGTTTCATTGACA
AAAACTGGAAAATGAGAATAAATGTTAATATTTAACATGATCAAAAGCAAACAAAGTGTA
GAAATTATATAAAAGGAGAGGTGATCAAACACAAGAACTATGCCCTGTTAGCCAAAATAA
TGAAAGAGAGTTCACAAAAAGCATCAGAGGGTTAATTTCCTAAGAAGCTTATATCAAAAG
ACAGCCTTTCTGAAAGAGGAAAACTGAAGTGCTAATGTTTCGGAGACATTTAAGATGCAG
GATAGAACAAATAAACCAGATCAATTGAGAACCAATAGGGAGGAAAAAGAGAACATAGAT
CCTTAATACCATACCTCAACCTGCCGTTGAAGTGATTGCACATAGTTAATGATTTCATCT
AGCATGACCGCCTTGCCAGTGACCTACAAAAATCAAGCAATTCCCATGGAATGAGCCACG
GAAGCAACATCGAATTCCATAGATAATTCAATCTAATTATGGTCCCCAAGTTATTAATTC
CAACAAACCAACCTTGCTGCAACCAGGTACCAGGTCTTGAAGAAACTTCATCCTTTCACT
GATCTTTTCCCTTCTTACCTGTCATCAAGGTCCACCAGCTTTAACTCCAAGACTAGGACA
ATAGAATTGCTTCTATCAAAACTAAAACTATCCATGAAAAATCTTACTCTTTCTGCAAGA
CTATGGCTGTTTGTTGCCTGACCTCTCCGTGCTCTGACATGAATATATTCTTCCTTTGGT
GGATCTGAAGCTTGTGCCCCCTGCTTACCGTGTTTTCCAGTGTTCTTACTGGGAACTGAA
CTTGGGTTTTGGTCTCCCTTATGTTGAATTTCAGGGTTATCCTTTGAAGCTTCTCCGGGT
TGCTGTGGGCTTCCCTTGACTTGATCAATCTCTGGGTCCTAACACAAAAAATCAGCAAAT
CATGAGTAAGAAAGCAACACATCACTCATCCAAAATTAAAGAAACAATTGGTTAACATGA
TATTTAGTATTTACCTGACCACTTCTTTTCCTTTTCTTCGAGCCAAGGCCCTTGCCAGAA
GAAGGTTCACCACCTGTGCCCTCCAATATGGATGGCTCCTCTTGACCACCACCACCGCCT
CCACTGAACTCGGCTTCGTCAGATTCATTACCAGACACCCCAATTCCTTGTTTTGCTTCT
TCAAGAGATTTCACTAAGCTCTCACTTTTTCTCTCATTCTTGAGTGGACTCCCTTCCATA
GCCCCACGCACAGCCGAAGAAACATCTTTTGAAATTTCAGCCATGCTTGGCTCATCCTTT
TGAGATTGCCCTCCAGGTACTGATTTCAACCCATTGCTTGCAAAAACATCTTGTTGCAGC
ATTCCCCCACCTCTAGAATAAGGATTCAAAGATTCAGGAATGCTAAAAGGGTTCATCATA
TCGCTAAAATTACCTCCATTGAAGCATGAGAACCTCGCTGCTCGCTCAATGAAACCAGAA
TCAGCGGGAAACTGTGACAAGCCCTGAGGGAGCATTCCAGGGGCATTCGGTAAGAAGATA
CCCCCTTTCAGCATCGAACTCGGTGGATTCCAACCAATGTCAAGTGTTTTATCAATATCC
ATTCTCAAAGAACCTGGACCCCCTTTTCTAATTCCTAGTGTGCTTGATGTGCTTGCATTG
TTCTGGACATTCATGTCACAAAAGCCTAAGGTTTGTGAATTGGCAGGATGGTCCCAGAGG
TTTGGGCCAAATGAGTCTACCATGGAAGCCGAGGAACATGAAGAAGAGCCAACTAGATCC
CCTTTGCAGACTGCCATCGGATTACCGCCCTGAACCGTACTCATAGACGTATTTGTGAGA
TTGCCACCACCACCACCGAAACGCCAGTCCGATGACATACTAGCTGAATGGTAGTTCAAA
GAATCACCACTCCTCTTTTCTAGCTCAAATTTATCCTTGTCACTCATATCCATCTCTCCC
TGATAAGAAAACCAGAAGCAGCCAGAAACAGATGCCTTCCTCTTGCGCTCCAATTGTTTT
TTGAACCCCAAACAGACTTGAGACAATCTATATAGGAATTCCCCCAACAAAACCCTAATT
GCTCAACAACGGCAATCAAAGATCAAATACCCAAAAATCACCAGACAAATACACCAGCTC
CACACTTACGCTGAATCAATAAACTGCAAAATTGAAGACCCACAACATAAGACACTTCAA
TGGTCACAGAAATATTCATTCAAAGCTCAATCCACCCATGTGAAGCTAGCTACAGGCAAC
AGGTACAAGGAGAACGGCTGAGAACAAGTAAAAGGAAGAATGACCCACTTCAATTAATGA
ACTGAAAACCCCAAAGACATTAAAACAAAAACCCACGTACCAAAATATGTACCCAAGATC
AAACAAGTGTTAACTTCCACTATTTCCAAAGACAGCACTGAGAAGTCGCAGAACCAAAAC
TACTCAAAGGGAAGCCCTCCCAAGACAAAATAAAACACAAAACTCAGTTCAAAGAAGGCC
TCAATAGGAGACCCTCTAGAAGCAGCTGTCAATTAAGCCCAACACAAAAAAAAAAATTTG
AATTTTTTTCTCCTCTCTCTCTCTACTATCTTTTTTTTTTTTTTTTTCAGCACAATAAAT
ACCACATTGAAAACCCTAGTCAGAGCAGCAGACCCTCAGCTCTGAAACAGAGAGAGGCCC
AACTAAAACTGAGAAGAGAAAGATACCCATTTCAGATTCTGCACTACTTTTGGTACTGAC
CTCCATTGAAGCTTTTCACTCAAACTTTATTGAATTTGGGTTCTGTTGAAACGCCTCCTG
TTTTTCCCTGCCATACATGTAGAGTGAGAGAGAAATATAGAGATCTCCAAAAGAGTGAGT
GTATAGAAAGAAAAACAGTA
>L1
AGGATAAGGCATAGTTGTTTCTGGCGAAAAACCCATTGTAGATGAAGGACCTACTCTTGA
TTGAAGGATCTGTAGCAAAGAAGTAGAATCCATTTTAATGGATGAGAAGGGACAAATGAA
AAAAAAGGCATGATTTTGCTTTATACTATTTTGTTATGCAATCTCACTCACATCTTTTCC
AAGCATGCCTTCAATATTAAAATCCAGCCGCGGATTAACCGTAGCAAGTTTCATTGACAA
AAACTGGAAAATGAGAATAAATGTTAATATTTATCATGATCAAAAGCAAACAAAGTGTAG
AAATTATATGAAAGGAGAGGTGATCAAACACAAGAACTATGCCCTGTTAGCCAAAATAAT
GAAAGAGAGTTCACAAAAAGCATCAGAGGGTTAATTTCCTAAGAAGCTTATATCAAAAGA
CAGCCTTTCTGAAAGAGGAAAACTGAAATGCTAATGTTTCGGAGACATTTAAGATGCAGG
ATAGAACAAATAAACCAGATCAATTGAGAACCAATAGGGAGGAAAAAGAGAACATAGATC
CTTAATACCATACCTCAACCTGCCGTTGAAGTGATTGCACATAGTTAATGATTTCATCTA
GCATGACCGCCTTGCCAGTGACCTACAAAAATCAAGCAATTCCCATGGAATGAGCCACAG
AAGCAACATTGAATTCCATAGATAATTCAATCTAATTATGGTCCCCAAGTTATTAATTCC
AACAAACCCACCTTGCTGCAACCAGGTACCAGGTCTTGAAGAAACTTCATCCTTTCACTG
ATCTTTTCCCTTCTTACCTGTCATCAAGGTCCACCAGCTTTAACTCCAAGACTAGGACAA
TAGAATTGCTTCTATCAAAACTAAAACTATCCATGAAAAATCTTACTCTTTCTGCAAGAC
TATGGCTGTTTGTTGCCTGACCTCTCCGTGCTCTGACATGAATATATTCTTCCTTTGGTG
GATCTGAAGCTTGTGCCCCCTGCTTACTGTGTTTTCCAGTGTTCTTACTGGGAACTGAAC
TTAGGTTTTGGTCTCCCTTATGTTGAATTTCAGGGTTATCCTTTGAAGCTTCTCCGGGTT
GCTGTGGGCTTCCCTTGACTTGATCAATCTCTGGGTCCTAACACAAAAAATCAGCAAATC
ATGAGTAAGAAAGCAACACATCACTCATCCAAAATTAAAGAAACAATTGGTAAACATGAT
ATTTAGCATTTACCTGACCACTTCTTTTCCTTTTCTTTGAGCCAAGGCCCTTGCCAGAAG
AAGGTTCACCACCTGTGCCCTCCAATATGGATGGCTCCTCTTGACCACCACCACCGCCTC
CACTGAACTCGGCTTCATCAGATTCATTACCAGACAACCCAATTCCTTGTTTTGCTTCTT
CAAGAGATTTCACTAAGCTCTCACTTTTTCTCTCATTCTTGAGTGGACTCCCTTCCATAG
CCCCACGCACAGCCGAAGAAACATCTTTTGAAATTTCAGCCATGCTTGGCTCATCCTTTT
GAGATTGCCCTCCAGGTACTGATTTCAACCCATTGCTTGCAAAAACATCTTGTTGCAGCA
TTCCCCCACCTCTAGAATAAGGATTCAAAGATTCAGGAATGCTAAAAGGGTTCATCATAT
CGCTAAAATTACCTCCATTGAAGCATGAGAACCTCGCTGCTCGCTCAATGAAACCAGAAT
CAGCGGGAAACTGTGACAAGCCCTGAGGGAGCATTCCAGGGGCATTCGGTAAGAAGATAC
CCCCTTTCAGCATCGAACTGGGTGGATTCCAACCAATGTCAAGTGTTTTATCAATATCCA
TTCTCAAAGAACCTGGACCCCCTTTTCTAATTCCTAGTGTGCTTGATGTGCTTGCATTGT
TCTGGACATTCATGTCACAAAAGCCTAAGGTTTGTGAATTGGCAGGATGGTCCCAGAGGT
TTGGGCCAAATGAGTCTACCATGGAAGCCGAGGAACATGAAGAAGAGCCAACTAGATCCC
CTTTGCAGACTGCCATCGGATTACCGCCCTGAACCGTACTCATAGACGTATTTGTGAGAT
GGCCACCACCGCCACCGAAACGCCAGTCCGATGACATACTAGCTGAATGGTAGTTCAAAG
AATCACCACTCCTCTTTTCTAGCTCAAATTTATCCTTGTCACTCATATCCATCTCTCCCT
GATAAGAAAACCAGAAGCAGCCAGAAACAGATGCCTTCCTCTTGCGCTCCAATTGTTTTT
TGAACCCCAAACAGACTTGAGACAATCTATATAGGAATTCCCCCAACAAAACCCTAATTG
CTCAACAACGGCAATCAAAGATCAAATACCCAAAAATCACCGGACAAATACACCAGCTCC
ACACTTATGTTGAATCAATAAACTGCAAAATTGAAGACCCACAACATAAGACACTTCAAT
GGTCACAGAAATATTCATTCAAAGCTCAATCCACCCATGTGAAGCTAGCTACAGGCTACA
GGTACAAGGAGAACGGCTGAGAACAAGTAAAAGGAAGAATGACCCACTTCAATTAATGAA
CTGAAAACCCAAAGACATTAAAACAAAAACCCACGTACCAAAATATGTACCCAAGATCAA
ACAAGTGTTAACTTCCACTATTTCCAAAGACAGCACTGAGAAGTCGCAGAACCAAAACTA
CTCAAAGGGAAGCCCTCCCAAGACAAAATAAAACACAAAACTCAGTTCAAAGAAGGCCTC
AAAAGGAGACCCTCTAGAAGCAGCTGTCAATTAAGCCCAACACAAAAAAAAAAATTTGAA
TTTTTTTCTCTCCTCTCTCTCTCTCTACTATCTTTTTTTTTTTTTTTTTCAGCACAATAA
ATACCACATTGAAAACCCTAGTCAGAGCAGCAGACCCTCAGCTCTGAAACAGAGAAAGGC
CCAACTAAAACTGAGAAGAGAAAGATACCCATTTCAGATTCTGCACTACTTTTGGTACTG
ACCTCCATTGAAGCTTTTCACTCAAACTTTATTGAATTTGGGTTCTGTTGAAACGCCTCC
TGTTTTTCCCTGCCATATATGTAGAGTGAGAGAGAAATATAGAGATCTCCAAAAGAGTGA
GTGTATAGAAAGAAAAACAGT
>E1
NGGATAAGGCATAGTTGTTTCTGGCGAAAAACCCATTGTAGATGAAGGACCTACTCTTGA
TTGAAGGATCTGTAGCAAAGAAGTAGAATCCATTTTAATGGATGAGAAGGGACAAATGAA
AAAAAAGGCATGATTTTGCTTTATGTTATGCAATCTCACTCACATCTTTTCCAAGCATGC
CTTCAATATTAAAATCCAGCCGCGGATTAACCGTAGCAAGTTTCATTGACAAAAACTGGA
AAATGAGAATAAATGTTAATATTTATCATGATCAAAAGCAAACAAAGTGTAGAAATTATA
TGAAAGGAGAGGTGATCAAACACAAGAACTATGCCCTGTTAGCAAAAATAATGAAAGAGA
GTTCACAAAAAGCATCAGAGGGTTAATTTCCTAAGAAGCTTATATCAAAAGACAGCCTTT
CTGAAAGAGGAAAACTGAAATGCTAATGTTTCGGAGACATTTAAGATGCAGGATAGAACA
AATAAACCAGATCAATTGAGAACCAATAGGGAGGAAAAAGAGAACATAGATCCTTAATAC
CATACCTCAACCTGCCGTTGAAGTGATTGCACATAGTTAATGATTTCATCTAGCATGACC
GCCTTGCCAGTGACCTACAAAAATCAAGCAATTCCCATGGAATGAGCCACAGAAGCAACA
TTGAATTCCATAGATAATTCAATTTAATTATGGTCCCCAAGTTATTAATTCCAACAAACC
CACCTTGCTGCAACCAGGTACCAGGTCTTGAAGAAACTTCATCCTTTCACTGATCTTTTC
CCTTCTTACCTGTCATCAAGGTCCACCAGCTTTAACTCCAAGACTAGGACAATAGAATTG
CTTCTATCAAAACTAAAACTATCCATGAAAAATCTTACTCTTTCTGCAAGACTATGGCTG
TTTGTTGCCTGACCTCTCCGTGCTCTGACATGAATATATTCTTCCTTTGGTGGATCTGAA
GCTTGTGCCCCCTGCTTACTGTGTTTTCCAGTGTTCTTACTGGGAACTGAACTTAGGTTT
TGGTCTCCCTTATGTTGAATTTCAGGGTTATCCTTTGAAGCTTCTCCGGGTTGCTGTGGG
CTTCCCTTGACTTGATCAATCTCTGGGTCCTAACACAAAAAATCAGCAAATCATGAGTAA
GAAAGCAACACATCACTCATCCAAAATTAAAGAAACAATTGGTAAACATGATATTTAGCA
TTTACCTGACCACTTCTTTTCCTTTTCTTCGAGCCAAGGCCCTTGCCAGAAGAAGGTTCA
CCACCTGTGCCCTCCAATATGGATGGCTCCTCTTGACCACCACCACCTCCTCCACTGAAC
TCGGCTTCATCAGATTCATTACCAGACAACCCAATTCCTTGTTTTGCTTCTTCAAGAGAT
TTCACTAAGCTCTCACTTTTTCTCTCATTCTTGAGTGGACTCCCTTCCATAGCCCCACGC
ACAGCCGAAGAAACATCTTTTGAAATTTCAGCCATGCTTGGCTCATCCTTTTGAGATTGC
CCTCCAGGTACTGATTTCAACCCATTGCTTGCAAAAACATCTTGTTGCAGCATTCCCCCA
CCTCTAGAATAAGGATTCAAAGATTCAGGAATGCTAAAAGGGTTCATCATATCGCTAAAA
TTACCTCCATTGAAGCATGAGAACCTCGCTGCTCGCTCAATGAAACCAGAATCAGCGGGA
AACTGTGACAAGCCCTGAGGGAGCATTCCAGGGGCATTCGGTAAGAAGATACCCCCTTTC
AGCATCGAACTGGGTGGATTCCAACCAATGTCAAGTGTTTTATCAATATCCATTCTCAAA
GAACCTGGACCCCCTTTTCTAATTCCTAGTGTGCTTGATGTGCTTGCATTGTTCTGGACA
TTCATGTCACAAAAGCCTAAGGTTTGTGAATTGGCAGGATGGTCCCAGAGGTTTGGGCCA
AATGAGTCTACCATGGAAGCCGAGGAACATGAAGAAGAGCCAACTAGATCCCCTTTGCAG
ACTGCCATCGGATTACCGCCCTGAACCGTACTCATAGACGTATTTGTGAGATGGCCACCA
CCGCCACCGAAACGCCAGTCCGATGACATACTAGCTGAATGGTAGTTCAAAGAATCACCA
CTCCTCTTTTCTAGCTCAAATTTATCCTTGTCACTCATATCCATCTCTCCCTGATAAGAA
AACCAGAAGCAGCCAGAAACAGATGCCTTCCTCTTGCGCTCCAATTGTTTTTTGAACCCC
AAACAGACTTGAGACAATCTATATAGGAATTCCCCCAACAAAACCCTAATTGCTCAACAA
CGGCAATCAAAGATCAAATACCCAAAAATCACCAGACAAATACACCAGCTCCACACTTAT
GTTGAATCAATAAACTGCAAAATTGAAGACCCACAACATAAGACACTTCAATGGTCACAG
AAATATTCATTCAAAGCTCAATCCACCCATGTGAAGCTAGCTACAGGCTACAGGTACAAG
GAGAACGGCTGAGAACAAGTAAAAGGAAGAATGACCCACTTCAATTAATGAACTGAAAAC
CCAAAGACATTAAAACAAAAACCCACGTACCAAAATATGTACCCAAGATCAAACAAGTGT
TAACTTCCACTATTTCCAAAGACAGCACTGAGAAGTCGCAGAACCAAAACTACTCAAAGG
GAAGCCCTCCCAAGACAAAATAAAACACAAAACTCAGTTCAAAGAAGGCCTCAAAAGGAG
ACCCTCTAGAAGCAGCTGTCAATTAAGCCCAACCAAAAAAAAAATTTTGAATTTTTTTCT
CTCCTCTCTCTCTCTCTACTATCTTTTTTTTTTTTTTTTTCAGCACAATAAATACCACAT
TGAAAACCCTAGTCAGAGCAGCAGACCCTCAGCTCTGAAACAGAGAGAGGCCCAACTAAA
ACTGAGAAGAGAAAGATACCCATTTCAGATTCTGCACTACTTTTGGTACTGACCTCCATT
GAAGCTTTTCACTCAAACTTTATTGAATTTGGGTTCTGTTGAAACGCCTCCTGTTTTTCC
CTGCCATATATGTAGAGTGAGAGAGAAATATAGAGATCTCCAAAAGAGTGAGTGTATAGA
AAGAAAAACAGT
