# Supplementary material for: Characterization of genes and alleles involved in the control of flowering time in grapevine
Source: PLoS One. 2019 Jul 3;14(7):e0214703. doi: 10.1371/journal.pone.0214703 (PMC6608932; doi:10.1371/journal.pone.0214703)
Supplement: S1 File — (ZIP) [file pone.0214703.s004.zip › VIT_201s0010g02270.fasta]

>E1
NAGTAGATGCTGCAGCCATGTTGGGGGGTGGGGTGGACGCAGTCCTGAAAGAAGGGAGCG
ATGATGGGATGAAACTAGTCCATCAGCTCATCACCTGTGCCAAGGTTGTGGCCTTCCGAG
ACAAATCACATGCCTCTGCATTACTATCTGAGCTTCGGGCTAATGCCCTTGTCTTTGGAA
CATCATTTCAGCGAGTTGCTTCCTGCTTTGTCCAAGGACTCTCAGACCGTCTCTCTCTGA
TTCAGTCACTTGGGGCAGTTGGAGTTGGGGGCTGCACAGTAAAAACAATGGATGTTACCC
CAGAAAAGGAAGAGGCCTTCCGCCTTTTCTTTGAGATTTGTCCGCAAATTCAATTCGGTC
ACTTGGCAGCCAATGCGTCAATATTGGAAGCCTTTGAGGGAGAGAGTTCAGTCCATGTTG
TGGATTTGGGCATGAACCTAGGTTCACCCCAGGGCCAGCAATGGCGCAGCCTAATGCACA
GCCTAGCCAACCGGGCAGGCAAGCCACCTAGCAGCCTCCAAATAACTGGTGTTGGAACCG
CTGCTGAATGCCTCAAAGACATAATTGATGAGCTAGAGGTCTATGCAGAAAGCTTGGGAA
TGAACTTCCAATTCTCAATGGTGGAAAGCAACTTAGAGAACCTTCAACCTGAAGATATCA
ATCTCCTTGAAGGGGAGGCTGTTGTTGTCAATAGCATCCTTCAGTTGCATTGTGTAGTGA
AAGAAAGCCGAGGGGCCTTAAATTCGGTTCTACAGAAGATACGCGAGCTATCACCAAAGG
CTGTGGTTCTAGTTGAGCAGGACGCAAGCCACAATGGGCCCTTCTTTCTGGGGAGGTTCA
TGGAGGCATTGCATTATTATTCAGCTATCTTTGATTCACTAGATGCAATGCTGCCTAAGT
ATGACACGAGGAGAGCCAAGATGGAGCAGTTCTATTTTGCAGAGGAGATTAAGAACATAA
TAAGCTGTGAGGGGTCAGCTAGAGTGGAAAGGCACCAAAGGCTTGACCAGTGGCGCAGAA
GGATGAGCCGTGCCGGGTTTCAATCATCGCCTATGAAGATGATAACAGAGGCCAAGCAGT
GGCTAGAGAAGGTTAAGCTTTGTGACGGTTACACCATTGTGGACGAGAAGGGGTGCTTGG
TTCTTGGGTGGAAGTCTAAGCCCATCATTGCAGCTTCTTGCTGGAAATGCTCCTAAATCA
GATCACGAGCTTGCCCAAATAAAGCTGATCATT
>E1
NAGTAGATGCTGCAGCCATGTTGGGGGGTGGGGTGGACGCAGTCCTGAAAGAAGGGAGCG
ATGATGGGATGAAACTAGTCCATCAGCTCATCACCTGTGCCAAGGTTGTGGCCTTCCGAG
ACAAATCACATGCCTCTGCATTACTATCTGAGCTTCGGGCTAATGCCCTTGTCTTTGGAA
CATCATTTCAGCGAGTTGCTTCCTGCTTTGTCCAAGGACTCTCAGACCGTCTCTCTCTGA
TTCAGTCACTTGGGGCAGTTGGAGTTGGGGGCTGCACAGTAAAAACAATGGATGTTACCC
CAGAAAAGGAAGAGGCCTTCCGCCTTTTCTTTGAGATTTGTCCGCAAATTCAATTCGGTC
ACTTGGCAGCCAATGCATCAATATTGGAAGCCTTTGAGGGAGAGAGTTCAGTCCATGTTG
TGGATTTGGGCATGAACCTAGGTTCACCCCAGGGCCAGCAATGGCGCAGCCTAATGCACA
GCCTAGCCAACCGGGCAGGCAAGCCACCTAGCAGCCTCCAAATAACTGGTGTTGGAACCG
CTGCTGAATGCCTCAAAGACATCATTGATGAGCTAGAGGTCTATGCAGAAAGCTTGGGAA
TGAACTTCCAATTCTCAATGGTGGAAAGCAACTTAGAGAACCTTCAACCTGAAGATATCA
ATCTCCTTGAAGGGGAGGCTGTTGTTGTCAATAGCATCCTTCAGTTGCATTGTGTAGTGA
AAGAAAGCCGAGGGGCCTTAAATTCGGTTCTACAGAAAATACGCGAGCTATCACCAAAGG
CTGTGGTTCTAGTTGAGCAGGACGCAAGCCACAATGGGCCCTTCTTTCTGGGGAGGTTCA
TGGAGGCATTGCATTATTATTCAGCTATCTTTGATTCACTAGATGCAATGCTGCCTAAGT
ATGACACGAGGAGAGCCAAGATGGAGCAGTTCTATTTTGCAGAGGAGATTAAGAACATAA
TAAGCTGTGAGGGGTCAGCTAGAGTGGAAAGGCACCAAAGGCTTGACCAGTGGCGCAGAA
GGATGAGCCGTGCCGGGTTTCAATCATCGCCTATGAAGATGATAACAGAGGCCAAGCAGT
GGCTAGAGAAGGTTAAGCTTTGTGACGGTTACACCATTGTGGACGAGAAGGGGTGCTTGG
TTCTTGGATGGAAGTCTAAGCCCATCATTGCAGCTTCTTGCTGGAAATGCTCCTAAATCA
GATCACGAGCTTGCCCAAATAAAGCTGATCAT
>L1
NAGTAGATGCTGCAGCCATGTTGGGGGGTGGGGTGGACGCAGTCCTGAAAGAAGGGAGCG
ATGATGGGATGAAACTAGTCTATCAGCTCATCACCTGTGCCAAGGTTGTGGCCTTCCGAG
ACAAATCACATGCCTCTGCATTACTATCTGAGCTTCGGGCTAATGCCCTTGTCTTTGGAA
CATCATTTCAGCGAGTTGCTTCCTGCTTTGTCCAAGGACTCTCAGACCGTCTCTCTCTGA
TTCAGTCACTTGGGGCAGTTGGAGTTGGGGGCTGCACAGTAAAAACAATGGATGTTACCC
CAGAAAAGGAAGAGGCCTTCCGCCTTTTCTTTGAGATTTGTCCGCAAATTCAATTCGGTC
ACTTGGCAGCCAATGCATCAATATTGGAAGCCTTTGAGGGAGAGAGTTCAGTCCATGTTG
TGGATTTGGGCATGAACCTAGGTTCACCCCAGGGCCAGCAATGGCGCAGCCTAATGCACA
GCCTAGCCAACCGGGCAGGCAAGCCACCTAGCAGCCTCCAAATAACTGGTGTTGGAACCG
CTGCTGAATGCCTCAAAGACATCATTGATGAGCTAGAGGTCTATGCAGAAAGCTTGGGAA
TGAACTTCCAATTCTCAATGGTGGAAAGCAACTTAGAGAACCTTCAACCTGAAGATATCA
ATCTCCTTGAAGGGGAGGCTGTTGTTGTCAATAGCATCCTTCAGTTGCATTGTGTAGTGA
AAGAAAGCCGAGGGGCCTTAAATTCGGTTCTACAGAAAATACGCGAGCTATCACCAAAGG
CTGTGGTTCTAGTTGAGCAGGACGCAAGCCACAATGGGCCCTTCTTTCTGGGGAGGTTCA
TGGAGGCATTGCATTATTATTCAGCTATCTTTGATTCACTAGATGCAATGCTGCCTAAGT
ATGACACGAGGAGAGCCAAGATGGAGCAGTTCTATTTTGCAGAGGAGATTAAGAACATAA
TAAGCTGTGAGGGGTCAGCTAGAGTGGAAAGGCACCAAAGACTTGACCAGTGGCGCAGAA
GGATGAGCCGTGCCGGGTTTCAACCATCGCCTATGAAGATGATAACAGAGGCCAAGCAGT
GGCTAGAGAAGGTTAAGCTTTGTGACGGTTACACCATTGTGGACGAGAAGGGGTGCTTGG
TTCTTGGATGGAAGTCTAAGCCCATCATTGCAGCTTCTTGCTGGAAATGCTCCTAAATCA
GATCACGAGCTTGCCCAAATAAAGCTGATCAT
>L2
NAGTAGATGCTGCAGCCATGTTGGGGGGTGGGGTGGACGCAGTCCTGAAAGAAGGGAGCG
ATGATGGGATGAAACTAGTCCATCAGCTCATCACCTGTGCCAAGGTTGTGGCCTTCCGAG
ACAAATCACATGCCTCTGCATTACTATCTGAGCTTCGGGCTAATGCCCTTGTCTTTGGAA
CATCATTTCAGCGAGTTGCTTCCTGCTTTGTCCAAGGACTCTCAGACCGTCTCTCTCTGA
TTCAGTCACTTGGGGCAGTTGGAGTTGGGGGCTGCACAGTAAAAACAATGGATGTTACCC
CAGAAAAGGAAGAGGCCTTCCGCCTTTTCTTTGAGATTTGTCCGCAAATTCAATTCGGTC
ACTTGGCAGCCAATGCATCAATATTGGAAGCCTTTGAGGGAGAGAGTTCAGTCCATGTTG
TGGATTTGGGCATGAACCTAGGTTCACCCCAGGGCCAGCAATGGCGCAGCCTAATGCACA
GCCTAGCCAACCGGGCAGGCAAGCCACCTAGCAGCCTGCAAATAACTGGTGTTGGAACCG
CTGCTGAATGCCTCAAAGACATCATTGATGAGCTAGAGGTCTATGCAGAAAGCTTGGGAA
TGAACTTCCAATTCTCAATGGTGGAAAGCAACTTAGAGAACCTTCAACCTGAAGATATCA
ATCTCCTTGAAGGGGAGGCTGTTGTTGTCAATAGCATCCTTCAGTTGCATTGTGTAGTGA
AAGAAAGCCGAGGGGCCTTAAATTCGGTTCTACAGAAAATACGCGAGCTATCACCAAAGG
CTGTGGTTCTAGTTGAGCAGGACGCAAGCCACAATGGGCCCTTCTTTCTGGGGAGGTTCA
TGGAGGCATTGCATTATTATTCAGCTATCTTTGATTCACTAGATGCAATGCTGCCTAAGT
ATGACACGAGGAGAGCCAAGATGGAGCAGTTCTATTTTGCAGAGGAGATTAAGAACATAA
TAAGCTGTGAGGGGTCAGCTAGAGTGGAAAGGCACCAAAGGCTTGACCAGTGGCGCAGAA
GGATGAGCCGTGCCGGGTTTCAATCATCGCCTATGAAGATGATAACAGAGGCCAAGCAGT
GGCTAGAGACGGTTAAGCTTTGTGACGGTTACACCATTGTGGACGAGAAGGGGTGCTTGG
TTCTTGGATGGAAGTCTAAGCCCATCATTGCAGCTTCTTGCTGGAAATGCTCCTAAATCA
GATCACGAGCTTGCCCAAATAAAGCTGATCATT
