# Supplementary material for: Characterization of genes and alleles involved in the control of flowering time in grapevine
Source: PLoS One. 2019 Jul 3;14(7):e0214703. doi: 10.1371/journal.pone.0214703 (PMC6608932; doi:10.1371/journal.pone.0214703)
Supplement: S1 File — (ZIP) [file pone.0214703.s004.zip › VIT_201s0010g03890.fasta]

>N1
NTGTTGGTCAATCTTACATTAGCAGTATCAATCTCTGTCATGCCCCAACTTAAATCAACA
CAATACATTGGTTGGGAAAGTATTGGTGCAAGACTCCAGAAGGAGTGTTTTAGATCATTA
TCAGCTTGCAAAATTGGCAAGCGTGGGGCTCTTTTTCAGATGAGAACTTGTGAATGAAGG
TTACTAAGTCGTTATCCCCTGTATTCTAAGGTTCTACCTAGCATAGATTTAGATGTTGCT
ACCAGTGGGCAGATATTTAAATGAAGGTTTTGAGCGCAGCAGCTGAATACTATTCTGTGG
GAACCTAACAAATATCAAGTTGGAGGAGGAATTCAAGCTCATGAAAATTGGGTGGGATAT
CTATTTTCAAAGATGCTACAATCTAATGTTAATAAAGAAAAGGAATTGGATGAAGTTATC
CTTAGGGCAGAACAAGATCTCTGTTGTCGATTATTGATATCACATATGTTCATGATGCAA
TCATGATTCCCTGGTCGTTGTCCATAACCATGCCCATGACGCAATCACAGTCTACTGGCA
GAGTCACCTAGTTGTTTATTATTATCCAGATACCAATCAAATCAACAAATTAAGCATCTT
GCATAAGGAGAGTTCTAATCCCACCTGCGGTTCAGAGGTTTCTATTCAAATTAAACTATC
CCAGACGGTTTCTGGAGTAGGCAGACTTTAGTAAGATTAGTATTGTTTCTATGATGATGT
CTCTACATGACTTCTGCAAAGTGATGTGTCTGTGAAACTAACGGTTGCCTTAGCCTTTTG
GTTTCATAGTGTGAGATAGTATATATTTCCAACATGAAGTAGTTATTGTCATCTAAATTA
ATGGTAAAAGAAGTTCTAACTGGTTTAGGATCTGGCTAAAAACATTGAGAGGCAAAACTA
GCATTTGCTTACCACTGATTCATTAGCACCTGTAGAGGCATTGCCTTCTGCTTCAAAATG
ACTCTGATAACGTGCAAGGATCCTAGCCAAACTGAAATCACAAACACTAGTTATGTAGAC
CTTTTTGAATTAGGAGTGTACCAATGAACTGAATTAGAATGCAACAACTACTTTCAGGAT
TATAGCACCAACTCCACAGTTCCATTGAGTACCAAAATGTATGTGTTCATCTATCAATTT
AATTATTAAGTCCAGGACAATATCTGAGTTATGTTAAAGAGAGAATCAAACAATACACTG
AATGGCATGCCAGGAAAGATTATACTATGAAAGAGCACATTTAATTATTATTATACAAAT
GTTCATAGTGGGGACAGAGATTTCTTTTTTCCTTTCTTTATTCGAACAATTTTTTTCAGA
AACAATCAAGTAATTAAATTTAAAATGGATGAGAATTCATATGAATTTAACCAAAAAAGG
ATAAGAAATTACAGCCAAAGATCTCCAAACAAAAGCAACAAGAAGCAGCAACAACTCAAA
AGTGGTAAAAAATTTCTTGGCACCACACTAAGCCGATTCCCTTTTTGTTAGGCAAGCAAG
GAATCCAAGTGATACCACACACCAAAAGTTTTCATAGACCTCACTTTTTTCATTGACATC
TAGTATCTGAGGCTCCCTGTATCAGGTAATTGGATAGTTGCAGCAATCGAGTGTCAGCCA
TTGTGATCCCTAATAATTCACCAATCCCTCCCTGTCCCAGATTACCCAATGGGCATTCAT
CAACTTAATTTGATCCGGGGATGATTCCCACTTTGCTCTCACCTCCACAGCTCTCCTAGT
AGGATTACCAGCAAGGTCCTTGTCAAGGAAGAAAATACTCTAGCAGAAACCAAAAATACC
AGAGATGTCAATTTGCTTGCTTGTGTAGTTTCAACAGAAGTTGACAATCCAAGATGGTGA
GAAAAGGACTTGTCTAGGATGAAAAAATGGGGAGTCCCTACACCTTGCTTTTAGAAAATT
TTTGGGAAATTGACACTAAAAAGGCAGATCCCCCCACCATATGATAGTCAATCCTCAAAA
CTACATAGATATAACCCATATACAGTAGTTATGAATGGAATGGAGCTTTGGCAAAATGTT
GAAGTTAAGTCATGGCATGTTTGGGCTAAATGTGTGGAGAATAGGTGGGGTTTCCTCAGT
AAAAACTAGGTTACTTGGCAACTACTATCAGAACTAAGACAGATTTATTAAAGCATTAAT
AACTTAATTACCTTGTTAGAGAACTGTCCAGGGATTTATGCGGTTTCACCCATAACTTTA
GATCACTAATACGGAATGGATCCAGTATAATCCATTAGTGAAATTTATTAAATAAATTTC
ACTCAATTAATGTTATGTGAACTCACAAGATGGAATCACATTTGCTAGAGGACCACCACC
ATTTGAGCGATGGCATACACTATTGTGGCAGCCAAAATGGCACTGTCCTGCTACATCACA
AATATTAATCAAGCACTATAACTCATGTACTAGTGTCACTTCAACAACGGAACAAGTCCT
TAACTAAAGTGCAAGTTGTGAGGACGTAATCATATATCGATTGGCTTAATTCTTTCAAAA
TTGTCTTAACTACTCATAAAAGAGGCTTGGTCCCAAGCTTTACATCAATTAGGTAGACTA
AATTACACTAGTGGCTAATTTTAGTTTTTA
>E2
ATGCCCCAACTTAAATCAACACAATACATTGGTTGGGAAAGTATTGGTGCAAGACTCCAG
AAGGAATGTTTTAGATCACTATCAGCTTGCAAAATTGGCAAGCGTGGGGCTCTTTTTCAG
ATGAGAACTTGTGAATGAAGGTTACTAAGTCGTTATTCCCATGTACTCTAAGGTTCTACC
TAGCATAGATTTAGATGTTGCTACCAGTGGGCAGATATTTAAATGAAGGTTTTGAGCGCA
GCAGCTGAATACTATTCTGTGGGAACCTAACAAATATCAAGTTGGAGGAGGAATTCAAGC
TCATGAAAATTGGGTGGGATATCTATTTTCAAAGATGCTACAATCTAATGTTAATAAAGA
AAAGGAATTGGATGAAGTTATCCTTAGGGCAGAACAAGATGTCTGTTGTCGATTATTGAT
ATCACATATGTTCATGATGCAATCATGATTCCCTGGTCGTTGTCCATAACCATGCCCATG
ACGCAATCACAGTCTACTGGCAGAGTCACCTAGTTGTTTATTATTATCCAGATACCAATC
AAATCAACAAATTAAGCATCTTGCATAAGTAGAGTTCTAATCCACCTGCGGTTCAGAGGT
TTCTATTCAAATTAAACTATCCCAGACGGTTTCTGGAGTAGGCAGACTTTAGTAAGATTA
GTATTGTTTCTATGATGATGTCTCTACATGACTTCTGCAAAGTGATGTGTCTGTGAAACT
AACAGTTGCCTTAGCCTTTTGGTTTCATAGTGTGAGATAGTATATATTTCCAACATGAAG
TAGTTATTGTCATCTAAATTAATGGTAAAAGAAGTTCTAACTGGTTTATGATCTGGCTAA
AAACATTGAGAGGCAAAACTAGCATTTGCTTACCTCTGATTCATTAGCACCTGTAGAGGC
ATTGCCTTCTGCTTCAAAATGACTCTGATAACGTTCAAGGATCCTAGCCAAACTGAAATC
ACAAACACTAGTTATGTAGAACTTTTTGAATTAGGAGTGTACCAATGAACTGAATTAGAA
TGCAACAACTACTTTCAGGATTATAGCACCAACTCCACAGTTCCATTGAGTACCAAAATG
TATATGTTCATCTATCAATTTAATTATTAAGTCCAGGACAATATCTGAGTTATGTTAAAG
AGAGAATCAAACAATACACTGAATGGCATGCCAGGAAAGATTATACTATGAAAGAGCACA
TTTAATTATTATTATACAAATGTTCATAGTGGGGACAGAGATTTCTTTTTTCCTTTCTTT
ATTCGAACAATTTTTTTCAGAAACAATCAAGTAATTAAATTCAAAATGGATGAGAATTCA
TATGAATTTAACCAAAAAAGGATAAGAAATTACAGCCAAAGATCTCCAAACAAAAGCAAC
AAGAAGCAGCAACAACTCAAAAGTGGTAAAAAATTTCTTGGCACCACACTAAGCCGATTC
CCTTTTTGTTAGGCAAGCAAGGAATCCAAGTGATACCACACACCAAAAGTTTTCATAGAC
CTCACTTTTTTCATTGACATCTAGTATCTGAGGCTCCCTGTATCAGGTAATTGGATAGTT
GCAGCAATCGAGTGTCAGCCATTGTGATCCCTAATAATTCACCAATCCCTCCCTATCCCA
GATTACCCAATGGGCATTCATCAACTTAATTTGATCCGGGGATGATTCCCACTTTGCTCT
CACCTCCACAGCTCTCCTAGTAGGATTACCAGCAAGGTCCCTGTCAAGGAAGAAAATACT
CTAGCAGAAACCAAAAATACCAGAGATGTCAATTTGCTTGCTTGTGTAGTTTCAACAGAA
GTTGACAATCCAAGATGGTGAGAAAAGGACTTGTCTAGGATGAAAAAATGGGGAGTCCCT
ACACCTTGCTTTTAGAAAAATTTTGGGAAATTGACACTAAAAAGGCAGATCCCCCCACCA
TATGATAGTCGATCCTCAAAACTACATAGATATAACCCAGATACAGTAGTTATGAATGGA
ATGGAGCTTTGGCAAAATGTTGAAGTTAAGTCATGGCATGTTTGGGCTAAATGTGTGGAG
AATAGGTGGGGTTTCCTCAGTAAAAACTAGGTTACTTGGCAACTACTATCAGAACTAAGA
CAGATTTATTAAAGCATTAATAACTTAATTACCTTGTTAGAGAACTGTCCAGGGATTTAT
GCAGTTTCACCCATAACTTTAGATCACTAATACGGAATGGATCCAGTATAATCCATTAGT
GAAATTTATTAAATAAATTTCACTCAATTAATGTTATGTGAACTCACAAGATGGAATCAC
ATTTGCTAGAGGACCACCACCATTTGAGCGATGGCATACACTATTATGGCAGCCAAAATG
GCACTGTCCTGCTACATCACAAATATTAATCAAGCACTATAACTCATGTACTAGTGTTGC
TTCAACAACGGAACAAGTCCTTAACTAAAGTGCAAGTTGTGAGGACGTAATCATATATCG
ATTGGCTTAATTCTTTCAAAATTGTCTTAACTACTCATAAAAGAGGCTTGGTCCCAAGCT
TTACATCAATTAGGTAGACTAAATTACACTAGTGGCTAATTTTAGTTTTTA
>L2
ATGCCCCAACTTAAATCAACACAATACATTGGTTGGGAAAGTATTGGTGCAAGACTCCAG
AAGGAATGTTTTAGATCACTATCAGCTTGCAAAATTGGCAAGCGTGGGGCTCTTTTTCAG
ATGAGAACTTGTGAATGAAGGTTACTAAGTCGTTATTCCCCTGTACTCTAAGGTTCTACC
TAGCATAGATTTAGATGTTGCTACCAGTGGGCAGATATTTAAATGAAGGTTTTGAGCGCA
GCAGCTGAATACTATTCTGTGGGAACCTAACAAATATCAAGTTGGAGGAGGAATTCAAGC
TCATGAAAATTGGGTGGGATATCTATTTTCAAAGATGCTACAATCTAATGTTAATAAAGA
AAAGGAATTGGATGAAGTTATCCTTAGGGCAGAACAAGATGTCTGTTGCCGATTATTGAT
ATCACATATGTTCATGATGCAATCATGATTCCCTGGTCGTTGTCCATAACCATACCCATG
ACGCAATCACAGTCTACTGGCAGAGTCACCTAGTTGTTTATTATTATCCAGATACCAATC
AAATCAACAAATTAAGCATCTTGCATAAGTAGAGTTCTAATCCATCTGCGGTTCAGAGGT
TTCTATTCAAATTAAACTATCCCAGACGGTTTCTGGAGTAGGCAGACTTTAGTAAGATTA
GTATTGTTTCTATGATGATGTCTCTACATGACTTCTGCAAAGTGATGTGTCTGTGAAACT
AACGGTTGCCTTAGCCTTTTGGTTTCATAGTGTGAGATAGTATATATTTCCAACATGAAG
TAGTTATTGTCATCTAAATTAATGGTAAAAGAAGTTCTAACTGGTTTATGATCTGGCTAA
AAACATTGAGAGGCAAAACTAGCATTTGCTTACCTCTGATTCATTAGCACCTGTAGAGGC
ATTGCCTTCTGCTTCAAAATGACTCTGATAACGTTCAAGGATCCTAGCCAAACTGAAATC
ACAAACACTAGTTATGTAGACCTTTTTGAATTAGGAGTGTACCAATGAACTGAATTAGAA
TGCAACAACTACTTTCAGGATTATAGCACCAACTCCACAGTTCCATTGAGTACCAAAATG
TATATGTTCATCTATCAATTTAATTATTAAGTCCAGGACAATATCTGAGTTATGTTAAAG
AGAGAATCAAACAATACACCGAATGGCATGCCAGGAAAGATTATACTATGAAAGAGCACA
TTTAATTATTATTATACAAATGTTCATAGTGGGGACAGAGATTTCTTTTTTCCTTTCTTT
ATTCGAACAATTTTTTTCAGAAACAATCAAGTAATTAAATTCAAAATGGATGAGAATTCA
TATGAATTTAACCAAAAAAGGATAAGAAATTACAGCCAAAGATCTCCAAACAAAAGCAAC
AAGAAGCAGCAACAACTCAAAAGTGGTAAAAAATTTCTTGGCACCACACTAAGCCGATTC
CCTTTTTGTTAGGCAAGCAAGGAATCCAAGTGATACCACACACCAAAAGTTTTCATAGAC
CTCACTTTTTTCATTGACATCTAGTATCTGAGGCTCCCTGTATCAGGTAATTGGATAGTT
GCAGCAATCGAGTGTCAGCCATTGTGATCCCTAATAATTCACCAATCCCTCCCTATCCCA
GATTACCCAATGGGCATTCATCAACTTAATTTGATCCGGGGATGATTCCCACTTTGCTCT
CACCTCCACAGCTCTCCTAGTAGGATTACCAGCAAGGTCCCTGTCAAGGAAGAAAATACT
CTAGCAGAAACCAAAAATACCAGAGATGTCAATTTGCTTGCTTGTGTAGTTTCAACAGAA
GTTGACAATCCAAGATGGTGAGAAAAGGACTTGTCTAGGATGAAAAAATGGGGAGTCCCT
ACACCTTGCTTTTAGAAAAATTTTGGGAAATTGACACTAAAAAGGCAGATCCCCCCACCA
TATGATAGTCGATCCTCAAAACTACATAGATATAACCCAGATACAGTAGTTATGAATGGA
ATGGAGCTTTGGCAAAATGTTGAAGTTAAGTCATGGCATGTTTGGGCTAAATGTGTGGAG
AATAGGTGGGGTTTCCTCAGTAAAAACTAGGTTACTTGGCAACTACTATCAGAACTAAGA
CAGATTTATTAAAGCATTAATAACTTAATTACCTTGTTAGAGAACTGTCCAGGGATTTAT
GCAGTTTCACCCATAACTTTAGATCACTAATACGGAATGGATCCAGTATAATCCATTAGT
GAAATTTATTAAATAAATTTCACTCAATTAATGTTATGTGAACTCACAAGATGGAATCAC
ATTTGCTAGAGGACCACCACCATTTGAGCGATGGCATACACTATTATGGCAGCCAAAATG
GCACTGTCCTGCTACATCACAGATATTAATCAAGCACTATAACTCATGTACTAGTGTTGC
TTCAACAACGGAACAAGTCCTTAACTAAAGTGCAAGTTGTGAGGACGTAATCATATATCG
ATTGGCTTAATTCTTTCAAAATTGTCTTAACTACTCATAAAAGAGGCTTGGTCCCAAGCT
TTACATCAATTAGGTAGACTAAATTACACTAGTGGCTAATTTTAGTTTTTA
