# Supplementary material for: Characterization of genes and alleles involved in the control of flowering time in grapevine
Source: PLoS One. 2019 Jul 3;14(7):e0214703. doi: 10.1371/journal.pone.0214703 (PMC6608932; doi:10.1371/journal.pone.0214703)
Supplement: S1 File — (ZIP) [file pone.0214703.s004.zip › VIT_201s0011g00100.fasta]

>E1
AGGGATATATTGGTTCAAGCGTAAGGTCCAGCTCATTCCTCCTTGCTCCATGTGCTTCTC
CCTGGTAAGTCCCACTGCATTGGAAATACATACAAAGCAGCAAGTCAATGATACCGGCCT
TCCTCTAGTGAATATCTTCTACATTCTGAATGCGAGAGAGCAGAGAATCGACTGTTGAGG
GTGCAACTCTTATTCAGAAGTAACATCCCATAAAAGAACTAAAATACCCTGATGGAGCAC
CAGTTGCACACCCACCATTCCATCTCTGCGCTTCTGCAAACAGACCTAATTAACATCTGA
CACTTTTTTTTTTCCTAGCCCCATTACATACATTATCATCGTGTAGTCCATGCCATCAGG
GTATCTCAAGCTTTGCTCTTTCAAGCTTCCACAAATTTAATCATATGACAATGATGAATT
GCAATATGGGAATCATGTCTAAATTTAATACATTGGGCATGAGAACAAATAGTTACCCCA
TGTTTAGACAGGGAAGCTGCTGTGGCAGTAGGAAGGATGATGTATTAAGACCATGGTTTT
GCTGCTCCCAATGTGTCTGCTGTGCCACAGTCTTCTCCTTCTCCTTGATCTATTTTAAAA
TTATAGAAAAATACCAAGTTATTAGATATGCTTCTACTTTATATTTCATACCACTGCCCT
GATGTGGTAAATCTGGCAGCAGAAATTTTTTGGGAGAAAAATGAATAGCATGCATGCAAA
CAATAAATGTAATCACCTCCTTAGCTAGCATGTTATTTTGCTCCTGCATTGCCTTTTCCT
GTCCCAAAATTAGAGAAACAACTAACAAACGTGAGTTTCAGGTGCATTTCATTTTCAAAT
TTTCTATTGAACGCTTCCCCGTCAAGGTGAGATTCTTAATGTTACATCTGATATCCTCAA
AGAACTAGTGTTTCTGCTGGCCTAACCAAACTTAGAAAAGATTGTCAGAAATCACAGTAG
CCATCAATCTCTATGCTTCTCTTCCCACAATAATCCAAAAAGATGCAAAATTACCATGCC
TAGTAAATTCTGAGAATTGAAATTACAGCTGAGATTAGAAAGTGATGGGTTTTTCCACAC
TAGCAAAAGAAAAGTCCATCACTATCATATGTTATAAACTTTTCCTTAATTCTCCAAAAG
AGTGCCTGTGTTTTAGGATTTTTTTTTTCTCTCCTTTAGTGTCCTTCTGTTTATCTTTTA
AAATAGGGTATGTGGTGAAGTGTCCCAGAAGTTACTCAAGAGGAAGATTTGAAGTAACAA
CACATCACTCAATTGCAATCTTGTGCCAAGTATAAAATGTATTTGAAATCTGTAGTAGGT
TCCATGAAAGTATATTAATTTTCTGAAACTCGACTTGCTTCCAAATTATAGGATTTTTTT
ATTGGTAAATAAAGACTATTATATAAAAAGACACCAAAACGAAAGCATCAGAGTATATGG
GATGTATACAACGGCCACCAAAAAACAAAAGGAAAAGAGACAAAAAAAACTACTCTCTAC
CTTAATAAGAAACCAACTGATCAGCAAAGAAAATTAAGGACATTTGACCTTCACTTATAT
ACAATTTAGTCCAACAACAAATTACAAAGAAAAAAGTTTTTCAATCTTTGGTAAATTCCT
TATTTTCAAGCATTCGTCTATTTCTCATTCAAAATTGTCCCAAAAAAATGCACAAAGGAG
TTGCACCCTAAACCTTTTTTTTCTTTCCAACAAAGGAACCACACCATCCTAAGAGGGACT
CCAAACAACAAATTGCAAAGATTTTTTTTTTCTTTTTCAATTTTTTGTAAGAAAATTCCT
TATTTTCAAACAATACTTTTCTATTTCTCTCGTTCCAAATTGTTTGAAAAAAATTCACAA
AGGAGTTGCTCCCTAAACCCTTTTTTTATTTTTTATTTTATTTATGTTTCCTTCCAACAA
AGGAACCACACCATGCTAAGAGGGACTCTTTAACGAAGAAAGATAACACCCACGGCATGT
TGGAAAGTTAAACTTGATTTAGAAGCTTTTTAAATATTACGATTGGATTTATTTTCTAAA
TAGTTAAAGGAGAATATTTTATTTTATGTGATTATTTTAGTTTCTATTGTTGAGTTGCCA
AATCCTAGAAGGTTTTTATATTTTATTAAAGGAGTTTTCTATTTTGTTAAATGTAAGTTT
TATAAATAAGAGATTATGTAATATTTGAATATGAAAGAGTGGTGAATACAGTAAAGTTTT
TATTCTTCCAAATCTCATTTTATTTTATTTGTAATTGTAATTGTGTCTCTCTTTCAACCC
TATTACTCCAACAAATTGGTATTAGAGTCATACGAAAAGATGACAAGTGGGATGTATCTG
TTTTAAGTCCTCTAACTTAACACAAACAATATTTTTAAACATTAGGGGCCCTTCCTTCCT
AATTTCCTTCCATAACCCCTCCCCTTAGCCCTCCCTTACTTCACGGGTACACCAACCTCC
TTTTTCCACTCCAAACTTCCTACTAATGACAAGCCTCCACAAGGACTCATTTTCAACCGC
AAAGCGCCAACTCCACTTGCACAAAAGGGCCCAAATGAGAGTAGAAAGACTTCTAACACC
CAAAACACCCTTCTTTTTTTCTTGAACAAACAATTGCCCACTTTACATTTGAGGCTTCTT
CTCCAAAGCTTCCCTACCTCAAAGAAAGTCCTTTTGGATTTGCTTAGACTCAATCTAACA
ACTCTTGGCATACACATGAAAGACATGAGATAAATGGGCATGCTAGCCAAAGTGCTCTGA
ATGAGAGTAATTCTCCCTTCTTTAGAAATGTATTGCCTCTCTCACATGGCTAGTCTCTTC
TGAATCCTCTCCTCCACGCCATCCCAAATCGCCACTGCTTTGTGCGATGCACCCAAGGGG
AGCCCAAGTAAATGGAAGGAAGTGCTCCCACTTTGTAGCTGAGTTCTATGGCTAACAACT
CTACATTCTCTACTCTGCCCATCAACAAAATTTCACTCTTATCCAAATTGATTCTCAGCT
TTGAAATGACTTCAAACCATATTAACAATCAACTTAAAAAAGCCATCTGCTCCTGGAAAG
TGTCATAGAATACCAGTGTATCATCAACCAACAACATGTGAGTAATTTGAACCCCATCTC
CACCCCTTCCCCTTATCCTACAGCCTGTTAAGAATCCCCCCCTTGTTGCTCTATTTATGA
GACAACTTAAGGCCTCATAGGATATCAAAAACAGCCTATGAGGTTGTGAACTGGAATTTT
CTCCATTCTATTATGGAAAAAATGAGTTTTAGGCAAAGATTGTTGACATTCTGCATTTCA
CTATTTTTATGGTGACACTTTACATTTTGTCAATGACACCCCCACAAAAGATTTTCAGAG
TTTCAAAGCTTGCAGCAAGGTGACTCTATCTTGCCTTATCTTTTGGTGTTGATAATGGAG
GTTCTTAGCTCCCTGATTTCTAGAGCAAGGCAGGGAGAATTCATTTATCAATTTAAGGTA
AGAGGAAGAGGGGGAGATATAATGAAAGTCATTCTTCTTTTATTTGCAGATAACACTCTC
GGTACATCTCATAGATCTACAGCAGTTTAGGATTCTTTGGAGGAAAGATTTAAAATGAGA
TTAAACTCTTGGAAGAAGTAGTATTTGTCAAAGAGAGGGAGATTGAACCTTATCAACGTA
TTGAGGGCTGGCAATTAGAAATTTGGTTTCTCTGAATAAGGCATTGCTTGAGAAATGGCT
GTAATGATATGCTTATCAACGTGATAGCATGTGAAGGAGGATCATCTATGAAAAATTTGG
AGAGGTGGAAGGGGGTGATGCACTCAAGAAGTTAAAGGCTTTTAGTGTGGGGTTGTGGAA
AGATGTTAGAAGGA
>E2
AGGGATATATTGGTTCAAGCGTAAGGTCCAGCTCATTCCTCCTTGCTCCATGTGCTTCTC
CCTGGTAAGTCCCACTGCATTGGAAATACATACAAAGCAGCAAGTCAATGATACCGGCCT
TCCTCTAGTGAATATCTTCTACATTCTGAATGCGAGAGAGCAGAGAATCGACTGTTGAGG
GTGCAACTCTTATTCAGAAGTAACATCCCATAAAAGAACTAAAATACCCTGATGGAGCAC
CAGTTGCACACCCACCATTCCATCTCTGCGCTTCTGCAAACAGACCTAATTAACATCTGA
CACTTTTTTTTTTCCTAGCCCCATTACATACATTATCATCGTGTAGTCCATGCCATCAGG
GTATCTCAAGCTTTGCTCTTTCAAGCTTCCACAAATTTAATGATATGACAATGATGAATT
GCAATATGGGAATCATGTCTAAATTTAATACATTGGGCATGAGAACAAATAGTTACCCCA
TGTTTAGACAGGGAAGCTGCTGTGGCAGTAGGAAGGATGATGTATTAAGACCATGGTTTT
GCTGCTCCCAATGTGTCTGCTGTGCCACAGTCTTCTCCTTCTCCTTGATCTATTTTAAAA
TTATAGAAAAATACCAAGTTATTAGATATGCTTCTACTTTATATTTCATACCACTGCCCT
GATGTGGTAAATCTGGCAGGAGAAATTTTTTGGGAGAAAAATGACTAGCATGCATGCAAA
CAATAAATGTAATCACCTCCTTAGCTAGCATGTTATTTTGCTCCTGCATTGCCTTTTCCT
GTCCCAAAATTAGAGAAACAACTAACAAACGTGAGTTTCAGGTGCATTTCATTTTCAAAT
TTTCTATTGAACGCTTCCCCGTCAAGGTGAGATTCTTAATGTTATATCTGATATCCTCAA
AGAACTAGTGTTTCTGCTGGCCTAACCAAACTTAGAAAAGATTGTCAGAAATCACAGTAG
CCTATGCTTCTCTTCCCACAATAATCCAAAAAGATGCTAAATTACCATGCCTAGTAAATT
CTGAGAATTGAAATTACAGCTGAGATTAGAAAGTGATGGGTTTTTCCACACTAGCAAAAG
AAAAGCCCATCACTATCATATGTTATAAACTTTTCCTTAATTCTCCAAAAGAGTGCCTGT
GTTTTAGGATTTTTTTTTTCTCTCCTTTAGTGTCCTTCTGTTTATCTTTTAAAATAGGGT
ATGTGGTGAAGTGTCCCAGAAGTTACTCAAGAGGAAGATTTGAAGTAACAACACATCACT
CAATTGCAATCTTGTGCCAAGTATAAAATGTATTTGAAATCTGTAGTAGGTTCCATGAAA
GTATATTAATTTTCTGAAACTCAACTTGCTACCAAATTATAGGATTTTTTTATTGGTAAA
TAAAGACTATTATATAAAAAGACACCAAAACGAAAGCATCAGAGTATACGGGATGTATAC
AACGGCCACCAAAAAACAAAAGGAAAAGAGACAAAAAAACTACTCTCTACCTTAATAAGA
ACCCAACTGATCAGCAAAGAAAATTAAGGACATTAGACCTTCACTTATATACAATTTAGT
CCAACAACAAATTACAAAGAAAAAAGTTTTTCAATCTTTGGTAAATTCCTTATTTTCAAA
CATTCGTCTATTTCTCATTTGAAATTGTCCCAAAAAAATGCACAAAGGAGTTGCTCCCTA
AACCTTTTTTTTTCTTTCCAACAAAGGAACCACACCATCCTAAGAGGGACTCCAAACAAC
AAATTGCAAAGATATTTTTTTTCTTTTTCAATTTTTTGTAAGAAAATTCCTTATTTTCAA
ACATTAATACTTTTTTATTTCTCTCGTTCCAAATTGTTTGAAAAAAATGCACAAAGGAGT
TGCTCCCTAAACCCTTTTTTTATTTTTTATTTTATTTATGTTTCCTTCTAACAAAGGAAC
CGCACCATGCTAAGAGGGACTCTTTAACGAAGAAAGATAACACCCACGACATGTTGGAAA
GTTAAACTTGATTTAGAAGCTTTTTAAATATTACGATTGGATTTATTTTCTAAATAGTTA
AAGGAGAATATTTTATTTTATGTGACTATTTTAGTTTCTATTGTTGAGTTGCCAAATCCT
AGAAGGTTTTTATATTTTATTATTAGGAGTTTTCTATTTTGTTAAATGTAAGTTTTATAA
ATAAGAGATTATGTAATATTTGAATATGAAAGAGTGGTGAATACAGTAAAGTTTTTATTC
TTCCAAATCTCATTTTATTTTATTTGTAATTGTAATTGTGTCTCTCTTTCAACCCTATTA
CTCCAACAAATTGGTATTAGAGCCATACGAAAAGATGACAAGTGGGATGTATCTATTTTA
AGTCCTCTAACTTAACACAAACAATATTTTTAAACATTAGGGGCCCTTCCTTCCTAATTT
CCTTCCATAACCCCTCCCCTTAGCCCTCCCTTACTTCACGGGTACACCAACCTCCTTCTT
CCACCCCAAACTTCCTACTAATGACAAGCCTCCACAAGGACTCCTTTTCAACCGCAAGCA
CCAACTCCACTTGCACAAAAGGGTCCAAATGAGAGTAGAAAGACTTCTAACACCCAAAAC
ACCCTTCCTTTTTTCTTGAACAAACAATTGTCCACTTTACATTTGAGGCTTCTTCTCCAA
AGCTACCCTACCTCAAAGAAAGTCCCTTTGGATTTGCTTAGACTCAATCTAACAACTCTT
GGCATACGCATGAAAGACATGAGATAAATGGGTATGCTAGCCAAAGTGCTCTAAATGAGA
GTAATTCTCCCTTCTTTAGAAATGTATTGCCTCTCCCACATGGCTAGTCTCTTCTGAATC
CTCTCCTCCACGCCATCCCAAATCGCCACTGCTTTGTGCGATGCACCCAAGGGGAGCCCC
AAGTAAATGGAAGGAAGTGCTCCCACTTTGTAGCCGAGTTCTACAGTTGACAACTCTACA
TTCTCTACTCTTCCCATCGACAAAATTTCACTCTTATCCAAATTGATTCTCAACTTTGAA
ATGACTTCAAACCACATTAACAATCAACTTTAAAAAGTCATCTACTCCTGGAAAGTGTCA
TAGAATACCAGTGTATCATCAACGAACAACAGGTGAGTAATTTGAACCCCATCTCCACCC
CTTCCCCTTATCCTACAGCCTGTTAAGAATCCCCCACTTGTTGCTCTATTTATGAGACAA
CTTAAGGCCTCATAGGATATCAAAAACAGCCTATGAGGTTGTGAACTGGAATTTTTTCCT
TTCTGTTATGGAAAAAATGAGTTTAGGCAAAGATTGTTGACATTCTGCATTTCACTATTT
TTATGGTGACACTTTACATTTTGTCAATGACACCCCACAAAAAAATTTCAGAGTTTCAAA
GCTTGCAGCAAGGTGACTCTATCTTGCCTTATCTTTTGGTGTTGATAATGGAGGTTCTTA
GCTCCCTGATTTCTAGAGCAAGGCAGGGAGAATTCATTTCTCAATTTAAGGTAAGAGGAA
GAGGGGGAGATAAATGAAAGTCATTCTTCTTTTTTTTGCAGATAACACTCTCTGTACATC
TCATAGATCTACAGCAGTTTAGGATTCTTTGGAGGAAAGATTTAAAATGAGATTAAACTC
TTGGAAGAAGTAGTATTTGTCAAAGAGAGGGAGATTGAACCCTATCAACGTATTGAGGGC
TGGCAATTAGAAATTTGGTTTCTCTGAATAAGGCATTGCTTGAGAAATGGCTGTAATGAT
ATGCTTATCAACGTGATAGCATGTGAAGGAGGATCATCTATGAAAAATTTGGAGAGGTGG
AAGGGGGTGATGCACTCAAGAAGTTAAAGGCTTTTAGTGTGGGGTTGTGGAAAGATGTTA
GAAGG
>L2
AGGGATATATTGGTTCAAGCGTAAGGTCCAGCTCATTCCTCCTTGCTCCATGTGCTTCTC
CCTGGTAAGTCCCACTGCATTGGAAATACATACAAAGCAGCAAGTCAATGATACCGGCCT
TCCTCTAGTGAATATCTTCTACATTCTGAATGCGAGAGAGCAGAGAATCGACTGTTGAGG
GTGCAACTCTTATTCAGAAGTAACATCCCATAAAAGAACTAAAATACCCTGATGGAGCAC
CAGTTGCACACCCACCATTCCATCTCTGCGCTTCTGCAAACAGACCTAATTAACATCTGA
CACTTTTTTTTTTCCTAGCCCCATTACATACATTATCATCGTGTAGTCCATGCCATCAGG
GTATCTCAAGCTTTGCTCTTTCAAGCTTCCACAAATTTAATCATATGACAATGATGAATT
GCAATATGGGAATCATGTCTAAATTTAATACATTGGGCATGAGAACAAATAGTTACCCCA
TGTTTAGACAGGGAAGCTGCTGTGGCAGTAGGAAGGATGATGTATTAAGACCATGGTTTT
GCTGCTCCCAATGTGTCTGCTGTGCCACAGTCTTCTCCTTCTCCTTGATCTATTTTAAAA
TTATAGAAAAATACCAAGTTATTAGATATGCTTCTACTTTATATTTCATACCACTGCCCT
GATGTGGTAAATCTGGCAGCAGAAATTTTTTGGGAGAAAAATGAATAGCATGCATGCAAA
CAATAAATGTAATCACCTCCTTAGCTAGCATGTTATTTTGCTCCTGCATTGCCTTTTCCT
GTCCCAAAATTAGAGAAACAACTAACAAACGTGAGTTTCAGGTGCATTTCATTTTCAAAT
TTTCTATTGAACGCTTCCCCGTCAAGGTGAGATTCTTAATGTTACATCTGATATCCTCAA
AGAACTAGTGTTTCTGCTGGCCTAACCAAACTTAGAAAAGATTGTCAGAAATCACAGTAG
CCATCAATCTCTATGCTTCTCTTCCCACAATAATCCAAAAAGATGCAAAATTACCATGCC
TAGTAAATTCTGAGAATTGAAATTACAGCTGAGATTAGAAAGTGATGGGTTTTTCCACAC
TAGCAAAAGAAAAGTCCATCACTATCATATGTTATAAACTTTTCCTTAATTCTCCAAAAG
AGTGCCTGTGTTTTAGGATTTTTTTTTTCTCTCCTTTAGTGTCCTTCTGTTTATCTTTTA
AAATAGGGTATGTGGTGAAGTGTCCCAGAAGTTACTCAAGAGGAAGATTTGAAGTAACAA
CACATCACTCAATTGCAATCTTGTGCCAAGTATAAAGTGTATTTGAAATCTGTAGTAGGT
TCCATGAAAGTATATTAATTTTCTGAAACTCGACTTGCTACCAAATTATAGGATTTTTTT
ATTGGTAAATAAAGACTATTATATAAAAAGACACCAAAACGAAAGCATCAGAGTATATGG
GATGTATACAACGGCCACCAAAAAACAAAAGGAAAAGAGACAAAAAAAACTACTCTCTAC
CTTAATAAGAAACCAACTGATCAGCAAAGAAAATTAAGGACATTTGACCTTCACTTATAT
ACAATTTAGTCCAACAACAAATTACAAAGAAAAAAGTTTTTCAATCTTTGGTAAATTCCT
TATTTTCAAGCATTCGTCTATTTCTCATTCAAAATTGTCCCAAAAAAATGCACAAAGGAG
TTGCACCCTAAACCTTTTTTTTCTTTCCAACAAAGGAACCACACCATCCTAAGAGGGACT
CCAAACAACAAATTGCAAAGATTTTTTTTTTCTTTTTCAATTTTTTGTAAGAAAATTCCT
TATTTTCAAACAATACTTTTCTATTTCTCTCGTTCCAAATTGTTTGAAAAAAATTCACAA
AGGAGTTGCTCCCTAAACCCTTTTTTTATTTTTTATTTTATTTATGTTTCCTTCCAACAA
AGGAACCACACCATGCTAAGAGGGACTCTTTAACGAAGAAAGATAACACCCACGGCATGT
TGGAAAGTTAAACTTGATTTAGAAGCTTTTTAAATATTACGATTGGATTTATTTTCTAAA
TAGTTAAAGGAGAATATTTTATTTTATGTGATTATTTTAGTTTCTATTGTTGAGTTGCCA
AATCCTAGAAGGTTTTTATATTTTATTAAAGGAGTTTTCTATTTTGTTAAATGTAAGTTT
TATAAATAAGAGATTATGTAATATTTGAATATGAAAGAGTGGTGAATACAGTAAAGTTTT
TATTCTTCCAAATCTCATTTTATTTTATTTGTAATTGTAATTGTGTCTCTCTTTCAACCC
TATTACTCCAACAAATTGGTATTAGAGTCATACGAAAAGATGACAAGTGGGATGTATCTG
TTTTAAGTCCTCTAACTTAACACAAACAATATTTTTAAACATTAGGGGCCCTTCCTTCCT
AATTTCCTTCCATAACCCCTCCCCTTAGCCCTCCCTTACTTCACGGGTACACCAACCTCC
TTTTTCCACTCCAAACTTCCTACTAATGACAAGCCTCCACAAGGACTCATTTTCAACCGC
AAAGCGCCAACTCCACTTGCACAAAAGGGCCCAAATGAGAGTAGAAAGACTTCTAACACC
CAAAACACCCTTCTTTTTTTCTTGAACAAACAATTGCCCACTTTACATTTGAGGCTTCTT
CTCCAAAGCTTCCCTACCTCAAAGAAAGTCCTTTTGGATTTGCTTAGACTCAATCTAACA
ACTCTTGGCATACACATGAAAGACATGAGATAAATGGGCATGCTAGCCAAAGTGCTCTGA
ATGAGAGTAATTCTCCCTTCTTTAGAAATGTATTGCCTCTCTCACATGGCTAGTCTCTTC
TGAATCCTCTCCTCCACGCCATCCCAAATCGCCACTGCTTTGTGCGATGCACCCAAGGGG
AGCCCAAGTAAATGGAAGGAAGTGCTCCCACTTTGTAGCTGAGTTCTATGGCTAACAACT
CTACATTCTCTACTCTGCCCATCAACAAAATTTCACTCTTATCCAAATTGATTCTCAGCT
TTGAAATGACTTCAAACCATATTAACAATCAACTTAAAAAAGCCATCTGCTCCTGGAAAG
TGTCATAGAATACCAGTGTATCATCAACCAACAACATGTGAGTAATTTGAACCCCATCTC
CACCCCTTCCCCTTATCCTACAGCCTGTTAAGAATCCCCCCCTTGTTGCTCTATTTATGA
GACAACTTAAGGCCTCATAGGATATCAAAAACAGCCTATGAGGTTGTGAACTGGAATTTT
CTCCATTCTATTATGGAAAAAATGAGTTTTAGGCAAAGATTGTTGACATTCTGCATTTCA
CTATTTTTATGGTGACACTTTACATTTTGTCAATGACACCCCCACAAAAGATTTTCAGAG
TTTCAAAGCTTGCAGCAAGGTGACTCTATCTTGCCTTATCTTTTGGTGTTGATAATGGAG
GTTCTTAGCTCCCTGATTTCTAGAGCAAGGCAGGGAGAATTCATTTATCAATTTAAGGTA
AGAGGAAGAGGGGGAGATATAATGAAAGTCATTCTTCTTTTATTTGCAGATAACACTCTC
GGTACATCTCATAGATCTACAGCAGTTTAGGATTCTTTGGAGGAAAGATTTAAAATGAGA
TTAAACTCTTGGAAGAAGTAGTATTTGTCAAAGAGAGGGAGATTGAACCTTATCAACGTA
TTGAGGGCTGGCAATTAGAAATTTGGTTTCTCTGAATAAGGCATTGCTTGAGAAATGGCT
GTAATGATATGCTTATCAACGTGATAGCATGTGAAGGAGGATCATCTATGAAAAATTTGG
AGAGGTGGAAGGGGGTGATGCACTCAAGAAGTTAAAGGCTTTTAGTGTGGGGTTGTGGAA
AGATGTTAGAAGGA
>L1
NGGGATATATTGGTTCAAGCGTAAGGTCCAGCTCATTCCTCCTTGCTCCATGTGCTTCTC
CCTGGTAAGTCCCACTGCATTGGAAATACATACAAAGCAGCAAGTCAATGATACCGGCCT
TCCTCTAGTGAATATCTTCTACATTCTGAATGCGAGAGAGCAGAGAATCGACTGTTGAGG
GTGCAACTCTTATTCAGAAGTAACATCCCATAAAAGAACTAAAATACCCTGATGGAGCAC
CAGTTGCACACCCACCATTCCATCTCTGCGCTTCTGCAAACAGACCTAATTAACATCTGA
CACTTTTTTTTTTCCTAGCCCCATTACATACATTATCATCGTGTAGTCCATGCCATCAGG
GTATCTCAAGCTTTGCTCTTTCAAGCTTCCACAAATTTAATCATATGACAATGATGAATT
GCAATATGGGAATCATGTCTAAATTTAATACATTGGGCATGAGAACAAATAGTTACCCCA
TGTTTAGACAGGGAAGCTGCTGTGGCAGTAAGAAGGATGATGTATTAAGACCATGGTTTT
GCTGCTCCCAATGTGTCTGCTGTGCCACAGTCTTCTCCTTCTCCTTGATCTATTTTAAAA
TTATAGAAAAATACCAAGTTATTAGATATGCTTCTACTTTATATTTCATACCACTGCCCT
GATGTGGTAAATCTGGCAGCAGAAATTTTTTGGGAGAAAAATGACTAGCATGCATGCAAA
CAATAAATGTAATCACCTCCTTAGCTAGCATGTTATTTTGCTCCTGCATTGCCTTTTCCT
GTCCCAAAATTAGAGAAACAACTAACAAACGTGAGTTTCAGGTGCATTTCATTTTCAAAT
TTTCTATTGAACGCTTCCCCGTCAAGGTGAGATTCTTAATGTTACATCTGATATCCTCAA
AGAACTAGTGTTTCTGCTGGCCTAACCAAACTTAGAAAAGATTGTCAGAAATCACAGTAG
CCATCAATCTCTATGCTTCTCTTCCCACAATAATCCAAAAAGATGCTAAATTACCATGCC
TAGTAAATTCTGAGAATTGAAATTACAGCTGAGATTAGAAAGTGATGGGTTTTTCCACAC
TAGCAAAAGAAAAGTCCATCACTATCATATGTTATAAACTTTTCCTTAATTCTCCAAAAG
AGTGCCTGTGTTTTAGGATTTTTTTTTTCTCTCCTTTAGTGTCCTTCTGTTTATCTTTTA
AAATAGGGTATGTGGTGAAGTGTCCCAGAAGTTACTCAAGAGGAAGATTTGAAGTAACAA
CACATCACTCAATTGCAATCTTGTGCCAAGGATAAAATGTATTTGAAATCTGTAGTAGGT
TCCATGAAAGTATATTAATTTTCTGAAACTCGACTTGCTACCAAATTATAGGATTTTTTT
ATTGGTAAATAAAGACTATTATATAAAAAGACACCAAAACGAAAGCATCAGAGTATACGG
GATGTATACAACGGCCACCAAAAACCAAAAGGAAAAGAGACAAAAAAAACTACTCTCTAC
CTTAATAAGAACCCAACTGATCAGCAAAGAAAATTAAGGACATTAGACCTTCACTTATAT
ACAATTTAGTCCAACAACAAATTACAAAGAAAAAAGTTTTTCAATCTTTGGTAAATTCCT
TATTTTCAAACATTCATCTATTTCTCATTCAAAATTGTCCCAAAAAAATGCACAAAGGAG
TTGCTCCCTAAACCTTTTTTTTTCTTTCCAACAAAGGAACCACACCATCCTAAGAGGGAC
TCCAAACAACAAATTGCAAAGATTTTTTTTTTTTTTTCAATTTTTTGTAAGAAAATTCCT
TATTTTCAAACAATACTTTTCTATTTCTCTCGTTCTAAATTGTTTGAAAAAAATGCACAA
AGGAGTTGCTCCCTAAACCCTTTTTTTTATTTTTTATTTTATTTATGTTTCCTTCCAACA
AAGGAACCACACCATGCTAAGAGGGACTCTTTAACGAAGAAAGATAACACCCACGGCATG
TTGGAAAGTTAAACTTGATTTAGAAGCCTTTTAAATATTACGATTGGATTTATTTTCTAA
ATAGTTAAAGGAGAATATTTTATTTTATTTGATTATTTTAGTTTCTATTGATGAGTTGCC
AAATCCTAGAAGGTTTTTATATTTTATTATTAGGAGTTTTCTATTTTGTTAAATGTAAGT
TTTATAAATAAGAGATTATGTAATATTTGAATATGAAAGAATGGTGAATACAATAAAGTT
TTTATTCTTCCAAATCTCATTTTATTTTATTTGTAATTGTAATTGTGTCTCTCTTTCAAC
CCTATTACTCCAACAAATTGGTATTAGAGCCATACGAAAAGATGACAAGTGGGATGTATC
TGTTTTAAGTCCTCTAACTTAATACAAACAATATTTTTAAACATTAGGGGCCCTTCCTTC
CTAATTTCCTTCCATAACCCCTCCCCTTAGCCCTCCCTTACTTCACGGGTACACCAACCT
CCTTCTTCCACTCCAAACTTCCTACTAATGACAACCCTCCACAAGGACTCATTTTCAACC
GCAAAGTGCCAACTCCACTTGCACAAAAGGGCCCAAATGAGAGTAGAAAGACTTTTAACA
CCCAAAACACCCTTCTTTTTTTCTTGAACAAACAATTGCCCACTTTACATTTGAGGCTTC
TTCTCCAAAGCTTCCCTACCTCAAAGAAAGTCCTTTTGGATTTGCTTAGACTCAATCTAA
CAACTCTTGGCATACGCATGAAAGACATGAGATAAATGGGCATGCTAGCCAAAGTGCTCT
GAATGAGAGTAATTCTCCCTTCTTTAGAAATGTATTGCCTCTCTCACATGGCTAGTCTCT
TCTGAATCCTCTCCTCCACGCCATCCCAAATCGCCACTGCTTTGTGTGATGCACCCAAGG
GGAGCCCCAAGTAAATGGAAGGAAGTGCTCCCACTTTGTAGCTGAGTTCTATGGCTAACA
ACTCTACATTCTCTACTCTTCCCATCAACAAAATTTCACTCTTATCCAAATTGATTCTCA
GCTTTGAAATGACTTCAAACCATATTAACAATCAACTTAAAAAAGCCATCTGCTCCTGGA
AAGTGTCATAGAATACCAGTGTATCATCAACGAACAACAGGTGAGTAATTTGAACCCCAT
CTCCACCCCTTCCCCTTATCCTACAGCCTGTTAAGAATCCCCCCCTTGTTGCTCTATTTA
TGAGACAACTTAAGGCCTCATAGGATATCAAAAACAGCCTATGAGGTTGTGAACTGGAAT
TTTCTCCATTCTGTTATGGAAAAAATGAGTTTTAGGCAAAGATTGTTGACATTCTGCATT
TCACTATTTTTATGGTGACACTTTACATTTTGTCAATGACACCCCCACAAAAGATTTTCA
GAGTTTCAAAGCTTGCAGCAAGGTGACTCTATCTTGCCTTATCTTTTGGTGTTGATAATG
GAGGTTCTTAGCTCCCTGATTTCTAGAGCAAGGCAGGGAGAATTCATTTATCAATTTAAG
GTAAGAGGAAGAGGGGGAGATATAATGAAAGTCATTCTTCTTTTATTTGCAGATAACACT
CTCGGTACATCTCATAGATCTACAGCAGTTTAGGATTCTTTGGAGGAAAGATTTAAAATG
AGATTAAACTCTTGGAAGAAGTAGTATTTGTCAAAGAGAGGGAGATTGAACCTTATCAAC
GTATTGAGGGCTGGCAATTAGAAATTTGGTTTCTCTGAATAAGGCATTGCTTGAGAAATG
GCTGTAATGATATGCTTATCAACGTGATAGCATGTGAAGGAGGATCATCTATGAAAAATT
TGGAGAGGTGGAAGGGGGTGATGCACTCAAGAAGTTAAAGGCTTTTAGTGTGGGGTTGTG
GAAAGATGTTAGAAGGA
