# Supplementary material for: Characterization of genes and alleles involved in the control of flowering time in grapevine
Source: PLoS One. 2019 Jul 3;14(7):e0214703. doi: 10.1371/journal.pone.0214703 (PMC6608932; doi:10.1371/journal.pone.0214703)
Supplement: S1 File — (ZIP) [file pone.0214703.s004.zip › VIT_201s0011g00110.fasta]

>E1
TCATGGAGAAGGTGTGCTTGATACTCAGAAGCAAAACCTAACATGTTTTTTTTTCTATCA
TGGTTATGGGACCTTCTCTCACGTGTCTGTCTATGTGTACCTCCACGTATTTGTTCACGT
GGCAGTACCCTTGCTGGACCATGTGTCACTCCCTCCATTACTGTCCGGACAACCATCGAA
GTACCCAGGAAAGTTTAATTTGGACCGCATGGGTTCACTGAGCGGACAACGTCTTCCTGT
CAATCCCAAATCCTCCCTGATACATGAAACGATGGCCATCTGACATAGGAGTGATTGAGG
GGACCTACCTCCATCCTTACATCTACTTCAGTGGACTATCACACCTTGTCCCATACCTTC
AATGAGCTAAAATGGCAGCAAGTTGCGCCATGACACGTCGTCTGATGCGGCCACAGCCAC
CCTGAACTGCAATGATTGCCCTGTCACCCACTGGACAACCATCATTGCAGTTTAGGTCAA
GGCGTCAGTTCAGCACTATAGTGTTTTTCCCCTTGAGCACTATAAAAACCCCCCTGAAAC
ATAACTTAGGTACGCAACACCAAATGACTCTCGTGTCTAACTTGAGCTTCAGAAGGTGTA
TCCAGACAACTTGTCCGGAAATCTTTTATGCAAGGAAGAAGCTAGCCTAGTCTCTAATTG
CTGGATTGGAACTTTCGCTATCACAATCGAGGAAGAAATCTAACCTCAATTGACCTAGTA
TCAACAATGGCCGCATTTGAACCATGTCCATGATAACAGCATATTCTAAAGCTAGCTAGG
ACTCCAATACTAGATGCTCCATCATTCAAATTATAATTCAATATACCATTTTAAATTGGC
AATTATTGTCAGAGATATTTTATTTTTCAGTCACAGAAGCATCAAATAAAGAACCGAGTA
GATGTAATCTCGAAGCAACAAAATCAACTTCAAGAACACTGGCACTCCCTTTTTGTTCTT
AAGAAAATTGAAGTAGCTTGGTTTTTTATCATAACCCTAAACTATGTGCGATCCCTTGAT
CAGTCCCAAGCTTCCAACATGAATCAATTGTGAAGCACCATGACTTTATATTATGGGATA
TGATGCTCAATTAATGTCGTGACTAATGCTAATATCCTAATGCATCACTTATAAATTTTA
TTAATTATCATATATCTTATATCCTAAATATACAAATATGAACACAAACACATTGTATAA
TAGTGGCCTACTATTATGTTAAGGGTAAAATAAATGAAATAATCCCGATATTTTTAAAGT
AACCCTTCTCATGTTTGAGTCTAAAAATGCACCTTTTTTGGACACAAATGTCCTTCATCT
TTTCTTGTAAAAATAACTCTCTTCCAAAATATATATGAAAATGATCCAAATATTGAAGGA
ATTTATGTGAAGAGCATATTACTTTTCAAGTTGAAACATGTGAAGAGTTACTTTCACACT
GTTGGGGTTATTTCATCCCTTGTAAGAAAATAATTCTCAGGTTAACGCAATAACATTTCC
ATGAAATCTAATCATCATGAAGATATGAAGTCTCCTTCAATGGGTGCACAGGTAACATGA
AGCAACCTAAACTTGTTAATAATTAATTAAATGGCAGTGAAAGTCAAAATGATGCTAAAA
ATGGGAATGGACTTAGGAAAAATATATATATATACAGGGATTGATTAAAAATTATAATTT
TCATGAAACCTTCACATACAGATCTTTTTATGTTTCAAATGGAGCTAGCTTGCCTTGCAA
GACAATCCATGTGTTATTTCTAGTATCAAAATTCATTATCCTAATGACCTGCAATAACTC
ATTTGAAGACTCAACCATAAACAATAAGTTTCTGAGATTTTCTTAGTTGTGTATATATGC
ATATTGTCTTTAGATAGTAATCATATCTGAAGAATTTTTTTTTATTTATAAAAGTATCCA
AATATTAATCAAGATTTATCCTATTATCCTACTGATCTCTAATTTTTAAAACTAATATGC
AACAGACAGTGCAATGGATTAGGGATGCTGATCTGACCAGAATTAAAAGCACAACCTACA
AACGTTAATTACTAGTCAATAGACGTTAATTAATTGCTCACAACAACCCCTAATTTCCCA
ATGAATTTCCATTCAGAAGACACAGTATTGTCCCTTACCTCTTTGCGAGATCATATTATA
ACAGATGGAAACTTCCTTGACGCTGGGCAGATGCACCTTTTGATTAAAGTAATGTTTGAT
GCAAATTACTAAATCATTAAATTGACTAACATGGATCCGGAAAAACAATCTAGGCATAAA
CTAAATCAATGGATATTAGCAGCAAGTCACGACTATTCAAAGAAAAAAAAAATACTTATA
TAACCTAGCTTTATCATACAAGAATTGCCTCACATAGAAAAGGCAAACAAGGGTTTGTGC
TGTTCTCAAAATATAATGAAATGAAATCACACTCAGCTACAGCTACAGCATTAGTCAGTT
ATGAACTCAGACTGACTATTCCATGACTACGAGGCCACTGTGTACAAATTTGCAGCTTTA
AAGCAGAAGCCCTAGCTTCTATCTTGGAAACCCAATACTTTGCATCCATACTTTGAACAA
AAAAAAAAAGGTTAAGAAAAACTCTAAAATAAAAAGTTTAATGATGAGACATAGGATTAT
GTTCTTAAATGCTCGTACAACAGCTCTTCCATCAATCATTTACCCAGTTGTTTTAATTTC
TTTCTACCTTTCTCAAATATGTAAAGGATTAACAAAGCCGGCATAGCAAATTCTTAATCC
ACACGTCAATGGCATCCCAGACAAGCAAAAGTATTATACATGTAAAATATGAGTTCAATC
CGCCATCAAATTGTCGAATGAACTAACAAACTTAGGCAACTAAGGCCAATTTCATGAAGA
ACCAGTCCCACTCTGCATATATCGTCCCCATTTTGTGTTGGATATGTCTACAAAGACAAT
CTCAAAAGCACAAAACCAAAATGTTACAGCCTTGAACCAAGCTGTCTTTTGGTCTCGGAT
CTCTCACCATCAGCATGGACACGGAACCAAAAATAAAAGATCAGATCAATAATCCAACCA
AAGACAAAAAAAATGCCAAAAACCATAACCTAAATTCTCCCGAAAGGAGGCCACCTGACC
CTTTTCAAAACTGCACACAATCACATCCATAACCAGGCAAATCTAAGAATTTATGACTCA
AACACAAAAGGAGACCCAGAAGAAAAAAACCCGCGTTCATGGCAGACAAGCATGTACATA
GATAGACATGTAAGTGTATAGATAGATGAGATAAAAGAAAGGATAGAGAAAGAAATATAC
CTAGAGCCGCTGCAGAACTCATAAAGCTTGCCACGGTTGGAGAAAATGATGAGCGCAACC
TCAGCATCACACAAAACTGAAAGCTCATAGGCCTTCTTCAGCAGTCCATTCCTTCTTTTT
GCAAATGTCACCTGTCGATTTATCTTGTTCTCGATCCTCTTCAGCTCCACCTTCCCTCTT
CCCATATTATCCTTGTTATTCTTCCGCTTCTACTTCTTATTGGTAATATTGTGATTATTA
CGTTAATAATAATTATTTCAAAATTGAAAAGCGGCTCTAAAAATATGGATTCTGTGTCCC
ATTTTCTCTTCTTCTTCTCTGCTAATCTCTAGGGCTTTAGCTAGGTTTGCTGATGTATGA
GAGGGAGACAGAGAGCAAGAGAGTACTTTGTATTTCTGCAACCTGGGTTTTGGTTGCTGA
GCTGCCTTCGTGGGATTTCTATGCAGTCTGCGCACCACTAAAAAACAACACAAATCCACA
ACCCCACCCTCTTATTTATTTATTTATTTATAGTTGTTTTATTACCATGGTGACTGCTGT
GATTGCTGTATATGATGAGCAACCTCAAACATCACAAACAGCGTGTCGAGATCCCATTGG
GAGAACCCAGTTCCATGCAGTGTTGTGACCATGGTGCCCCTGCTCCCATCACCATGTCGC
AGTCGCCCTCAGAATATGGGATGGTTGCCCCACCCACAAAAGGCCCATATGTAACGGTGG
AGGTACAACTCCATTGGGGAGCCCCTGATTTTTATTTTTTTCCTTTTTTTTCTAAGCACG
TGCCTTTGCTTCTTTCAACATTCACCGATCAATGCCAAACTCTATTCTTTGCTCAATTCC
CACTGCCCTGGGCAATTCCTGTTTTCTCGCATCCTCTTGTCTCCATGCATCTCTTTCTTT
TGGCTAAGTTCGCTTCTCTGAAAGTGAAAATACGAACAAAAAGAAAGGAAAAAAAAAACC
ATTTATCATGTAAATACTAAAAGATTTTTTTTCTTGTTTTGCGTAAATAAAAGTGAGAAA
AAGTTTGATAAAAATGCATTTCATAATAGTTTAGCCCAGCTTCAAAATTATTGCTTAAAA
TGGTTTTTTTTACTT
>N2
TCATGGAGAAGGTGTGCTTGATACTCAGAAGCAAAACCTAACATGTTTTTTTTTCTATCA
TGGTTATGGGACCTTCTCTCACGTGTCTGTCTATGTGTACCTCCATGTATTTGTTCACGT
GGCAGTACCCTTGCTGGACCATGTGTCACTCCCTCCATTACTGTCCGGACAACCATTGAA
GTACCCACAAAAGTTTAATTTGGACCATATGGGTTCACTGAGCGGACAACGTCTTCCTGT
CAATCCCAAATCCTCCCTGATACATGAAACGATGGCCATCTGACATAGGAGTGATTGAGG
GGACCTACCTCCATCCTTACATCTACATCAGTGGACTATCACACCTTGTCCCATACCTTC
AACAAGCTGAAACGGTGGCAAGCTGCACCATGACGCGCCGTCTGATGAGGCCACAGCCAC
CCTGAACTGCAATGATTGCCCTGTCACCCACTGGACAATCATCATTGCAGTTTAGGTCAA
GGCGTCAGTTCAGCACTCCAGTGTTTTTCCCCTTGAGCACTATAAAAACCCCTCTGAAAC
TGAACTTAGGTATGCAACACCAAATGACTCTCACATCTTCTCTCCTCTCTAAAGGTTCCT
ACCCATTTTGTGTCTAACTTGAGCTTCAGAAGGTGTGTCCAGACAACCTGTCCGGACATC
TTTTATGCAAGGAAGAAGTTAGCCCAGTCTCTAGTTGCTGGATTGGAACTTTCGCTACCA
CAATCGAGGGAGAAATCTAACCTCAATTGACCCGGTATCAACAATGGCCGCATTTGAACC
ATGTCCATGATAACAGCATATTCTAAAGCTAGCTAGGACTCCAATACTTGATGCTCCATC
ATTCAAATTATAATTCAATATACCATTTTAAATTGGCAATTATTGTCAGAGATATTTTAT
TTTTCAGTCACAGAAGCATCAAATAAAGAACCTAGTAGATGTAATCTCGAAGCAACAAAA
TCAACTTCAAGAACACTGGCACTCCCTTTTTGTTCTTAAGAAAATTAAAGTAGCTTGGTT
TTTTATCATAACCCTAAACTATGTGCGATCCCTTGATCAGTCCCAAGCTTCCAACATGAA
TCAATTGTGAAGCACCATGACTTTATATTATGGGATATGATGCTCAATTAATGTCGTGAC
TAATGCTAATATCCTAATGCATCACTTATAAATTTTATTAACTATCATATATCTTATATC
CTAAAAATATACAAATATGAACACAAACACATTGTATAATAGTGGCCTACTATTATGTTA
AGGGTAAAATAAATGAAATAATCCCGATATTTTTAAAGTAATCCTTCTCATGTTTGAGTC
TAAAAATGCACCTTTTTTGGACACAAATGTCTTTCATCTTTTCTTGTAAAAATAACTCTC
TTCCAAAATATATATGAAAATGATCCAAATATTGAAGGAATTTATGTGAAGAGCATATTA
CTTTTCAAGTTGAAACATGTGAAGAGTTACTTTCACACTGTTGGGGTTATTTCATCCCTT
GTAAGAAAATAATTCTCAGGTTAACGCAATAACATTTCCATGAAATCTAATCATCATGAA
GATATGAAGTCTCCTTCAATGGGTGCACAGGTAACATGAAGCAACCTAAACTTGTTAATA
ATTAATTAAATGGCAGTGAAAGTCAAAATGATGCTAAAAATAGGAATGGACTTAGGAAAA
ATATATATATATACAGGGATTGATTAAAAATTATAATTTTCATGAAACCTTCACATACAG
ATCTTTTTATGTTTCAAATGGAGCTAGCTTGCCTTGCAAGACAATCCATGTGTTATTTCT
AGTATCAAAATTCATTATCCTAATGACCTGCAATAACTCATTTGAAGACTCAACCATAAA
CAATAAGTTTCTGAGATTTTCTTAGTTGTGTATATATGCATATTGTCTTTAGATAGTAAT
CATATCTGAAGAATTTTTATTTATTTATAAAAGTATCCAAATATTAATCAAGATTTATCC
TATTATCCTACTGATCTCTAATTTTTATTAAAACTAATATGCAACAGACAGTGCAATGGA
TTAGGGGATGCTGATCTGACCAGAATTAAAAGCACAACCTACAAACGTTAATTACTAGTC
AATAGACGTTAATTAATTGCTCACAACAACCCCTAATTTCCCAATGAATTTCCATTCAGA
AGACACAGTATTGTCCCTTACCTCTTTGCGAGATCATATTATAACAGATGGAAACTTCCT
TGACGCTGGGCAGATGCACCTTTTGATTAAAGTAATGTTTGATGCAAATTACTAAATCAT
TAAATTGACTAACATGGATCCGGAAAAACAATCTAGGCATAAACTAAATCAATGGATATT
AGCAGCAAGTCACGACTATTCAAAGAAAAAAAAAATACTTATATAACCTAGCTTTATCAT
ACAAGAATTGCCTCACATAGAAAGGCAAACAAGGGTTTGTGCTGTTCTCAAAATATAATG
AAATGAAATCACACTCAGCTACAGCTACAGCATTAGTCAGTTATGAACTCAGACTGACTA
TTCCATGACTACGAGGCCACTGTGTACAAATTTGCAGCTTTAAAGCAGAAGCCCTAGCTT
CTATCTTGGAAACCCAATACTTTGCATCCATACTTTGAACAAAAAAAAAAAGGGTTAAGA
AAAACTCTAAAATAAAAAGTTTAATGATGAGACATAGGATTATGTTCTTAAATGCTCGTA
CAACAGCTCTTCCATCAATCATTTACCCAGTTGTTTTAATTTCTTTCTACCTTTCTCAAA
TATGTAAAGGATTAACAAAGCCGGCATAGCAAATTCTTAATCCACACGTCAATGGCATCC
CAGACAAGCAAAAGTATTATACATGTAAAATATGAGTTCAATCCGCCATCAAATTGTCGA
ATGAACTAACAAACTTAGGCAACTAGGGCCAATTTCATGAAGAACCAGTCCCACTCTGCA
TATATCGTCCCCATTTTGTGTTGGATATGTCTACAAAGACAATCTCAAAAGCACAAAACC
AAAATGTTACAGCCTTGAACCAAGCTGTCTTTTGGTCTCGGATCTCTCACCATCAGCATG
GACACGGAACCAAAAATAAAAGATCAGATCAATAGTCCAACCAAAGACAAAAAAAATGCC
AAAAACCATAACCTAAATTCTCCCGAAAGGAGGCCACCTGACCCTTTCAAAACTGCACAC
AATCACATCCATAACCAGGCAAATCTAAGAATTTATGACTCAAACACAAAAGGAGACCCA
GAAGAAAAAAACCCGCGTTCATGGCAGACAAGCATGTACATAGATAGACATGTAAGTGTA
TAGATAGATGAGATAAAAGAAAGGATAGAGAAAGAAATATACCTAGAGCCGCTGCAGAAC
TCATAAAGCTTGCCACGGTTGGAGAAAATGATGAGCGCAACCTCAGCATCACACAAAACT
GAAAGCTCATAGGCCTTCTTCAGCAGTCCATTCCTTCTTTTTGCAAATGTCACCTGTCGA
TTTATCTTGTTCTCGATCCTCTTCAGCTCCACCTTCCCTCTTCCCATATTATCCTTGTTA
TTCTTCCGCTTCTGCTTCTTATTGGTAATATTGTGATTATTACGTTAATAATAATTATTT
CAAAATTGAAAATCGGCTCTAAAAATATGGATTCTGTGTCCCATTTTCTCTTCTTCTTCT
CTGCTAATCTCTAGGGCTTTAGCTAGGTTTGCTGATGTATGAGAGGGAGACAGAGAGCAA
GAGAGTAGTTTGTATTTCTGCAACCTGGGTTTTGGTTGCTGAGCTGCCTTCGTGGGATTT
CTATGCAGTCTGCGCACCACTAAAAAACAACACAAATCCACAATCCCACCCTCTTATTTA
TTTATTTATTTATAGTTGTTTTATTACCATGGTGACTGCTGTGATTGCTGTATATGATGA
GCAACCTCAAACATCACAAACAGCGTGTCGAGATCCCATTGGGAGAACCCAGTTCCATGC
AGTGTTGTGACCATGGTGCCCCTGCTCCCATCACCATGTTGCAGTCGCCCTCAGAATATG
GGATGGTTGCCCCACCCACAAAAGGCTCATATGTAACGGTGGAGGTACAACTCCATTGGC
GAGCCCCTGATTTTTATTTTTTTCCTTTTTTTTCTAAGCACGTGCCTTTGCTTCTTTCAA
CATTCACCGATCAATGCCAAACTCTATTCTTTGCTCAATTCCCACTGCCCTGGGCAATTC
CTGTTTTCTCGCATCCTCTTGTCTCCATGCATCTCTTTCTTTTGGCTAAGTTCGCTTCTC
TGAAAGTGAAAATACGAACAAAAAGAAAGGAAAAAAAAAAGCATTTATCATGTAAATACT
AAAAGATTTTTTTTCTTGTTTTGCGTAAATAAAAGTGAGAAAAAGTTTGATAAAAATGCA
TTTCATAATAGTTTAGGCCCAGCTTCAAAATTATTGCTTAAAATGGTTTTTTTACTTT
>L1
TCATGGAGAAGGTGTGCTTGATACTCAGAAGCAAAACCTAACATGTTTTTTTTTCTATCA
TGGTTATGGGACCTTCTCTCACATGTTTGTCTATGTGTACCTCCACGTATTTGTTCACGT
GGCAGTACCCTTGCTGGACCATGTGTCACTCCCTCCATTACTGTCCGGACAACCATCGAA
ATACCCAGGAAAGTTTAATTTGGACCACATGGGTTCACTGAGCGGACAACATCTTCCTGT
CAATCCCAAATCCTCCCTGATACATGAAACGACGACCATCTGACATAGGAGTGATTGAGG
GGACCTACCTCCATCCTTACATCTGCATCAGTGGACTATCACACCTTGTCCCATACCTTC
AACGAGCTAAAACGGCGGCAAGCTGCACCATGATGCGCCGTCTGATGCAGCCACAGCCAC
CCTGAACTGCAATGATTGCCCTGTCACCCACTGGACAACCATCATTGCAGTTTAGGTCAA
GGCGTCAGTTCAGCACTATAGTGTTTTTCCCCTTGAGCACTATAAAAACCCCCCTGAAAC
AGAACTTAGGTACGCAACACCAAATGACTCTCACATCTTCTCTCCTCTCTAAAGGTTCCT
ACCCATTTTGTGTCTAACTTGAGCTTCAAAAGGTGTGTCCAGACAACCTGTCCGGACATC
TTTTATGCAAGGAAGAAGCTAGCCCAGTCTCTAGTTGCTGGATTGGAACTTTCGCTACCA
CAATCGAGGGAGAAATCTAACCTCAATTGACCTGATATCAACAATGGCCGCATTTGAACC
ATGTCCATGATAATAGCATATTCTAAAGCTAGCTAGGACTCCAATACTAGATGCTCCATC
ATTCAAATTATAATTCAATATACCATTTTAAATTGGCAATTATTGTCAGAGAGATTTTAT
TTTTCAGTCACAAAAGCATCAAATAAAGAACCTAGTAGATGTAATCTCGAAGCAACAAAA
TCAACTTCAAGAACACTGGCACTCCCTTTTTGTTCTTAAGAAAATTAAAGTAGCTTGGTT
TTTTATCATAACCCTAAACTATGTGCGATCCCTTGATCAGTCCCAAGCTTCCAACATGAA
TCAATTGTGAAGCACCATGACTTTATATTATGGGATATGATGCTCAATTAATGTCGTGAC
TAATGCTAATATCCTAATGCATCACTTATAAATTTTATTAACTATCATATATCTTATATC
CTAAAAATATACAAATATGAACACAAACACATTGTATAATAGTGGCCTACAATTATGTTA
AGGGTAAAATAAATGAAATAATCCCAATATTTTTAAAGTAACCCTTCTCATGTTTGAGTC
TAAAAATGCACCTTTGTTGGACACAAATGTCCTTCATCTTTTCTTGTAAAAATAACTCTC
TTCCAAAATATATATGAAAATGATCCAAATATTGAAGGAATTTATGTGAAGAGCATATTA
CTTTTCAAGTTGAAACATGTGAAGAGTTACTTTCACACTGTTGGGGTTATTTCATCCCTT
GTAAGAAAATAATTCTCAGGTTAACGCAATAACATTTCCATGAAATCTAATCATCATGAA
GATATGAAGTCTCCTTCAATGGGTGCACAGGTAACATGAAGCAACCTAAACTTGTTAATA
ATTAATTAAATGGCAGTGAAAGTCAAAATGATACTAAAAATGGGAATGGACTTAGGAAAT
ATATATATATACAGGGATTGATTAAAAATTATAATTTTCATGAAACCTTCACATACAGAT
CTTTTTATGTTTCAAATGGAGCTAGCTTGCCTTGCAAGACAATCCATGTGTTATTTCTAG
TATCAAAATTCATTATCCTAATGACCTGCAATAACTCATTTGAAGACTCAACCATTAACA
ATAAGTTTCTGAGATTTTCTTAGTTGTGTATATATGCATATTGTCTTTAGATAGTAATCA
TATCTGAAGAATTTTTTATTTATTTATAAAAGTATCCAAATATTAATCAAGATTTATCCT
ATTATCCTACTGATCTCTAATATTTAAAACTAATATGCAACAGACAGTGCAATGGATTAG
GGATGCTGATCTGACCAGAATTAAAAGCACAACCTACAAACGTTAATTACTAGTCAATAG
ACGTTAATTAATTGCTCACAACAACCCCTAATTTCCCAATGAATTTCCATTCAGAAGACA
CAGTATTGTCCCTTACCTCTTTGCGAGATCATATTATAACAGATGGAAACTTCCTTGACG
CTGGGCAGATGCACCTTTTGATTAAAGTAATGTTTGATGCAAATTACTAAATCATTAAAT
TGACTAACATGGATCCGGAAAAACAATCTAGGCATAAACTAAATCAATGGATATTAGCAG
CAAGTCACGACTATTCAAAGAAAAAAAAAATACTTATATAACCTAGCTTTATCATACAAG
AATTGCCTCACATAGAAAAGGCAAACAAGGGTTTGTGCTGTTCTCAAAATATAATGAAAT
GAAATCACACTCAGCTACAGCTACAGCATTAGTCAGTTATGAACTCAGACTGACTATTCC
ATGACTACGAGGCCACTGTGTACAAATTTGCAGCTTTAAAGCAGAAGCCCTAGCTTCTAT
CTTGGAAACCCAATACTTTGCATCCATACTTGAACAAAAAAAAAAAGGGGTAAGAAAAAC
TCTAAAATAAAAAGTTTAATGATGAGACATAGGATTATGTTCTTAAATGCTCGTACAACA
GCTCTTCCATCAATCATTTACCCAGTTGTTTTAATTTCTTTCTACCTTTCTCAAATATGT
AAAGGATTAACAAGGCCGGCATAGCAAATTCTTAATCCACACGTCAATGGCATCCCAGAC
AAGTAAAAGTATTATACATGTAAAATATGAGTTCAATCCGCCATCAAATTGTCGAATGAA
CTGACAAACTTAGGCAACTAAGGCCAATTTCATGAAGAACCAGTCCCACTCTGCATATAT
CGTCCCCATTTTGTGTTGGATATGTCTACAAAGACAATCTCAAAAGCACAAAACCAAAAT
GTTACAGCCTTGAACCAAGCTGTCTTTTGGTCTCGGATCTCTCACCATCAGCATGGACAC
GGAACCAAAAATAAAAGATCAGATCAATAATCCAACCAAAGACAAAAAAAATGTCAAAAA
TCATAACCTAAATTCTCCCGAAAGGAGGCCACCTGACCCTTATCAAAACTGCACACAATC
ACATCCATAACCAGGCAAATCTAAGAATTCATGACTCAAACACAAAAGGAGACCCAGAAG
AAAAAAACCCGCGTTCATGGCAGACAAGCATGTACATAGATAGACATGTAAGTGTATAGA
TAGATGAGATAAAAGAAAGGATAGAGAAAGAAATATACCTAGAGCCGCTGCAGAACTCAT
AAAGCTTGCCACGGTTGGAGAAAATGATGAGCGCAACCTCAGCATCACACAAAACTGAAA
GCTCATAGGCCTTCTTCAGTAATCCATTCCTTCTTTTTGCAAATGTCACCTGTCGATTTA
TCTTGTTCTCGATCCTCTTCAGCTCCACCTTCCCTCTTCCCATATTATCCTTGTTATTCT
TCCGCTTCTGCTTCTTATTGGTAATATTGTGATTATTACGTTAATAATAATTATTTCAAA
ATTGAAAATCGGCTCTAAAAATATGGATTTTGTGTCCCATTTTCTCTTCTTCTTCTCTGC
TAATCTCTAGGGCTTTAGCTAGGTTTGCTGATATATGAGAGGGAGACAGAGAGCAAGAGA
GTACTTTGTATTTCTGCAACCTGGGTTTTGGTTGCTGAGCTGCCTTCGTGGGATTTCTTT
GCAGTCTGCGCACCACTAAAAAACAACACAAATCCACAATCCCACCCTCTTATTTATTTA
TTTATTTATAGTTGTTTTATTACCATGGTGACTGCGGTATATGATGAGCAACCTCAAACA
TCACAAACAGCGTGTCGAGATCCCATTGGGAGAACCCAGTTCCATGCAGTGTTGTGACCA
TGGTGCCCCTGCTCCCATCACCATGTTGCAGTCGCCCTCAGAATATGGGATGGTTGCCCC
ACCCACAAAAGGCTCATATGTAACGGTGGAGGTACAACTCCATTGGGGAGCCCCTGATTT
TTATTTCTTTCCTTTTTTTTTCTAAGCACGTGCCTTTGCTTCTTTCAACATTCACCGATC
AATGCCAAACTCTATTCTTTGCTCAATTCCCACTGCCCTGGGCAATTCCTGTTTTCTCGC
ATCCTCTTGTCTCCATGCATCTCTTTCTTTTGGCTAAGTTCGCTTCTCTGAAAGTGAAAA
TACGAACAAAAAGAAAGGAAAAAAAAAAGCATTTATCATGTAAATACTAAAAGATTTTTT
TTCTTGTTTTGCGTAAATAAAAGTGAGAAAAAGTTTGATAAAAATGCATTTCATAATAGT
TTAGGCCCAGCTTCAAAATTATTGCTTAAAATGGTTTTTTTACTTT
