# Supplementary material for: Characterization of genes and alleles involved in the control of flowering time in grapevine
Source: PLoS One. 2019 Jul 3;14(7):e0214703. doi: 10.1371/journal.pone.0214703 (PMC6608932; doi:10.1371/journal.pone.0214703)
Supplement: S1 File — (ZIP) [file pone.0214703.s004.zip › VIT_201s0011g01560.fasta]

>E1
TCATTTTTACGTCTTTCCCTAAGAAGAAGAGGGACAACACCAGACTGTTGGATAAATGGG
ACGTGGAAAGATCGCGATCAGGAGGATTGAGAACAACACCAATAGGCAAGTCACCTTCTC
AAAGCGCCGAGGAGGGTTGTTCAAGAAGGCTCATGAACTTTCTGTGCTTTGTGATGCCCA
GATTGGGCTCATCATCTTCTCAAGCACCGGCAAGTTGTCCGAATACTGCAGCCTCCCTTC
AAGGTGCAGCTACTCATTTCTCTCTTTCAACTGTCGTGCTTATTAATTGTCCTTTTTTCT
CTTTAATTGTCAATGGCTTCATTTTTTCTTCGTCATGACTAGGGTTTATAGAATTGATGA
AGGTTTTCAATTGGTAGGGCTCAATCTTCATGTTCTTGATTTCATCTGCTGTGACTGATG
CCTTGGGTTTCTTTCATTAATGGCTCCCAACTGCTCACTGAGAATTAAACCGAAGCTTTA
TTATTCCATTAACCCCATTAGAATTTCATTTTTTTGACCTACTTGAGTGCTTGCAGCTCT
TCCATGATTCTGACAAACTAGCTAGGATTTCCGTACCACGCAGCCATGGCCAGTTTTGTG
ATGATTGTTTCTTAGTTTTGATCAGTATATATAGAAAGCTGTGATGCAACATATTTACTT
CTACTCATTTTTAATTTGTAATCTAGAATGATAATTAAGGTGATGATTTTAGCATAATCT
TCATGAAAACCCCAGATTTATGTTCAGAAAATTTTCAGTGAGATTTCATCAAGATTCTCT
CGTGTATTTCACAAAAAATTACATGTGACAAAGGCATATAAAAAGAAATCAATTCATCAT
AGTCTGTGATATCTCATTCCAATATTACGATTTTAAATAAACGAATTCATCGAGAAACTT
TCAAGTAATTAAACTCAACATTGTATGTGAATTAGGAGAAACAATTCAAAAAACTCATCA
TTTTCCAAGGGAAAAAAAAATGTTAGGGACTCAACTAATGTCTATATCATGGCATTTTTA
GAAACATAATAGCATGATGATCTTCTTCTAATTTCATGTTCATTGGTAAGTACTCGCTTG
ATTGGATTGATCTCATAGTTTATTTTTTCCTTGAATTGTTGCAGCATGGAACAAATCATA
AGAAGGTACCAAAGAGTCACTGGAACTCATATTTCCAAGCAGGATAATCGGGTAGGAGCC
ATCGTCTCATCTTCTGCATAATTAGTCAAACTATGACTGATTAGTACAAGTTCTTAAATT
TTGAGACTAATTTTTGTGTCTGCTCACTGAAAAATTATAGGAACAACTGCACAATGAGAT
AACGAGGATGAGGAATGAGACGCACAATCTTCAACTGAGTCTACAGCGCTACACCGGCGA
TGACTTGAGCTCTATACAGTTCAAGGACTTGGAAGAACTTGAACAACAGCTTGAACACTC
AATTAAGAAGGTTCGAGCCCGAAAGGTATTACTAATTAGTTTCCTCTATCTCATTTTTCA
AACATATTCATCCATAATTAACCTTACCAATTAATGGTTTTAATCCATGTTGATAACTTT
GAGATTCAACAACTTCTTCATTGAATATGAAAATATTTCAAATGCTGAAAAAAATTGAAG
ATGGTACATTTAGTTAACAATATTTAAGCCTTGGGAATACATGCATGCAGTACCAACTCG
TCCAACAACAGATAGACAATCTTCAGAGGAAGGTAAAACCCTAACCCTAACCATTTGTAC
TCCATTTCACACCATGCACACAGTTACCATCATCATCACATCGCTTGTTCACCATTGAAA
TTAAACCATTTCTTGGGTGCTGTTTGAATTTAGGCGAAAATGTTGGAAGATGAAAACGAG
CAGATATGCCATTGGGTGAGTGAAATTAAATTAATGGCCTTCAATTCCAATTTTCCTAGG
GGAGGAAGGGCTCAGTAGTAATAGCTTTAACTCAAGTTAACTCATATTATGTTGTGTTTG
GATGGGTGGAAAATGAATGGTTAGATCCAAGAAAAACAGCAGGCAGCAGCAATGGAGCAG
CAGCAATTGGGAATTGAGCTGAAGCCAGTGGAGGAGCAACAGGTGATGGAGCAGTTCCCA
TTCAGTGGAGAAGAACAACCCAGCAGTGTCCTTCAGTTGGCCACCCTCCCTCCTCATCTC
TACCCCTACCGCCTCCAACCAACCCACCCCAACCTCCAGGACTTCACCCTCCAGTACCCT
GGATTTGGCTCTATAGGCACTACTCCCATAGTAAGTTCAATCATCCTCACCATATATAAT
AATCCAAGGAACATTTTTTCACTTCATTTTTCTTGGCCAACTCATGATCATTGCAGAATC
ATATCATGTCATCCATAGAAAAAAGTTTTAGTATTTTCCTCGATTCATCATCTTTGAAGA
GTGATGATTAGGGTTTAAGAGAGGTCTAGCTAGCATTGTGATAATAATTTAAATAATATT
ATTTTTTTCAATAATTTCTTTGGTTTTCTTTTGATCTTTTGCAGAATGATTAGGGTTGAA
GAGAGGAGGAGACATGAAAGGAAGCAATACGGGGGATTACATATTTATATATAGTACTCC
TCATTTTCATGATGTTATATCACATACATATATGCGTGCATCTTCATTTGGGAGATTTTA
TATCCATGTCTTTCCTTTTTCTTTTCTTTTTTTTTTATGGTATAACACTTACATGGTATG
GACATTATATATATATATATATATATAATATGCAAACCATATGATATAAACTATAGGCCT
TATACTTCTCATTTATTGACTTTTATATAATTTTTTCTTTTTTTCTCCGCTCTTTATTAG
>L1
TCATTTTTACGTCTTTCCCTAAGAAGAAGAGGGACAACACCAGACTGTTGGATAAATGGG
ACGTGGAAAGATCGCGATCAGGAGGATTGAGAACAACACCAATAGGCAAGTCACCTTCTC
AAAGCGCCGAGGAGGGCTGTTCAAGAAGGCTCATGAACTTTCTGTGCTTTGTGATGCCCA
GATTGGGCTCATCATCTTCTCAAGCACCGGCAAGTTGTCCGAATACTGCAGTCTCCCTTC
AAGGTGCAGCTACTCATTTCTCTCTTTCAACTTTCATGCTTATTAATTGTCCTTTTTTCT
CTTTAATTGTCAATGGCTTCATTTTTTCTTGGTCATGACTGGGGTTTATAGAATTGATGA
AGGTTTTCAATTGGTAGGGCTCGATCTTCATGTTCTTGATTTCATCTGCTGTGACTGATG
CCTTGGGTTTCTTTCATTAATGGCTCCCAACTGCTCACTGAGTATTAAACCGAAGCTTTA
TTATTCCATTAACCCCATTAGAATTTCATTTTTTTGACCTACTTGAGTGCTTGCAGCTCT
TCCATGATTCTGACAAACTAGCTAGGGTTTCCGTACCACGCAGCCATGGCCAGTTTTGTG
ATGATTGTTTCTTAGTTTTGATCAGTATATATAGAAAGCTGTGATGCAACATATTTACTT
CTACTCATTTTTAATTTGTAATCTAGAATGATAATTAAGGTGATGATTTTAGCATAATCT
TCATGAAAACCTCAGATTTATGTTCAGAAATTTTTTCACTAAGATTTCATCAAGATTCTC
TCGTGTATTTCACAAAAAATTACATGTGACAAAGGCATATAAAAAGATGAATCAATTCAT
CATAATTTGTGACATCTCATTCCAATATTACGATATTAAATAAATGGATTCACCGAGGAA
CTTTCAAGTAAACTCAACATTGTATGTGAATTAGGAGAAGCAATTCAAAATACTCATCAT
TTTCCAAGGGAAAAAAAAATGTTAGGGGCTCAACGAATGTCTATATCATGGCATTTTTAG
AAACACAATAGCATGATGATCTTCTTTTAATTTCATGTTCATCGGTAAGTACTCGCTTGA
TTGGACTGATCTCATAGTTTGTTTTTTCCTTGAATTGTTGCAGCATGGAACAAATCATAA
GAAGGTACCAAAGAGTCACTGGAACTCATATTTCCAAGCAGGATAACCGAGTAGGAGCCA
TCGTCTCATCTTCTGCAAAATTAGTCCAACTATGGCTGATTAGTACAAGTTCTTAAATTG
TGAGACTAATTTTTGTGTCTACTCATTGAAAAATTGTAGGAACAACTGCACAATGAGATA
ACAAGGATGAGGAATGAGACGCACAATCTTCAACTGAGTCTACAACGCTACACCGGCGAT
GACTTGAGCTCTATACAATTCAAGGACTTGGAAGAACTTGAACAACAGCTTGAACACTCA
ATTAAGAAGGTTCGAGCCCGAAAGGTATTACTAATTAGTTTCATCTATCTCATTTTTCAG
ACATATTCATTCATAATTAACCTTACCAATTAATGGTTTTAATCCATGTTGATAACTTTG
AGATTCAACAACTTCTTCATTGAATATGAAAATATTTCAAATCCTGAAAAAAATTGAAGA
TGATACATTTAGTTAACAATATTTAAGCCTTGGGAATACATGCATGCAGTACCAGCTCCT
CCAACAGCAGATAGACAATCTTCAGAGGAAGGTAAAACCCTAACCCTAACCATTTGTACT
CCATTTCACACCATGCACACAATTACCATCATCATCACATCGCTCACTCACCATTGAAAT
TAAACCATTTCTTGGGTGATGTTTGAATTTAGGCAAAAATGTTGGAAGATGAAAACGAGC
AGATATGCCATTGGGTGAGTGAAATTAAATTAATGGAATTCAATTGCAATTTTCCTAGGG
GGGGAAGGGCTCATTAGTAATAGCTTTAACTCAAGTTAACTCATATTATGTTGTGTATGA
ATGGGTGGAAAATGAATTGTTAGATCCAGGAAAAGCAGCAAGTAGTAGCAATGGAGCAAC
AGCAGCAACTGGGAATTGAGTTGAAGCCAGTGGAGGAGCAACAGGTGATGGAGCAGTTCC
CATTCAGTGGAGAAGAACAACCCAACAGTGTCCTTCAGTTGGCCACCCTCCCCCCTCATT
TCTACCCCTACCGCCTCCAGCCAACCCATCCCAACCTCCAGGACCTCACCCTCCAGTACC
CTGGATTTGGCTCCATAGGCACTACTCCTACAGTAAGTTCAATCATCCTCACCATATATA
ATAATCCAAGGAACATTTTTTCACTTCATTTTTCTTAGCCAACTCATGGTCATTGCAGAA
TCATATCATGTCATCCATAGAAAAAAGTTTCAGTATTTTCCTCAGTTCGTCATCTTTGAA
GAGTGATGATTAGGGTTTAAGAGAGGTCTAGCTAGCATTGTGATAATAATTTACATAATA
TTATTTTTTTCAGTAATTTCTTTGGTTTTCTTTTGATCTTCTGCAGAATGATTAGGGTTG
AAGAGAGGAGGAGACATGGAAGGAAGCAATACGAGGGATTACATATTTATATATAGTACT
CCTTATTTTCATGATGTTATATCACATACATATATGCGTGCATCTTCATTTGGGAGATTT
TATATCCATGTCTTTCTTTTTTTCTTTTCTTTTTTTCTAATTTTATGGTATAACACTACA
TGGTATAGACATTATATATATATAATATAATATGCAGACCATATGATATAAACTATAGGC
CTTATACTTCTCATTTTTTGACTTTAATTTATACAATTTTTTTCTTTTTTTCTCCGCTAT
TTATTAG
>L2
TCATTTTTACGTCTTTCCCTAAGAAGAAGAGGGACAACACCAGACTGTTGGATAAATGGG
ACGTGGAAAGATCGCGATCAGGAGGATTGAGAACAACACCAATAGGCAAGTCACCTTCTC
AAAGCGCCGAGGAGGGCTGTTCAAGAAGGCTCATGAACTTTCTGTGCTTTGTGATGCCCA
GATTGGGCTCATCATCTTCTCAAGCACCGGCAAGTTGTCCGAATACTGCAGCCTCCCTTC
AAGGTGCAGCTACTCATTTCTTTCTTTCAACTTTCATGCTTATTAATTGTCCTTTTTTCT
CTTTAATTGTCAATGGCTTCATTTTTTCTTGGTCATGACTGGGGTTTATAGAATTGATGA
AGGTTTTCAATTGGTAGGGCTCAATCTTCATGTTCTTGATTTCATCTGCTGTGACTGATG
CCTTGGGTTTCTTTCATTAATGGCTCCCAACTGCTCACTGAGTATTAAACCGAAGCTTTA
TTATTCCATTAACCCCATTAGAATTTCATTTTTTTGACCTACTTGAGTGCTTGCAGCTCT
TCCATGATTCTGACAAACTAGCTAGGGTTTCCGTACCACGCAGCCATGGCCAGTTTTGTG
ATGATTGTTTCTTAGTTTTGATCAGTATATATAGAAAGCTCTGATGCAACATATTTACTT
CTACTCATTTTTAATTTGTAATCTAGAATGATAATTAAGGTGATGATTTTAGCATAATCT
TCATGAAAACCCCAGATTTATGTTCAGAAAATTTTCACTGAGATTTCATCAAGATTCTCT
TGTGTATTTCACAAAAAATTACATGTGACAAAGACACATAAAAAGATGAATCAATTCATC
ATAATTTGTGACATCTCATTCCAACATTACAATTTTAAATAAACAGATTCACCGAGGAAC
TTTCAAGTAAACTCAACATTGTATGTGAATTAGGAGAAGCAATTAAAAAAACTCATCATT
TTCCAAGCGGAAAAAAAAATGTTAGGGACTCAACTAATGTCTATATCATGGCATTTTTAG
AAACACAATAGCATGATGATCTTCTTCTAATTTCATGTTCATCGGTAAGTACTCGCTTGA
TTGGACTGATCTCATAGTTTGTTTTTTCTTTGAATTGTTGTAGCATGGAACAAATCATAA
GAAGGTACCAAAGAGTCACTGGAACTCATATTTCCAAGCAGGATAATCGGGTAGGAGCCA
TCGTCTCATCTTCTGCATAATTAGTCCAACTATGGCTGATTAGTACAAGTTCTTAAATTG
TGAGACTAATTTTTGTGCCTGCTCACTGAAAAATTGTAGGAACAACTGCATAATGAGATA
ACAAGGATGAGGAATGAGACACACAACCTTCAACTAAGTCTACAGCGCTACACCGGCGAT
GACTTGAGCTCTATACAGTTTAAGGACTTGGAAGAACTTGAACAACAGCTTGAACACTCA
ATTAAGAAGGTTCGAGCCCGAAAGGTATTACTAATTAGTTTCCTCTATCTCATTTTTCAG
ACATATTCTTTCATAATTAACCTTATCAATTAATGTTTTTAATCCATGCTGATAACTTTG
AGATTCAACAACTTCTTCATTGAATATGAAAATATTTCAAATGCTGAAAAAAATTGAAGA
TGATACATTTAGTTAACAATATTTAAGCCTTGGGAATACATGCATGCAGTACCAGCTCCT
CCAACAACAGATAGACAATCTTCAGAGGAAGGTAAAACCCTTACCCTAACCATCTGTACT
CCATTTCATACCATGCACACAATTACCATCATCATCACATCGCTCGCTCACCATTGAAAT
TAAACCATTTCTTGGATGATGTTTGAATTTAGGCAAAAATGTTGGAAGATGAAAACGAGC
AGATATGCCATTGGGTGAGTGAAATTAAATTAATGGCATTCAATTCCAATTTTCCTAGGG
GGGGAAGGGCTCATTAATAATAGCTTTAACTCAAGTTAACTCATATTATGTTGTGTTTGG
ATGGGTGGAAAATGGATGGGTAGATCCAGGAAAAGCAGCAAGTAGCAGCAATGGAGCAGC
AGCAATTGGGAATTGAGTTGAAGCCAGTGGAGGAGCAACAGGTGATGGAGCAGTTCCCAT
TCAGTGGAGAAGAACAACCCAACAGTGTCCTTCAGCTAGCCACCCTCTCCCCTCATTTCT
ACCCCTATCGCCTCCAGCCAACCCACCCCAACCTCCAGGACCTCACCCTCCAGTACCCTG
GATTTGGCTCCATAGGCACTACTCCCACAGTAAGTTCAATCATCCTCACCATATATAATA
ATTTAAGGAACATTTTTTCACTTCATTTTTCTTGGCCAACTTATGATCATTGCAGAATCA
TATCATGTCATCCATAGAAAAAAGTTTCAATATTTTCTTCAGCTCATCATCTTTAAAGAC
TGATGATTAGGGTTTAAGAGAGGTCTAACTAGCATTGTGATAATAATTTACATATTATTA
TTATTTTCAGTAATTTCTTTGGTTTTCTTTTGATCTTCTACAGAATGATTAGGGTTGAAG
AGAGGAAGAGACATGGAAGGAAGCAGTACGGGGGATTACATATTTATATATAGTACTCCT
CATTTTCATGATGTTATATCACATACATATATGCGTGCATCTTCATTTGGGAGATTTTAT
ATCCATGTCTTTCTTTTTTTCTTTTCTTTTTTTCTAATTTTATGGTATAACACTACATGG
TATGGACATTATATATATATATATATATATAATATGCAGACCATATGATATAAATTATAG
GCCTTATACTTCTCATTTTTTGACTTTTATATAATTTTTTCTTTTTTTCTCCGCTCTTTA
TTAGG
>E2
NNNNNTTTTACGTCTTTCCCTAAGAAGAAGAGGGACAACACCAGACTGTTGGATAAATGG
GACGTGGAAAGATCGCGATCAGGAGGATTGAGAACAACACCAATAGGCAAGTCACCTTCT
CAAAGCGCCGATGAGGGCTGTTCAAGAAAACTCAATAACTTTCTATGCTTTGTGATGCCC
ATATTAGGTTCATCATCTTCTCATGCATTGGCAAGTTGTCCGAATACTGCAGCCTCCCTT
CAAGGTGCAACTACTCATTTCTTTCTTTCAACTTTCATGCTTATTAATTGTCTTTTTTTC
CCTTTAATTGTCAGTGGCTTCATTTTTTCTTGGTCATGACTGGGGTTTATAGAATTGATA
AAGGTTTTCAATTGGTAGGGCTCAATCTTCATGTTCTTGATTTCATCTGTTGTGATTAAT
GCCTTGGGTTTCTTTCATTAATGGCTCCCAACTGCTCACTGAGTATTAAACCAAAACTTT
ATTATTCCATTAACCCCATTAGAATTTCATTTTTTTTTACCTACTCGAGTGCTTGCATCT
CTTCCATGATTCTGAAAAACTAGCCAGGGTTTCCGTACCACGCATCCATGGCTAGTTTTG
TGATGATTGCTTATTAGTTTTGATCAGTCTATATATTGAAAGCTCTGATGCAACATATTT
ACTTCTACTCATTTTTAATTTGTAATCTAGAATGATAATTAAGGTGATGATTTTAGCATA
ATCTTCATGAAAACCCCAGATTTATGTTCATAAAATTTTCACTAAGATTTTATTAAGATT
CTCTTATGTATTTCACAAAAAATTACATGTGACAAAGACACATAAAAATAGATGAATCAA
TTCATCATAATTTTTGACATCTCATCCCAACACTACAATTTTAAATAAATAGATTCACCG
AGGAACTTTCAAGTAAACTCAACATTGTGTGCGAATTAGGAGAAGCAATTAAAAAAACTC
ATCATTTTCCAAGCGGAAAAAAAAATGTTAGGGACTCAACTAATGTCTATATCCTTGCAT
TTTTTAGAAACACAGTAGCATGATGATCTTCTTCTAATTTCATGTTCATCGGTAAGTACT
CGCTTGATTGGACTGATCTCATAGTTTGTTTTTTCTTTGAATTGCTATAGCATGGAACAG
ATCATAAGAAGGTACCAAAGAGTCACTGGAACTCATATTTTCAAGCAGGATAACACGGTA
GGAGCCATCGTCTCATCTTCTGCATAATTAGTCCAGTTATGGCTGATTAGTACAAGTTCT
TAAATTGTGAGACTAATTTTAGTGTTTGCTCACTGAAAAATTGTAGGAACAAAGGCATAA
TGAGCTAGCAAGGATGAGGAATGAGACACACAACCTTCAACTAAGTCTACAGCGCTACAC
CGGCGATGACTTGAGCTCTATACAGTTTAAGGACTTGGAAGAACTTGAACAACAGCTTGA
ACACTCAATTAAGAAGGTTCGAGCCCGAAAGGTATTACTAATTAGTTTCCTCTATCTCAT
TTTTCAGACATATTCTTTCATAATTAACCTTATCAATTAATGTTTTTAATCCATGCTAAT
AACTTTGAGATTTAACAACTTCTTCATTGAATATGAAAATATTTCAAATGTTGAAAAAAA
TTGAAGATGATACATTTAGTTAACAATATTTAAGCCTTGGGAATACATGCATGCAATACT
AGCTTCTCTAACAGTAGATAGACAATCTTCAGAGGAAGGTAAAACCCTTACTCTTACCAT
CTGTACTCCATCTCATACCATGCACACAATTACCATCATCATCACATCGCTCGCTTACCA
TTGAAATTAAACCATTTCTTAGATGATGTTTGAATTTAGGTAAAAATGTTGGAAGCGGAA
AACGAGCAGATATGCCATTGGGTGAGTGGAATTAAATTAATGGCATTCAATTCCAATTTT
CCTAGAGTGGAAGAATGGCTCATTAATAATAACTTTAACTCAAGTTAACTCACATTATGT
TGTGTTTGGATGGGTGGAAAATGGATGGGTAGATCCAGGAAAAGCAGCAAGTAACAACAA
TGGAGCAGCAACAGCAACAACTGGGAATTGAGTCGAAGCTAGTGATAGAGCAGTTCTCAT
TTAGTGGAAAAGAACAACCTAACAGTGTTCTTCTGCTAGCCACGCTTCCCTCTCATTTCT
ACCCCCATTGCCCCTAGCCAACTTACCCCAACCTCCAGGACCTCACCCTCCAGTACCTTG
GATTTGGCTCCATAGGCACTACTCCCACAGTAAGTTCAATCATACTCGCCATATATAATA
ATTTAAGGAACATTTTTTCACTTCATTTTTCTTGGCTAACTTATGATCATCGTAGAATCA
TATCATGCCATCCATATAAAAAAATTTCAATATTTTCTTTAGCTCATCATCTTTAAAGAC
TGATGATTATGATTTAAGAGAGGTCTAACTAGCATTGTGATAATAATTTACATATTATAA
TTATTTTTCCAGTAATTTATTTGGTTTTCTTTTGATATTCTACAGAATGATTAGGGTTGA
AAAGAGAAAGAGACATGGAAAGAAGCAGTACGGGGGATTACATATTTATATATAGTACTC
CTCATTTTCATGATGTTATATCACATACATATATGCGTGCATCTTCATTTGGGAGATTTT
ATATCCATGTCTTTCTTTTTTTCTTTTCTTTTTTTCTAATTTTATGGTATAACACTACAT
GGTATGGACATTATATATATATATATATATATAATATGCAGACCATATGATATAAATTAT
AGGCCTTATACTTCTCATTTTTTGACTTTTATATAATTTTTTCTTTTTTTCTCCGCTCTT
TATTAGG
