# Supplementary material for: Characterization of genes and alleles involved in the control of flowering time in grapevine
Source: PLoS One. 2019 Jul 3;14(7):e0214703. doi: 10.1371/journal.pone.0214703 (PMC6608932; doi:10.1371/journal.pone.0214703)
Supplement: S1 File — (ZIP) [file pone.0214703.s004.zip › VIT_201s0011g02120.fasta]

>E2
GTACTAAATTTAAAACGAAATTTGTATGCAGTTGTTCTTCTTTCAATTCCACAATTTAGA
TTAAATTACAACTTAGTTATTAACCTAAAAACAAAATTCTCTAAAGTATTAAAAAAAAAA
TCAACCATAAATTGTCTTTAAATTATTTTTTTGGCCTTTTTCCTTTGACAAAAAAGTATA
TTATAAATTTTAATAATTAGCCAAAATTGAGATAATTTTAATAAAAATACACAATCTAGA
TGGCACATTTTTGGTTGGTACAAATTGAAATTTGATATGGAATTCAAAAAATGGAATAAA
GTTGGAAAGGTCATAACTCATGAATTAAGAATATCTTACTAAAAATGATGAAATATAAAT
TTACGAATTTGATTATTTTATTTTTGTTTTTACTATTATTTAAATGAGAATTAAATATAT
TATACCTAATAAGGTTATGTAAATTAATGAGGATTATTAGAGCATTTTTGTGTGTGTATA
TTTTGTCTAAATTATGAGTTTACTTCAAATAAAAAAAGAAAAAAGAAAAAACAAAAATCA
AATTAATATCAAATTGAATCTGAAAAATATTAATTAATTAATTTATTTTGAATGAAATAT
TTTATATTATTATAAGTTAATTTTTTTTTAAAAATTTGAAACTTTCTATTTTGGATGTTT
GTAAAACGCAGCGACAACTCACTACACAACCAAAAAAGTTAACGCTCTCAAATTCGAGCA
GATTAACCATGGGCAAACCGACGTAACCTAACCATGGTTTACTTGAAAAATACCCATTCT
ACCCCCAGCCTCCACAAGCCCTCTTCTTCCTTCACAAATTACACAATACACTCTCATTCC
TCTCTCTCTCTCTCCTCTCTCTCTCTCTCTCTATAGAATTCGAATGCAGAACCCTAGGTT
TCAGTCTGCCTCGACCAAGTATCGGATTACGGTGCCATAGTGCGGACCTCGGACGCCGGT
GATTGCGCAGCCTGCGCTTCGCCGCCGGCGAATTGGTGGAATCGGATTTGAGGTTTGCTG
TCTAGGGTTTTGAATTGCGCGGTTTGATTGGGAGCATTCGCGGAAGAGGGAGTTTGGCAT
AGGGCTGGAGTAATCGCCATGGCTCCGGGGCGTAAAAAGGGAGCGAACAAAGCCAAGGCT
AAGAGTGAGTTGCGCTTGGGCGATCTCGTTCTGGCAAAGGTCAAGGGCTTCCCAGCGTGG
CCCGCCAAGGTGTGGTTTAGGTTCACGATTTTGCTGAGATTTTTGTATTCCCCATTTGCC
GAATCTCGATATTTGGTTTAGGGTTTTGTTGGTTTTTGCTATTTATCGTTTTTGGATGAA
TCAACGAGGGGCTTTCAAGTTGCATTTTTAATTGCATTTCGTTTCTATTTGGAAGAAATT
GATGTTGTTCGGTGATTTGATGATTCTGACGTATTTAATTTTTTATAGGCTTTAAATTTC
AATTCAAAGTTCATATTGCATAGGATGCCCCTGTTTTCCACTCTGATTGAATCTATGAAG
CTTTGTGACGAATTAATAAGGAACTTTTTTAGTCCTTAATTATTGAATTTTGCTCTATTT
ATTTATTTTTTATTTTTATTTTTATATACATTTCGCGTGTTATCATTGCTGTAGCATATG
GGATATAGTTGTTTCCCCATTATTGTTACTCTTTTCTCAGGAATGTTATGCGGGTTTCAA
TTTTAATTCGAAGGCTGATATAAATCAAGTCCAAGGAAGTGTTTTTTGTTCACTGGTTTG
GTTTAGCAATTTTGTGCATGTTAGAGAATGTAATAATGTGGAAGCTTTCAAGTTCTTTTT
TTTTTTTGTCTTAATCTAGTGTTTTGTGGTGGTTTTGATTTATCCAAGTTGGATGCGAAT
TGGCTGAGAAGGGTTTTTTTAGGTTGTCCTATTTGATTTAATTTTTTTGTTTCATTGATT
AACGGGGAGGCTTCCAAGTTCTATGTGGTGGGTTTTTTTATAATTTTACTTTTATCATCT
TGGTTCTTAGATGGCTTTACCTTATGAAATATAGTTGGTTCTTCAATAATTTGTTGCTTT
AGGTTTGCTTTGTGGGTCTTGGTTTAATGCAAATATCGATAACAGTTAGGAGGACAAAGA
TTTTTTGCCCACTGAGATGATCTGACAACTTTGAAAGCCTTTCCTGTTAGCAATCCAAGA
TTATGACAGGGTGTCTCACTGTCTCTGCTTGTTTCTTTCTTAGCTCTGAAAGTATTGATA
GAGTCTCAAAGAGCAGATGTTCTGGGTTGATCAATGAAGTTAATTTTCAGTAACACAGAA
TATTTAGTGTTGTAAGGAACTGCTGGGGATAATGGATCTCAAATTCATGACTTTCCTAGA
ATGGAGTATTGGGTATTTAACCAAATAAGTGAACCTTTCAAATGTGGATGGAGTATTAAC
ATTTTTTTGATTGAGCGGACTGAGAATGCGGGTTTTTATTATCCAACAAAGAGTAAAAAG
CTATCAAATGAGAATATACAATTTCTTCCACCAGTAAGGTTTGAACTACTTGTGCCTCAC
TTGACTACTGGGAAGGGCATTGGACTAGGGTTTCGAGTTTTTTTTTTTTGGTTGATTTTA
TTTTACTTATTTTTTTTGGGGCTTTCATTGCTATATAAAATCATTCTATCATTCCACCAT
TCTCTTTAGCCATCTATTATTGTTGCTAGTTCTGAGATGTTTTCTGGGTTTTTATTTTCA
GATTGGCAAGCCTGAAGATTGGGATCGAACTCCTGATCCTAAGAAATATTTTGTTCAATT
CTTTGGAACTGAGGAAATGTAAGTGTTTTTTTTTTCTTTTTTTCTCTCATTCTGTTATTA
TATTTTCATTGTTGTGTCATTTATTTTTGACATATCCAGAGCGAACTTTCTAATGAGAAT
GCTTTAAGCTTTTTATCGTTCGTCAGAAATTACAATCTTTAAAAAAAATTGATAATTGGG
TGAGGTCCGATAAATGTATTAGTGAGTTTTCTTTCCATGGGGCATGCCCTACCAAGGCTT
GGTATTGACACTCTCAAGAGTGGGCATCTCAAGAAAGCTGAGAACTTCTACCATCAATGC
CATTAGTGGCACTTCTTGCAATGCAACTGTTTGATTTCCACTGATCAAACATATCAGTTA
AGCCCAGCCATTACCTTTACATTAACCAAGACGCAATGCATTCAATCAAGAGTGACTAAT
AGGCTGTAGATATGGTTAGAATTCTATCATTTCTAAAGTGTTATAGGGTCCTGAAAAGAA
CACAAGATAAATTAAAATAAAAAGAAAATTTTCTGTTAGTTATTCTGTGAGGTGCTTGAC
TCTTGCTCCTGGATAAAAAATGTATTCTTGAAGTCCATGCAAAATTTTATGAAAAATTGC
TTTATATTCATGAAGGAAAGCTTTATAAAGTTTGTGCAGCATGATTTGTAGCAGTTCCTT
ACACTCAGGGATGTATAGACCATTTTTAAAGGGAGGTAAAATGCCTCCAACAGAAGAAAC
AAATTGCTTTGCTTCTCGCTCAGCCAAATGATCTGCAGCTTAACTTGATGAATGTGGAAC
CCAAGACAAAGAGCATCTCAACCCATAAAACTAATATTTCTATGAAATAAGTAAGAAAAG
TAAAATCCATTAATAAATTTTATGAAATAGGTAAGTCAACAAAATATACACTGTATGCTT
TCTTCCAGTCCTAATCTCTGGTGTCTCCTTACTCAGATTCCATTTTGGGTCTTTGATGTG
CTTAAGATGATAACGAATACTTGTGTCTCATTTTTTATTTTATTTTATTTTATGATTTCT
ATTCTTAGTTTACTCCAGGTTTCCATTTTACTCTTCGTTTTTTCTTTGATATAATTTCTC
GTTTTGTTTGGTTGAGATTCTCATCCTTGTTTTAGTTTACTATTCTTGGATTGCCTATGG
ATTAGTTAACAGCAATGGCCCTATGCTGGGCCATTTGTAATGTTCACAATGCTGATTTCT
CATCTGTTCTGGTCAATGACATTACTCAGTTGTGCTTGAATTTATAATTTAAATTTTGGA
TTTTAAATGTGGTGCAAGTGGATTTCTGTGGCTTTCCATCAATGATTATTTTGCAAAAAA
AACATTTATGCACTTACTGTGGTAGTTGAAATTTGAGCACTAATTTTGAAATGATGTATA
TTGGTGATAATGTTAAGTGGAGATGCGGCATTATTCCCCTAATATGCTAGTTCACTTTAC
CTGACATCCAATATCTTGATCTTTGCTTCTTGCTTACTCTTTTTGGATAAATTAGACTGC
CACTGGCTTTTCATCTTTGTAATTTACCATGTTGTTCATTTTCTTTCCTGCTTCACAGAG
CTTTTGTTGCCCCTGGAGATATTGAGGCATTTACTAGTGAGGTAAAAAATAAATTGTCGG
CTAGGTGTCGAGGTAAAACAGTTAAATTCTTCGCCCAAGCAGTGAAGGAAATATGTGATG
CTTATGAAGAGTTGCAGCAAAAAAACACAAGTGGTTCGAGAGATGATAGAGACAGGACTG
CTCCTGAGAGTGAGGCTCCATCTGTTGATGGGGTGGGGGATGACAGGGTAGAGGATGACT
TGAAAGATGGGATTGGTACTGTTCGACTGAATGGGGAAACAGTGATTGAAGGTTTAGGTG
ATTGTGGCTCTGGATTGGAGCACTGCTTTCATAGACAGGGTGAGCCTGATGATCAAGATG
TAAAACCTGCTACTTCAGCTCATGCAAATGATAATTTATCTCCAGCTATATTTTCTGAGA
AAAAGAATAAAGCATCAAATGGTGCACGAACACCAAAGGAGACAGAATCAACATCCAGTC
CAGATAAACCTTTCTATGTTAAGGAAGAAATCCCTAATAATAGTAATGAAGAAGATATTA
TTTGCACTGGACGCACACAGGTTGCAACTCCTATGAAAGGTTCGAACTCTTGTCATGACA
ATGTTGAAGGTGGCTCCTCTAGTTGTTGGGATGATGGTCAAAAGGATGGTGTTCCATCTT
TAATGGTGTCAACTCATGCTAAGAGCCCAGGTGGTGGACAAAGGGCATTAACAAATGGTC
ACAAGTCAAAGAAGGTGGTAATGGGGTCAAAGAGGAAACGTGAGGGCGTGGTTGAAGTAC
ACAAAAACAAAAGCTCAGCAACCTCATTGAAGTATGAGAATGCTGGTGGTTCTGGTGATC
TCCCTGAAGCTGGCGGGCATTTCAAAGATGGAACGCAAAGCAAAATTGCCTCTGGTGGCA
GCATGAAAGAATCATCTCCGGATACTCTGAAATCTGATTCAGATATCACGAGTGGGAAGA
GAGCACTGAAAGCTAAAAAGCAATTAAAGGTAACTGTTGACCGACAGAAGGATGCTATGG
CCAATAATAAGGCACAGCCAAAGGGTGATCTTTCTGGTGGGAAAAAGAGGGCCCAGCTTG
GACATGGAAAGCATAAGTTGGTTGATGATGAAATTTCACATTCTGTGAAAAGGTCAAAGT
GTGTGGATCCGGTGGATGATGCCACCAAGAAATCACACATCAAGAGCATAAAGAATGATT
CTCTGAGTTTTACTGTTGATGACAAGACTGTCAAGCATACAGAAATAAAAAAATCTGTTT
CATGTCTGAAAGTAGACAACTCCATGGCATCAGAAGCAGAGACTGGTACTGTTGGTTCAG
ATGTTCCTGGTGATGAAGATGTTCTACCCCTTTCAAAACGCCGTCGCCGGGCGTTGGAAG
CTATGTCTGATTCTGCTACTCTGACTCCTGAGGTCAAAATAGAGAAAAATTCTGTTGTGC
TTAAAAATGATGCGTTGCATTCAAAAAGTGCCAAACCTCTGCATACCCAATTGAAGAGAA
AAAGGAGAACAATTTGTCGATTTGAGGATGATGATGATGAAGAGCCCAAAACTCCAGTGC
ATGGGCCGTCCAGAAATGTTAACACCCCTTCACGTATCTCCAATTCTATCAAGGACCTTG
ATGCTCATCATGAAAGTTCTTATCATACTCAACTGAGTG
>L1
GTACTAAATTTAAAACGAAATTTGTATGCAGTTGTTCTTCTTTCAATTCCACAATCTAGA
TTAAATTACAACTTAGTTATTAACCTAAAAACAAAATTCTCTAAAGTATTAAAAAAAAAA
TCAACCATAAATTGTCTTTAAATTATTTTTTTGGCCTTTTTCCTTTGACAAAAAAGTATA
TTATAAATTTTAATATTTAGCCAAAATTGAGATAATTTTAATAAAAATACACAATCTAAA
TGACACATTTTTGGTTGGTACAAATTGAAATTTGATATGGAATTCAAAAAATGGAATAAA
GTTGGAAAGGTCATAACTCATGAATTAAGAATATCTTACTAAAAATGATAAAATATAAAT
TTACGAATTTGATAATTTTATTTTTATTTTTACTATTATTTAAATGAGAATTAAATATAT
TATACCTAATAAGGTTATGTAAATTAATGAGGATTATTAGAGCATTTTTTTGTGTGTATA
TTTTGTCTAAATTATGAGTTTACTTCAAATAAAAAAAGAAAAAAGAAAAATCACAAATTT
TAATCAAATTAATATCAAATTGAATCTGAAAAATATTAATTAATTAATTTATTTTTAATG
AAATATTTTATATTATTATAAGTTAATTTTTTTTTAAAAATTTGAAACTTTCTATTTTGG
ATGTTTGTAAAACGCAGCGACAACTCACTACACAACCAAAAAAGTTAACGCTCTCAAATT
CGAGCAGATTAACCATGGGCAAACCGACGTAACCTAACCATGGTTTACTTGAAAAATACC
CATTCTACCCCCAGCCTCCACAAGCCCTCTTCTTCCTTCACAAATTACACAATACACTCT
CATTCCTCTCTCTCTCTCTCCTCTCTCTCTCTCTCTCTATAGAATTCGAATGCAGAACCC
TAGGTTTCAGTCTGCCTCGACCAAGTATCGGATTACGGTGCCATAGTGCGGACCTCGGAC
GCCGGTGATTGCGCAGCCTGCGCTTCGCCGCCGGCGAATTGGTGGAATCGGATTTGAGGT
TTGCTGTCTAGGGTTTTGAATTGCGCGGTTTGATTGGGAGCATTCGCGGAAGAGGGAGTT
TGGCATAGGGCTGGAGTAATCGCCATGGCTCCGGGGCGTAAAAAGGGAGCGAACAAAGCC
AAGGCTAAGAGTGAGTTGCGCTTGGGCGATCTCGTTCTGGCAAAGGTCAAGGGCTTCCCA
GCGTGGCCCGCCAAGGTGTGGTTTAGGTTCACGATTTTGCTGAGATTTTTGTATTCCCCA
TTTGCCGAATCTCGATATTTGGTTTAGGGTTTTGTTGGTTTTTGCTATTTATCGTTTTTG
GATGAATCAACGAGGGGCTTTCAAGTTGCATTTTTAATTGCATTTCGTTGCTATTTGGAA
GAAATTGATGTTGTTCGGTGATTTGATGATTCTGACGTATTTAATTTTTTATAGGCTTTA
AATTTCAATTCAAAGTTCATATTGCATAGGATGCCCCTGTTTTCCACTCTGATTGAATCT
ATGAAGCTTTGTGACGAATTAATAAGGAACTTTTTTAGTCCTTAATTATTGAATTTTGCT
CTATTTATTTATTTTTTATTTTTATTTTTATATACATTTCGCGTGTTAACATTGCTGTAG
CATATGGGATATAGTTGTTTCCCCATTATTGTTACTCTTTTCTCAGGAATATTATGCGGG
TTTCAATTTTAATTCGAAGGCTGATATAAATCAAGTCCAAGGAAGTGTTTTTTGTTCACT
GGTTTGGTTTAGCAATTTTGTGCATGTTAGAGAATGTAATAATGTGGAAGCTTTCAAGTT
CTTTTTTTTTTTTGTCTTAATCTAGTGTTTTGTGGTCGTTTTGATTTATCCAAGTTGGAT
GCGAATTGGCTGAGAAGGGTTTTTTTAGGTTGTACTATTTGATTTAATTTTTTTGTTTCA
TTGATTAACGGGGAGGCTTCCAAGTTCTATGTGGTGGGTTTTTTATAATTTTACTTTTAT
CATCTTGGTTCTTAGATGGCTTTACCTTATGAAATATAGTTGGTTCTTCAATAATTTGTT
GCTTTAGGTTTGCTTTGTGGGTCTTGGTTTAATGCAAATATCGATAACAGTTAGGAGGAC
AAAGATTTTTTGCCCACTAAGATGATCTGACAACTTTGAAAGCCTTTCCTGTTAGCAATC
CAAGATTATGACAGGGTGTCTCACCGTCTCTGCTTGTTTCTTTCTTAGCTCTGAAAGTAT
TGATATAGTCTCAAAGAGCAGATGTTCTGGGTTGATCAATGAAGTTAATTTTCAGTAACA
CAGAATATTTAGTGTTGTCAGGAACTGCTGGGGATAATGGATCTCAAATTCATGACTTTC
CTAGAATGGAGTATTGGGTATTTAACCAAATAAGTGAACCTTTCAAATGTGGATGGAGTA
TTAACATTTTTTTGATTGAGCGGACTGAGAATGTGGGTTTTTATTATCCAACAAAGAGTA
AAAAGCTATCAAATGAGAATCTACAATTTCTTCCACCAGTAAGGTTTGAACTACTTGTGC
CTCACTTGACTACTTGGAAGGGCATTGGACTAGGGTTTCGAGTTTTTTTTTTTTGGTTGA
TTTTATTTTACTTATTTTTTTTGGGGCTTTCATTGCTATATAAAATCATTCTATCATTCC
ACCATTCTCTTTAGCCATCTATTATTGTTGCTAGTTCTGAGATGTTTTCTGGGTTTTTAT
TTTCAGATTGGCAAGCCTGAAGATTGGGATCGAACTCCTGATCCTAAGAAATATTTTGTT
CAATTCTTTGGAACTGAGGAAATGTAAGTGTTTTTTTTTTCTCTCATTCTGTTATTATAT
TTTCATTGTTGTGTCATTTATTTTTGACATATCCAGAGCGAACTTTCTAATGAGAATGCT
TTAAGCTTTTTATCGTTCGTCAGAAATTACAATCTTTAAAAAAAATTGATAATTGGGTGA
GGTCCAATAAATGTATTAGTGAGTTTTCTTTCCATGGGGCATGCCCTACCAAGGCTTGGT
ATTGACACTCTCAAGAGTGGGCATCCCAAGAAAGCTGAGAACTTCTACCATCAATGCCAT
TAGTGGCACTTCTTGCAATGCAACTGTTTGATTTCCACTGATCAAACATATCAGTTAAGC
CCAGCCATTACCTTTACATTAACCAAGACGCAATGCATTCAATCAAGAGTGACTAATAGG
CTGTAGATATGGTTAGAATTCTATCATTTCTAAAGTGTTATAGGGTCCTGAAAAGAACAC
AAGATAAATTAAAATAAAAAGAAAATTTTCTGTTAGTTATTCTGTGAGGTGCTTGACTCT
TGCTCCTGGATAAAAAATGTATTCTTGAAGTCCATGCAAAATTTTATGAAAAATTGCTTT
ATATTCATGAAGGAAAGCTTTATAAAGTTTGTGCAGCATGATTTGTAGCAGTTCCTTACA
CTCAGGGATGTATAGACCATTTTTAAAGGGAGGTAAAATGCCTCCAACAGAAGAAACAAA
TTGCTTTGCTTCTCGCTCAGCCAAATGATCTGCAGCTTAACTTGATGAATGTGGAACCCA
AGACAAAGAGCATCTCAACCCATAAAACTAATATTTCTATGAAATAAGTAAGAAAAGTAA
AATCCATTAATAAATTTTATGAAATAGGTAAGTCAACAAAATATACACTGTATGCTTTCT
TCCAGTCCTAATCTCTGGTGTCTCCTTACTCAGATTCCATTTTGGGTTTTTGATGCGCTT
AAGATGATAACGAATACTTGTGTCTCATTTTTTATTTTATTTTATTTTATGATTTCTATT
CTTAGTTTACTCCAGGTTTCCATTTTACTCTTCGTTTTTTCTTTGATATAATTTCTCGTT
TTGTTTGGTTGAGATTCTCATCCTTGTTTTAGTTTACTATTCTTGGATTGCCTATGGATT
AGTTAACAGCAATGGCCCTATGCTGGGTCATTTGTAATGTTCACAATGCTGATTTCTCAT
CTGTTCTGGTCAATGACATTACTCAGTTGTGCTTGAATTTATAAGTTAAATTTAGGATTT
TAAATGTGGTGCAAGTGGATTTCTGTGGCTTTCCATCAATGATTATTTTGCAAAAAAAAA
CATTTATGCACTTACTGTGGTAGTTGAAATTTGAGCACTAATTTTGAAATGATGTATATT
GGTGATAATGTTAAGTGGAGATGCGGCATTATTCCCCTAATATGCTAGTTCACTTTACCT
GACATCCAATATCTTGATCTTTGCTTCTTGCTTACTCTTTTTGGATAAATTAGACTGCCA
CTGGCTTTTCATCTTTGTAATTTACCATATTGTTCGTTTTCTTTCCTGCTTCACAGAGCT
TTTGTTGCCCCTGGAGATATTGAGGCATTTACTAGTGAGGTAAAAAATAAATTGTCGGCT
AGGTGTCGAGGTAAAACAGTTAAATTCTTCGCCCAAGCAGTGAAGGAAATATGTGATGCT
TATGAAGAGTTGCAGCAAAAAAACACAAGTGGTTCGAGAGATGATAGAGACAGGACTGCT
CCTGAGAGTGAGGCTCCATCTGTTGATGGGGTGGGGGATGACAGGGTAGAGGATGACTTG
AAAGATGGGATTGGTACTGTTCGACTGAATGGGGAAACAGTGATTGAAGGTTTAGGTGAT
TGTGGCTCTGGATTGGAGCACTGCTTTCATAGACAGGGTGAGCCTGATGATCAAGATGTA
AAACCTGCTACTTCAGCTCATGCAAATGATAATTTATCTCCAGCTATATTTTCTGAGAAA
AAGAATAAAGCATCAAATGGTGCACGAACACCAAAGGAGACAGAATCAACATCCAGTCCA
GATAAACCTTTCTATGTTAAGGAAGAAATCCCTAATAATAGTAATGAAGAAGATAATATT
TGCGCTGGACGCACACAGGTTGCAACTCCTATGAAAGGTTCGAACTCTTGTCATGACAAT
GTTGAAGGTGGCTCCTCTAGTTGTTGGGATGATGGTCAAAAGGATGGTGTTCCATCTTTA
ATGGTGTCAACTCATGCTAAGAGCCCAGGTGGTGGACAAAGGGCATTAACAAATGGTCAC
AAGTCAAAGAAGGTGGTAATGGGGTCAAAGAGGAAACGTGAGGGCGTGGTTGAAGTACAC
AAAAACAAAAGCTCAGCAACCTCATTGAAGTATGAGAATGCTGGTGGTTCTGGTGATCTC
CCTGAAGCTGGCGGGCATTTCAAAGATGGAACGCAAAGCAAAATTGCCTCTGGTGGCAGC
ATGAAAGAATCATCTCCGGATACTCTGAAATCTGATTCAGATATCACGAGTGGGAAGAGA
GCACTGAAAGCTAAAAAGCAATTAAAGGTAACTGTTGACCGACAGAAGGATGCTATGGCC
AATAATAAGGCACAGCCAAAGGGTGATCTTTCTGGTGGGAAAAAGAGGGCCCAGCTTGGA
CATGGAAAGCATAAGTTGGTTGATGATGAAATTTCACATTCTGTGAAAAGGTCAAAGTGT
GTGGATCCAGTGGATGATGCCACCAAGAAATCACACATCAAGAGCATAAAGAATGATTCT
CTGAGTTTTACTGTTGATGACAAGACTGTCAAGCATACAGAAATAAAAAAATCTGTTTCA
TGTCTGAAAGTAGACAACTCCATGGCATCAGAAGCAGAGACTGGTACTGTTGGTTCAGAT
GTTCCTGGTGATGAAGATGTTCTACCCCTTTCAAAACGCCGTCGCCGGGCGTTGGAAGCT
ATGTCTGATTCTGCTACTCTGACTCCTGAGGTCAAAATAGAGAAAAATTCTGTTGTGCTT
AAAAATGATGCGTTGCATTCAAAAAGTGCCAAACCTCTGCATACCCAATTGAAGAGAAAA
AGGAGAACAATTTGTCGATTTGAGGATGATGATGACGAAGAGCCCAAAACTCCAGTGCAT
GGGCCGTCCAGAAATGTTAACACCCCTTCACGTATCTCCAATTCTATCAAGGACCTTGAT
GCTCATCATGAAAGTTCTAATCATACTCAACTGAGTG
>L2
GTACTAAATTTAAAACGAAATTTGTATGCAGTTGTTCTACTTTCAATTCCACAATCTAGA
TTAAATTACAACTTAGTTATTAACCTAGAAACAAAATTCTCTAAAGTATTAAAAAAAAAA
TCAACCATAAATTGTCTTTAAATTATTTTTTTGGCCTTTTTCCTTTGACAAAAAAGTATA
TTATAAATTTTAATAATTAGCCAAAATTGAGATAATTTTAATAAAAATACACAATCTAGA
TGGCACATTTTTGGTTGGTACAAATTGAAATTTGATATGGAATTCAAAAAATGGAATAAA
GTTGGAAAGGTCATAACTCATGAATTAAGAATATCTTACTAAAAATGATAAAATATAAAT
TTACGAATTTGATTATTTTATTTTTATTTTTACTATTATTTAAATGAGAATTAAATAAAT
TATACCTAATAAGGTTATGTAAATTAATGAGGATTATTAGAGCATTTTTTTGTGTGTATA
TTTTGTCTAAATTACGAGTTTACTTCAAATAAAAAAAGAAAAAAGAAAAATCACAAATTT
TAATCAAATTAATATCAAATTGAATCTGAAAAATATTAATTAATTAATTTATTTTTAATG
AAATATTTTATATTATTCTAAGTTATTTTTTTTTAAATAATTTAAAACTTTCTATTTTGG
ATGTTTGTAAAACGCAGCGACAACTCACCACAACCAAAAAAGTTAACGCTCTCAAATTCG
AGCAGATTAACCATGGGCAAACCAACGTAACCTAACCATGGTTTACTTGAAAAATACCCA
TTCTACCACCAGCCTCCACAAGCCCTCTTCTTCCTTCACAAATTACACAATACACTCTCA
TTCCTCTCTCTCTCTCTCCTCTCTCTCTCTCTCTCTATAGAATTCGAATGCAGAACCCTA
GGTTTCAGTCTGCCTCGACCAAGTATCGGATTACGGTGCCATAGTGCGGACCTCGGACGC
CGGTGATTGCGCAGCCTGCGCTTCGCCGCCGGCGAATTGGTGGAATCGGATTTGAGGTTT
GCTGTCTAGGGTTTTGAATTGCGCGGTTTGATTGGGAGCATTCGCGGAAGAGGGAGTTTG
GCATAGGGCTGGAGTAATCGCCATGGCTCCGGGGCGTAAAAAGGGAGCGAACAAAGCCAA
GGCTAAGAGTGAGTTGCGCTTGGGCGATCTCGTTCTGGCAAAGGTCAAGGGCTTCCCAGC
GTGGCCCGCCAAGGTGTGGTTTAGGTTCACGATTTTGCTGAGATTTTTGTATTCCCCATT
TGCCGAATCTCGATATTTGGTTTAGGGTTTTGTTGGTTTTTGCTATTTATCGTTTTTGGA
TGAATCAACGAGTGGCTTTCAAGTTGCATTTTTAATTGCATTTCGTTGCTATTTGGAAGA
AATTGATGTTGTTCGGTGATTTGATGATTCTGACGTATTTAATTTTTTATAGGCTTTAAA
TTTCAATTCAAAGTTCATATTGCATAGGATGCCCCTGTTTTCCACTCTGATTGAATCTAT
GAAGCTTTGTGACGAATTAATAAGGAACTTTTTTAGTCCTTAATTATTGAATTTTGCTCT
ATTTATTTATTTTTTATTTTTATTTTTATATACATTTCGCGTGTTATCATTGCTGTAGCA
TATGGGATATAGTTGTTTCCCCATTATTGTTACTCTTTTCTCAGGAATGTTATGCGGGTT
TCAATTTTAATTCGAAGGCTGATATAAATCAAGTCCAAGGAAGTGTTTTTTGTTCACTGG
TTTGGTTTAGCAATTTTGTGCATGTTAGAGAATGTAATAATGTGGAAGCTTTCAAGTTCT
TTTTTTTTTTTGTCTTAATCTAGTGTTTTGTGGTGGTTTTGATTTATCCAAGTTGGATGC
GAATTGGCTGAGAAGGGTTTTTTAGGTTGTACTATTTGATTTAATTTTTTTGTTTCATTG
ATTAACGGGGAGGCTTCCAAGTTCTATGTGGTGGGTTTTTTATAATTTTACTTTTATCAT
CTTGGTTCTTAGATGGCTTTACCTTATGAAATATAGTTGGTTCTTCAATAATTTGTTGCT
TTAGGTTTGCTTTGTGGGTCTTGGTTTAATGCAAATATCGATAACAGTTAGGAGGACAAA
GATTTTTTGCCCACTGAGATGATCTGACAACTTTGAAAGCCTTTCCTGTTAGCAATCCAA
GATTATGACAGGGTGTCTCACTGTCTCTGCTTGTTTCTTTCTTAGCTCTGAAAGTATTGA
TAGAGTCTCAAAGAGCAGATGTTCTGGGTTGATCAATGAAGTTAATTTTCAGTAACACAG
AATATTTAGTGTTGTCAGGAACTGCTGGGGATAATGGATCTCAAATTCATGACTTTCCTA
GAATGGAGTATTGGGTATTTAACCAAATAAGTGAACCTTTCAAATGTGGATGGAGTATTA
ACATTTTTTTGATTGAGCGGACTGAGAATGCGGGTTTTTATTATCCAACAAAGAGTAAAA
AGCTATCAAATGAGAATATACAATTTCTTCCACCAGTAAGGTTTGAACTACTTGTGCCTT
ACTTGACTACTTGGAAGGGCATTGGACTAGGGTTTCGAGTTTTTTTTTTTTGGTTGATTT
TATTTTACTTATTTTTTTTGGGGCTTTCATTGCTATATAAAATCATTCTATCATTCCACC
ATTCTCTTTAGCCATCTATTATTGTTGCTAGTTCTGAGATGTTTTCTGGGTTTTTATTTT
CAGATTGGCAAGCCTGAAGATTGGGATCGAACTCCTGATCCTAAGAAATATTTTGTTCAA
TTCTTTGGAACTGAGGAAATGTAAGTGTTTTTTTTTTCTTTTTTTCTCTCATTCTGTTAT
TATATTTTCATTGTTGTGTCATTTATTTTTGACATATCCAGAGCAAACTTTCTAATGAGA
ATGCTTTAAGCTTTTTACCGTTCGTCAGAAATTACAATCTTTAAAAAAAATTGATAATTG
GGTGAGGTCCGATAAATGTATTAGTGAGTTTTCTTTCCATGGGGCATGCCCTACCAAGGC
TTGGTATTGACACTCTCAAGAGTGGGCATCTCAAGAAAGCTGAGAACTTCTACCATCAAT
GCCATTAGTGGCACTTCTTGCAATGCAACTGTTTGATTTCCACTGATCAAACATATCAGT
TAAGCCCAGCCATTACCTTTACATTAACCAAGACGCAATGCATTCAATCAAGAGTGACTA
ATAGGCTGTAGATATGGTTAGAATTCTATCATTTCTAAAGTGTTATAGGGTCCTGAAAAG
AACACAAGATAAATTAAAATAAAAAGAAAATTTTCTGTTAGTTATTCTGTGAGGTGCTTG
ACTCTTGCTCCTGGATAAAAAATGTATTCTTGAAGTCCATGCAAAATTTTATGAAAAATT
GCTTTATATTCATGAAGGAAAGCTTTATAAAGTTTGTGCAGCATGATTTGTAGCAGTTCC
TTACACTCAGGGATGTATAGACCATTTTTAAAGGGAGGTAAAATGCCTCCAACAGAAGAA
ACAAATTGCTTTGCTTCTCGCTCAGCCAAATGATCTGCTGCTTAACTTGATGAATGTGGA
ACCCAAGACAAAGAGCATCTCAACCCATAAAACTAATATTTCTATGAAATAAGTAAGAAA
AGTAAAATCCATTAATAAATTTTATGAAATAGGTAAGTCAACAAAATATACACTGTATGC
TTTCTTCCAGTCCTAATCTCTGGTGTCTCCTTACTCAGATTCCATTTTGGTTCTTTGATG
TGCTTAAGATGATAACGAATACTTGTGTCTTATTTTTTATTTTATTTTATTTTATGATTT
CTATTCTTAGTTTACTCCAGGTTTCCATTTTACTCTTCGTTTTTTCTTTGATATAATTTC
TCGTTTTGTTTGGTTGAGATTCTCATCCTTGTTTTAGTTTACTATTCTTGGATTGCCTAT
GGATTAGTTAACAGCAATGGCCCTATGCTGGGCCATTTGTAATGTTCACAATGCTGATTT
CTCATCTGTTCTGGTCAATGACATTACTCAGTTGTGCTTGAATTTATAAGTTAAATTTTG
GATTTTAAATGTGGTGCAAGTGGATTTCTGTGGCTTTCCATCAATGATTATTTTGCAAAA
AAAACATTTATGCACTTACTGTGGTAGTTGAAATTTGAGCACTAATTTTGAAATGATGTA
TATTGGTGATAATGTTAAGTGGAGATGCGGCATTATTCCCCTAATATGCTAGTTCACTTT
ACCTGACATCCAATATCTTGATCTTTGCTTCTTGCTTACTCTTTTTGGATAAATTAGACT
GCCACTGGCTTTTCATCTTTGTAATTTACCATGTTGTTCATTTTCTTTCCTGCTTCACAG
AGCTTTTGTTGCCCCTGGAGATATTGAGGCATTTACTAGTGAGGTAAAAAATAAATTGTC
GGCTAGGTGTCGAGGTAAAACAGTTAAATTCTTCGCCCAAGCAGTGAAGGAAATATGTGA
TGCTTATGAAGAGTTGCAGCAAAAAAACACAAGTGGTTCGAGAGATGATAGAGACAGGAC
TGCTCCTGAGAGTGAGGCTCCATCTGTTGATGGGGTGGGGGATGACAGGGTAGAGGATGA
CTTGAAAGATGGGATTGGTACTGTTCGACTGAATGGGGAAACAGTGATTGAAGGTTTAGG
TGATTGTGGCTCTGGATTGGAGCACTGCTTTCATAGACAGGGTGAGCCTGATGATCAAGA
TGTAAAACCTGCTACTTCAGCTCATGCAAATGATAATTTATCTCCAGCTATATTTTCTGA
GAAAAAGAATAAAGCATCAAATGGTGCACGAACACCAAAGGAGACAGAATCAACATCCAG
TCCAGATAAACCTTTCTATGTTAAGGAAGAAATCCCTAATAATAGTAATGAAGAAGATAT
TATTTGCACTGGACGCACACAGGTTGCAACTCCTATGAAAGGTTCGAACTCTTGTCATGA
CAATGTTGAAGGTGGCTCCTCCAGTTGTTGGGATGATGGTCAAAAGGATGGTGTTCCATC
TTTAATGGTGTCAACTCATGCTAAGAGCCCAGGTGGTGGACAAAGGGCATTAACAAATGG
TCACAAGTCAAAGAAGGTGGTAATGGGGTCAAAGAGGAAACGTGAGGGCGTGGTTGAAGT
ACACAAAAACAAAAGCTCAGCAACCTCATTGAAGTATGAGAATGCTGGTGGTTCTGGTGA
TCTCCCTGAAGCTGGCGGGCATTTCAAAGATGGAACGCAAAGCAAAATTGCCTCTGGTGG
CAGCATGAAAGAATCATCTCCGGATACTCTGAAATCTGATTCAGATATCACGAGTGGGAA
GAGAGCACTGAAAGCTAAAAAGCAATTAAAGGTAACTGTTGACCGACAGAAGGATGCTAT
GGCCAATAATAAGGCACAGCCAAAGGGTGATCTTTCTGGTGGGAAAAAGAGGGCCCAGCT
TGGACATGGAAAGCATAAGTTGGTTGATGATGAAATTTCACATTCTGTGAAAAGGTCAAA
GTGTGTGGATCCGGTGGATGATGCCACCAAGAAATCACACATCAAGAGCATAAAGAATGA
TTCTCTGAGTTTTACTGTTGATGACAAGACTGTCAAGCATACAGAAATAAAAAAATCTGT
TTCATGTCTGAAAGTAGACAACTCCATGGCATCAGAAGCAGAGACTGGTACTGTTGGTTC
AGATGTTCCTGGTGATGAAGATGTTCTACCCCTTTCAAAACGCCGTCGCCGGGCGTTGGA
AGCTATGTCTGATTCTGCTACTCTGACTCCTGAGGTCAAAATAGAGAAAAATTCTGTTGT
GCTTAAAAATGATGCGTTGCATTCAAAAAGTGCCAAACCTCTGCATACCCAATTGAAGAG
AAAAAGGAGAACAATTTGTCGATTTGAGGATGATGATGACGAAGAGCCCAAAACTCCAGT
GCATGGGCCGTCCAGAAATGTTAACACCCCTTCACGTATCTCCAATTCTATCAAGGACCT
TGATGCTCATCATGAAAGTTCTAATCATACTCAACTGAGTG
>E1
NTACTAAATTTAAAACGAAATTTGTATGCAGTTGTTCTTCTTTCAATTCCACAATCTATA
TTAAATTACAACTTAGTTATTAACCTAAAAACAAAATTCTCTAAAGTATTAAAAAAAAAA
TCAACCATAAATTGTCTTTAAATTATTTTTTTGGCCTTTTTTCTTTGACAAAAAAGTATA
TTATAAATTTTAATAATTAGCCAAAATTGAGATAATTTTAATAAAAATACACAATCTAGA
TGGCACATTTTTGGTTGGTACAAATCGAAATTTGATATGGAATTCAAAAAATGGAATAAA
GTTGGAAAGGTCATAACTCATGAATTAAGAATATCTTACTACAAATGATAAAATATAAAT
TTACGAATTTGATTATTTTATTTTTATTTTTACTATTATTTAAATAAGAATTAAATAAAT
TATACCTAATAAGGTTATGTAAATTAATGAGGATTATTAGAGCATTTTTTTGTGTGTATA
TTTTGTCTAAATTATGAGTTTACTTCAAATAAAAAAAGAAAAAAGAAAAATCACAAATTT
TAATCAAATTAATATCAAATTGAATCTTAAAAATATTAATTAATTAATTTATTTTTAATG
AAATATTTTATATTATTCTAAGTTAATTTTTTTTAAAAAATTTAAAACTTTCTATTTTGG
ATGTTTGTAAAACGCAGCGACAACTCACTACACAACCAAAAAAGTTAACGCTCTCAAATT
CGAGTAGATTAACCATGGGCAAACCGACGTAACCTAACCATGGTTTACTGAAAAATACCC
ATTCTACCCCCAGCCTCCACAAGCCCTCTTCTTCCTTCACAAATTACACAATACACTCTC
ATTCCTCTCTCTCTCTCTCCTCTCTCTCTCTCTCTCTATAGAATTCGAATGCAGAACCCT
AGGTTTCAGTCTGCCTCGACCAAGTATCGGATTACGGTGCCATAGTGCGGACCTCGGACG
CCGGTGATTGCGCAGGCTGCGCTTCGCCGCCGGCGAATTGGTGGAATCGGATTAGAGGTT
TGCTGTCTAGGGTTTTGAATTGCGCGGTTTGATTGGGAGCATTCGCGGAAGAGGGAGTTT
GGCATAGGGCTGGAGTAATCGCCATGGCTCCGGGGCGTAAAAAGGGAGCGAACAAAGCCA
AGGCTAAGAGTGAGTTGCGCTTGGGCGATCTCGTTCTGGCAAAGGTCAAGGGCTTCCCAG
CGTGGCCCGCCAAGGTGTGGTTTAGGTTCACGATTTTGCTGAGATTTTTGTATTCCCCAT
TTGCCGAATCTCGATATTTGGTTTAGGGTTTTGTTGGTTTTTGCTATTTATCGTTTTTGG
ATGAATCAACGAGGGGCTTTCAAGTTGCATTTTTAATTGCATTTCGTTGCTATTTGGAAT
AAATTGATGTTGTTCGGTGATTTGATGATTCTGACGTATTTAATTTTTTATAGGCTTTAA
ATTTCAATTCAAAGTTCATATTGCATAGGATGCCCCTGTTTTCCACTCTGATTGAATCTA
TGAAGCTTTGTGACGAATTAATAAGGAACCTTTTTAGTCCTTAATTATTGAATTTTGCTC
TATTTATTTATTTTTTATTTTTATTTTTATATACATTTCGCGTGTTAACATTGCTGTAGG
ATATGGGATATAGTTGTTTCCCCATTATTGTTACTCTTTTCTCAGGAATGTTATGCGGGT
TTCAATTTTAATTCGAAGGCTGATATAAATCAAGTCCAAGGAAGTGTTTTTTGTTCACTG
GTTTGATTTAGCAATTTTGTGCATGTTAGAGAATGTAATAATGTGGAAGCTTTCAAGCTC
TTTTTTTTTTTTGTCTTAATCTAGTGTTTTGTGGTGGTTTGGATTTATCCAAGTTGGATG
TGAATTGGCTGAGAAGGGTTTTTTTAGGTTGTACTATTTGATTTAATTTTTTTGTTTCTT
TGATTAACGGGGAGGCTTCCAAGTTCTATGTGGTGGGTTTTTTATAATTTTACTTTTATC
ATCTTGGTTCTTAGATGGCTTTACCTTATGAAATATAGTTGGTTCTTCAATAATTTGTTG
CTTTAGGTTTGCTTTGTGGGTCTTGGTTTAATGCAAATATCGATAACAGTTAGGAGGACA
AAGATTTTTTGCCCACTGAGATGATCTGACAACTTTGAAAGCCTTTCCTGTTAGCAATCC
AAGATTATGACAGGGTGTCTCACTGTCTCTGCTTGTTTCTTTCTTAGCTCTGAAAGTATT
GATAGAGTCTCAAAGAGCAGATGTTCTGGGTTGATCAATGAAGTTAATTTTCAGTAACAC
AGAATATTTAGTGTTGTCAGGAACTGCTGGGGATAATGGATCTCAAATTCATGACTTTCC
TAGAATGGAGTATTGGGTATTTAACCAAATAAGTGAACCTTTCAAATGTGGATGGAGTTT
TAACATTTTTTTGATTGAGCGGACTGAGAATGTGGGTTTTTATTATCCAACAAAGAGTAA
AAAGCTATCAAATGAGAATCTACAATTTCTTCCACCAGTAAGGTTTGAACTACTTGTGCC
TCACTTGACTACTTGGAAGGGCATTGGACTAGGGTTTCGAGTTTTTTTTTTTTGGTTGAT
TTTATTTTACTTATTTTTTTTGGGGCTTTCATTGCTATATAAAATCATTCTATCATTCCA
CCATTCTCTTTAGCCATCTATTATTGTTGCTAGTTCTGAGATGTTTTCTGGGTTTTTATT
TTCAGATTGGCAAGCCTGAAGAATGGGATCGAGCTCCTGATCCTAAGAAATATTTTGTTC
AATTCTTTGGAACTGAGGAAATGTAAGTGTTTTTTTTTTCTTTTTTTCTCTCATTCTGTT
ATTATATTTTCATTGTTGTGTCATTTATTTTTGACATATCCAGAGCGAACTTTCTAATGA
GAATGCTTTAAGCTTTTTATCGTTTGTCAGAAATTACAATCTTTAAAAAAAATTGATAAT
TGGGTGAGGTCCGATAAATGTATTAGTGAGTTTTCTTTCCATGGGGCATGCCCTACCAAG
GCTTGGTATTGACACTCTCAAGAGTGGGCATCTCAAGAAAGCTGAGAACTTCTACCATCA
ATGCCATTAGTGTCACTTCTTGCAATGCAACTGTTTGATTTCCACTGATCAAACATATCA
GTTAAGCCCAGCCATTACCTTTACATTAACCAAGACGCAATGCATTCAATCAAGAGTGAC
TAATAGGCTGTAGATATGGTTAGAATTCTATCATTTCTAAAGTGTTATAGGGTCCTGAAA
AGAACACAAGATAAATTAAAATAAAAAGAAAAATTTCTGTTAGTTATTCTGTGAGGTGCT
TGACTCTTGCTCCTGGATAAAAAATGTATTCTTGAAGTCCATGCAAAATTTTATGAAAAA
TTGCTTTATATTCATGAAGGAAAGCTTTATAAAGTTTGTGCAGCATGATTTGTAGCAGTT
CCTTACACTCAGGGATGTATAGACCATTTTTAAAGGGAGGTAAAATGCCTCCAACAGAAG
AAACAAATTGCTTTGCTTCTCGCTCAGCCAAATGATCTGCAGCTTAACTTGATGAATGTG
GAACCCAAGACAAAGAGCATCTCAACCCATAAAACTAATATTTCTATGAAATAAGTAAGA
AAAGTAAAATCCATTAATAAATTTTATGAAATAGGTAAGTCAACAAAATATACACTGTAT
GCTTTCTTCCAGTCCTAATCTCTGGTGTCTCCTTACTCAGATTCCATTTTGGGTCTTTGA
TGTGCTTAAGATGATAACGAATACTTGTGTCTCATTTTTTATTTTATTTTATTTTATTTT
ATGATTTCTATTCTTAGTTTACTCCAGGTTTCCATTTTACTCTTCGTTTTTTCTTTGATA
TAATTTCTCATTTTGTTTGGTTGAGATTCTCATCCTTGTTTTAGTTTACTATTCTTGGAT
TGCCTATGGATTAGTTAACAGCAATGGCCCTATGCTGGGTCATTTGTAATATTCACAATG
CTGATTTCTCATCTGTTCTGGTCAATGACATTACTCAGTTGTGCTTGAATTTATAAGTTA
AATTTAGGATTTTAAATGTGGTGCAAGTGGATTTCTGTGGCTTTCCATCAATGATTATTT
TGCAAAAAAAACATTTATGCACTTACTGTGGTAGTTGAAATTTGAGCACTAATTTTGAAA
TGATGTATATTGGTGATAATGTTAAGTGGAGATGCAGCATTATTCCCCTAATATGCTAGT
TCACTTTACCTGACATCCAATATCTTGATCTTTGCTTCTTGCTTACTCTTTTTGGATATA
TTAGACTGCCACTGGCTTTTCATCTTTGTAATTTACCATATTGTTCGTTTTCTTTCCTGC
TTCACAGAGCTTTTGTTGCCCCTGGAGATATTGAGGCATTTACTAGTGAGGTAAAAAATA
AATTGTCGGCTAGGTGTCGAGGTAAAACAGTTAAATTCTTCGCCCAAGCAGTGAAGGAAA
TATGTGCAGCTTATGAAGAGTTGCAGCAAAAAAACACAAGTGGTTCGAGAGATGATAGAG
ACAGGACTGCTCCTGAGAGTGAGGCTCCATCTGTTGATGGGGTGGGGGATGATAGGGTAG
AGGATGACTTGAAAGATGGGATTGGTACTGTTCGACTGAATGGGGAAACAGTGATTGAAG
GTTTAGGTGATTGTGGCTCTGGATTGGAGCACTGCTTTCATAGACAGGGTGAGCCTGATG
ATCAAGATGTAAAACCTGCTACTTCAGCTCATGCAAATGATAATTTATCTCCAGCTATAT
TTTCTGAGAAAAAGAATAAAGCATCAAATGGTGCACGAACACCAAAGGAGACAGAATCAA
CATCCAGTCCAGATAAACCTTTCTATGTTAAGGAAGAAATCCCTAATAATAGTAATGAAG
AAGATATTATTTGCGCTGGACGCACACAGGTTGCAACTCCTATGAAAGGTTCGAACTCTT
GTCATGACAATGTTGAAGGTGGCTCCTCTAGTTGTTGGGATGATGGTCAAAAGGATGGTG
TTCCATCTTTAATGGTGTCAACTCATGCTAAGAGCCCAGGTGGTGGACAAAGGGCATTAA
CAAATGGTCACAAGTCAAAGAAGGTGGTAATGGGGTCAAAGAGGAAACGTGAGGGCGTGG
TTGAAGTACACAAAAACAAAAGCTCAGCAACCTCATTGAAGTATGAGAATGCTGGTGGTT
CTGGTGATCTCCCTGAAGCTGGTGGGCATTTCAAAGATGGAACGCAAAGCAAAATTGCCT
CTGGTGGCAGCATGAAAGAATCATCTCCGGATACTCTGAAATCTGATTCAGATATCACGA
GTGGGAAGAGAGCACTGAAAGCTAAAAAGCAATTAAAGGTAACTGTTGACCGACAGAAGG
ATGCTATGGCCAATAATAAGGCACAGCCAAAGGGTGATCTTTCTGGTGGGAAAAAGAGGA
CCCAGCTTGGACATGGAAAGCATAAGTTGGTTGATGATGAAATTTCACATTCTGTGAAAA
GGTCAAAGTGTGTGGATCCGGTGGATGATGCCACCAAGAAATCACACATCAAGAGCATAA
AGAATGATTCTCTGAGTTTTACTGTTGATGACAAGACTGTCAAGCATACAGAAATAAAAA
AATCTGTTTCATGTCTGAAAGTAGACAACTCCATGGCATCAGAAGCAGAGACTGGTACTG
TTGGTTCAGATGTTCCTGGTGATGAAGATGTTCTACCCCTTTCAAAACGCCGTCGCCGGG
CGTTGGAAGCTATGTCTGATTCTGCTACTCTGACTCCTGAAGTCAAAATAGAGAAAAATT
CTGTTGTGCTTAAAAATGATGCGTTGCATTCAAAAAGTGCCAAACCTCTACATACCCAAT
TGAAGAGAAAAAGGAGAACAATTTGTCGATTTGAGGATGATGATGACGAAGAGCCCAAAA
CTCCAGTGCATGGGCCGTCCAGAAATGTTAACACCCCTTCACGTATCTCCAATTCTATCA
AGGACCTTGATGCTCATCATGAAAGTTCTAATCATACTCAACTGAGT
