# Supplementary material for: Characterization of genes and alleles involved in the control of flowering time in grapevine
Source: PLoS One. 2019 Jul 3;14(7):e0214703. doi: 10.1371/journal.pone.0214703 (PMC6608932; doi:10.1371/journal.pone.0214703)
Supplement: S1 File — (ZIP) [file pone.0214703.s004.zip › VIT_201s0011g03070.fasta]

>L1
TGGGAAATTGGTAAGGTACTATTAAATATTTCAGAGATACTAAGGTGAACCTAGCCAATA
AGACAAACGAAAGTTAAAAAGAACGAATGGAAGGGCGCCAGGTAAGAAATATGGGAATTT
CTTGTTGGATGATGAGCTTTGTCTTCATGTCTATCCATCCCTCCTTATTTAAACGCAGGC
CCACAACCCATCCTAGTGGAATGAACCAGATGTATGCATTTCTCTATCTACTACTACAAG
TCTACAACTACAGATTCAATATATATATATATATATTAAAAAAGAAAAAAGAAAAAAGAA
AATAATGGGATTCTTTTTATCTTATCTGATGGGTACAGAGAGGGGGTGAGTTGATCAAAA
TGTAGCGTATTATTCGTGGGTGCTTTTATTACACCAATAATATAGGGGGATAAACATAAG
GGAGAGAGGGGGGAGGGAGAGACCATGCTGATGGTCAGCAGTAGCAGCAAAGCTCAGGGG
GGATGAACTTAACAAAAACACGGTCCACACTCATGTGAACCCCATCAAGTTGCTGCTGTG
GGCCCCACCTCACATACACAGCCCACAACACACACATACTCAGACCCACACCATCCCCCC
CATGAATCTTCCTTCTTCCTTACGGGTTGACCCACCACACCCACATCCCCATATCTCTTT
CTCTCTCCTTCTCGCTTCTCCCAATTGTATTTGTAAACCCCCAATTTTTTGTTTTTTATA
ATAAAGATTATTATAAAAATAACACTTGGAGATAGGAGAAGCTACCCCCGAGTCTCCTAT
ATATAATACTAACTCTTCCACCCAACCCAGTTTCATGTATACCTCTTTCTCATCTTCAGA
ACAACGCTCCTCTCTTTTGCTTGTGTCTCTGAACATGGACGGAAGTTGCATAGATGAGAG
TACTACTAGTGATTCTATTTCAACGTCGCTGCCCGCTTTATCTGCTCTGCCGGCAACCAA
GTCGCCGGAGAGTTTGTGCAGAGTTGGGAGTGGGACGAGTGTGATACTGGACTCCGAGAG
CAGTATCGAGGCTGAGTCTAGGAAGCTTCCCTCCTCCCGATTCAAGGGAGTGGTGCCTCA
GCCCAACGGACGGTGGGGTGCCCAGATTTATGAGAAGCACCAGAGGGTGTGGCTGGGAAC
GTTCAATGAAGAGGAAGAAGCTGCCAAGGCTTACGACATCGCGGCGCAGAGGTTCCGTGG
CCGCGACGCGGTTACTAACTTCAAACCATTGTCGGAGACGGAGGAGGACGATATCGAAGC
CGCGTTCTTGAATTCTCATTCCAAGGCGGAGATCGTGGACATGCTGAGGAAACACACGTA
CAATGATGAGCTGGAGCAAAGCAAGCGAAACTACGGGTTGGACGCGAATGGGAAGAGGAG
CCGAGCCGAAGGCCTCATGACTCCATTCGGGTCAGACCGGGTCACCAAATCCCGGGAGCA
GCTCTTCGAGAAGACGGTGACGCCCAGCGACGTGGGTAAGCTAAACCGGCTGGTGATACC
CAAACAACACGCGGAAAAGCACTTCCCCTTGCAGACTGGAACCACATCCAAAGGGGTGCT
TCTGAATTTCGAAGACATGGGCGGGAAAGTATGGAGGTTTCGATACTCGTACTGGAACAG
CAGCCAGAGCTACGTTCTGACCAAAGGGTGGAGCCGGTTCGTGAAGGAGAAGAACCTTAA
GGCGGGAGACATTGTGAGTTTCCAGAGATCGACGGGAGGGGACAAGCAGCTGTACATAGA
CTGGAAGGCCAGAAACGGCCCGACGAATCAGATCAATCCGGTAGAGCCGGTGGAGATGGT
GAGGTTATTCGGAGTCAACATTTTCAAAGTACCCGTAAATAGCAGTGTGGTTGTGGCTAA
CAATGGTAGTTGGACTGGTAAGAGAATGATAGAAATGGAGCTCCTGTCCTTCGAATGTAG
TAAAAAACAGAGGGTAATCGGAGCTGTGTAACAAAATTTTCTTTTTCTTTTTTCTTTTTT
CTTTCCCTTTCTTTCCCTTTTCTTGGCATGTTGTGAATGTTGCAAGAGGATGATGGAAGG
TGGAGGAGGTGGAGGTGGTGGTGGTGGTGGTCAGTGGTGGTGTAGTTGCAACTTGCAAAA
GGTGATTTGTATATTATAAGACAAAAAGCTGAAGAAAGCTTTTTTTTCTTTCTTTCTTTC
TTTCTTTCTCTTCCTTTTTTTTCCCCTAAAAAAATTAGAATGAAAAAAAAAAAATGTCAA
TTTTGTTCTGTTTATATGGAGTTTAGACTTTTATTTTGAGTTCCCCATTTCAAATTAGTA
GACAGTGGTTTCTTGTGGTTGTTGCTTTCCCAAAATATCTCTATGTTGACACAAGGTATT
TATATATATATTGGGTATAGGCAGATGAGTTGAGAGAGAGGTAGGTATGATATTGATAAC
AACTTTTGTTATCAAAAAATGGTAGGTTATCTCAGCATTACTCATTTGTCTAATGCAAAA
GAGCTACTTTGGTCTCTTCATCATGTTCCCTCACTTTTGGCCTACCTTAAAATATGCACA
AATTTTATAATAATGACTTCAGTGGAGTTAAATCATTAAGATCCACCTCCACATTCTTAT
AATTACCCTATATTTACATCATGTGTGACATATTCCCTATCTTTTTTATAAAGCAAAAAC
TTCATCCTCTCACATTACCCAATGCCCATCTTCTTCTTTCCTACCTTAAAATAATTCATT
TACCAGAATTGATGAATCATAAACAAGTCTTATAGTAGATGAAGGAAAGTGACTGGAAAT
GCTATTTGCTTTCTATAGTCATCTTATTCTACATGCCCCACGGCTGAATCTGGATCATAC
ATTTATTCTTAATAATCCCCAATACTCATGGTCTTTCCATATTTGCTTGCATCTTAATGA
GCCTTTGACATAATTAACCTGCCCAAAAAGAAATGTCAAACCATGTATATAGCTAATGTT
TGCCATGGTTGTTGACATACTTGTAGGCTAGTTTTGGCTTCCTATTTCATTTG
>L2
NGGAAATTGGTAAGGTACTATTAAATATTTCAGAGATACTAAGGTGAACCTAGCCAATAA
GACAAACGAAAGTTAAAAAGAACGAATGGAAGGGCGCCAGGTAAGAAATATGGGAATTTC
TTGTTGGATGATGAGCTTTGTCTTCATGTCTATCCATCCCTCCTTATTTAAACGCAGGCC
CACAACCCATCCTAGTGGAATGAACCAGATGTATGCATTTCTCTATCTACTACTACAAGT
CTACAAGACAACTACAGATTCAATATATATATATAAAAAATAAAAAAGAAAAAAGAAAAA
AGAAAATAATGGGATTCTTTTTATCTTATCTGATGGGTACAGAGAGGGGGTGAGTTGATC
AAAATGTATCGTATTATTCGTGGGTGCTTTTATTACACCAATAATATAGGGGGATAAACA
TAAGGGAGAGAGGGGGGAGGGAGAGAGACCATGCTGATGGTCAGCAGTAGCAGCAAAGCT
CAGGGGGGATGAACTTAACAAAAACACGGTCCACACTCATGTGAACCCCATCAAGTTGCT
GCTCTGGGCCCCACCTCACATACACAGCCCACAACACACACATACTCAGACCCACACCAT
CCCCCCCATGAATCTTCCTTCTTCCTTACGGGTTGACCCACCACACCCACATCCCCATAT
CTCTTTCTCTCTCCTTCTCGCTTCTCCCAATTGTATTTGTAAACCCCCAATTTTATATTT
TTTATAATAAAGATTATTATAAAAATAACACTTGGAGATAGGAGAAGCTACCCCCGAGTC
TCCTATATATAATACTAACTCTTCCACCCAACCCAGTTTCATGTATACCTCTTTCTCATC
TTCAGAACAACGCTCCTCTCTTTTGCTTGTGTCTTTGAATATGGACGGAAGTTGCATAGA
TGAGAGTACTACTAGTGATTCTATTTCAACGTCGCTGCCCGCTTTATCTGCTCTGCCGGC
AACCAAGTCGCCGGAGAGTTTGTGCAGAGTTGGGAGTGGGACGAGTGTGATACTGGACTC
CGAGAGCAGTATCGAGGCTGAGTCTAGGAAGCTTCCCTCCTCCCGATTCAAGGGAGTGGT
GCCTCAGCCCAACGGACGGTGGGGTGCCCAGATTTATGAGAAGCACCAGAGGGTGTGGCT
GGGGACGTTCAATGAAGAGGAAGAAGCTGCCAAGGCTTACGACATCGCGGCGCAGAGGTT
CCGTGGCCGCGACGCGGTTACGAACTTCAAACCATTGTCGGAGACGGAGGAGGACGATAT
CGAAGCCGCGTTCTTGAATTGTCATTCCAAGGCGGAGATCGTGGACATGCTGAGGAAACA
CACGTACAATGATGAGCTGGAGCAAAGCAAGCGAAACTACGGGTTGGACGCGAATGGGAA
GAGGAGCCGAGCCGAAGGCCTCATGGCTCCATTCGGGTCAGACCGGGTCACCAAATCCCG
GGAGCAGCTCTTCGAGAAGACGGTGACGCCCAGCGACGTGGGTAAGCTAAACCGGCTGGT
GATACCCAAACAACACGCGGAAAAGCACTTCCCCTTGCAGACTGGAACCACATCCAAAGG
GGTGCTTCTGAATTTCGAAGACATGGGCGGGAAAGTATGGAGGTTTCGATACTCGTACTG
GAACAGCAGCCAGAGCTACGTTCTGACCAAAGGGTGGAGCCGGTTCGTGAAGGAGAAGAA
CCTTAAGGCGGGAGACATTGTGAGTTTCCAGAGATCGACGGGAGGGGACAAGCAGCTGTA
CATAGACTGGAAGGCCAGAAACGGCCCGACGAATCAGATCAATCCGGTAGAGCCGGTGGA
GATGGTGAGGTTATTCGGAGTCAACATTTTCAAAGTACCCGTAAATAGCAGTGTGGTTGT
GGCTAACAATGGTAGTTGGACTGGTAAGAGAATGATAGAAATGGAGCTCCTGTCCTTCGA
ATGTAGTAAAAAACAGAGGGTAATCGGAGCTGTGTAACAAAATTTTCTTTTTCTTTTTTC
TTTTTTCTTTTCCCTTTCTTTCCCTTTTCTTGGCATGTTGTGAATGTTGCAAGAGGATGA
TGGAAGGTGGAGGAGGTGGAGGTGGTGGTGGTGGTGGTCAGTGGTGGTGTAGTTGCAACT
TGCAAAAGGTGATTTGTATATTATAAGACAAAAAGCTGAAGAAAGCTTTTTTTTCTTTCT
TTCTTTCTTTCTTTCTCTTCCTTTTTTTTCCCCTAAAAAAATTAGAATGAAAAAAAAAAA
ATGTCAATTTTGTTCTGTTTATATGGAGTTTGGACTTTTATTTTGAGTTCCCCATTTCAA
ATTAGTAGACAGTGGGTTCTTGTGGTTGTTGCTTTCCCAAAATATCTCTATGTTGACACA
AGGTATTTATATATATATTGGGTACAGGCAGATGAGTTGAGAGAGAGGTAGGTATGATAT
TGATAACAACTTTTGTTATCAAAAAATGGTAGGTTATCTCAGCATTACTCATTTGTCTAA
TGCAAAAGAGCTACTTTGGTCTCTTCATCATGTTCCCTCACTTTTGGCCTACCTTAAAAT
ATGCACAAATTTTATAATAATGACTTCAGTGGAGTTAAATCATTAAGATCCATGAACCAC
CCTCACCTCCACATTCTTATAATTACCCTATATTTACATCATGTGTGACATATTCCCTAT
CTTTTTTATAAAGCAAAAACTTCATCCTCTCACATTACCCAATGCCCATCTTCTTCTTTC
CTACCTTAAAATAATTCATTTACCAGAATTGATGAATCATAAACAAGTCTTATAGTAGAT
GAAGGAAAGTGACTGGAAATGCTATTTGCTTTCTATAGTCCCCTTATTCTACATACCCCA
CGGCTGAATCTGGATCATACATTTATTCTTAATAATCCCCAATACTCATGGTCATTGCAT
ATTTTCTTGAATCTTAATGACCCTTTGACATAATTAACCTGCCCAAAAAGAAATGTCAAA
CCATGTATATAGCTAATGTTTGCCATGGTTGTTGACATACTTGTAGGCTAGTTTTGGCTT
CCTATTTCATTT
>E0
GGAAATTGGTAAGGTACTATTAAATATTTCAGAGATACTAAGGTGAACCTAGCCAATAAG
ACAAACGAAAGTTAAAAAGAACGAATGGAAGGGCGCCAGGTAAGAAATATGGGAATTTCT
TGTTGGATGATGAGCTTTGTCTTCATGTCTATCCATCCCTCCTTATTTAAACGCAGGCCC
ACAACCCATCCTAGTGGAATGAACCAGATGTATGCATTTCTCTATCTACTACTACAAGTC
TACAACTACAGATTCAATATATATATATTAAAAAATAAAAAAGAAAAAAGAAAAAAGAAA
ATAATGGGATTCTTTTTTATCTTATCTGATGGGTACAGAGAGGGGGTGAGTTGATCAAAA
TGTAGCGTATTATTCGTGGGTGCTTTTATTACACCAATAATATAGGGGGATAAACATAAG
GGAGAGAGGGGGGAGGGAGAGACCATGCTGATGGTCAGCAGTAGCAGCAAAGCTCAGGGG
GGATGAACTTAACAAAAACACGGTCCACACTCATGTGAACCCCATCAAGTTGCTGCTCTG
GCCCCCACCTCACATACACAGCCCACAACACACACATACTCAGACCCACACCATCCCCCC
CATGAATCTTCCTTCTTCCTTACGGGTTGACCCACCACACCCACATCCCCATATCTCTTT
CTCTCTCCTTCTCGCTTCTCCCAATTGTATTTGTAAACCCCCAATTTTTTATTTTTTATA
ATAAAGATTATTATAAAAATAACACTTGGAGATAGGAGAAGCTACCCCCGAGTCTCCTAT
ATATAATACTAACTCTTCCACCCAACCCAGTTTCATGTATACCTCTTTCTCATCTTCAGA
ACAACGCTCCTCTCTTTTGCTTGTGTCTTTGAATATGGACGGAAGTTGCATAGATGAGAG
TACTACTAGTGATTCTATTTCAACGTCGCTGCCCGCTTTATCTGCTCTGCCGGCAACCAA
GTCGCCGGAGAGTTTGTGCAGAGTTGGGAGTGGGACGAGTGTGATACTGGACTCCGAGAG
CAGTATCGAGGCTGAGTCTAGGAAGCTTCCCTCCTCCCGATTCAAGGGAGTGGTGCCTCA
GCCCAACGGACGGTGGGGTGCCCAGATTTATGAGAAGCACCAGAGGGTGTGGCTGGGAAC
GTTCAATGAAGAGGAAGAAGCTGCCAAGGCTTACGACATCGCGGCGCAGAGGTTCCGTGG
CCGCGACGCGGTTACTAACTTCAAACCATTGTCGGAGACGGAGGAGGACGATATCGAAGC
CGCGTTCTTGAATTCTCATTCCAAGGCGGAGATCGTGGACATGCTGAGGAAACACACGTA
CAATGATGAGCTGGAGCAAAGCAAGCGAAACTACGGGTTGGACGCGAATGGGAAGAGGAG
CCGAGCCGAAGGCCTCATGGCTCCATTCGGGTCAGACCGGGTCACCAAATCCCGGGAGCA
GCTCTTCGAGAAGACGGTGACGCCCAGCGACGTGGGTAAGCTAAACCGGCTGGTGATACC
CAAACAACACGCGGAAAAGCACTTCCCCTTGCAGACTGGAACCACATCCAAAGGGGTGCT
TCTGAATTTCGAAGACATGGGCGGGAAAGTATGGAGGTTTCGATACTCGTACTGGAACAG
CAGCCAGAGCTACGTTCTGACCAAAGGGTGGAGCCGGTTCGTGAAGGAGAAGAACCTTAA
GGCGGGAGACATTGTGAGTTTCCAGAGATCGACGGGAGGGGACAAGCAGCTGTACATAGA
CTGGAAGGCCAGAAACGGCCCGACGAATCAGATCAATCCGGTAGAGCCGGTGGAGATGGT
GAGGTTATTCGGAGTCAACATTTTCAAAGTACCCGTAAATAGCAGTGTGGTTGTGGCTAA
CAATGGTAGTTGGACTGGTAAGAGAATGATAGAAATGGAGCTCCTGTCCTTCGAATGTAG
TAAAAAACAGAGGGTAATCGGAGCTGTGTAACAAAATTTTCTTTTTCTTTTTTCTTGTTT
CTTTTCCCTTTCTTTCCCTTTTCTTGGCATGTTGTGAATGTTGCAAGAGGATGATGGAAG
GTGGAGGAGGTGGAGGTGGTGGTGGTGGTGGTCAGTGGTGGTGTAGTTGCAACTTGCAAA
AGGTGATTTGTATATTATAAGACAAAAAGCTGAAGAAAGCTTTTTTTTTCTTTCTTTCTT
TCTTTCTTTCTTTCTCTTCCTTTTTTTTCCCCTAAAAAAATTAGAATGAAAAAAAAAAAA
TGTCAATTTTGTTCTGTTTATATGGAGTTTGGACTTTTATTTTGAGTTCCCCATTTCAAA
TTAGTAGACAGTGGGTTCTTGTGGTTGTTGCTTTCCCAAAATATCTCTATGTTGACACAA
GGTATTTATATATATATTGGGTATAGGCAGATGAGTTGAGAGAGAGGTAGGTATGATATT
GATAACAACTTTTGTTATCAAAAAATGGTAGGTTATCTCAGCATTACTCATTTGTCTAAT
GCAAAAGAGCTACTTTGGTCTCTTCATCATGTTCCCTCACTTTTGGCCTACCTTAAAATA
TGCACAAATTTTATAATAATGACTTCAGTGGAGTTAAATCATTAAGATCCATGAACCACC
CTCACCTCCACATTCTTATAATTACCCTATATTTACATCATGTGTGACATATTCCCTATC
TTTTTTATAAAGCAAAAACTTCATCCTCTCACATTACCCAATGCCCATCTTCTTCTTTCC
TACCTTAAAATAATTCATTTACCAGAATTGATGAATCATAAACAAGTCTTATAGTAGATG
AAGGAAAGTGACTGGAAATGCTATTTGCTTTCTATAGTCATCTTATTCTACATACCCCAC
GGCTGAATCTGGATCATACATTTATTCTTAATAATCCCCAATACTCATGGTCTTTCCATA
TTTGCTTGAATCTTAATGACCCTTTGACATAATTAACCTGCCCAAAAAGAAATGTCAAAC
CATGTATATAGCTAATGTTTGCCATGGTTGTTGACATACTTGTAGGCTAGTTTTGGCTTC
CTATTTCATTTG
