# Supplementary material for: Characterization of genes and alleles involved in the control of flowering time in grapevine
Source: PLoS One. 2019 Jul 3;14(7):e0214703. doi: 10.1371/journal.pone.0214703 (PMC6608932; doi:10.1371/journal.pone.0214703)
Supplement: S1 File — (ZIP) [file pone.0214703.s004.zip › VIT_201s0011g03140.fasta]

>E2
GTTGTTAGGCATTGGAGGTCCATAACACCACCCCCCAAGCCCCCTAACCCCTTGCCCGCT
GCCTTTGCCCACTTTTTTTTTTTAATGGAAAATTTCAAGATTGAAAGGTAGGAATGGTGG
AAGTGACTGATTCAAGACACGATGATTTGAAGAGATTGTAAGTACAGGTTGGTTTGAGAT
TTAATTAGGATGGAAGTTTCTCTACAAATCCTATTATTTTTTTTTGATAGGAAATGACAA
AGAGATATATTGAACGAAAAAAGTACAAGAGAAGGATGAGAAATTCTCCCACCAAAGAAA
ACTAAACTACAAGTAAACAAAAACAAGAAAGTACATCGAAAAACAAGCTAGCACTCTAGA
TTAGACTAATCCTTGGGAATTACACACCGCTAACCAGTCAAGTTGTATCACATTAAGGGG
AGTCCCCTTAAAAACCTTGGAGCAGAAAGCCCAAAGAGAAGCAAGGAAAAAAATAGAATC
CCAAAGATTCTTTGAATTCCTTGCTTTATTCTAAAAAATCCTCGTGATTCTTTCCCGCCA
CACAACCCAAATTAAAGCGATGCTTGCAGCTTGCCACAAAACTATCCCCCTCCCCTTCTT
AGATGAACCAAATCCATTAAATTTGATAGACATCATGTCAAAGATGCTCATCGGGGGGAC
CTAATCCATCTTGGCTAACTGAAATAATCTGTGCCACATCCCCATCGTCAAAGAGCAATG
TAGGAAATGATGATTTGCGGATTCCCCATACGTCATGCATAGAATACAAATATCAGGGCT
AAAAGCTTTGTAGGGTCTTCTCAATTGTAGCATGTCATTAGTATTTACCTTCTTGTGTGC
CACTAACCAGACAAAGTACTTCACTTTGAAAGGGACTTGAGAATTCCACACGAACTTAAA
AGAAAAAACCGGAGGAGAACCAGAAAAATGGGATAAGGCTAGAAAGAAAGATTTGACTGA
AAAAAGCCCTGAAGAAGATAAAGGTTAGGATATGGCATCTGAAACCGAAGGTGATAGAAT
CGCATGAGGCCTTCTAAATCTTCTATCTTAGAATCTGAAAGGTTACGGCGAAAATTAAAG
TTCCAAGAGAAAGGACGATTAGGACCGAGAATTGAAGAGATAGGAATATTTTTATCTAAG
ACTACTCTAAATAGTCTTGGATATTGGGATCCCAAAGATTGGTCCCCCCACCACAAATCT
TCCCAGAATCAAATTATTTCCTTATTTCCTACCACAAATCGAGTAAACATGGAAAACTCC
TCAAAGACTTGTACAATAGCCTTCCAAGGACAACGATGTGACCATTTGACTAAAGTGTTA
GCATCCCAACCATTAGAGTGAGAACCATAAATGCTTAAGATGACTTGATGCCATAGAGCT
GAACCCTCTCTAGGGTACCTCCACAACCATTTCCCTAAGAGAGTGAGATTCCTTAGAGAA
ATCTTCCCAAATCCCAATCCCCCTTTTGCCTTCGGATTACACACTACATCCTAACTAACT
AGATGATCTCTTTTACCTTCCTCAATCCCTGACCATAAAAAATCCCTTTGCAACCTCTCA
ATTTTTGCAGCCACAGAAGCAGGTATCTTAAATAAAGAGAGGAAGTAACAGGGCATGTAG
GTGAGGCAAGATTGGATAAGAGTTATCCTTCCTCCAAAAGATAAATAAGCCTTTTGCCAC
CCATCTAATCTTCTTGAGATTCTCTCAATCATTGGATCCTAAAAGCCACAGGCCTTGGGA
TTCCCTCCCAAAAGGAGACCCAGATAGAGTATAGGCCAACCAGAAACCTTGCAATCAAGC
AACTCAGCCAACCTAGAAAGATGATTCTGATCAAGATTGATGCCATAAATATTACTCTTG
TTCAGGTTGACCTTGAGCCCAAAAATATGCCCAAACACTAACAAAAGACTCTTGAGAGTC
TGCAAATCTTCCTCCCTAGTGTTAGAAAAGAAAATGGTATCATCTGCGAATTGCAAATGG
GTCACCCTAGTTCTATTCCTACCCACCCTGAAACCCTCAAACAAATTTCTTTCCTCTGCT
CTCAATAGCATCTTGCTCAGTACATCTGGGACTAAAGTAAACAAAAAAGGGGACAAAGGG
TCGCCCTGTCTTAAGCCTCTAGAAGCCTTAACCCACCCTTTATTGTTTCCATTCACCAAG
ACTGCATAAGATACTGAGGACAAACAACCACTCGTCCATTTCCTCCATTTAGGACTGGAC
CCTTTCTTCTCCAACACGTGATCCAAAAAATCCCAACTCACATGATCATAAGCCTTTTCA
AAGTCAATTTTGAAGACGACTCCTTCCTCCCCTGATCGTCTTTTCTCATCCACTATCTCA
TTGGCTCTGAGAACCACATCCAAAATTTGCCTCTCTTGAATAAAAGCGCCTTGAGTAGAA
TTTATGGTTTCATGTAGTACCCCTCTTAGACGCCCTGAAAGCACTTTGACTATTATATTG
TAGAGACTAGTGATCAGGCTAATGGGTTTAAAGTCTGAGATTTTCTTTGTTAAATTTTTT
TTGGGTAACAGAACTATGAAAAAGGCATTAGTGCTTTGATTGATAATCCTGCTTCTATGA
AACTCTGCAAACATTCTCACTAAATCCTCCTTGATCACATCCCAACAATCTTGAAATACT
GTAATGGTAAAGCCATCAGGCCCCGACGCCTTATCCCTATCCAACTGAAAAATGGCTTTA
GAAATCTCTTCTTCAGTGAAAGGGGAGTCCAACCTAGACGCACTCTCTTCCGATATAGGG
GACCAATCTAAACCTTCAATACTCCAAGACTCTCCAGTAGGACTCGCGTAGAGCTTTTCA
AAGTAAAGTAAAATCTCCTATGTGATACTCTTAGCATTATTCAATACTAGGCCACTTTCA
TTCTCCAACACCTTGATAAATTTCCTATTTCGCCTGCCATTAGCCACTTTATGAAAAAAC
TTTGAGTTACAATCCCCTTCCTTAACCCATTTCACCCTAACTTTTTGTCTCCAATGAATT
TCTTCCCTTAAAATTAATTCCTCTAGCTCCCCCTTTCTTAAGGCGCTTTGAACTAAAAGA
TCAGAAGTGAGACCCCCTACTTGCTCAATGGCATCAAGGTTGGCTAAATCATTGAGGATG
TTTTTTTTCCTTTCATTTAACTCTCTAAAAGAAACCTTATTCCACTCTTTCAAATTGGCT
TTAACAAATTGTAATCTCCTCATGAACTTGTGACCTTCCCACCCATTTCCTTGAAAACCT
CTCCACCAATTTCTAAAGTTCTCCTTGAAACTAGGATGTTGCAACCACATATTCTCAAAC
CTAAAAGGTGTTGGGCCCCACTTGAACGGGTTGGTATCCAAAACAATCGGCCAATGATCC
GAAGTCCTTCTAGGAAGAACTTCTTGAAGGCCTTGGGGAAAGAGATGCCCCCACTCATTT
GATTCAAGGAAACGATCTAATCTCTTACACACGGGAGACTCTTGCATGTTTGACCAAGTG
AATGATGCGTTCCATAAAGGTGGATCAAGCAATTCACATTCTCTTATAAAACTATCAAAG
TCTTTCATGCTTGAAGTTAAACTAGAATCACCCAATTTTTCTGAACTTCTCCTTATGACA
TTAAAATCACCGCCCACGCACCATAACGGAAAAGATAGGCCAAAAATGTCTAAAAGCTCC
ACTCAAAAGTCCTTCCTAAGTGATGGGCTGTTTGGGTCATAAACTGCGGATATCCAAAAA
GATCCGCATCCTACCAAATCAAACTTGACTGAGACCGAGAAGGATCCTATTACCACCTCC
TCACTATGCAGTTTTTTCGAGTCCCAAATAATCAAAATCCCATCTGAAGCCCCGCACGCC
GGAATAGCAGCCCAATCCTTATTTCTGACCGTCCAGACACTACCCACAAACCTTCTATCA
CACTTCATCTTTTTTGTTTCCTGAATCATCACAACATCCAGATTCTTTGAGCTTAGAAAA
TCTTTAACCACCCTTCTCTTATTCCTTGATCCTAAGCCCCTGGTATTCCAACTGATAATT
TTCATGGAGAAACTCACAGACCCTAACCACCAAACCAGTTCCAACAGATCTCAAATTCCT
GTGGACCATCTGTTCTTCGTCCTGGAATAAACCTTAATTTCCAGAGAACTTAAAACCTCA
CGCACTTTAGCCATTTTCCTGGGGGACATGCCATCTATATGGAACTCGCCCGAGACCATA
GTATCACCCTGGCTACCTATAACCAGGTTAGATACCTCCTTAGACAAGCTGAGTTTAGAC
TTACTGGGGTTAAAACACTCAAACTGGTTAAGAGACGGTATTCAAATAAAGATCCTATTT
CCTTTCTGTCTGAAACCTTGGCACAAACCTCAAGAAAGGTCCCTTGATAAAGATTCAATG
AAAGATAAAGTAAAAATTTTTTGTTTTTTAACAGTTTGGGGAATGGAAACTGATCTGCCT
TTTGGTTCTCCCCGAAAACGACCTTCCTTTTTTAAACCCATTTTGAAAGAACTTGAAAAA
AGAATTCGAAAATTTAAAAACAAGTGTTTTCTAGTTCTAACAGTTTTAAAAGAACGAACA
AAATTGTTTATATTTTTAAGGGTCTCAAAAGAAACAAAAAAATGGGTTATCAAAAGTGTT
CTATTTAAGACATCTGGTTTGATAACACCAACTGGGTCTCCTCCTCACCACGGACAGGAA
TGCCAACATATTTTTGATAAAAAGTGCCAACAACGTCTTTTTTAGGAAAAAATTCAGAAA
TTACTCGATTTTCCATGGGAGGCTGAGAAAGAGAGACTGAACTAGGAAGATCTGGACCGG
AGGGACTCGGCAAAGGAAGTGCCAAACCATAAGAAGGGATAGAAGAATACTCGGGTGGCT
GAAAAGGTGAATACAGGCTTACCTCCAAGTTTTCCACTCCCGACATTTCACAAATCCCCT
CAAAGTTGAGCCCTTTACCTCTGATTTCTGGACTAGAAGGTGAATCCGTGACTGATGAAT
CTCGAAGATCGGACCCCACTTGGCCCAAAGAACCTTCTTTGTCTTCTTCAAAATGGGGAT
TGCGCAAAGCCGCTTCGCCTCTTGATGACGAGGTCCCTTT
>L2
GTTGTTAGGCATTGGAGGTCCATAACACCACCCCCCAAGCCCCCTAACCCCTTGCCCGCT
GCCTTTGCCCACTTTTTTTTTTTAATGGAAAATTTCAAGATTGAAAGGTAGGAATGGTGG
AAGTGACTGATTCAAGACACGATGATTTGAAGAGATTGTAAGTACAGGTTGGTTTGAGAT
TTAATTAGGATGGAAGTTTCTCTACAAATCCTATTATTTTTTTTTGATAGGAAACGACAA
AGAGATATATTGAACGAAAAAAGTACAAGAGAAGGATGAGAAATCCTCCCACCAAAGAAA
ACTAAACTACAAGTAAACAAAAACAAGAAAGTACATCGAAAAACAAGCTAGCACTCTAGA
TTAGACTAATCCTTGGGAATTACACACCGCTAACCAGTCAAGTTGTATCACATTAAGGGG
AGTCCCCTTAAAAACCTTGGAGCAGAAAGCCCAAAGAGAAGCAAGGAAAAAAATAGAATC
CCAAAGATTCTTTGAATTCCTTGCTTTATTCTAAAAAATCCTCGTGATTCTTTCCCGCCA
CACAACCCAAATTAAAGCGATGCTTGCAGCTTGCCACAAAACTATCCCCCTCCCCTTCTT
AGATGAACCAAATCCATTAAATTTGATAGACATCATGTCAAAGATGCTCATCGGGGGGAC
CTAATCCATCTTGGCTAATTGAAATAATCTGTGCCACATCCCCATCGTCAAAGAGCAATG
TAGGAAATGATGATTTGCGGATTCCCCATACGTCATGCATAGAATACAAATATCAGGGCT
AAAAGCTTTGTAGGGTCTTCTCAATTGTAGCATGTCATTAGTATTTACCTTCTTGTGTGC
CACTAACCAGACAAAGTACTTCACTTTGAAAGGGACTTGAGAATTCCACACGAACTTAAA
AGAAAAAACCGGAGGAGAACCAGAAAAATGGGATAAGGCTAGAAAGAAAGATTTGACTGA
AAAAAGCCCTGAAGAAGATAAAGGTTAGGATATGGTATCTGAAACCGAAGGTGATAGAAT
CGCATGAGGCCTTCTAAATCTTCTATCTCAGAATCTGAAAGGTTACGGCGAAAATTAAAG
TTCCAAGAGAAAGGACGATTAGGACCGAGAATGGAAGAGATAAGAATATTTTTATCCTAG
ACTACTCTAAATAGTCTTGGATATTGGGATCCCAAAGATTGGTCCCCCCACCACAAATCT
TCCCAGAATCAAATTATTTCCTTATTTCCTACCACAAATCGAGTAAACATGGAAAACTCC
TCAAAGACTTGTACAATAGCCTTCCAAGGACAACGATGTGACCATTTGACTAAAGTGTTA
GCATCCCAACCATTAGAGTGAGAACCATAAATGCTTAAGATGACTTGATGCCATAGAGCT
GAACCCTCTCTAGGGTACCTCCACAACCATTTCCCTAAGAGAGTGAGATTCCTTAGAGAA
ATCTTCCCAAATCCCAATCCCCCTTTTGCCTTCGGATTACACACTACATCCTAACTAACT
AGATGATCTCTTTTACCTTCCTCAATCCCTGACCATAAAAAATCCCTTTGCAACCTCTCA
ATTTTTGCAGCCACAGAAGCAGGTATCTTAAATAAAGAGAGGAAGTAACAGGGCATGTAG
GTGAGGCAAGATTGGATAAGAGTTATCCTTCCTCCAAAAGATAAATAAGCCTTTTGCCAC
CCATCTAATCTTCTTGAGATTCTCTCAATCATTGGATTCTAAAAGCCACAGGCCTTGGGA
TTCCCTCCCAAAAGGAGACCCAGATAGAGTATAGGCCAACCAGAAACCTTGCAATCAAGC
AACTCAGCCAACCTAGAAAGATGATTCTGATCAAGATTGATGCCATAAATATTACTCTTG
TTCAGGTTGACCTTGAGCCCAAAAATATGCCCAAACACTAACAAAAGACTCTTGAGAGTC
TGCAAATCTTCCTCCCTAGCGTTAGAAAAGAAAATGGTATCATCTGCGAATTGCAAATGG
GTCACCCTAGTTCTGTTCCTGCCCACCCTGAAACCCTCAAACAAATTTCTTTCCTCTGCT
CTCAATAGCATCTTGCTCAGTACATCTGGGACTAAAGTAAACAAAAAAGGGGACAAAGGG
TCGCCCTGTCTTAAGCCTCTAGAAGCCTTAACCCACCCTTTATTGTTTCCATTCACCAAG
ACTGCATAAGATACTGAGGACAAACAACCACTCGTCCATTTCCTCCATTTAGGACTGGAC
CCCTTCTTCTCCAACACGTGATCCAAAAAATCCCAACTCACATGATCATAAGCCTTTTCA
AAGTCAATTTTGAAGACGACTCCTTCCTCCCCTGATCGTCTTTTCTCATCCACTATCTCA
TTGGCTCTGAGAACCACATCCAAAATTTGTCTCTCTTGAATAAAAGCGCCTTGAGTAGAA
TTTATGGTTTCATGTAGTACCCCTCTTAGATGCCCTGAAAGCACTTTGACTATTATATTG
TAGAAACTAGTGATCAGGCTAATGGGTTTAAAGTCTGAGATTTTCTTTGTCAAATTTTTT
TTGGGTAACAGAACTATGAAAAAGGCATTAGTGCTTTGATTGATAATCCTGCTTCTATGA
AACTCTGCAAACATTCTCACTAAATCCTCCTTGATCACATCCCAACAATCTTGAAATACT
GTAATGGTAAAGCCATCAGGCCCCGACGCCTTATCCCTATCCAACTGAAAAATGGCCTTA
GAAATCTCTTCTTCAGTGAAAGGGGAGTCCAACCTAGACGCACTCTCTTCCGATATAGGG
GACCAATCTAAACCTTCAATACTCCAAGACTCTCCAGTAGGACTCGCGTAGAGCTTTTCA
AAGTAAAGTAAAATCTCCTATGTGATACTCTTAGCATTATTCAATACTAGGCCACTTTCA
TTCTCCAACACCTTGATAAATTTCCTATTTCGCCTGCCATTAGCCACTTTATGAAAAAAC
TTTGAGTTACAATCCCCTTCCTTAACCCATTTCACCCTAACTTTTTGTCTCCAATGAATT
TCTTCCCTTAAAATTAATTCCTCTAGCTCCCCCTTTCTTAAGGCGCTTTGAACTAAAAGA
TCAGAAGTGAGACCCCCTACTTGCTCAATGGCATCAAGGTTGGCTAAATCATTGAGGATG
TTTTTTTTCCTTTCATTTAACTCTCTAAAAGAAACCTTATTCCACTCTTTCAAATTGGCT
TTAACAAATTGTAATCTCCTCATGAACTTGTGACCTTCCCACCCATTTCCTTGAAAACCT
CTCCACCAATTTCTAAAGTTCTCCTTGAAACTAGGATGTTGCAACCACATATTCTCAAAC
CTAAAAGGTGTTGGGCCCCACTTGAACGGGTTGGTATCCAAAACAATCGGCCAATGATCC
GAAGTCCTTCTAGGAAGAACTTCTTGAAGGCCTTGGGGAAAGAGATGCCCCCACTCATTT
GATTCAAGGAAACGATCTAATCTCTTACACACGGGAGACTCTTGCATGTTTGACCAAGTG
AATGATGCGTTCCATAAAGGTGGATCAAGCAATTCACATTCTCTTATAAAACTATCAAAG
TCTTTCATGCTTGAAGTTAAACTAGAATCACCCAATTTTTCTGAACTTCTCCTTATGACA
TTAAAATCACCGCCCACGCACCATAACGGAAAAGATAGGCCAAAAATGTCTAAAAGCTCC
ACTCAAAAGTCCTTCCTAAGTGATGGGCTGTTTGGGTCATAAACTGTGGATATCCAAAAA
GATCCGCATCCTACCAAATCAAACTTGATTGGGACCGAGAAGGATCCTATTACCACCTCC
TCACTATGCAGTTTTTTCGAGTCCCAAATAATCAAAATCCCACCTGAAGCCCCGCACGCC
GGAATAGCAGCCCAATCCTTATTTCTGACCGTCCAGACACTACCCACAAACCTTCTATCA
CACTTCATCTTTTTTGTTTCCTGAATCATCACAACATCCAGATTCTTTGAGCTTAGAAAA
TCTTTAACCACCCTTCTCTTATTCCTTGATCCTAAGCCCCTGGTATTCCAACTGATAATT
TTCATGGAGAAACTCACAGACCCTAACCACCAAACCAGTTCCAACAGATCTCAAATTCCT
ATGGACCATCTGTTCTTCGTCCTGGAATAAACCTTAATTTCCAGAGAACTTAAAACCTCA
CGCACTTTAGCCATTTTCCTGGGGGACATGCCATCTATATGGAACTCACCCGAGACCATA
ATATCACCCTGGCTACCTGTAACCAGGTTAGATACCTCCTTAGACAAGCTGAGTTTAGAC
TTACTGGGGTTAAAACACTCAAACTGGTTAAGAGACGGTATTCAAATAAAGATCCTATTT
CCTTTCTGTCTGAAACCTTGGCACAAACCTCAAGAAAGGTCCCTTGATAAAGATTCAATG
AAAGATAAAGTAAAAATTTTTTGTTTTTTAACAGTTTGGGGAATGGAAACTGATCTGCCT
TTTGGTTCTCCCCGAAAACGACCTTCCTTTTTTAAACCCATTTTGAAAGAACTTGAAAAA
AGAATTCGAAAATTTAAAAACAAGTGTTTTCTAGTTCTAACAGTTTTAAAAGAACGAACA
AAATTGTTTATATTTTTAAGGGTCTCAAAAGAAACAAAAAAATGGGTTATCAAAAGTGTT
CTATTTAAGACATCTGGTTTGATAACACCAACTGGGTCTCCTCCTCACCACGGACAGGAA
TGCCAACATATTTTTGATAAAAAGTGCCAACAACGTCTTTTTTAGGAAAAAAATCAGAAA
TTACTCGATTTTCCATGGGAGGCTGAGAAAGAGAGACTGAACTAGGAAGATATGGACCGG
AGGGACTCGACAAAGGAAGTGCCAAACCATAAGAAGGGATAGAAGAATACTCGGGTGGCT
GAAAAGGTGAATACAGGCTTACCTCCAAGTTTTCCACTCCCGACATTTCACAAATCCCCT
CAAAGTTGAGCCCTTTACCTCTGATTTCTGGACTAGAAGGTGAATCCGTGACTGATGAAT
CTCGAAGATCGGACCCCACTTGGCCCAAAGAACCTTCTTTGTCTTCTTCAAAATGGGGAT
TGCGCAAAGCCGCTTCGCCTCTTGATGACGAGGTCCCTTT
>L1
GTTGTTAGGCATTGGAGGTCCATAACACCACCCCCCAAGCCCCCTAACCCCTTGCCCGCT
GCCTTTGCCCACTTTTTTTTTTTAATGGAAAATTTCAAGATTGAAAGGTAGGAATGGTGG
AAGTGACTGATTCAAGACACGATGATTTGAAGAGATTGTAAGTACAGGTTGGTTTGAGAT
TTAATTAGGATGGAAGTTTCTCTACAAATCCTATTATTTTTTTTTGATAGGAAACGACAA
AGAGATATATTGAACGAAAAAAGTACAAGAGAAGGATGAGAAATCCTCCCACCAAAGAAA
ACTAAACTACAAGTAAACAAAAACAAGAAAGTACATCGAAAAACAAGCTAGCACTCTAGA
TTAGACTAATCCTTGGGAATTACACACCGCTAACCAGTCAAGTTGTATCACATTAAGGGG
AGTCCCCTTAAAAACCTTGGAGCAGAAAGCCCAAAGAGAAGCAAGGAAAAAAATAGAATC
CCAAAGATTCTTTGAATTCCTTGCTTTATTCTAAAAAATCCTCGTGATTCTTTCCCGCCA
CACAACCTAAATTAAAGCGATGCTTGCAGCTTGCCACAAAACTATCCCCCTCCCCTTCTT
AGATGAACCAAATCCATTAAATTTGATAGACATCATGTCAAAGATGCTCATCGGGGGGAC
CTAATCCATCTTGGCTAACTGAAATAATCTGTGCTACATCCTCATCGTCAAAGAGCAATG
TAGGAAATGATGATTTGCGGATTCCCCATACGTCATGCATAGAATACAAATATCAGGGCT
AAAAGCTTTGTAGGGTCTTCTCAATTGTAGCATGTCATTAGTATTTACCTTCTTGTGTGC
CACTAACCAGACAAAGTACTTCACTTTGAAAGGGACTTGAGAATTCCACACGAACTTAAA
AGAAAAAACCGGAGGAGAACCAGAAAAATGGGATAAGGCTAGAAAGAAAGATTTGACTGA
AAAAAGCCCTGAAGAAGATAAAGGTTAGGATATGGCATCTGAAACCGAAGGTGATAGAAT
CGCATGAGGCCTTCTAAATCTTCTATCTCAGAATCTGAAAGGTTACGGCGAAAATTAAAG
TTCCAAGAGAAAGGACGATTAGGACCAAGAATTGAAGAGATAGGAATATTTTTATCCAAG
ACTACTCTAAATAGTCTTGGATATTGGGATCCCAAAGATTGGTCCCCCCACCACAAATCT
TCCCAGAATCAAATTATTTCCTTATTTCCTACCACAAATCGAGTAAACATGGAAAACTCC
TCAAAGACTTGTACAATAGCCTTCCAAGGACAACGATGTGACCATTTGACTAAAGTGTTA
GCATCCCAACCATTAGAGTGAGAACCATAAATGCTTAAGATGACTTGATGTCATAGAGCT
GAACAACCATTTCCCTAAGAGAGTGAGATTCCTTAGAGAAATCTTCCCAAATCCTAATCC
CCATTTTGCCTTCGGATTACACACTACATCCTAACTAACTAGATGATCTCTTTTACCTTC
CTCAATCCCTGACCATAAAAAATCCCTTTGCAACCTCTCAATTTTTGCAGCCACAGAAGC
AGGTATCTTAAATAAAGAGAGGAAGTAACAGGGCATGTAGGTGAGACAAGATTGGATAAG
AGTTATCCTTCCTCCAAAAGATAAATAAGCCTTTTGCCACCCATCTAATCTTCTTGAGAT
TCTCTCAATCATTGGATCCTAAATGCCACAGGCCTTGGGATTCCCTTCCAAAAGGAGACC
CAGATAGAGTATGGGCCAACCAGAAACCTTGCAATCAAGCAACTCAGCCAACCTAGAAAG
ATGATTTTGATCAAGATTGATGCCATAAATATTACTCTTGTTTAGGTTGACCTTGAGCCC
AAAAATATGCCCAAACACTAACAAAAGACTCTTGAGAGTCTGCAAATCTTCCTTCCTAGC
GTTAGAAAAGAAAATGGTATCATCTGCGAATTGCAAATGGGTCACCCTAGTTCTGTTCCT
GCCCACCCTGAAACCCTCAAACAAATTTCTTTCCTCTGCTCTCAATAGCATCTTGCTCAG
TACATCTGGGACTAAAGTAAACAAAAAAGGGGACAAAGGGTCGCCCTGTCTTAAGCCTCT
AGAAGCCTTAACCCACCCTTTATTGTTTCCATTCACCAAGACTGCATAAGATACTGAGGA
CAAACAACCACTCGTCCATTTCCTCCATTTAGGACTGGACCCCTTCTTCTCCAACACGTG
ATCCAAAAAATCCCAACTCACATGATCATAAGCCTTTTCAAAGTCAATTTTGAAGACGAC
TCCTTCCTTCCCTGATCGTCTTTTCTCATCCACTATCTCATTGGCTCTGAGAACCACATC
CAAAATTTGTCTCTCTTGAATAAAAGCGCCTTGAGTAGAATTTATGGTTTCATGTAGTAC
CCCTCTTAGACGCCCTGAAAGCACTTTGACTATTATATTGTAGAGACTAGTGATCAGGCT
AATGGGTTTAAAGTCTGAGATTTTCTTTGTCAAATTTTTTTTGGGTAACAGAACTATGAA
AAAGGCATTAGTGCTTTGATTGATAATCCTGCTTCTATGAAACTCTGCAAACATTCTCAC
TAAATCCTCCTTGATCACATCCCAACAATCTTGAAATACTGTAATGGTAAAGCCATCAGG
CCCCAACGCCTTATCCCTATCCAACTGAAAAATGGCCTTAGAAATCTCTTCTTCAGTGAA
AGGGGAGTCCAACCTAGACGCACTCTCTTCCGATATAGGGGACCAATCTAAACCTTCAAT
ACTCCAAGACTCTCCAGTAGGACTCGCGTAGAGCTTTTCAAAGTAAAGTAAAATCTCCTA
TGTGATACTCTTAGCATTATTCAATACTAGGCCACTTTCATTCTCCAACACCTTGATAAA
TTTCCTATTTCGCCTGCCATTAGCCACTTTATGAAAAAACTTTGAGTTACAATCCCCTTC
CTTAACCCATTTCACCCTAACTTTTTGTCTCCAATGAATTTCTTCCCTTAAAATTAATTC
CTCTAGCTCCCCCTTTCTTAAGGCGCTTTGAACTAAAAGATCAGAAGTGAGACGCCCTAC
TTGCTCAATGGCATCAAGGTTGGCTAAATCATTGAGGATGTTTTCTTTCCTTTCATTTAA
CTCTCTAAAAGAAACCTTATTCCACTCTTTCAAATTGGCTTTAACAAATTGTAATCTCCT
CATGAACTTGTGACCTTCCCACCCATTTCCTTGAAAACCTCTCCACCAATTTCTAAAGTT
CTCCTTGAAACTACGATGTTGCAACCACATATTCTCAAACCTAAAAGGTGTTGGGCCCCA
CTTGAACGGGTTGGTATCCAAAACAATCGGCCAATGATCCGAAGTCCTTCTAGGAAGAAC
TTCTTGAAGGCCTTGGGGAAAGAGATGCCCCCACTCATTTGATTCAAGGAAACGATCTAA
TCTCTTACACACGGGAGACTCTTGCATGTTTGACCAAGTGAATGATGCGTTCCATAAAGG
TGGATCAAGCAATTCACATTCTCTTATAAAACTATCAAAGTCTTTCATGCTTGAAGTTAA
ACTAGAATCACCCAATTTTTCTGAACTTCTCCTTATGACATTAAAATCACCGCCCACGCA
CCATAACGGAAAAGATAGGCCAAAAATGTCTAAAAGCTCCACTCAAAAGTCCTTCCTAAG
TGATGGGCTGTTTGGGTCATAAACTGCGGATATCCAAAAAGATCCGCATCCTACCAAATC
AAACTTGACTGAGACCGAGAAGGATCCTATTACCACCTCCTCACTATGCAGTTTTTTCGA
GTCCCAAATAATCAAAATCCCACCTGAAGCCCCGCACGCCGGAATAGCAGCCCAATCCTT
ATTTCTGACCGTCCAGACACTACCCACAAACCTTCTATCACACTTCATCTTTTTTGTTTC
CTGAATCATCACAACATCCAGATTCTTTGAGCTTAGAAAATCTTTAACCACCCTTCTCTT
ATTCCTTGATCCTAAGCCCCTGGTATTCCAACTGATAATTTTCATGGAGAAACTCACAGA
CCCTAACCACCAAACCAGTTCCAACAGATCTCAAATTCCTGTGGACCATCTGTTCTTCGT
CCTAGAATAAACCTTAATTTCCAGAGAACTTAAAACCTCACGCACTTTAGCCATTTTCCT
GGGGGACATGCCATCTATATGGAACTCGCCCGAGACCATAGTATCACCCTGGCTACTTGT
AACCAGGTTAGATACCTCCTTAGACAAGCTGAGTTTAGACGTACTGGGGTTAAAACACTC
AAACTGGTTAAGAGACGGTATTCAAATAAAGATCCTATTTCCTTTCTGTCTGAAACCTTG
GCACAAACCTCAAGAAAGGTCCCTTGATAAAGATTCAATGAAAGATAAAGTAAAAATTTT
TTGTTTTTTAACAGTTTGGGGAATGGAAACTGATCTGCCTTTTGGTTCTCCCCGAAAACG
ACCTTCCTTTTTTAAACCCATTTTGAAAGAACTTGAAAAAAGAATTCGAAAATTTAAAAA
CAAGTGTTTTCTAGTTCTAACAGTTTTAAAAGAACGAACAAAATTGTTTATATTTTTAAG
GGTCTCAAAAGAAACAAAAAAATGGGTTATCAAAAGTGTTCTATTTAAGACATCTGGTTT
GATAACACCAACTGGGTCTCCTCCTCACCACGGACAGGAATGCCAACATATTTTTGATAA
AAAGTGCCAACAACGTCTTTTTTAGGAAAAAATTCAGAAATTACTCGATTTTCCATGGGA
GGCTGAACTAGGAAGATCTGGACCGGAGGGACTCGGCAAAGGAAGTGCCAAACCATAAGA
AGAGATAGAAGAATACTCGGGTGGCTGAAAAGGTGAATACAGGCTTACCTCCAAGTTTTC
CACTCCCGACATTTCACAAATCCCCTCAAAGTTGAGCCCTTTACCTCTGATTTCTGGACT
AGAAGGTGAATCCGTGACTGATGAATCTCGAAGATCGGACCCCACTTGGCCCAAAGAACC
TTCTTTGTCTTCTTCAAAATGGGGATTGCGCAAAGCCGCTTCGCCTCTTGATGACGAGGT
CCCTTT
>E1
NTTGTTAGGCATTGGAGGTCCATAACATCACCCCCCAAGCCCCCTAACCCCTTGCCCGCT
GCCTTTGCCCACTTTTTTTTTTTAATGGAAAATTTCAAGATTGGAAGGTAGGAATGGTGG
AAGTGATTGATTCAAGACACGATGATTTGAAGAGATTGTAAGTACAGGTTGGTTTGAGAT
TTAATTAGGATGGAAGTTTCTCTACAAATACTATTATTTTTTTTTGATAGGAAACAACAA
AGAGATATATTGAACGAAAAAAGTACAAGAGAAGGATGAAAAATCCTCCCACCAAAGAAA
ACTAAACTACAAGTAAACAAAAACAAGGAAGTACATCGAAAAACAAACTAGCACTCTAGA
TTAGACTAATCCTTAGGAATTACACACCGCTAAACAGTCAAGTTGTACCACATTAAGGGG
AGTCCCCTTAAAAACCTTGGAGCAGAAAGCCCAAAGAGAAGCAAGGAAAAAAATAGAATC
CCAAAGATTCTCTGAATTCCTTGCTTTATTCTCAAAAATCCTTGTGTTTCTTTCCCGCCA
CACAACCCAAATTAAAGTGATGCTTGCAACTTGCCACAAAACTATCCCCCTCCCCTTTTT
AGATGAACCAAATCCATTCAATTTGATGGACATCATGTCAAAGATGCTCATCGGGGGGAC
CTAATCCATCTTGGTTAACTGAAATAATCTGTGCCACAACCCCATCATCAAAGAACAATG
TAAGAAAAGATGATTTGTTGATTCCCCATACGTCATGCACAAAATACAAATATCAGGGCT
AAAAGCTTTGTAGGGTCTTCTCAATTGTAGCATGTCATTAGTATTTACCTTCTTGTGTGC
CACTAACCAGACAAAGGACTTCACTTTGAAAGGGACTTGAGAATTCCACACGAACTTAGA
AGGAAAAACCGGAGGAGAACTAGAAAAATGGGATAAGGCTAGAAAGAAAGATTTGACTGA
AAAAAGCCCTGAAGAAGATAAAGGCCAGGATCTGGCATCTGAAACCGAAGGTGATAGAAT
CGCATAAGACCTTCTAAATCTTCTATCTCAGAATCTGAAAGGTTACGGCGAAAATTAAAG
TTCCAAGAGAAAGGACGATTGGGACCGAGAATTGAAGAGATAGAAATATTTTTATCCAAG
ACTATTCTAAATAGTCTTGGATATTGGGATCCCAAAAATTGGTCCTCCCACCACAAATCT
TCCCAGAATCGAATTCTTTCCCTATTTCCTACCACAAATCGAGTACACATGGAAAACTCC
TCAAAGAATTGTGCAATAGCCTTCCAAGGACAACGATGTGACCATTTGACTAAAGTGTTA
GCATCCCAACCATTAGAGTGAGAACCATAAATGCTTAAGATGACTTGATGCCATAGAGCT
GAACCCTCTCTAGGGTACCTCCACAGCCATTTCCCTAAGAGAGTGAGATTCCTTAGAGAA
ATCTTCCCAAATCCCAATCTCCCTTTTGCCTTCGGATTACACACTACATCCTAACTAATT
AGATGATCTCTTTTACCTTCCCCAATCCCTGACCATAAAAAATCCCTTTGCAACCTCTCA
ATTTTTGCAGCCACAGAAGCAGGTATCTTAAACAAAGAGAGGAAGTAACAGGGCATGTGG
GTGAGGCAAGATTGGATAAGAGTTATCCTTCCTCCAAAAGATAAATAAACCTTTTGCCAC
CCATCTAATTTTCTTGAGATTCTCTCAATCACTGGATCCCAAAAGCCACAGGCCTTGGGA
TTCCCTCCCAAAAAGAGACCCAGATAGAGTATAGGCCAACCAGAAGCCTTGCAATCAAGC
AACTCAGCCAACCTAGAAAGATGATTCTGATCAAGATTGATGCTATAAATATTACTCTTG
TCCAGGTTGACCTTGAGCCTAGAAATATGCTCAAACACTAACAAAAGACTCTTGAGAGTC
TGCAAATCTTCCTCCCTAGCGTTAGAAAAGAAAATGGTATCATCTGCGAATTGCAAATGG
GTTACCCTAGTTTTGTTCCTACCCACCTTGAAACCCTCTAACAAATTTATTTCCTCTGCT
CTCAATAGCATCCTGCTCAGTACATCTGGGACTAAAGTAAACAAAAAAGGGGACAAAGGG
TCGCCTTGTCTTAAGCCTCTAGAAGCCTTAACCCACCCTTTAGCGTTTCCATTCACCAAG
ACTGCATAAGATACCGAGGACAAACAACCACTCGTCCATTTCCTTCATTTAGGACTGAAC
CCCTTCTTCTCCAACACGTGATGAAAAGATCCCAACTCACATGATCATAAGCCTTTTCAA
AGTCAATTTTGAAGACGACTCCTTCCTCCCCTGATTGTCTTTTCTCATCCACTATCTCAT
TGGCTATGAGAACCGTATCCAAAATTTGTCTCCCTTGAACAAAAGGGCCTTGAGTAGAAT
GTATGGTTTCATGTAGTACCCCTTTTAGACGCCCTGAAAGCACTTTGACTATTATCTTGT
AGAGACTAGTGATCAAGCTAATGGGTTTAAAGTCTGAGATTTTCTTTGTCAAACTTTTTT
TGGGTAACAAAACTATGAAAAAGGCATTAGTGCTTTGATTGATAATCCCGCTTCTGTGAA
ACTCTGCAAACATTCTCACTAAATCCTCCTTGATCACATCCCAACAATCTTGAAATACTT
TAATGGTAAAGCCATTAGGCCCCGACGCCTTATCACTATCCAACTGAAAAATAGCCTTAG
AAATCTCTTCTTCAGTGAAAGGGGAGTCCAACCTAGACGCACTCTTTTCCGATATAGGGG
ACCAATCTAAACCTTCAACACTCCAAGACTTTCCAGTAGGACTCGCGTAGAGTTTTTCAA
AGTAAAGTAAAATCTCCTTTGTGATGCTCTCAACATTATTCAATGCTAGGCCACTTTCAT
TCTCCAGCACTTTAATAAATTTCCTATTTCGCCTGCTATTAGCCACTTTATGAAAAAACT
GAGTTACAATTCCCTTCCTTAACCCTTTTCACTCTAGCTTTTTGTCTCCAATGAATTTCT
TCCCTCAAAATTAATTCCTCTAGCTCCCCCTTTCTTAGGGCTCTTTGAACTAAAAGATCA
GAAGTGAGACCCCCTACTTGCTCAATGGCATCAAGGTTGGCTAAATCATTGAGGATATTT
TTTTTCCTTTCATTTAGCTCTCCAAAAGAAACCTTATTCCACTCTTTCAAATTGGCTTTA
ACAAATTGTAATCTCCTAATGAACTTGTGACCTTCCCACCCATTTCCTTGAAAACCTCTC
CACCAATTTCTAAAGTTCTCCTTGAAACTAGGATGTTGCAACCACATATTCTCAAACCTA
AAAGGTGTTGGGCCCTACTTGAAGGGGTTGGTATCCAAAACAATCGGCCAATGATCCGAA
GTCCTTCTAGGAAGAACTTCTTGAAGGCCTTTGGGAAAGAGATGCCCCCACTCATTTGAT
TCAAGGAAACGATCCAATCTCTTACACACGGGAGGCTCTTGCATGTTTGACCAAGTGAAT
GATGCGTTCCGTAAAGGTGGATCAAGCAATTCACATTCTCTTATAAAACTATCAAAGTCC
TTCATGCTTGAAGTTAAACTAGAACCACCCAATTTTTCTGAACTTCTCCTTATGACATTA
AAATCACCGCCCGCGCACCATAATGGAAAAGATAGGCCAGAAATGTCTAAAAGCTCCACC
CAAAAGTCCTTCCTAAGTGATGGGCTGTTTGGGCCATAAACTGTGGATATCCAAAAAGAT
CCGCATCCTACAAAATCAAACTTGACTGAGACCGAGAAGGATCCTTTTACCACCTCCTTA
CTATGCAGTTTTTTCGAGTCCCAAATAATCAAAATCCCACCTGAAGCCCTGCACGCCGGA
AGAGCAGCCCAATCCTTATTTCTGACAGTCCAGACACTACCCACAAACCTTCTATCACAC
TTCACCTTTTTTGCTTCCTGAATCATCGCAACATCCGGATTCTTTGAGCTTAGAAAATCT
TTAACCACCCTTCTCTTATTCCTTGATCCCAAGCCCCTGGTATTCCAACTGATAATTTTC
ATGGAGAAACTCACAGACCCTAACCACCAAACCAGTTCCAACAGATCTCAAATACCTGTG
GACCATTTGTTCTTCCTCCTGGAATAAACCTTAATTTCCAGAGAACTTAAAACCTCACAC
ACTTTAGCCATTTTCTTGGGGGACATGCCATCTATATGGAACTCGCCCGTTGGAGAGACC
ACAGTATCACTCTGGCTACCTGTAACCAGGTTAGATACCTCCTTAGACAAGCTGAGTTTA
GACTTACTGGGGTTAAAACACTCAAACTGGTTAAGAGACGGTATTCAAATAAAGATCCTA
TTTCCTTTCTGTCTGAAACCTTGGCACAAACCTCAAGAAAGGTCCCTTGATAAAGATTCA
ATGAAAGATAAAGTAAAAATTTTTTGTTTTTTAACAGTTTGGGGAATGGAAACTGATCTG
CCTTTTGGTTCTCCCCGAAAACGACCTTCCTTTTTTAAACCCATTTTGAAAGAACTTGAA
AAAAGAATTCGAAAATTTAAAAACAAGTGTTTTCTAGTTCTAACAGTTTTAAAAGAACGA
ACAAAATTGTTTATATTTTTAAGGGTCTCAAAAGAAACAAAAAAATGGGTTATCAAAAGT
GTTCTATTTAAGACATCTGGTTTGATAAAACCAACTGGGTCTCCTCCTCACCACGGATAG
GAATGCCAACATATTTTGGATAAAAAGTGCCAACAACGTCTTTTTTAGGAAAAAATTCAG
AAATTACTCGATTTTCCATGGGAGGCTGAGAAAGAGAGACTGAACTAGGAAGATCTGAAC
TGGAGGGACTCGGCAAAGGAAGTGCCAAACCATAAGAAGGGATAGAAGAATACTCGAGTG
GCTGAAAAGGTGAATACAAGCTTACCTCCAAGTTTTCCACTCCCGACATTTCACCAATCC
CCTCAAAGTTGAGCCCTTTACCTCTGATTTCTGGACTAGAAGGTGAATCTGTGACTGATG
AATCTCGAAGATCGGACCCCACTTGGCCCAAAGAACCTTCTTTGTCTTCTTCGAAATAGG
GATTGCGCAAAGCCGCTTCGCCTCTTGACGACGAGGTCCCTT
