# Supplementary material for: Characterization of genes and alleles involved in the control of flowering time in grapevine
Source: PLoS One. 2019 Jul 3;14(7):e0214703. doi: 10.1371/journal.pone.0214703 (PMC6608932; doi:10.1371/journal.pone.0214703)
Supplement: S1 File — (ZIP) [file pone.0214703.s004.zip › VIT_201s0011g04240.fasta]

>E2
GAGCACACAACAAAGTAAGGTAGGCAGGACTTATCTGAATTGGTAACTGTCTAGTTCATT
AATTGTCATCTTTGATATTCAACAGTTCTCTTAATTGGCATTATTGATCTGATTCAGCAT
GTTATTCTGCTGGTATATAACATTGATGATCTTTTCAATTGACAATTTTAGGGGTTCAAC
CACAGAAAAAGTGGTGATACATTTGGAAAAGCTTATGAAGTCCATACAAACTGCATTTGA
GTAATACGTGAGATGCACAGGGATAAATTAAAGATGTACATGTCCACTATTTTTTTTTTT
TCAATATTTTCTTACTTTTCATATGCTGAAAGTTTGGAGTTATGAATAAGTTTCTGTATG
TATGTATCTTTTGCTTACATAGGTTTTCTATGTACTTATGCAGCATCCCATTGAGTTGAT
GTTTGAATAGTCAATTCTTTATTCCATTTTCAAATCACAAAGAAGAAATTATTTAAACAA
ATTGATAATGATATGTTGCTTCTATTGACTCCTAACCCAAAAATTATAAAGCAATAAGAA
ATAAAATATTTTAAAATACGTGCCTCTGATGAATTTGATAAAAGGATTATCTTCCATAAT
CATGATAATTTAAATATTTTCTCCAAATGGTTCACTACTTGATATACTTTTGATACTCAT
TCATACCCACCAGGTGTATTGGGTAGCCCTCAAGGTCTAAGAGTTGAGCAGCTGCATAAG
AGAACTCAATAGAAATTTGAAAACATAAAATGCATGATCTAGAATTATTTTTTATACTGA
TACAAACTTTTATTAATCCGAATACTGAACATATTATTTAGTTTTTCCAAAGATGGTTAT
ATGATCAGAGTAGGTTATTGAATGATGCTTTTAAAGAAAATAGTAACTTGGGATAATTAA
AGGTTCAACTGGAAAACATGTGTCTTCGGTCCATATAATTTTGTGTAGTCTGAAATTTAG
TTAGATGAATGATCAATATCTCATGTTGATCACTACAGATGACTTCTACTTTCTGCAAAA
AAAACTGAATTGACCCTCATAAAACTAAAGATTGTCAATTTTTTTTTTCTCGCTGATAGG
GAGTTAGTAGTGGATTTCTGAGACAATTTTACATCCTGTACTTGCATTATCGTTACCTGG
TAGATATTTTCCTTTTATGAAAATGTGAACTTTTGTTTGGTATTTGCTAATATTAAGAAA
ATTAAAACTGTTGTTTTCATTCTTTGTTTAAAGTTACTTTCTTCATGGACATGATTTTAG
TAATACTCCTCCAAGAATTCTTTGTAGTTTAAATATAGACAACAAGAAACACTAGTGCTG
CTTGAGAACCATAAAAGAAATAAGGTCCTATGGTAAATTTCATGTCAGAGCAGTTTAAAT
ATATTCTTGTCACTTTCAGGAGCAAATTGGACTGGTTTTGAAATTGATTTGTCTGATATC
TTTTGATTAATTAATTTGTAATGATAATGTATTTTATACACCAACCTGAATAGGTTAATC
TTTTTCTGCTCTCTGTTTGAAAATATTCCATTTTCATATTGCAGTTATGATCTCAACATG
GATAAAGAGTGTTGGATATTATGAATATTTCCGTAAGTGTTCTAAGTTATGAGGGAAAAA
AGTTATGAAATGAAGATATATTTGTGAAGATTATATATGGTAAATAGAGATGTGAGAAAG
AGTGGAAGACATCTGGTGGAGGGAGAACTCACAGTTCAGGGTTTAGATACAAGAAACGGG
GAAATATGAGATGTTTTAGTCCCATATTTCCATGGATATAGGCACGATTGGCCTAACTAC
GTTCAAACCTCATATACCTTTGTACTCGGATTGTTTTATCTTGTGTTCTTGTACTAATAT
GTTAAGTATTAAAGCTTCCACCTGAACAATGATAGGTAACAGCTAAAATAAGTTGGGTAA
AAGACAGTGTGCTGCTCCTGGTGATGGAGAATGATGATGAGAGTCTTCTCCAGATATAGC
AAAAATCTACATCCTTATTACATAGGTTTCAAAGGCAAAATTTATACCAGATTTTCAACC
TAGTTTACATATCATACCTTCCTTGTTTTGGTTCTGGTTTTTCTTTTTGTTCGTTAGGTT
TTTGAATAGAACAACCTCCTTTTCTGTTGATGGATTTTGGTTGTTAACTTTCTTGGTATA
AATCTTGAATCTATTTTCAAACTGAAAAGAAAATGGAGTAAAATCACTTAAGCATGCTAA
GGGCAATCTGGAGTTATTGCTGGTGGACAAAAGTATAGACTTCCATGGTTCTCCTGGGGC
TTTTGTAAAGATTTTGCATATAAAGACCTCTATTTAGTTGCATCGCTTATTACTGTGGTT
GTTCATGCTACAGGCATTTTACAATGGACAAGGGCAGCAAAAAACATCTGTTATTTTGCA
GCAAATTCTTGATTTGAAAAGGCTACAGCTCACTGACAGGAAAAACACATCATCTCTGAT
ACATGGCCAAGAACAAATTGATATATCTTCATCTAAGTTTAGCACTTCACAAAGGCTTGA
TGATGATCTTGATAAGCATTCACAAAATTCGCTTGGTATCTGTTCTGATCTTCAGCAAAT
GGATAGTCCTAAGCAGGAACTGAAAGTGGAGCCTTTTCCCTCACCATTTTCTCAACTGGA
GCAGTTATCATCTTCTTCAACTGTTGGAATCCCTTTGCATGGAGACCCCTTCTGGCAATG
CAAAAGTCCAATTCAGAGTAGCCAGGTTTGTTCATTGATGTGATAAATCATATTTTATTT
GTTCAGACTGTTTACCCACACTATTGTTATGCTAGGAAATCTTTGTCTTTTTGTGATAGA
ATGTCTTATTTATGAAGTTGGAAATGCACATTATTATTGTTATTATTTTAAATTTTGTTT
GCAACTAATAGCACAGTGAAAACTGAATGGTTTAATAGTGAAACAGGAATCTGTAGTCAT
CCCCAATAGTTGGGACAAAGGCTCCGTTCAGTTTACTTGCATTTTAGCTTATTATAAATC
TGAATGTCTTGAAGTTGTATGACTTGTTTCTGATTCTTGAGACTAGGATGCATTTTTAGC
TGTAACAAGAGTATGCAAATATTTTAGAATGCTTATTTATGGCCAACTTGTTTCAATGAG
CATATACCTCACTTGAATGAGATTCTAAACTTAGTGTTGGACTGTTAGAGATACCATTTT
ACCCTTAGCATACTCTATTAAAGAATAGTTGTGGTTCACAAGAAAAGTTTGGTAGTATGC
AATCTATCAACATAGTTCTGTAAACAAAATTAGATGATATTTTTAATGCATTATTGGGAA
AAAAAAAATGAAGCTTGTTTCATGTATGGAAAATGTAACATTTTATGGAAATATGAAATT
TTGTGTTTATTTCTTCATTATGGTTAGGTTCCATATAAATCTTCTCTAATTGGATTATGC
AGTTGTGGTCTCAAAATATGCAAGATCTTGGAGTTTGTGAGGATGTTAACTGCTTCGATG
ATTTTAACATTCCTGATGTTGATCTGACGTTTCAAAACTTTGAAGAGCTCTTTGGGGGTG
ATCAAGATCCAACCAGATTACCTGTTGACATTGAAGATGTGA
>L1
GAGCACACAACAAAGTAAGGTAGGCAGGACTTATCTGAATTGGTAACTGTCTAGTTCATT
AATTGTCATCTTTGATATTCAACAGTTCTCTTAATTGGCATTATTGATCTGATTCAGCAT
GTTATTCTGCTGGTATATAACATTGATGATCTTTTCAATTGACAATTTTAGGGGTTCAAC
CACAGAAAAAGTGGTGATACATTTGGAAAAGCTTATGAAGTCCATACAAACTGCATTTGA
GTAATACGTGAGATGCACAGGGATAAATTAAAGATGTACATGTCCACTATTTTTTTTTTT
TCAATATTTTCTTACTTTTCATATGCTGAAAGTTTGGAGTTATGAATAAGTTTCTGTATG
TATGTATCTTTTGCTTACATAGGTTTTCTATGTACTTATGCAGCATCCCATTGAGTTGAT
GTTTGAATAGTCAATTCTTTATTCCATTTTCAAATCACAAAGAAGAAATTATTTAAACAA
ATCGATAATGATATGTTGCTTCTATTGACTCCTAACCCAAAAATTATAAAGCAATAAGAA
ATAAAATATTTTAAAATACGTGCCTCTGATGAATTTGATAAAAGGATTATCTTCCATAAT
CATGATAATTTAAATATTTTCTCCAAATGGTTCACTACTTGATATACTTTTGATACTCAT
TCATACCCACCAGGTGTATTGGGTAGCCCTCAAGGTCTAAGAGTTGAGCAGCTGCATAAG
AGAACTCAATAGAAATTTGAAAACATAAAATGCATGATCTAGAATTATTTTTTAATACTG
ATACAAACTTTTATTAATCCGAATACTGAACGTATTATTTAGTTTATCCAAAGATGGTTA
TATGATCAGAGTAGGTTATTGAATGATGCTTTTAGAGAAAATAGTAACTTGGGATAATTA
AAGGTTCAACTGGAAAACATGTGTCTTCGGTCCATATAATTTTGTGTAGTCTGAAATTTA
GTTAGATGAATGATCAATATCTCATGTTGATCACTACAGATGACTTCTACTTTCTGCAAA
AAAAACTGAATTGACCCTCATAAAACTAAAGATTGTCAATTTTTTTTTTCTCGCTGATAG
GGAGTTAGTAGTGGATTTCTGAGACAATTTTACATCCTGTACTTGCTTTATCGTTACCTG
GTAGATATTTTCCTTTTATGAAAATGTGAACTTTTGTTTGGTATTTGCTAATATTAAGAA
AATTAAAACTGTTGTTTTCATTCTTTGTTTAAAGTTACTTTCTTCGTGGGCATGATTTTA
GTAATACTCCTCCAAGAATTCTTTGTAGTTTAAATATAGACAACAAGAAACACTAGTGCT
GCTTGAGAACCATAAAAGAAATAAGGTTCTATGGTAAATTTCATGTCAGAGCAGTTTAAA
TATATTCTTGTCACTTTCAGGAGCAAATTGGACTGGTTTTGAAATTGATTTGTCTGATAT
CTTTTGATTAATTAATTTGTAATGATAATGTATTTTATACACCAACCTGAATAGGTTAAT
CTTTTTCTGCTCTCTGTTTGAAAATATTCCATTTTTATATTGCAGTTATGATCTCAACAT
GGATAAAGAGTGTTGGATATTATGAATATTTCCGTAAGTGTTCTAAGTTATGAGGGAAAA
AAGTTATGAAATGAAGATGTATTTGTGAAGATTATATATGGTAAATAGAGATGTGAGAAA
GAGTGGAAGACATCTGGTGGAGGGAGAACTCACAGTTCAGGGTTTAGATACAAGAAACGG
GGAAATATGAGATGTTTTAGTCCCATATTTCCATGGATATAGGCATGATTGGCCTAACTA
CGTTCAAACCTCATATACCTTTGTACTCGGATTGTTTTATCTTGTGTTCTTGTACTAATA
TGTTAAGTATTAAAGCTTCCACCTGAACAATGATAGGTAACAGCTAAAATAAGTTGGGTA
AAAGACAGTGTGCTGCTCCTGGTGATGGAGAATGATGATGAGAGTCTTCTCCAGATATAG
CAAAAATCTACATCCTTATTACATAGGTTTCAAGGGCAAAATTTATACCAGATTTTCAAC
CTAGTTTACATATCATACCTTCCTTGTTTTGGTTCTGGTTTTTCTTTTTGTTCGTTAGGT
TTTTGAATAGAACAACCTCCTTTTCTGTTGATGGATTTTGGTTGTTAACTTTCTTGGTAT
AAATCTTGAATCTATTTTCAAACTGAAAAGAAAATGGTGTAAAATCACTTAAGCATGCTA
AGGGCAATCTGGAGTTATTGCTGGTGGACAAAAGTATAGACTTCCATGGTTTTCCTGGGG
CTTTTGTAAAGATTTTGCATATAAAGACCTCTATTTAGTTGCATCGCTTATTACTGTGGT
TGTTCATGCTACAGGCATTTTACAATGGACAAGGGCAGCAAAAAACATCTGTTATTTTGC
AGCAAATTCTTGATTTGAAAAGGCTACAGCTCACTGACAGGAAAAACACATCATCTCTGA
TACGTGGCCAAGAACAAATTGATATATCTTCATCTAAGTTTAGCACTTCACAAAGGCTTG
ATGATGATCTTGATGAGCATTCACAAAATTCGCTTGGTATCTGTTCTGATCTTCAGCAAA
TGGATAGTCCTAAGCAGGAACTGAAAGTGGAGCCTTTTCCCTCACCATTTTCTCAACTGG
AGCAGTTATCATCTTCTTCAACTGTTGGAATCCCTTTGCATGGAGACCCCTTCTGGCAAT
GCAAAAGTCCAATTCGGAGTAGCCAGGTTTGTTCATTGATGTGATAAATCATATTTTATT
TGTTCAGACTGTTTACCCACACTATTGTTATGCTAGGAAATCTTTGTCTTTTTGTGATAG
AATGTCTTATTTATGAAGTTGGAAATGCACATTATTATTGTTATTATTTTAAATTTTGTT
TGCAACTAATAGCACAGTGAAAACTGAATGGTTTAATAGTGAAACAGGAATCTGTAGTCA
TCCCCAATAGTTGGGACAAAGGCTCCGTTCAGTTTACTTGCATTTTAGCTTATTATAAGT
CTGAATGTCTTGAAGTTGTATGACTTGTTTCTGATTCTTGAGACTAGGATGCATTTTTAG
CTGTAACAAGAGTATGCAAATATTTTAGAATGCTTATTTATGGCCAACTTGTTTCAATGA
GCATATACCTCACTTGAATGAGATTCTAAACTTAGTGTTGGACTGTTAGAGATACCATTT
TACCCTTAGCATACTCTATTAAAGAATAGTTGTGGTTCACAAGAAAAGTTTGGTAGTATG
CAATCTATCAACATAGTTCTGTAAACAAAATTAGATGATATTTTTAATGCATTATTGGGA
AAAAAAAAATGAAGCTTGTTTCATGTATGGAAAATGTAACATTTTATGGAAATATGAAAT
TTTGTGTTTATTTCTTCATTATGGTTAGGTTCCATATAAATCTTCTCTAATTGGATTATG
CAGTTGTGGTCTCAAAATATGCAAGATCTTGGAGTTTGTGAGGATGTTAACTGCTTCGAT
GATTTTAACATTCCTGATGTTGATCTGACGTTTCAAAACTTTGAAGAGCTCTTTGGGGGT
GATCAAGATCCAACCAGATTACCTGTTGACATTGAAGATGTGA
>L2
GAGCACACAACAAAGTAAGGTAGGCAGGACTTATCTGAATTGGTAACTGTCTAGTTCATT
AATTGTCATCTTTGATATTCAACAGTTCTCTTAATTGGCATTATTGATCTGATTCAGCAT
GTTATTCTGCTGGTATATAACATTGATGATCTTTTCAATTGACAATTTTAGGGGTTCAAC
CACAGAAAAAGTGGTGATACATTTGGAAAAGCTTATGAAGTCCATACAAACTGCATTTGA
GTAATACGTGAGATGCACAGGGATAAATTAAAGATGTACATGTCCACTATTTTTTTTTTT
TCAATATTTTCTTACTTTTCATATGCTGAAAGTTTGGAGTTATGAATAAGTTTCTGTATG
TATGTATCTTTTGCTTACATAGGTTTTCTATGTACTTATGCAGCATCCCATTGAGTTGAT
GTTTGAATAGTCAATTCTTTATTCCATTTTCAAATCACAAAGAAGAAATTATTTAAACAA
ATTGATAATGATATGTTGCTTCTATTGACTCCTAACCCAAAAATTATAAAGCAATAAGAA
ATAAAATATTTTAAAATACGTGCCTCTGATGAATTTGATAAAAGGATTATCTTCCATAAT
CATGATAATTTAAATATTTTCTCCAAATGGTTCACTACTTGATATACTTTTGATACTCAT
TCATACCCACCAGGTGTATTGGGTAGCCCTCAAGGTCTAAGAGTTGAGCAGCTGCATAAG
AGAACTCAATAGAAATTTGAAAACATAAAATGCATGATCTAGAATTATTTTTTATACTGA
TACAAACTTTTATTAATCCGAATACTGAACGTATTATTTAGTTTTTCCAAAGACGGTTAT
ATGATCAGAGTAGGTTATTGAATGATGCTTTAAAGAAAATAGTAACTTGGGATAATTAAA
GGTTCAACTGGAAAACATGTGTCTTCGGTCCATATAATTTTGTGTAGTCTGAAATTTAGT
TAGATGAATGATCAATATCTCATGTTGATCACTACAGATGACTTCTACTTTCTGCAAAAA
AAACTGAATTGACCCTCATAAAACTAAAGATTGTCAATTTTTTTTTTCTCGCTGATAGGG
AGTTAGTAGTGGATTTCTGAGACAATTTTACATCCTGTACTTGCTTTATCGTTACCTGTT
AGATATTTTCCTTTTATGAAAATGTGAACTTTTGTTTGGTATTTGCTAATATTAAGAAAA
TTAAAACTGTTGTTTTCATTCTTTGTTTAAAGTTACTTTCTTCGTGGACATGATTTTAGT
AATACTCCTCCAAGAATTCTTTGTAGTTTAAATATAGACAACAAGAAACACTAGTGCTGC
TTGAGAACCATAAAAGAAATAAGGTCCTATGGTAAATTTCATGTCAGAGCAGTTTAAATA
TATTCTTGTCACTTTCAGGAGCAAATTGGACTGGTTTTGAAATTGATTTGTCTGATATCT
TTTGATTAATTAATTTGTAATGATAATGTATTTTATACACCAACCTGAATAGGTTAATCT
TTTTCTGCTCTCTGTTTGAAAATATTCCATTTTTATATTGCAGTTATGATCTCAACATGG
ATAAAGAGTGTTGGATATTATGAATATTTCCGTAAGTGTTCTAAGTTATGAGGGAAAAAA
GTTATGAAATGAAGATGTATTTGTGAAGATTATATATGGTAAATAGAGATGTGAGAAAGA
GTGGAAGACATCTGGTGGAGGGAGAACTCACAGTTCAGGGTTTAGATACAAGAAACAGGG
AAATATGAGATGTTTTAGTCCCATATTTCCATGGATATAGGCATGATTGGCCTAACTACG
TTCAAACCTCATATACCTTTGTACTCGGATTGTTTTATCTTGTGTTCTTGTACTAATATG
TTAAGTATTAAAGCTTCCACCTGAACAATGATAGCTAACAGCTAAAATAAGTTGGGTAAA
AGACAGTGTGCTGCTCCTGGTGATGGAGAATGATGATGAGAGTCTTCTCCAGATATAGCA
AAAATCTACATCCTTATTACATAGGTTTCAAGGGCAAAATTTATACCAGATTTTCAACCT
AGTTTACATATCATACCTTCCTTGTTTTGGTTCTGGTTTTTCTTTTTGTTCGTTAGGTTT
TTGAATAGAACAACCTCCTTTTCTGTTGATGGATTTTGGTTGTTAACTTTCTTGGTATAA
ATCTTGAATCTATTTTCAAACTGAAAAGAAAATGGAGTAAAATCACTTAAGCATGCTAAG
GGCAATCTGGAGTTATTGCTGGTGGACAAAAGTATAGACTTCCATGGTTTTCCTGGGGCT
TTTGTAAAGATTTTGCATATAAAGACCTCTATTTAGTTGCATCGCTTATTACTGTGGTTG
TTCATGCTACAGGCATTTTACAATGGACAAGGGCAGCAAAAAACATCTGTTATTTTGCAG
CAAATTCTTGATTTGAAAAGGCTACAGCTCACTGACAGGAAAAACACATCATCTCTGATA
CGTGGCCAAGAACAAATTGATATATCTTCATCTAAGTTTAGCACTTCACAAAGGCTTGAT
GATGATCTTGATGAGCATTCACAAAATTCGCTTGGTATCTGTTCTGATCTTCAGCAAATG
GATAGTCCTAAGCAGGAACTGAAAGTGGAGCCTTTTCCCTCACCATTTTCTCAACTGGAG
CAGTTATCATCTTCTTCAACTGTTGGAATCCCTTTGCATGGAGACCCCTTCTGGCAATGC
AAAAGTCCAATTCAGAGTAGCCAGGTTTGTTCATTGATGTGATAAATCATATTTTATTTG
TTCAGACTGTTTACCCACAGTATTGTTATGCTAGGAAATCTTTGTCTTTTTGTGATAGAA
TGTCTTATTTATGAAGTTGGAAATGCACATTATTATTGTTATTATTTTAAATTTTGTTTG
CAACTAATAGCACAGTGAAAACTGAATGGTTTAATAGTGAAACAGGAATCTGTAGTCATC
CCCAATAGTTGGGACAAAGGCTCCGTTCAGTTTTCTTGCATTTTAGCTTATTATAAATCT
GAATGTCTTGAAGTTGTATGACTTGTTTCTGATTCTTGAGACTAGGATGCATTTTTAGCT
GTAACAAGAGTATGCAAATATTTTAGAATGCTTATTTATGGCCAACTTGTTTCAATGAGC
ATATACCTCACTTGAATGAGATTCTAAACTTAGTGTTGGACTGTTAGAGATACCATTTTA
CCCTTAGCATACTCTATTAAAGAATAGTTGTGGTTCACAAGAAAAGTTTGGTAGTATGCA
ATCTATCAACATAGTTCTGTAAACAAAATTAGATGATATTTTTAATGCATTATTGGGAAA
AAAAAAATGAAGCTTGTTTCATGTATGGAAAATGTAACATTTTATGGAAATATGAAATTT
TGTGTTTATTTCTTCATTATGGTTAGGTTCCATATAAATCTTCTCTAATTGGATTATGCA
GTTGTGGTCTCAAAATATGCAAGATCTTGGAGTTTGTGAGGATGTTAACTGCTTCGATGA
TTTTAACATTCCTGATGTTGATCTGACGTTTCAAAACTTTGAAGAGCTCTTTGGGGGTGA
TCAAGATCCAACCAGATTACCTGTTGACATTGAAGATGTGA
>E1
NAGCACACAACAAAGTAAGGTAGGCAGGACTTATCTGAATTGGTAACTGTCTAGTTCATT
AATTGTCATCTTTGATATTCAACAGTTCTCTTAAGTGGCATTATTGATCTGATTCAGCAT
GTTATTCTGCTGGTATATAACATTGATGATCTTTTCAATTGACAATTTTAGGGGTTCAAC
CACAGAAAAAGTGGTGATACATTTGGAAAAGCTTATGAAGTCCATACAAACTGCATTTGA
GTAATACGTGAGATGCACAGGGATAAATTAAAGATGTACATGTCCACTATTTTTTTTTTT
TCAATATTTTCTTACTTTTCATATGCTGAAAGTTTGGAGTTATGAATAAGTTTCTGTATG
TATGTATCTTTTGCTTACATAGGTTTTCCATGTACTTATGCAGCATCCCATTGAGTTGAT
GTTTGAATAGTCAATTCTTTATTCCATTTTCAAATCACAAAGAAGAAATTATTTAAACAA
ATTGATAATGATATGTTGCTTCTATTGACTCCTAACCCAAAAATTATAAAGCAATAAGAA
ATAAAATATTTTAAAATACGTGCCTCTGATGAATTTGATAAAAGGATTATCTTCCATAAT
CATGATAATTTAAATATTTTCTCCAAATGGTTCACTACTTGATATACTTTTGATACTCAT
TCATACCCACCAGGTGTATTGGGTAGCCCTCAAGGTCTAAGAGTTGAGCAGCTGCATAAG
AGATCTCAATAGAAATTTGAAAACATAAAATGTATGATCTAGAATTATTTTTTATACTGA
TACAAACTTTTATTAATCCGAATACTGAACGTATTATTTAGTTTTTCCAAAGATGGTTAT
ATGATCAGAGTAGGTTATTGAATGATGCTTTTAAGGAAAATAGTAACTTGGGATAATTAA
AGGTTCAACTGGAAAACATGTGTCTTCGGTCCATATAATTTTGTGTAGTCTGAAATTTAG
TTAGATGAATGATCAATATCTCATGTTGATCACTACAGATGACTTCTACTTTCTGCAAAA
AAAACTGAATTGACCCTCATAAAACTAAAGATTGTCAATTTTTTTTTTCTCGCTGATAGG
GAGTTAGTAGTGGATTTCTGAGACAAATTTACATCCTGTACTTGCTTTATCGCTACCTGG
TAGATATTTTCCTTTTATGAAAATGTGAACTTTTGTTTGGTATTTGCTAATATTAAGAAA
ATTAAAACTGTTGTTTTCATTCTTTGTTTAAAGTTACTTTCCTCGTGGACATGATTTTAG
TAATACTCCTCCAAGAATTCTTTGTAGTTTAAATATAGACAACAAGAAAAACTAGTGCTG
CTTGAGAACCGTAAAAGAAATAAGGTCCTATGGTAAATTTCATGTCAGAGCAGTTTAAAT
ATATTCTTGTCACTTTCAGGAGCAAATTGGACTGGTTTTGAAATTGATTTGTCTGATATC
TTTTGATTAATTAATTTGTAATGATAATGTATTTTATACACCAACCTGAATAGGTTAATC
TTTTTCTGCTCTCTGTTTGAAAATATTCCATTTTTATATTGCAGTTATGATCTCAACATG
GATAAAGAGTGTTGGATATTGTGAATATTTCCGTAAGTGTTCTAAGTTATGAGGGAAAAA
AGTTATGAAATGAAGATGCATTTGTGAAGATTATATATGGTAAATAGAGATGTGAGAAAG
AGTGGAAGACATCTGGTGGAGGGAGAACTCACAGTTCAGGGTTTAGATACAAGAAACGGG
GAAATATGAGATGTTTTAGTCCCATATTTCCATGGATATAGGCATGATTGGCCTAACTAC
GTTCAAACCTCATATACCTTTGTACTCGGATTGTTTTATCTTGTGTTCTTGTACTAATAT
GTTAAGTATTAAAGCTTCCACCTGAACAATGATAGGTAACAGCTAAAATAAGTTGGGTAA
AAGACAGTGTGCTGCTCCTGGTGATGGAGAATGATGATGAGAGTCTTCTCCAGATATAGC
AAAAATCTACATCCTTATTACATAGGTTTCAAGGGCAAAATTTATACCAGATTTTCAACC
TAGTTTACATATCATACCTTCCTTGTTTTGGTTCTGGTTTTTCTTTTTGTTCGTTAGGTT
TTTGAATAGAACAACCTCCTTTTCTGTTGATGGATTTTGGTTGTTAACTTTCTTGGTATA
AATCTTGAATCTATTTTCAAACTGAAAAGAAAATGGAGTAAAATCACTTAAGCATGCTAA
GGGCAATCTGGAGTTATTGCTGGTGGACAAAAGTATAGACTTCCATGGTTTTCCTGGGGC
TTTTGTAAAGATTTTGCATATAAAGACCTCTAATTAGTTGCATCGCTTATTACTGTGGTT
GTTCATGCTACAGGCATTTTACAATGGACAAGGGCAGCAAAAAACATCTGTTATTTTGCA
GCAAATTCTTGATTTGAAAAGGCTACAGCTCACTGACAGGAAAAACACATCATCTCTGAT
ACGTGGCCAAGAACAAACTGATATATCTTCATCTAAGTTTAGCACTTCACAAAGGCTTGA
TGATGATCTTGATGAGCATTCACAAAATTCTCTTGGTATCTGTTCTGATCTTCAGCAAAT
GGATAGTCCTAAGCAGGAAATGAAAGTGGAGCCTTTTCCCTCACCATTTTCTCAACTGGA
GCAGTTATCATCTTCTTCAACTGTTGGAATCCCTTTGCATGGAGACCCCTTCTGGCAATG
CAAAAGTCCAATTCAGAGTAGCCAGGTTTGTTCATTGATGTGATAAATCATATTTTATTT
GTTCAGACTGTTTACCCACACTATTGTTATGCTAGGAAATCTTTGTCTTTTTGTGATAGA
ATGTCTTATTTATGAAGTTGGAAATGCACATTATTATTGTTATTATTTTAAATTTTGTTT
GCAACTAATAGCACAGTGAAAACTGAATGGTTTAATAGTGAAACAGGAATCTGTAGTCAT
CCCCAATAGTTGGGACAAAGGCTCCGTTCAGTTTACTTGCATTTTAGCTTATTATAAATC
TGAATGTCTTGAAGTTGTATGACTTGTTTCTGATTCTTGAGACTAGGATGCATTTTTAGC
TGTAACAAGAGTATGCAAATATTTTAGGATGCTTATTTATGGCCAACTTGTTTCAATGAG
CATATACCTCACTTGAATGAGATTCTAAACTTAGTGCTGGACTGTTAGAGATACCATTTT
ACCCTTAGCATACTCTATTAAAGAATAGTTGTGGTTCACAAGAAAAGTTTGGTAGTATGC
AATCTATCAACATAGTTCTGTAATCAAAATTAGATGATATTTTTAATGCATTATTGGAAA
AAAAAAATGAAGCTTGTTTCATGTATGGAAAATGTAACATTTTATGGAAATATGAAATTT
TGTGTTTATTTCTTCATTATGGTTAGGTTCCATATAAATCTTCTCTAATTGGATTATGCA
GTTGTGGTCTCAAAATATGCAAGATCTTGGAGTTTGTGAGGATGTTAACTGCTTAGATGA
TTTTAACATTCCTGATGTTGATCTGACGTTTCAAAACTTTGAAGAGCTCTTTGGGGGTGA
TCAAGATCCAACCAGATTACCTGTTGACATTGAAGATGTG
