# Supplementary material for: Characterization of genes and alleles involved in the control of flowering time in grapevine
Source: PLoS One. 2019 Jul 3;14(7):e0214703. doi: 10.1371/journal.pone.0214703 (PMC6608932; doi:10.1371/journal.pone.0214703)
Supplement: S1 File — (ZIP) [file pone.0214703.s004.zip › VIT_201s0011g05260.fasta]

>N
GGCCTTGACGTTGTAGCCCAAAACAGCGAGAAGCTCATCCATGCCAGCGTCTTGCTGGGG
GTCGGCATCCCACATCTTACCCTTGCCGGTGGGGGACGTGGAGCAAGTTGGATGATGAGG
ATGATGATACTCCCTCTTCATAGTGTGAGGGGGGGTTGATGGGAATCAGGCGGTGGGTAT
GTTGAATACTAGTGCCGCTTGTATTGGAGGAGGGAGAGATGAAAGGAGGAGTTGCAGAGG
GTGGGTCTCGGAACCCAAAGGGGGCTATGAATGGGTGAAGAATCTAAGCATTGGGGATTG
GGGGTTTTGCTTGGTTTTTCACTACTACTCCTACTACATCATCAGAGCCCAATAAAATAA
ATAAAAATAAAAATAAAAACCAGAGAGAGAGAGAGAGAGAGAAAGGGGCAAATGGGAAAT
CAAAGAGAGATATAAAAAAAAAAAAAAAGGACATATCAAAATAATACCAATGAGTAATGA
GAAACGCTCGTGACGGGGCTCGACCTCCAACGAACCCCCTCTAATCTAACAGATCAGCTG
GGAGACCACATTTTCCTTTTTTATATCTCTCTCACCCATTTTCTAATTCAAACCACCCCT
CTATATTCTTCTAAATCTTACTCTTACTAGTTACTACAAACATCGGAACGGTGCATTTTT
GGGCCTCATTAATTTTGGACTCAAATTGGAGTTCGCCTACTCCGAAACCGACCCACGTGA
CCGCCTCATTTTGAGACAATTTGAGACCCTCATGTATATCGATTCATAAATCCATCTTAC
GTGATTAAACAAAAAAAAAAAACATGCGAAACGGGTTTTGATTTGAGGTTTAGTACGTGA
TGTTAGCTTAAAAATAATAATAATTGTAATTTTTTTATAAAAAAAAATGCAAATTTTGTC
AAAAATGTGTCAATTTTAGCCAACGCATCCCTTTTTCTGTTCAGCCCCTAAAACAGAAAG
GTTCTTATTCCTTGAGGACCAAAAGCAGTTGTTTTCACTTTTCATTTTTCTCTCAACTTT
GCAGAGAGAAAAATATCTGGGGATTTTGGTTGATTAAAACCAGTTGGCACTTAGCCACAA
TCTAGTAATCCCACTTACCCACTTAGTTTTCTTTCTTCGTATCAATCCTTTAAGAAGCAC
TACTAATAAAAAGCACTACTACTTCCATGTAAACTATTTTTGTTTCAAATTAGCTTCATG
TCATGGTAAAACTTTTATCCTACTAAAGGAAAATACTTTATACTTTTGAAATGGATGCTA
TGAAGAGAAAAAAAAAAAAAAGAGTGGTACATTGAAGGCGTACACGTGGTGGGGTTTTGG
GTTCCAACTTCCAACTCACCATATGCGACCGCCGGCAGTCCACATAAAAACCCTGAAAAA
TAGTTAACGGCGTTAGTCACGGCAACTTCCTTCTCCAAAGTCACCCTACTTTTACCATTT
ATTTTATTTTATTATATAAAAATAATTTTTTTTTGTTATTT
>L2
GGCCTTGACGTTGTAGCCCAAAACAGCGAGAAGCTCATCCATGCCGGCGTCTTGCTGGGG
GTCGGCATCCCACATCTTACCCTTGCCGGTGGGGGACGTGGAGCAAGTTGGGTGATGAGG
ATGATGATACTCCCTCTTCATAGTGTGAGGGGGGGTTGATGGGAATCAGGCGGTGGGTAT
GTTGAATACTAGTGCCGCTTGTATTGGAGGAGGGAGAGATGAAAGGAGGAGTTGCAGAGG
GTGGGTCTCGGAACCCAAAGGGGGCTATGAATGGGTGAAGAATCTAAGCATTGGGGATTG
GGGGTTTTGCTTGGTTTTTCACTACTACTCCTACTACATCATCAGAGCCCAATAAAATAA
ATAAAAATAAAAATAAAAACCAGAGAGAGAGAGAGAGAGAGAAAGGGGCAAATGGGAAAT
CAAAGAGAGATATAAAAAAAAAAAAAAAGGACATATCAAAATAATACCAATGAGTAATGA
GAAACGCTCGTGACGGGGCTCGACCTCCAACGAACCCCCTCTAATCTAACAGATCAGCTG
GGAGACCACATTTTCCTTTTTTATATCTCTCTCACCCATTTTCTAATTCAAACCACCCCT
CTATATTCTTCTAAATCTTACTCTTACTAGTTACTACAAACATCGGAACGGTGCATTTTT
GGGCCTCATTAATTTTGGACTCAAATTGGAGTTCGCCTACTCCGAAACCGACCCACGTGA
CCGCCTCATTTTGAGACAATTTGAGACCCTCATGTATATCGATTCATAAATCCATCTTAC
GTGATTAAACAAAAAAAAAAAACATGCGAAACGGGTTTTGATTTGAGGTTTAGTACGTGA
TGTTAGCTTAAAAATAATAATAATTGTAATTTTTTTATAAAAAAAAATGCAAATTTTGTC
AAAAATGTGTCAATTTTAGCCAACGCATCCCTTTTTCTGTTCAGCCCCTAAAACAGAAAG
GTTCTTATTCCTTGAGGACCAAAAGCAGTTGTTTTCACTTTTCATTTTTCTCTCAACTTT
GCAGAGAGAAAAATATCTGGGGATTTTGGTTGATTAAAACCAGTTGGCACTTAGCCACAA
TCTAGTAATCCCACTTACCCACTTAGTTTTCTTTCTTCGTATCAATCCTTTAAGAAGCAC
TACTAATAAAAAGCACTACTACTTCCATGTAAACTATTTTTGTTTCAAATTAGCTTCATG
TCATGGTAAAACTTTTATCCTACTAAAGGAAAATACTTTATACTTTTGAAATGGATGCTA
TGAAGAGAAAAAAAAAAAAAAGAGTGGTACATTGAAGGCGTACACGTGGTGGGGTTTTGG
GTTCCAACTTCCAACTCACCATATGCGACCGCCGGCAGTCCACATAAAAACCCTGAAAAA
TAGTTAACGGCGTTAGTCACGGCAACTTCCTTCTCCAAAGTCACCCTACTTTTACCATTT
ATTTTATTTTATTATATAAAAATAATTTTTTTTTGTTATTT
>E1
NGCCTTGACGTTGTAGCCCAAAACAGCGAGAAGCTCATCCATGCCGGCGTCTTGCTGGGG
GTCGGCATCCCACATCTTACCCTTGCCGGTGGGGGACGTGGAGCAAGTTGGGTGATGAGG
ATGATGATACTCCCTCTTCATAGTGTGAGGGGGGGTTGATGGGAATCAGGCGGTGGGTAT
GTTGAATACTAGTGCCGCTTGTATTGGAGGAGGGAGAGATGAAAGGAGGAGTTGCAGAGG
GTGGGTCTCGGAACCCAAAGGGGGCTATGAATGGGTGAAGAATCTAAGCATTGGGGATTG
GGGGTTTTGCTTGGTTTTTCACTACTACTCCTACTACATCATCAGAGCCCAATAAAATAA
ATAAAAATAAAAATAAAAACCAGAGAGAGAGAGAGAGAGAAAAGAAAAGGGCAAATGGGA
AATCAAAGAGAGATATAAAAAAAAAAAAAAAGGACATATCAAAATAATACCAATGAGTAA
TGAGAAACGCTCGTGACGGGGCTCGACCTCCAACGAACCCCCTCTAATCTAACATCAGCT
GGGAGACCACATTTTCCTTTTTTATATCTCTCTCACCCATTTTCTAATTCAAACCACCCC
TCTATATTCTTCTAAATCTTACTCTTACTAGTTACTACAAACATCGGAACGGTACATTTT
TGGGCCTCATTAATTTTGGACTCAAATTGGAGTTCGCCTACTCCGAAACCGACCCACGTG
ACCGCCTCATTTTGAGACATGTATATCGATTCATAAATCCATCTTACGTGATTAAACAAA
AAAAAAAAACATGCGAAACGGGTTTTGATTTGAGGTTTAGTACGTGATGTTAGCTTAAAA
ATAATAATAATTGTAATTTTTTTAAAAAAAAAAATGCAAATTTTGTCAAAAATGTGTCAA
TTTTAGCCAACGCATCCCTTTTTCTGTTCAGCCCCTAAAACAGAAAGGTTCTTATTCCTT
GAGGACCAAAAGCAGTTGTTTTCACTTTTCATTCCGGTTTCCGTTTCTCTCAACTTTACA
GAGAGAAAAATATCTGGGGATTTTGGCAAACATAAGGTTGATTAAAACCAGTTGGCACTT
AGCCACAATCTAGTAATCCCACTTACACACTTAGTTTTCTTTCTTCGTATCAATCCTTTA
AGAAGCACTACTAATAAAAAGCACTACTAATTCCATGTAAACTATTTTTGTTTCAAATTA
GCTTCGTGTCATGGTAAAACTTTTATCCTATTAAAGGAAAATACTTTATACTTTTGAAAT
GGATACTTGAAGAGAAAAAAAAAAAAAAGAGTGGTACATTGAAGGCGTACACGTGGTGGG
GTTTTGGGTTCCTACTCACCATATGCGACCGCCGGCAGTCCACATAAAAACCCTGAAAAA
TAGTTAACGGCGTTAGTCACGGCAACGTCCTTCTCCAAAGTCACCCTACTTTTACCATTT
ATTTTATTTTATTATATAAAAATAATATTTTTTGTTATTTATAAATAA
