# Supplementary material for: Characterization of genes and alleles involved in the control of flowering time in grapevine
Source: PLoS One. 2019 Jul 3;14(7):e0214703. doi: 10.1371/journal.pone.0214703 (PMC6608932; doi:10.1371/journal.pone.0214703)
Supplement: S1 File — (ZIP) [file pone.0214703.s004.zip › VIT_201s0011g06410.fasta]

>L0
AAAATCCTCCTTATCAGTGGGTCGCTTCCCCGTCAAGAGTTCCAAGAGAACAACTCCAAA
AGAATAGACATCTCCTTTAGCCGTGCAGCGGAAGCTTTGATAGTATTCTGGAGGCACATA
CCCAGGTGTGCCTGCAAGAGTGCTCACACTTAGATGTGTGTCAAGCGCACTTATTAGCCT
TGCCATGCCAAAATCAGAAACTCTAGCTTCCATTTCATGGTCCAGTAGCACATTGCTTGA
CTTCATGTCTCGGTGTATAATGTGTGGTATACAATTGTGGTGTAAGAAACAGAGTCCTTT
AGCTGCGCCTCTTGCAATTTTTTTCCTTTCCTCCCATGTTAGAATACGTCGATCTCGTGC
CTTTGCCTTTCCATGTAGCATTTCTTCTAAGCTTCCATACTCCATGAATTCATAGACAAG
GAGTCTCTCTTCTCCAACCTTGCAGTAGCCCAACAGAGGAACCAGATTCCTATGCTTGAT
CTTCCCCAGAGTTTCCATCTCAGCCATAAATTCTCGGTCTCCTTGGCAACTCAATCTTAT
GAGTTTCTTGATTGCCACGCTTGACCCATCTTTCAATGTTGCCTTGAACACTTCCCCGAA
CCCACCACACCCAATAAGACTTGCTGCTGAGAAGCCATTGGTAGCCTCAATGAGTTGTGA
GAACCTGAGTTTCCTTAGCTGCCTCTGAAAAGTCGCCACATTAATGCTCAGTGGCTCTTT
CTCCTTGTCAATCTTCCATGTTGTGGCTGCATGGCATGCTTGCAAGCTATTTAGCATCTT
GACTTCTTCTGCCTCCTTCCGCCTTGCACGCATAGCAATTGCCCAGACAATCAGAATGCA
GATAGAAGCAATGGAAATGAGAACACCCAAGACAATGCTGTTGGCCCAGGATGCAGTGGC
AGGTCTTTTGCCTCCTTTCCCAGCAGTGTTATCTATAACTGTTACTGGTTGATTGTCATC
ATTTTGGCATTCAGGCAATGGAACTCCACAGAGCCCTGGGTTGTTTGCATACTGGCTTGC
AGGAAGTGTGCTAAGTTGCCCCCTTGTTGGAATTTGCCCTGTTAATTCATTATAGGATAG
ATCTATTTGGACTAAGAAAGAGAGATTTGAGAATGAGTCTGGGATATGACCTTGCAATCT
GTTATGTGATGCATCAAATACACCTAAGTTTCTGAGCTGCCCAAGT
>E2
NAAATCCTCCTTATCAGTGGGTCGCTTCCCCGTCAAGAGTTCCAAGAGAACAACTCCAAA
AGAATAGACATCTCCTTTAGCCGTGCAGCGGAAGCTTTGATAGTATTCTGGAGGCACATA
CCCAGGTGTGCCTGCAAGAGTGCTCACACTTAGATGTGTGTCAAGCGCACTTATTAGCCT
TGCCATGCCAAAATCAGAAACTCTAGCTTCCATTTCATGGTCCAGTAGCACATTGCTTGA
CTTCATGTCTCGGTGTATAATGTGTGGTATACAATTGTGGTGTAAGAAACAGAGTCCTTT
TGCTGCGCCTCTTGCAATTTTTTTCCTTTCCTCCCATGTTAGAATACGTCGATCTCGTGC
CTTTGCCTTTCCATGTAGCATTTCTTCTAAGCTTCCATACTCCATGAATTCATAGACAAG
GAGTCTCTCTTCTCCAACCTTGCAGTAGCCCAACAGAGGAACCAGATTCCTATGCTTGAT
CTTCCCCAGAGTTTCCATCTCAGCCATAAATTCTCGGTCTCCTTGGCAACTCAATCTTAT
GAGTTTCTTGATTGCCACGCTTGACCCATCTTTCAATGTTGCCTTGAACACTTCCCCGAA
CCCACCACACCCAATAAGACTTGCTGCTGAGAAGCCATTGGTAGCCTCAATGAGTTGTGA
GAACCTGAGTTTCCTTAGCTGCCTCTGAAAAGTCGCCACATTAATGCTCAGTGGCTCTTT
CTCCTTGTCAATCTTCCATGTTGTGGCTGCATGGCATGCTTGCAAGCTATTTAGCATCTT
GACTTCTTCTGCCTCCTTCCGCCTTGCACGCATAGCAATTGCCCAGACAATCAAAATGCA
GATAGAAGCAATGGAAATGAGAACACCCAAGACAATGCTGTTGGCCCAGGATGCAGTGGC
AGGTCTTTTGCCTCCTTTCCCAGCAGTGTTATCTATAACTGTTACTGGTTGATTGTCATC
ATTTTGGCATTCAGGCAATGGAACTCCACAGAGCCCTGGGTTGTTTGCATACTGGCTTGC
AGGAAGTGTGCTAAGTTGCCCCCTTGTTGGAATTTGCCCTGTTAATTCATTATAGGATAG
ATCTATTTGGACTAAGAAAGAGAGATTTGAGAATGAGTCTGGGATATGACCTTGCAATCT
GTTATGTGATGCATCAAATACACCTAAGTTTCTGAGCTGCCCAAGT
>E1
NAAATCCTCCTTATCAGTGGGTCGCTTCCCCGTCAAGAGTTCCAAGAGAACAACTCCAAA
AGAATAGACATCTCCTTTAGCCGTGCAGCGGAAGCTTTGATAGTATTCTGGAGGCACATA
CCCAGGGGTGCCTGCAAGAGTGCTCACACTTAGATGTGTGTCAAGCGCACTTATTAGCCT
TGCCATGCCAAAATCAGAAACTCTAGCTTCCATTTCATGGTCCAGTAGCACATTGCTTGA
CTTCATGTCTCGGTGTATAATGTGTGGTATACAATTGTGGTGTAAGAAACAGAGTCCTTT
AGCTGCGCCTCTTGCAATTTTTTTCCTTTCCTCCCATGTTAGAATACGTCGATCTCGTGC
CTTTGCCTTTCCATGTAGCATCTCTTCTAAGCTTCCATACTCCATGAATTCATAGACAAG
GAGTCTCTCTTCTCCAACCTTGCAGTAGCCCAACAGAGGAACCAGATTCCTATGCTTGAT
CTTCCCCAGAGTTTCCATCTCAGCCATAAATTCTCGGTCTCCTTGGCAACTCAATCTTAT
GAGTTTCTTGATTGCCACGCTTGACCCATCTTTCAATGTTGCCTTGAACACTTCCCCGAA
CCCACCACACCCAATAAGACTTGCTGCTGAGAAGCCATTGGTAGCCTCAATGAGTTGTGA
GAACCTGAGTTTCCTTAGCTGCCTCTGAAAAGTCGCCACATTAATGCTCAGTGGCTCTTT
CTCCTTGTCAATCTTCCATGTTGTGGCTGCATGGCATGCTTGCAAGCTATTTAGCATCTT
GACTTCTTCTGCCTCCTTCCGCCTTGCACGCATAGCAATTGCCCAAACAATCAGAATGCA
GATAGAAGCAATGGAAATGAGAACACCCAAGACAATGCTGTTGGCCCAGGATGCAGTGGC
AGGTCTTTTGCCTCCTTTCCCAGCAGTGTTATCTATAACTGTTACTGGTTGATTGTCATC
ATTTTGGCATTCAGGCAATGGAACTCCACAGAGCCCTGGGTTGTTTGCATACTGGCTTGC
AGGAAGTGTGCTAAGTTGCCCCCTTGTTGGAATTTGCCCTGTTAATTCATTATAGGATAG
ATCTATTTGGACTAAGAAAGAGAGATTTGAGAATGAGTCTGGGATATGACCTTGCAATCT
GTTATGTGATGCATCAAATACACCTAAGTTTCTGAGCTGCCCAAG
