# Supplementary material for: Characterization of genes and alleles involved in the control of flowering time in grapevine
Source: PLoS One. 2019 Jul 3;14(7):e0214703. doi: 10.1371/journal.pone.0214703 (PMC6608932; doi:10.1371/journal.pone.0214703)
Supplement: S1 File — (ZIP) [file pone.0214703.s004.zip › VIT_201s0026g00150.fasta]

>E1
CGGTCTTAATCATGTTCTCTAGTGTAATTGTTGACTGAACCATCTGAAAGAACAAGAACA
GCTTAATTCATCTATATCCACTCATAAACCCTAGGGGAATCATCATTTTCAATGCAAACA
TCTTTTCTATCACAAAAAAAAAAAAAAAAGAAAGAAAGAAAGAGAAAAAAACAGGTAATA
TGCTTTTTTGCAGTCTGACAGGAACAAAAATGTTAGAAGTACCCTTTAAGTTAACATACA
GACATGACAAGGGGGGTGTTGGTAAATGTGATGACATACTTCTATTAAACACTCATTTTT
CCACAAAAGTTTTAACTTAAACCTCTATAAACACTGGTTATCATCATGTAATCTAGTATG
ATAAAGGTGCATGAACAGGATCATAGAATCATGCTCTAGTATAACCCATGTTGGCTAAGA
AACCAAATCCAGTTTACAAATTGTTCTAGAAGATAAAAGATAACAGCAAAAAAATAAATA
ACAAAAAAACAAAAAGAAAGAGAAATCACTACAACATGCAAAACATCCAATCTAGTCTGT
ATGAGCAAATCAATCATAACACAAGGCATGTCTAATAATGGAAATGGATTCTTAGCATGA
CCAATGGTATAAACAAAAGGGGAGTTGGAGAGCTCCACTAAATGATGCATGGCAGTTGCC
GGTCAGGAAGCTTGGGAAAAGGTTCTTCAATGAAGTCAAATTTTTTTGTGGACCATTACT
CAGTTCTAACTGAACCTAACTCCTGAAAATTTTTGAACCAATATTGACAAATAAACAATT
AAAACTTGAAGGAGATATAAAACTAACCTGAAATATTGACACGGCAGATTTAACAAATGC
ACGCCATGCACATCTTCTTTCCAAACTAGCATTTGAAGGCTTTACTGCTTCTTCAGGTAG
TGCAGCATCCATATCAAGCAGATCAATCTTAAGCTTCCTCAGAAATTGAGAAGCCCAGCC
CTCTAGTGGTTTCAATGAAGATTCATTAATGATGCAGCAATTACCCAAACCCCCTTCTGA
AGTTTGATTTGTACTAGAGGACTGATCTCTTCCATTTATACAATTCAATCTCAATTTTTC
AGTTTCTAAAAATGCTTCACCAATGCCATCCATAGAGCATCTTCTGGTAGAATCATTGGA
AGAATGATAATACTTTATACCAGCTGCCATATTCCTTTCTGGACCTTGTTGGAGTTGATT
TTCCATAATCAAGGACTTCTTATGTGGATTAACCTCATTTTCCCTGGCCAGCAACATTAG
CGTGGGGTCATTAAGATAGTAAGGAGATGTGTTTGGTAGAAATGATGGGATCCCATTTGA
ACCAATAAGCCCTATCTCTCGCACCAATTCCTTATTAGAGCTTTTAACAATGAACTTCGT
ACTGATCTCCTCAATATCAAATGGGCATATCAACTCCTTGTCAAAATTAATCAACCCAGA
GACAGTCTCATGCTTTTCACTTTTTGATGCTCCAATCATTCCTAGATCATCAGAGTGCTC
CTGCAGAGCATCAGTGTTCATCATCATCTTACCCTTCCCAGATTCATCATTCACCATGCT
GTTTTCAGAGGCAGAAGCACCTGAACTACAGATTCTATCATCATGACCCTTCAGTTCCTC
ACTGGTGGAAAATGATTGATGACAAGTGAGGCAATGTTTTCTGGAAGGCCATATAGGCTC
AAGGCATTCACACCTATGCATTCTTTGTTCACACCTTACTAATGAGTTCGGGCGTCTCTT
CTTTGGGATGTCAGTGGCTTCTAGCTCCATGCAAGGGCCATACTTCTTCTCCAGGATAGT
CCCAGCCCTGGTCTTAAGATAATCAAGAGTTCTTTCGCTATTTTTGGTCTTTGAGGAAGT
TGGTTGCTCATCCTTAACATAACTTTTAGCTTTGTTGGAGTCCTTATATTTGGTTCTCTG
CCACTGCAAAATAGATTCCAACAGCTCTCTCTCTCTTGGCTCATTATCTCTCAGCCATTG
AATGAGTTCTTCAATTTCATCATTGGATTGACAAGAAACCCATGGAAAAGACATGGGGAT
GCTGTACTTCTGGTCATGCATGTGCCGGTTGGAAATATTAAATTCCCTTGAGCTAAATTT
TTTTTCTCTGCCACATGGAAAAGAGCTCCTTAGAGTGGAATTGTTAGCTAGTGTGTCTTC
ATGCTCTTTTGCTTCACCTCCCCTCAGGCCTGCCATCATACTCCCATCAATAACTACCCA
TGGAGATGTACCTGCCCTGGAAAAAACCCAGTACAGGCGCCCAGCAGAATCTTTTCCCAA
AAACTCCTTCCGCATGGACACCTTCAGAAGTTGTGATTCTAAGCTTGCAATTGAATCCTG
CAAAACAGAAATCTCATTCTTCAGGGAATCTGCCTCCTGGTTGTAGGCTTGTGATTCAAT
TGCAACAGGTTGACCAATGCCATTATGGTCTAGTAACATATTTTCTGAGTTCACATGCAT
AACATGTACATGCTCAGGAATATTGGTTCTAATGGCATCAAACAAAATACCACGTTGCAA
AATTTCACTAGGCAGCACAGAACCATTATCATCATCCTTTTCTGACTCCAGTTTGCTGTT
AAAGTTACTCCTGGAATCATTTCCTTCACCCGAGTTAATTTTCTGGCTCTGGGGAGTAAA
CAGAGGTAGCTTGTTTAAACTGCTGAAGTCATCTTTTCTAAAGAAAGGAGTACTAGAAAA
AAGATTCTCATGTGGTACACTGTTATCCTTGGCCAAGTGCTGATATTTCATTTGATCATC
AGTATCAGGAGTCTTTATACTCAGATCTCTACTAGTAGCATGGCGTTTCTCCAAAAAGCC
TTTTGCATTGAACCAGTATGGTGGTTTATTGAAATCATTTTGCTCATTCTCCTGCTGACC
ATCCTCTAATGATACCAGATTACTGGGGAAGGATGCAAAATAGTTGCTTTTATTAAGAGG
CTGCACCATCAATTTACTATAGTTTTTAAGCATCATAGCCACTGCTTCTGTTCCAGCTTC
GCCACCAACCCCATCAAGCCCAACTGAGTTGGCTTTTTCCACTTTCACAGCTAGGATTTC
TTCCCTCAATTTCAGGTTTCTCCGCTCTAAAGAGAGTGTACGTAATTTCTGCTGCAAATC
AGCTGATAAAGAGGCACATTGCTCTAGGTGTTCACGAATGATAGCAGAGTTCAGCACTTC
ATCACAGAAAAA
>L2
CGGTCTTAATCATGTTCTCTAGTATAATTGTTGACTGAACCATCTGAAAGAACAAGAACA
GCTTAATTCATCTATATCCACTCATAAACCCTAGGGGAATCATCATTTTCAATGCAAACA
TCTTTTCTATCACAAAAAAAAAAAAAAAAGAAAGAAAGAAAAGAGAAAAAAACAGGTAAT
ATGCTTTTTTGCAGTCTGACAGGAACAAAAATGTTAGAAGTACCCTTTAAGTTAACATAC
AGACATGACAAGGGGGGTGTTGGTAAATGTGATGACATACTTCTATTAAACACTCATTTT
TCCACAAAAGTTTTAACTTAAACCTCTATAAACACTGGTTATCATCATGTAATCTAGTAT
GATAAAGGTGCATGAACAGGATCATAGAATCATGCTCTAGTATAACCCATGTTGGCTAAG
AAACCAAATCCAGTTTACAAATTGTTCTAGAAGATAAAAGATAACAGCAAAAAAATAAAT
AAGAAAAAAACAAAAAGAAAGAGAAATCACTACAACATGCAAAACATCCAATCTAGTCTG
TATGAGCAAATCAATCATAACACAGGGCATGTCTAATAATGGAAATGGATTCTTAGCATG
ACCATTGGTATAAACAAAAGGGGAGTTGGAGAGCTCCACTAAATGATGCATGGCAGTTGC
TGGTCAGGAAGCTTGGGAAAAGGTTCTTCAATGAAGTCAAATTTTTTTGTGGACCATTAG
TCAGTTCTAACTGAACCTAACTCCTGAAAATTTTTGAACCAATATTGACAAATAAACAAT
TAAAACTTGAAGGAGATATAAAACTAACCTGAAATATTGACACGGCAGATTTAACAAATG
CACGCCATGCACATCTTCTTTCCAAACTAGCATTTGAAGGCTTTACTGCTTCTTCAGGTA
GTGCAGCATCCATATCAAGCAGATCAATCTTAAGCTTCCTCAGAAATTGAGAAGCCCAGC
CCTCTAGTGGTTTCAATGAAGATTCATTAATGATGCAGCAATTACCCAAACCCCCTTCTG
AAGTTTGATTTGTACTAGAGGACTGATCTCTTCCATTTATACAATTCAATCTCAATTTTT
CAGTTTCTAAAAATGCTTCACCAATGCCATCCATAGAGCATCTTCTGGTAGAATCATTGG
AAGGATGATAATACTTTATACCGGCTGCCATATTCCTTTCTGGACCTTGTTGGAGTTGAT
TTTCCATAATCAAGGACTTCTTATGTGGATTAACCTCATTTTCCCTGGCCAGCAACATTA
GCGTGGGGTCATTAAGATAGTAAGGAGATGTGTTTGGTAGAAATGATGGGATCCCATTTG
AACCAATAAGCCCTATCTCTCGCACCAATTCCTTATTAGAGCTTTTAACAATGAACTTCG
TACTGATCTCCTCAATATCAAATGGGCATATCAACTCCTTGTCAAAATTAATCAACCCAG
AGACAGTCTCATGCTTTTCACTTTTTGATGCTCCAATCATTCCTAGATCATCAGAGTGCT
CCTGCAAGGCATCAGTGTTCATCATCATCTTACCCTTCCCAGATTCATCATTCACCATGC
TGTTTTCAGAGGCAGAAGCACCTGAACTACAGATTCTATCATCATGACCCTTCAGTTCCT
CACTGGTGGAAAATGATTGATGACAAGTGAGGCAATGTTTTCTGGAAGGCCATATAGGCT
CAAGGCATTCACACCTATGCATTCTTTGTTCACACCTTACTAATGAGTTTGGGCATCTCT
TCTTTGGGATGTCAGTGGCTTCTAGCTCCATGCAAGGGCCATACTTCTTCTCCAGGATAG
TCCCAGCCCTGGTCTTAAGATAATCAAGAGTTCTTTCGCTATTTTTGGTCTTTGAGGAAG
TTGGTTGCTCATCCTTAACATAACTTTTAGCTTTGTTGGAGTCCTTATATTTGGTTCTCT
GCCACTGCAAAATAGATTCCAACAGCTCTCTCTCTCTTGGCTCATTATCTCTCAGCCATT
GAATGAGTTCTTCAATTTCATCATTGGATTGACAAGAAACCCATGGAAAAGACATGGGGA
TGCTGTACTCCTGGTCATGCATGTGCCGGTTGGAAATATTAAATTCCCTTGAGCTAAATT
TTTTTTCTCTGCCACATGGAAAAGAGCCCCTTAGAGTGGAATTGTTAGCTAGTGTGTCTT
CATGCTCTTTTGCTTCACCTCCCCTCAGCCCTGCCATCATACTCCCATCAATAACTACCC
ATGGAGATGTACCTGCCCTGGAAAAAACCCAGTACAGGCGCCCAGCAGAATCTTTTCCCA
AAAACTCCTTCCGCATGGACACCTTCAGAAGTTGTGATTCTAAGCTTGCAATTGAATCCT
GCAAAACAGAAATCTCATTCTTCAGGGAATCTGCCTCCTGGTTGTAGGCTTGTGATTCAA
TTGCAACAGGTTGACCAATGCCATTATGGTCTAGTAACATATTTTCTGAGTTCACATGCA
TAGCATGTACATGCTCAGAAATATTGGTTCTAATGGCATCAAACAAAATACCACGTTGCA
AAATTTCACTAGGCAGCACAGAACCATTATCATCATCCTTTTCTGACTCCAGTTTGCTGT
TAAAGTTACTCCTGGAATCATTTCCTTCACCCGAGTTAATTTTCTGGCTCTGGGGAGTAA
ACAGAGGTAGCTTGTTTAAACTGCTGAAGTCATCTTTTCTAAAGAAAGGAGTACTAGAAA
AATGATTCTCATGTGGTACACTGTTATCCTTGGCCAAGTGCTGATATTTCATTTGATCAT
CAGTATCAGGAGTCTTCATACTCAGATCTCTACTAGTAGCATGGTGTTTCTCCAAAAAGC
CTTTTGCATTGAACCAGTATGGTGGTTTATTGAAATCATTTTGCTCATTCTCCTGCTGAC
CATCCTCTAATGATACCAGATTACTGGGGAAGGATGCAAAATAGTTGCTTTTATTAAGAG
GCTGCACCATCAATTTACTATAGTTTTTAAGCATCATAGCCACTGCTTCTGTTCCAGCTT
CGCCACCAACCCCATCAAGCCCAACTGAGTTGGCTTTTTCCACTTTCACAGCTAGGATTT
CTTCCCTCAATTTCAGGTTTCTCCGCTCTAAAGAGAGTGTACGTAATTTCTGCTGCAAAT
CAGCTGATAAAGAGGCACATTGCTCTAGGTGTTCACGAATGATAGCAGAGTTCAGCACTT
CCTCACAGAAAAAC
>L1
CGGTCTTAATCATGTTCTCTAGTATAATTGTTGACTGAACCATCTGAAAGAACAAGAACA
GCTTAATTCATCTATATCCACTCATAAACCCTAGGGGAATCATCATTTTCAATGCAAACA
TCTTTTCTATCACAAAAAAAAAAAAAAAAGAAAGAAAGAAAAGAGAAAAAAACAGGTAAT
ATGCTTTTTTGCAGTCTGACAGGAACAAAAATGTTAGAAGTACCCTTTAAGTTAACATAC
AGACATGACAAGGGGGGTGTTGGTAAATGTGATGACATACTTCTATTAAACACTCATTTT
TCCACAAAAGTTTTAACTTAAACCTCTATAAACACTGGTTATCATCATGTAATCTAGTAT
GATAAAGGTGCATGAACAGGATCATAGAATCATGCTCTAGTATAACCCATGTTGGCTAAG
AAACCAAATCCAGTTTACAAATTGTTCTAGAAGATAAAAGATAACAGCAAAAAAATAAAT
AACAAAAAAACAAAAAGATAGAGAAATCACTACAACATGCAAAACATCCAATCTAGTTTG
TATGAGCAAATCAATCATAACACAGGGCATGTCTAATAATGGAAATGGATTCTTAGCATG
ACCATTGGTATAAACAAAAGGGGAGTTGGAGAGCTCCACTAAATGATGCATGGCAGTTGC
CGGTCAGGAAGCTTGGGAAAAGGTTCTTCAATGAAGTCAAATTTTTTTGTGGACCATTAG
TCAGTTCTAACTGAACCTAACTCCTGAAAATTTTTGAACCAATATTGACAAATAAACAAT
TAAAACTTGAAGGAGATATAAAACTAACCTGAAATATTGACACGGCAGATTTAACAAATG
CACGCCATGCACATCTTCTTTCCAAACAAGCATTTGAAGGCTTTACTGCTTCTTCAGGTA
GTGCAGCATCCATATCAAGCAGATCAATCTTAAGCTTCCTCAGAAATTGAGAAGCCCAGC
CCTCTAGTGGTTTCAGTGAAGATTCATTAATGATGCAGCAATTACCCAAACCCCCTTCTG
AAGTTTGATTTGTACTAGAGGACTGATCTCTTCCATTTATACAATTCAATCTCAATTTTT
CAGTTTCTAAAAATGCTTCACCAATGCCATCCATAGAGCATCTTCTGGTAGAATCATTGG
AAGAATGATAATACTTTATACCGGCTGCCATATTCCTTTCTGGACCTTGTTGGAGTTGAT
TTTCCATAATCAAGGACTTCTTATGTGGATTAACCTCATTTTCCCTGGCCAGCAACATTA
GCGTGGGGTCATTAAGATAGTAAGGAGATGTGTTTGGTAGAAATGATGGGATCCCATTTG
AACCAATAAGCCCTATCTCTCGCACCAATTCCTTATTAGAGCTTTTAACAATGAACTTCG
TACTGATCTCCTCAATATCAAATGGGCATATCAACTCCTTGTCAAAATTAATCAACCCAG
AGACAGTCTCATGCTTTTCACTTTTTGATGCTCCAATCATTCCTAGATCATCAGAGTGCT
CCTGCAGGGCATCAGTGTTCATCATCATCTTACCCTTCCCAGATTCATCATTCACCATGC
TGTTTTCAGAGGCAGAAGCACCTGAACTACAGATTCTATCATCATGACCCTTCAGTTCCT
CACTGGTGGAAAATGATTGATGACAAGTGAGGCAATGTTTTCTGGAAGGCCATATAGGCT
CAAGGCATTCACACCTATGCATTCTTTGTTCACACCTTACTAATGAGTTCGGGCATCTCT
TCTTTGGGATGTCAGTGGCTTCTAGCTCCATGCAAGGGCGGCCATACTTCTTCTCCAGGA
TAGTCCCAGCCCTGGTCTTAAGATAATCAAGAGTTCTTTCGCTATTTTTGGTCTTTGAGG
AAGTTGGTTGCTCATCCTTAACATAACTTTTAACTTTGTTGGAGTCCTTATATTTGGTTC
TCTGCCACTGCAAAATAGATTCCAACAGCTCTCTCTCTCTTGGCTCATTATCTCTCAGCC
ATTGAATGAGTTCTTCAATTTCATCATTGGATTGACAAGAAACCCATGGAAAAGACATGG
GGATGCTGTACTTCTGGTCATGCATGTGCCGGTTGGAAATATTAAATTCCCTTGAGCTAA
ATTTTTTTTCTCTGCCACATGGAAAAGAGCCCCTTAGAGTGGAATTGTTAGCTAGTGTGT
CTTCATGCTCTTTTGCTTCACCTCCCCTCAGCCCTGCCATCATACTCCCATCAATAACTA
CCCATGGAGATGTACCTGCCCTGGAAAAAACCCAGTACAGGCGCCCAGCAGAATCTTTTC
CCAAAAACTCCTTCCGCATGGACACCTTCAGAAGTTGTGATTCTAAGCTTGCAATTGAAT
CCTGCAAAAAAGAAATCTCACTCTTCAGGGAATCTGCCTCCTGGTTGTAGGCTTGTGATT
CAATTGCAACAGGTTGACCAATGCCATTATGGTCTAGTAACATATTTTCTGAGTTCACAT
GCATAGCATGTACATGCTCAGGAATATTGGTTCTAATGGCATCAAACAAAATACCACGTT
GCAAAATTTCACTAGGCAGCACAGAACCATTATCATCATCCTTTTCTGACTCCAGTTTGC
TGTTAAAGTTACTCCTGGAATCATTTCCTTCACCCGAGTTAATTTTCTGGCTCTGGGGAG
TAAACAGAGGTAGCTTGTTTAAACTGCTGAAGTCATCTTTTCTAAAGAAAGGAGTACTAG
AATAAAGATTCTCATGTGGTACACTGTTATCCTTGGCCAAGTGCTGATATTTCATTTGAT
CATCAGTATCAGGAGTCTTCATACTCAGGTCTCTACTAGTAGCATGGTGTTTCTCCAAAA
AGCCTTTTGCATTGAACCAGTATGGTGGTTTATTGAAATCATTTTGCTCATTCTCCTGCT
GACCATCCTCTAATGATACCAGATTACTGGGGAAGGATGCAAAATAGTTGCTTTTATTAA
GAGGCTGCACCATCAGTTTACTATAGTTTTTAAGCATCATAGCCACTGCTTCTGTTCCAG
CTTCGCCACCAACCCCATCAAGCCCAACTGAGTTGGCTTTTTCCACTTTCACAGCTAGGA
TTTCTTTCCTCAATTTCAGGTTTCTCCGCTCTAAAGAGAGTGTACGTAATTTCTGCTGCA
AATCAGCTGATAAAGAGGCACATTGCTCTAGGTGTTCACGAATGATAGCAGAGTTCAGCA
CTTCATCACAGAAAAAC
>E1
NGGTCTTAATCATGTTCTCTAGTATAATTGTTGACTGAACCATCTGAAAGAACAAGAACA
GCTTAATTCATCTATATCCACTCATAAACCCTAGGGGAATCATCATTTTCAATGCAAACA
TCTTTTCTATCACAAAAAAAAAAAAAAAAGAAAGAAAGAAAAGAGAAAAAAACAGGTAAT
ATGCTTTTTTGCAGTCTGACAGGAACAAAAATGTTAGAAGTACCCTTTAAGTTAACATAC
AGACATGACAAGGGGGGTGTTGGTAAATGTGATGACATACTTCTATTAAACACTCATTTT
TCCACAAAAGTTTTAACTTAAACCTCTATAAACACTGGTTATCATCATGTAATCTAGTAT
GATAAAGGTGCATGAACAGGATCATAGAATCATGCTCTAGTATAACCCATGTTGGCTAAG
AAACCAAATCCAGTTTACAAATTGTTCTAGAAGATAAAAGATAACAGCAAAAAAATAAAT
AAGAAAAAAACAAAAAGAAAGAGAAATCACTACAACATGCAAAACATCCAATCTAGTCTG
TATGAGCAAATCAATCATAACACAGGGCATGTCTAATAATGGAAATGGATTCTTAGCATG
ACCATTGGTATAAACAAAAGGGGAGTTGGAGAGCTCCACTAAATGATGCATGGCAGTTGC
TGGTCAGGAAGCTTGGGAAAAGGTTCTTCAATGAAGTCAAATTCTTTTGTGGACCATTAG
TCAGTTCTAACTGAACCTAACTCCTGAAAACTTTTGAACCAATATTGACAAATAAACAAT
TAAAACTTGAAGGAGATATAAAACTAACCTGAAATATTGACACAGCAGATTTAACAAATG
CACGCCATGCACATCTTCTTTCCAAACTAGCATTTGAAGGCTTTACTGCTTCTTCAGGTA
GTGCAGCATCCATATCAAGCAGATCAATCTTAAGCTTCCTCAGAAATTGAGAAGCCCAGC
CCTCTAGTGGTTTCAATGAAGATTCATTAATGATGCAGCAATTACCCAAACCCCCTTCTG
AAGTTTGATTTGTACTAGAGGACTGATCTCTTCCATTTATACAATTCAATCTCAATTTTT
CAGTTTCTAAAAATGCTTCACCAATGCCATCCATAGAGCATCTTCTGGTAGAATCATTGG
AAGAATGATAATACTTTATACCGGCTGCCATATTCCTTTCTGGACCTTGTTGGAGTTGAT
TTTCCATAATCAAGGACTTCTTATGTGGATTAACCTCATTTTCCCTGGCCAGCAACATTA
GCGTGGGGTCATTAAGATAGTAAGGAGATGTGTTTGGTAGAAATGATGGGATCCCATTTG
AACCAATAAGCCCTATCTCTCGCACCAATTCCTTATTAGAGCTTTTAACAATGAACTTCG
TACTGATCTCCTCAATATCAAATGGGCATATCAACTCCTTGTCAAAATTAATCAACCCAG
AGACAGTCTCATGCTTTTCACTTTTTGATGCTCCAATCATTCCTAGATCATCAGAGTGCT
CCTGCAGGGCATAAGTGTTCATCATCATCTTACCCTTCCCAGATTCATCATTCACCATGC
TGTTTTCAGAGGCAGAAGCACCTGAACTACAGATTCTGTCATCATGACCCTTCAGTTCCT
CACTGGTGGAAAATGATTGATGACAAGTGAGGCAATGTTTTCTGGAAGGCCATATAGGCT
CAAGGCATTCACACCTATGCATTCTTTGTTCACACCTTACTAATGAGTTCGGGCATCTCT
TCTTTGGGATGTCAGTGGCTTCTAGCTCCATGCAAGGGCCATACTTCTTCTCCAGGATAG
TCCCAGCCCTGGTCTTAAGATAATCAAGAGTTCTTTCGCTATTTTTGGTCTTTGAGGAAG
TTGGTTGCTCATCCTTAACATAACTTTTAGCTTTGTTGGAGTCCTTATATTTGGTTCTCT
GCCACTGCAAAATAGATTCCAACAGCTCTCTCTCTCTTGGCTCATTATCTCTCAGCCATT
GAATGAGTTCTTCAATTTCATCATTGGATTGACAAGAAACCCATGGAAAAGACATGGGGA
TGCTGTACTTCTGGTCATGCATGTGCCGGTTGGAAATATTAAATTCCCTTGAGCTAAATT
TTTTTTCTCTGCCACATGGAAAAGAGCCCCTTAGAGTGGAATTGTTAGCTAGTGTGTCTT
CATGCTCTTTTGCTTCACCTCCCCTCAGCCCTGCCATCATACTCCCATCAATAACTACCC
ATGGAGATGTACCTGCCCTGGAAAAAACCCAGTACAGGCGCCCAGCAGAATCTTTTCCCA
AAAACTCCTTCCGCATGGACACCTTCAGAAGTTGTGATTCTAAGCTTGCAATTGAATCCT
GCAAAACAGAAATCTCATTCTTCAGGGAATCTGCCTCCTGGTTGTAGGCTTGTGATTCAA
TTGCAACAGGTTGACCAATGCCATTATGGTCTAGTAACATATTTTCTGAGTTCACATGCA
TAGCATGTACATGCTCAGGAATATTGGTTCTAATGGCATCAAACAAAATACCACGTTGCA
AAATTTCACTAGGCAGCACAGAACCATTATCATCATCCTTTTCTGACTCCAGTTTGCTGT
TAAAGTTACTCCTGGAATCATTTCCTTCACCCGAGTTAATTTTCTGGCTCTGGGGAGTAA
ACAGAGGTAGCTTGTTTAAACTGCTGAAGTCATCTTTTCTAAAGAAAGGAGTACTAGAAA
AAAGATTCTCATGTGGTACACTGTTATCCTTGGCCAAGTGCTGATATTTCATTTGATCAT
CAGTATCAGGAGTCTTCATACTCAGATCTCTACTAGTAGCATGGTGTTTCTCCAAAAAGC
CTTTTGCATTGAACCAGTATGGTGGTTTATTGAAATCATTTTGCTCATTCTCCTGCTGAC
CATCCTCTAATGATACCAGATTACTGGGGAAGGATGCAAAATAGTTGCTTTTATTAAGAG
GCTGCACCATCAATTTACTATAGTTTTTAAGCATCATAGCCACTGCTTCTGTTCCAGCTT
CGCCACCAACCCCATCAAGCCCAACTGAGTTGGCTTTTTCCACTTTCACAGCTAGGATTT
CGTCCCTCAATTTCAGGTTTCTCCGCTCTAAAGAGAGTGTACGTAATTTCTGCTGCAAAT
CAGCTGATAAAGAGGCACATTGCTCTAGGTGTTCACGAATGATAGCAGAGTTCAGCACTT
CATCACAGAAAAAC
