# Supplementary material for: Characterization of genes and alleles involved in the control of flowering time in grapevine
Source: PLoS One. 2019 Jul 3;14(7):e0214703. doi: 10.1371/journal.pone.0214703 (PMC6608932; doi:10.1371/journal.pone.0214703)
Supplement: S1 File — (ZIP) [file pone.0214703.s004.zip › VIT_201s0026g02200.fasta]

>E2
CTGACTATGAGTGGACGGGATAGACCCCGAACCCGACTGCAACAAGTAGTTCCCCATCTG
ACTATGGGACGGATCCTGCTCTGGCTGCCTCTTTCTCCCTATGGTTGCCTCGGCATCTGA
CACATCCAAGCAAGTCTCACGTAGCTCCGGCTTTGCCTGTAACATGGCATTCACACTACT
GGAAGAAAAATTCAGAAGGGTAGAAGACGAATTCTCCGATGATAATCCAACGCCCGGTAG
CACAATTCTGCGCAAAGATTCATCGATATTCCTTTCCCATTCGGTCCGGTTCCTGGCAAA
GTTGGGATTATAGTAGCTACTCCTCAGGTGGGAAGGTGCAGACATGCTAGAACCGGAGCT
CCGAAGA
>L2
CTGACTATGAGTGGACGGGATAGACCCCGAACCCGACTGCAACAAGTAGTTCCCCATCTG
ACTATGGGACGGATCCTGCTCTGGCTGCCTCTTTCTCCCTATGGTTGCCTCGGCATCTGA
CACATCCAAGCAAGTCTCACGTAGCTCCGGCTTTGCCTGTAACATGGCATTCACACTACT
GGAAGAAAAATTCAGAAGGGTAGAAGACGAATTCTCCGATGATAATCCAACGCCCGGTAG
CACAATTCTGCGCAAAGATTCATCGATATTCCTTTCCCATTCGGTCCGGTTCCTGGCAAA
GTTGGGATTATAGTAGCTAGTCCTCAGGTGGGAAGGTGCAGACATGCTAGAACCGGAGCT
CCGAAGA
>N1
NTGACTATGAGTGGACGGGATAGACCCCGAACCCGACTGCAACAAGTAGTTCCCCATCTG
ACTATGGGACGGATCCTGCTCTGGCTGCCTCTTTCTCCCTATGGTTGCCTCGGCATCTGA
CACATCCAAGCAAGTCTCACGTAGCTCCGGCTTTGCCTGTAACATGGCATTCACACTACT
GGAAGAAAAATTCAGAAGGGTAGAAGACGAATTATCCGATGATAATCCAACGCCCGGTAG
CACAATTCTGCGCAAAGATTCATCGATATTCCTTTCCCATTCGGTCCGGTTCCTGGCAAA
GTTGGGATTATAGTAGCTAGTCCTCAGGTGGGAAGGTGCAGACATGCTAGAACCGGAGCT
CCGAAG
