# Supplementary material for: Characterization of genes and alleles involved in the control of flowering time in grapevine
Source: PLoS One. 2019 Jul 3;14(7):e0214703. doi: 10.1371/journal.pone.0214703 (PMC6608932; doi:10.1371/journal.pone.0214703)
Supplement: S1 File — (ZIP) [file pone.0214703.s004.zip › VIT_201s0026g02580.fasta]

>L1
GGCGAAAACGATGGCGCTTTTCTCTCCGTCAGCCTTATTTCAAATAAACAATTTCCACAC
ATTTATTTATTTATTCATTATTTTTCCTCATATTGATGCCACGTCAACATTAATAAAAGG
TATAGGTTGAATTTTAGAGAAAAATTAACAAAAAAAAAGTGCATTGATTGATTGAGGATT
CCTCGTCTTACACGTCTCTTGCTTCTTTTAAAAAAAAAATCATAATAAATAATATATGAT
GAGTAATCTTTTAACCTGTTTAAGTCAATTAAATGATATTTATTATTCAAAGTCTTATAA
ATTTGATAAAATTTTCTAAATGTGAAAATGAAAGTTCTTAAATATAGCTATTTTCTTATT
ATTTTAATTCTTATATATATATATAACTTATTTTTAAAAAAATAGAGAATTTGTAGCAAA
TTCTTAATGGATTAAAAATACAAAAAAAGGAAAAAGAAAAAAAATATAAAAAAGGATAAA
AATAAAAGAGTAGAGCGAGGAGGGGGCGATGAGAAAGCAGGGGTGGTGACATGGAATAGA
AAAAGGGAACACACATCCGCACTTTGGAATGGAAATGTTGTGGAATCAAAACACCACCAA
AGATCTCCAGCGCCACATGAACTTGTGGCTCTCATTCCATCCCCTTTGCTGACCTGTCTT
CCCTCTTTCTTATTCTTCATCATGTTAAAAATCTCTTTCTCACCCTCTCCCTCCCCCTCC
TCCCTGCAACAACAATAGCATTACACCGCTCTTATACCCCCCAACCCATACACACTCACC
ACAACCTCAAACCACCAAACCACCACGGCGATTAAACTCTTTCCCACCAACCACAAGAAT
GTTGGATTTCAAGGACCCGGCGATTAAGCTCTTTGGCAAGACCATCTCATTGCCTTTCAA
CCCCCGCCTTTCTCCTACTTCCCCACCTCCCCCTCCTCTTTCTTCCACCACTTCCTTCCC
GGACGACACTTCTCAGGGACTTCAACCCCCCTCACAGGACCAGGTATGAATTCAACCTCG
ACTTTGGCCTCACTCTCTCTTCCTTTCCAATTCTAAGCACCTCTCTTTTTTCAAGGGTCC
CAAGTTGTTGGTGGGTCGATCTTACTTTCTTCAGATTTTGTGGTTTTCCGTTTCATTTTC
AAGTGGGACTTGAGGACTTGACACGTTTTTTTTGGGTTTTTCTGGCTTTGCTTTGATTTC
CTTCCATTATTCGACCATGGGTTTGCCGGTCGAGTTTTTCCTTGTCTAGGCATTGGAATC
ATTGCTTTCTTAAAACTAAACAGTCTTCAATTAGCTTTACTGGACCTTTTAATTAATTTG
GGTGCTTTGGGGAACTGCTGTTTAAGATTTTTTTTTCTTACGTTTAATCCACCTTCCACC
AAGCTGCTCTGTATACTAAACTCCAATTACCCTTGATTTTGCTTCGATTGTTTGTAATCT
TCTATTTGTGCTATAACTTTCCTACAGAGCTTTGTTGTTATTGTTTTTTTCGTTCTTTCA
TTTTTTTTCCTCTTAATCCAAGGAATTTCATAGGCAGCTTTGGTGCACTTCTGCTTTATT
TTGACCAAAAATCCACAGTATATGATTCTGAACAGTATATTTATCTCAAATTTGCCATTG
ATGTCATTTTGTTTTTGGCTGTTTTAAGATAGAATACTTGTGTATTTGCCTCAAAAGAGA
AGATCAAAGTGTTTTGAGGTCAAGTACAGGCACTCCAGACATGATTAGAGAAAATTGAGC
GGTTCATCAATTCTTGGAACCCCCTCTGTATGTATTGAAATCAACAGCTTCTAAGGGTGC
CAAATTGGATATTTGGAATTACTGCAGTGGGTTTCTGAAATTTGATAGATTTTCCTTTTA
AATTAGCTGCTTTTCTTCTTTTTTTTGCCATCATGTTGTTAAAATGGAGACTATGCTGCC
TCTGCTGGTTTTTCTCCTGTCCTTTGTACCTTTATTGATTGCATATGAAAAGTCAGCCAA
TAAACTGGCTTTTGTTGCAAGATTTTATCTGTTACTCCAGCATAAAATGGCTGTCAAAAA
GCATTCTGGTTTCTTAAAACATGTATAATTTCTTAAAGTGTATGTTTCAACTCAAACAAA
ATCAAGTTTGTTCTACAGACAGCCACAAAAAGGGAAATCAGAATCTGTTCATAACCAGCA
AATAATTTATTACCGTGCATAAAACTAATTCTTCTCAGTCTACCACCATAAGATGACCAT
TTTGTCTGTTTTCATATTTTAGCAAAGGTTTAGCTTTTCTCAACTCACTCTTTGTTCTTA
CCGAAATAGATCTTTCATGTTTCTCATTCGCGATTCCATTTAAATTTTCAGAAACCTCTG
GAAGGACAGGAATTTGAGGGTAAAGAGGAAGATGGCACCTCACGTCAGACATCAGAGGAG
TTAAAAGATCCTACAGCATCGCCGGGGGTAAGTGAGAACCCTGAAACACCCTCTGCTGAC
AAAGAGACTTCCAAGGATGGAGAACAGAGTGAGATAAGTGGCTCACAAGAAAAAACTTTA
AAGAAGCCTGACAAAATACTACCATGTCCGCGTTGTACTAGCATGGACACCAAGTTCTGC
TACTACAACAACTACAATGTCAACCAGCCCCGCCACTTCTGCAAGAACTGTCAGAGATAT
TGGACTGCTGGAGGAACCATGAGGAATGTGCCAGTGGGTGCCGGTCGTCGCAAGAACAAG
AACTCCTCTGCTTCACAGTATCGTCACATTATGGTGTCTGAAGCTCTTCAGACTGCTCGA
GCAAGCGCTGCAAATGGAATCCACCATCCCGCTTTGGGGAACAATGGCACTGTCCTTAAT
TTTGGCTCAGATGGTCCTCTTTGTGAATCCGTGGCTTCTGTACTGAATCTTGCAGATAAA
ACACAAAACTGTATGCAGAATGGTTTTCATAAATCTGAACAGAGAATTCCTGCTTCTTGT
GGAGGGGGTGAAAATGGGGATGACCACTCTTCTATTACGTTGACAAATTCAGCAGAAAAG
GGAAACATTGCTGGTTTAGAGCCCGTGGTAAAGAATTTTCAAGCCTTTCCTCCTCATGTG
CCATGCTTCCCAGGGGCTTCTTGGTCCTATCCATGGAATCCTGCTCAGTGGAGCTCTAAA
ATCCCCCCTCCCGCCTTTTGCCCTCCAGGATTTCCTATATCATTCTACCCTGCACCAGCT
TACTGGGGTTGTACTGTACCTGGCTCTTGGAATATACCATGTATTCCTCCAACGTCGTCT
TCTCCTATCCACTCTGCCTTAGCCACTAGTCATAACTCTCCAACCTTAGGGAAACATGCC
AGGGATGGAGAGGTCCTTAATCCAGCCAACCCAGGGAAAGAAGATCACCAGAAAGAGAAC
AATCCAGAAAGAGGTGTTTGGATTCCAAAGACACTGAGGATTGACGATCCCAATGAAGCT
GCTAAGAGCTCTATATGGACAACACTTGGGATTAAGAATGATGGGAGTAATGGGGGAAGT
CTCTTGAAGACCTTTCAATCAAAGGGTGATGAGAAAAAGCGCATAGCTGAAATGTCTCCG
GTGTTGCAAGCCAACCCTGCAGCCTTGTCCAGATCACTCAACTTCCATGAGAGAGCCTAA
ATTGCATTGTAAATTATCTACTACAGTGGCGGTGGGATGTGATTTGATGTGATGGAGTTT
ACCTTGCTGCAAACTCTCCCTGATAACAAATTTGCACTGCCCTTTTCCCATAGTTTCCAG
ATGACTTAGCAGCCTCAATGTAGTAGCCCCAAGTCAGAGGAAGACCAGAGAACTGAGAGA
AGAGTTCATCCATATTTACTTTTGTAGGAGAGTGAAGCCGTCTTTGATGAGTTTGCATGG
TAACTTTTATCTTTCCTGTAACAGCATGAATAGGTGTTTTGCCTTGTAGCTTAGATTGTT
TTCTGATCGGTAAATGTTTATGTACATAACTATATGTGACAGAGAGGCAGAGGAAGGAGA
GATTCTAGGAAGAACCACTCCAAGTGTTGTAGAATAAATTTGTACATCTAAACCAGGAAC
CTTTTCCATTTTTCCAGGTGCCTTTGAAGTAGTAATGGCTATGTCAATCTTTAGCATATT
CTTATTCTTTTCTTCTCTTTCTCTCAACTCAAGTTGCAGCTATAAATCAGATGGTCCAAC
TCCCCTTCCTAGCACTATTTTTCCTCAAGATTGGTGAAAGTCATGGGTTCCCTGACTCTT
AATAAATCAGAAAGACAAAATAGCAGAAAGCAACATTTTGATGCCGTGAAACCCAACCTT
CCATCAAAACTCACAGGAAAATCCTTTTTATTTATTCTTTTTTTTTTTTTTATATTATCC
AGAATCTGTTCACTGAGAGCCCCAGACTCTACAATGGACTATGACCGTTTGTCTCACACC
CTGTAAAATCCAACTTTTTTCTCAACAACCCAATGCCACACTTATACCCGATAATATGAT
TGCATTAAGAAATGTTTCTTAGAGCACTGAATGAAATAATATGAAAGGGCAATCTTGCAA
ATAAATATGGAGATTTGGGCAGAGTGTAAAGATAGAAAAAGTTGTGGTAGGCCCTCATTT
GTTCGGATAAACTTGAATTCATGTCACCGAGGGCCCAGCATCTCTCTCTATCGAAGGCAA
AGGATCCAAACTACCAACATCAAAGGGTGGGAAAATGAGGATAAAGTTTTTCTTTTTCTT
CTTTCTCCTCCTTCTCACATATGGCTTTGTTTGGAATTGATGGGAAAACTTTGAAACTAC
TGAACCTGTATTAGCTACTGGAAGAATTGTCGAAGCAATTTTTTTCCTTTCCTTTAATTA
ATAGATCAAAAATCAGATCAGCTAGGGTGAAACATCCAGATATTTGAGTGTTGTTATCAA
CACAGGATGTCTACTTTTTCAGCATAAGATGAGTTGTTAAGGGACCCCAATGCATGTGAT
GCCA
>L2
GGCGAAAACGATGGCGCTTTTCTCTCCGTCAGCCTTATTTCAAATAAACAATTTCCACAC
ATTTATTTATTTATTCATTATTTTTCCTCATATTGATGCCACGTCAACATTAATAAAAGG
TATAGGTTGAATTTTAGAGAAAAATTAACAAAAAAAAAGTGCATTGATTGATTGAGGATT
CCTCGTCTTACACGTCTCTTGCTTCTTTTAAAAAAAAAATCATAATAAATAATATATGAT
GAGTAATCTTTTAACCTGTTTAAGTCAATTAAATGATATTTATTATTCAAAGTCTTATAA
ATTTGATAAAATTTTCTAAATGTGAAAATGAAAGTTCTTAAATATAGCTATTTTCTTATT
ATTTTAATTCTTATATATATATATAACTTATTTTTAAAAAAATAGAGAATTTGTAGCAAA
TTCTTAATGGAGTAAAAATACAAAAAAAAAAAAAAGGAAAAAGAAAAAAAATATAAAAAA
GGATAAAAATAAAAGAGTAGAGCGAGGAGGGGGCGATGAGAAAGCAGGGGTGGTGACATG
GAATAGAAAAAGGGAACACACATCCGCACTTTGGAATGGAAATGTTGTGGAATCAAAACA
CCACCAAAGATCTCCAGCGCCACATGAACTTGTGGCTCTCATTCCATCCCCTTTGCTGAC
CTGTCTTCCCTCTTTCTTATTCTTCATCATGTTAAAAATCTCTTTCTCACCCTCTCCCTC
TCCCTCCCCCTCCTCCCTGCAACAACAATAGCATTACACCGCTCTTATACCCCCCAACCC
ATACACACTCACCACAACCTCAAACCACCAAACCACCACGGCGATTAAACTCTTTCCCAC
CAACCACAAGAATGTTGGATTTCAAGGACCCGGCGATTAAGCTCTTTGGCAAGACCATCT
CATTGCCTCTCAACCCCCACCTTTCTCCTACTTCCCCACCTCCCCCTCCTCTTTCTTCCA
CCACTTCCTTCCCGGACGACACTTCTCAGGGACTTCAACCCCCCTCACAGGACCAGGTAT
GAATTCAACCTCGACTTTGGCCTCACTCTCTCTTCTTTTCCAATTCTAAGCACCTCTCTT
TTTTCAAGGGTCCCAAGTTGTTGGTGGGTCGATCTTACTTTCTTCAGATTTTGTGGTTTT
CCGTTTCATTTTCAAGTGGGACTTGAGGACTTGACACGTTTTTTTTGGGTTTATCTGGCT
TTGCTTTGATTTCCTTCCATTATTCGACCATGGGTTTGCCGGTCGAGTTTTTCCTTGTCT
AGGCATTGGAATCATTGCTTTCTTAAAACTAAACAGTCTTCAATTAGCTTTACTGGACCT
TTTAATTAATTTGGGTGCTTTGGGGAACTGCTGTTTAAGATTTTTTTTTCTTACTTTTAA
TCCACCTTCCACCAAGCTGCTCTGTATACTAAACTCCAATTACCCTTGATTTTGCTTCGA
TTGTTTGTAATCTTCTATTTGTGCTATAACTTTCCTACAGAGCTTTGTTGTTATTGTTTT
TTTCGTTCTTTCATTTTTTTTCCTCTTAATCCAAGGAATTTCATAGGCAGCTTTGGTGCA
CTTCTGCTTTATTTTGACCAAAAATCCACAGTATATGATTCTGAACAGTAGATTTATCTC
AAATTTGCCATTGATGTCATTTTGTTTTTGGCTGTTTTAAGATAGAATACTTGTGTATTT
GCCTCAAAAGAGAAGATCAAAGTGTTTTGAGGTCAAAGGTTTTAGAGTACAGGCACTCCA
GACATGATTAGAGAAAATTGAGCGGTTCATCAATTCTTGGACCCCCTTCTGTATGTATTG
AAATCAACAGCTTCTAAGGGTGCCAAATTGGATATTGGAATTACTGCAGTGGGTTTCTGA
AATTTGATAGAATTTCCTTTTAAATTAGCTGTTTTTCTCCTTTTTTTTGCCATCATGTTG
TTAAAATGGAGACTATGCTGCCTCTGCTGGTTTTTCTCCTGTCCTTTGTACCTTTATTGA
TTGCATATGAAAAGTCAGCCAATAAACTGGCTTTTGTTGCAAGATTTTATCTGTTACTCC
AGCATAAAATGGCTGTCAAAAAGCATTCTGGTTTCTTAAAACATGTATAATTTCTTAAAG
TGTGTGTTTCAACTCAAACAAAATCAAGTTTGTTCTACAGACAGCCACAAAAAGGGAAAA
CAGAATCTGTTCATAACCAGCAAATAATTTATTACCGTGCATAAAACTAGTTCTTCTCAG
TCTACCACCATAAGATGACCATTTTGTCTGTTTTCATATTTTAGCAAAGGTTTAGCTTTT
CTCAACTCAATCTTTGTTCTTACCGAAATACATCTTTCATGTTTCTCATTCGTGATTCCA
TTTAAAATTTCAGAAACCTTTGGAAGGACAGGAATTTGAGGGTAAAGAGGAAGATGGCAC
CTCACGTCAGACATCAGAGGAGTTAAAAGATCCTACAGCATCGCCGGGGGTAAGTGAGAA
CCCTGAAACACCCTCTGCTGACAAAGAGACTTCCAAGGATGGAGAACAGAGTGAGATAAG
TGGCTCACAAGAAAAAACTTTGAAGAAGCCTGACAAAATACTACCATGTCCGCGTTGTAA
TAGCATGGACACCAAGTTCTGCTACTACAACAACTACAATGTCAACCAGCCCCGCCACTT
CTGCAAGAACTGTCAGAGATATTGGACTGCTGGAGGAACCATGAGAAATGTGCCAGTGGG
TGCCGGTCGTCGCAAGAACAAGAACTCCTCTGCTTCACAGTATCGTCACATTATGGTGTC
TGAAGCTCTTCAGACTGCTCGAGCAAGCGCTGCAAATGGAATCCACCATCCCGCTTTGGG
GAACAATGGCACTGTCCTTAATTTTGGCTCAGATGGTCCTCTTTGTGAATCCGTGGCTTC
TGTACTGAATCTTGCAGATAAAACACAAAACTGTATGCAGAATGGTTTTCATAAATCTGA
ACAGAGAATTCCTGCTTCTTGTGGAGGGGGTGAAAATGGGGATGACCACTCTTCTATTAC
GTTGACAAATTCAGCAGAAAAGGGAAACATTGCTGGTTTAGAGCCCGTGGTAAAGAATTT
TCAAGCCTTTTCTCCTCATGTGCCATGCTTCCCAGGGGCTTCTTGGTCCTATCCATGGAA
TCCTGCTCAGTGGAGCTCTAAAATCCCCCCTCCCGCCTTTTGCCCTCCGGGATTTCCTAT
ATCATTCTACCCTGCACCAGCTTACTGGGGTTGTACTGTACCTGGCTCTTGGAATATACC
ATGTATTCCTCCAACGTCGTCTTCTCCTATCCACTCTGCCTTGGCCACTAATCATAACTC
TCCAACCTTAGGGAAACATGCCAGGGATGGAGAGGTCCTTAATCCAGCCAACCCAGGGAA
AGAAGATCACCAGAAAGAGAACAATCCAGAAAGAGGTGTTTGGATTCCAAAGACACTGAG
GATTGACGATCCCAATGAAGCTGCTAAGAGCTCTATATGGACAACACTTGGGATTAAGAA
TGATGGGAGTAATGGGGGAAGTCTCTTGAAGGCCTTTCAATCAAAGGGTGACGAGAAAAA
GCGCATAGCTGAAATGTCTCCGGTGTTGCAAGCCAACCCTGCAGCCTTGTCCAGATCACT
CAACTTCCATGAGAGAGCCTAAATTGCATTGTAAATTATCTACTACAGTGGCAGTGGGAT
GTGATTTGATGTGATGGAGTTTACCTTGCAGCAAACTCTCCCTGATAACAAATTTGCACT
GCCCTTTTCCCATAGTTTCCAGATGACTTAGCAGCTTCAATGTAGTAGCCCCAAGTCAGA
GGAAGACCAGAGAAGAGTTCATCCATATTTACTTTTGTAGGAGAGTGAAGCCGTCTTTGA
TGAGTTTGCATGGTAACTTTTATCTTTCCTGTAACAGCATGAATAGGTGTTTTGCCTTGT
AGCTTAGATTGTTTTCTGATCAGTAAATGTTTATGTACATAACTATATGTGACAGAGAGG
CAGAGGAAGGAGAGATTCTAGGAAGAACCACTCCAAGTGTTGTAGAATAAATTTGTACAT
CTAAACCAGGAACCTTTTCCATTTTTCCAGGTGCCTTTGAAGTAGTAATGGTTATGTCAA
TCTTTAGCATATTCTTATTCTTTTCTTCTCTTTCTCTCAACTCAAGTTGCAGCTATAAAT
CAGATGGTCCAACTCCCCTTCCTAGCACTATTTTTCCTCAAGATTGGTGAAAGTCATGGG
TTCCCTGACTCTTAATAAATCAGAAAGACAAAATAGCAGAAAGCAACATTTTGATGCCGT
GAAACCCAACCTTCCATCAAAACTCACAGGAAAATCCTTTTTATTTATTCTTTTTTTTTT
TTTTATATTATCCAGAATCTGTTCACTGAGAGCCCCAGACTCTACAATGGACTATGACCG
TTTGTCTCACACCCTGTAAAATCCAACTTTTTTCTCAACAACCCAATGCCACACTTATAC
CCGATAATATGATTGCATTAAGAAATGTTTCTTAGAGCACTGAATGAAATAATATGAAAG
GGCAATCTTGCAAATAAATATGGAGATTTGGGCAGAGTGTAAAGATAGAAAAAGTTGTGG
TAGGCCCTCATTTGTTCGGATAAACTTGAATTCATGTCACCGAGGGCCCAGCATCTCTCT
CTATCGAAGGCAAAGGATCCAAACTACCAACATCAAAGGGTGGGAAAATGAGGATAAAGT
TTTTCTTTTTCTTCTTTCTCCTCCTTCTCACATATGGCTTTGTTTGGAATTGATGGGAAA
ACTTTGAAACTACTGAACCTGTATTAGCTACTGGAAGAATTGTCGAAGCAATTTTTTTCC
TTTCCTTTAATTAATAGATCAAAAATCAGATCAGCTAGGGTGAAACATCCAGATATTTGA
GTGTTGTTATCAACACAGGATGTCTACTTTTTCAGCATAAGATGAGTTGTTAAGGGACCC
CAATGCATGTGATGCCA
>E1
NGCGAAAACGATGGCGCTTTTCTCTCCGTCAGCCTTATTTCAAATAAACAATTTCCACAC
ATTTATTTATTTATTCATTATTTTTCCTCATATTGATGCCACATCAACATTAATAAAAGG
TATAGGTTGAATTTTAGAGAAAAATTAACAAAAAAAAAGTGCATTGATTGAGGATTCCTC
GTCTTACACGTCTCTTGCTTCTTTTAAAAAAAAAATCATAATAAATAATATATGAGGAGT
AATTTTTTAACTTGTTTAAGTCAATTAAGTGATTTATTATTCAAAGTCTTATAAATTTGA
TAAAATTTTCTAAATGTGAAAGTGAAAGTTCTTAAATATAGCTATTTTCTTATTATTTTA
ATTCTTATATATATATATAACTTATTTTTAAAAAAATAGAGAATTTGTAGCAAATTCTTA
ATGGATTAAAAATACAAAAAAAGGAAAAAGAAAAAAAATATAAAAAAGGATAAAAATAAA
AGAGTAGAGCGAGGAGGGGGCGATGAGAAAGCAGGGGTGGTGACATGGAATAGAAAAAGG
GAACACACATCCGCACTTTGGAATGGAAATGTTGTGGAATCAAAACACCACCAAAGATCT
CCAGCGCCACATGAACTTGTGGCTCTCATTCCATCCCCTTTGCTGACCTGTCTTCCCTCT
TTCTTATTCTTCATCATGTTAAAAATCTCTTTCTCACCCTCTCCCTCCCCCTCCTCCCTG
CAACAACAATAGCATTACACCGCTCTTATACCCCCCAACCCATACACACTCACCACAACC
TCAAACCACCAAACCACCACGGCGATTAAACTCTTTCCCACCAACCACAAGAATGTTGGA
TTTCAAGGACCCGGCGATTAAGCTCTTTGGCAAGACCATCTCATTGCCTTTCAACCCCCG
CCTTTCTCCTACTTCCCCACCTCCCCCTCCTCTTTCTTCCACCACTTCCTTCCCGGACGA
CACTTCTCAGGGACTTCAACCCCCCTCACAGGACCAGGTATGAATTCAACCTCGACTTTG
GCCTCACTCTCTCTTCCTTTCCAATTCTAAGCACCTCTCTTTTTTCAAGGGTCCCAAGTT
GTTGGTGGGTCGATCTTACTTTCTTCAGATTTTGTGGTTTTCCGTTTCATTTTCAAGTGG
GACTTGAGGACTTGACACGTTTTTTTTGGGTTTTTCTGGCTTTGCTTTGATTTCCTTCCA
TTATTCGACCATGGGTTTGCCGGTCGAGTTTTTCCTTGTCTAGGCATTGGAATCATTGCT
TTCTTAAAACTAAACAGTCTTCAATTAGCTTTACTGGACCTTTTAATTAATTTGGGTGCT
TTGGGGAACTGCTGTTTAAGATTTTTTTTTCTTACGTTTAATCCACCTTCCACCAAGCTG
CTCTGTATACTAAACTCCAATTACCCTTGATTTTGCTTCGATTGTTTGTAATCTTCTATT
TGTGCTATAACTTTCCTACAGAGCTTTGTTGTTATTGTTTTTTTCGTTCTTTCATTTTTT
TTCCTCTTAATCCAAGGAATTTCATAGGCAGCTTTGGTGCACTTCTGCTTTATTTTGACC
AAAAATCCACAGTATATGATTCTGAACAGTATATTTATCTCAAATTTGCCATTGATGTCA
TTTTGTTTTTGGCTGTTTTAAGATAGAATACTTGTGTATTTGCCTCAAAAGAGAAGATCA
AAGTGTTTTGAGGTCAAGTACAGGCACTCCAGACATGATTAGAGAAAATTGAGCGGTTCA
TCAATTCTTGGAACCCCCTCTGTATGTATTGAAATCAACAGCTTCTAAGGGTGCCAAATT
GGATATTTGGAATTACTGCAGTGGGTTTCTGAAATTTGATAGATTTTCCTTTTAAATTAG
CTGCTTTTCTTCTTTTTTTTGCCATCATGTTGTTAAAATGGAGACTATGCTGCCTCTGCT
GGTTTTTCTCCTGTCCTTTGTACCTTTATTGATTGCATATGAAAAGTCAGCCAATAAACT
GGCTTTTGTTGCAAGATTTTATCTGTTACTCCAGCATAAAATGGCTGTCAAAAAGCATTC
TGGTTTCTTAAAACATGTATAATTTCTTAAAGTGTATGTTTCAACTCAAACAAAATCAAG
TTTGTTCTACAGACAGCCACAAAAAGGGAAATCAGAATCTGTTCATAACCAGCAAATAAT
TTATTACCGTGCATAAAACTAATTCTTCTCAGTCTACCACCATAAGATGACCATTTTGTC
TGTTTTCATATTTTAGCAAAGGTTTAGCTTTTCTCAACTCAATCTTTGTTCTTACCGAAA
TACATCTTTCATGTTTCTCATTCGCGATTCCATTTAAAATTTCAGAAACCTTTGGAAGGA
CAGGAATTTGAGGGTAAAGAGGAAGATGGCACCTCACGTCAGACATCAGAGGAGTTAAAA
GATCCTACAGCATCGCCGGGGGTAAGTGAGAACCCTGAAACACCCTCTGCTGACAAAGAG
ACTTCCAAGGATGGAGAACAGAGTGAGATAAGTGGCTCACAAGAAAAAACTTTAAAGAAG
CCTGACAAAATACTACCATGTCCGCGTTGTACTAGCATGGACACCAAGTTCTGCTACTAC
AACAACTACAATGTCAACCAGCCCCGCCACTTCTGCAAGAACTGTCAGAGATATTGGACT
GCTGGAGGAACCATGAGGAATGTGCCAGTGGGTGCCGGTCGTCGCAAGAACAAGAACTCC
TCTGCTTCACAGTATCGTCACATTATGGTGTCTGAAGCTCTTCAGACTGCTCGAGCAAGC
GCTGCAAATGGAATCCACCATCCCGCTTTGGGGAACAATGGCACTGTCCTTAATTTTGGC
TCAGATGGTCCTCTTTGTGAATCCGTGGCTTCTGTACTGAATCTTGCAGATAAAACACAA
AACTGTATGCAGAATGGTTTTCATAAATCTGAACAGAGAATTCCTGCTTCTTGTGGAGGG
GGTGAAAATGGGGATGACCACTCTTCTATTACGTTGACAAATTCAGCAGAAAAGGGAAAC
ATTGCTGGTTTAGAGCCCGTGGTAAAGAATTTTCAAGCCTTTCCTCCTCATGTGCCATGC
TTCCCAGGGGCTTCTTGGTCCTATCCATGGAATCCTGCTCAGTGGAGCTCTAAAATCCCC
CCTCCCGCCTTTTGCCCTCCAGGATTTCCTATATCATTCTACCCTGCACCAGCTTACTGG
GGTTGTACTGTACCTGGCTCTTGGAATATACCATGTATTCCTCCAACGTCGTCTTCTCCT
ATCCACTCTGCCTTAGCCACTAGTCATAACTCTCCAACCTTAGGGAAACATGCCAGGGAT
GGAGAGGTCCTTAATCCAGCCAACCCAGGGAAAGAAGATCACCAGAAAGAGAACAATCCA
GAAAGAGGTGTTTGGATTCCAAAGACACTGAGGATTGACGATCCCAATGAAGCTGCTAAG
AGCTCTATATGGACAACACTTGGGATTAAGAATGATGGGAGTAATGGGGGAAGTCTCTTG
AAGACCTTTCAATCAAAGGGTGATGAGAAAAAGCGCATAGCTGAAATGTCTCCGGTGTTG
CAAGCCAACCCTGCAGCCTTGTCCAGATCACTCAACTTCCATGAGAGAGCCTAAATTGCA
TTGTAAATTATCTACTACAGTGGCGGTGGGATGTGATTTGATGTGATGGAGTTTACCTTG
CTGCAAACTCTCCCTGATAACAAATTTGCACTGCCCTTTTCCCATAGTTTCCAGATGACT
TAGCAGCCTCAATGTAGTAGCCCCAAGTCAGAGGAAGACCAGAGAAGAGTTCATCCATAT
TTACTTTTGTAGGAGAGTGAAGCCGTCTTTGATGAGTTTGCATGGTAACTTTTATCTTTC
CTGTAACAGCATGAATAGGTGTTTTGCCTTGTAGCTTAGATTGTTTTCTGATCGGTAAAT
GTTTATGTACATAACTATATGTGACAGAGAGGCAGAGGAAGGAGAGATTCTAGGAAGAAC
CACTCCAAGTGTTGTAGAATAAATTTGTACATCTAAACCAGGAACCTTTTCCATTTTTCC
AGGTGCCTTTGAAGTAGTAATGGCTATGTCAATCTTTAGCATATTCTTATTCTTTTCTTC
TCTTTCTCTCAACTCAAGTTGCAGCTATAAATCAGATGGTCCAACTCCCCTTCCTAGCAC
TATTTTTCCTCAAGATTGGTGAAAGTCATGGGTTCCCTGACTCTTAATAAATCAGAAAGA
CAAAATAGCAGAAAGCAACATTTTGATGCTGTGAAACCCAACCTTTCATCAAAACTCACA
GGAAAATCCTTTTTATTTATTCTATTCTTTTTTTTTATATTATCCAGAATCTGTTCGCCG
AGAGCCCCAGACTCTACAATGGACTATGACCGTTTGTCTCACAATCTGTAAAATCCAACT
TTTTTCTCAACAACCCAATGCCACACTTATACCCGATAATATGATTGCATTAAGAATTGT
TTCTTAGAGCACTGAATGAAATAATATGAAAGGGCAATCTTGCAAATAAATATGGAGATT
TGGGCAGAGTGTAAAGATAGAAAAAGTTGTGGTAGGCCCTCACTTGTTCGGATAAACTTG
AATTCATGTCACCGAGGGCCCAGCATCTCTCTCTTTCGAAGGCAAAGGATCCAAACTACC
AACATCAAAGGGTGGGAAAATGAGGATAAAGTTTTTCTTTTTCTTCTTTCTCCTCTTTCT
CACATATGGCTTTGTTTGGAATTGATGGGAAAACTTTGAAACTACTGAACCTGTATTAGC
TACTGCAAGAATTGTCGAAGCAATTTTTTTCCTTTCCCATAATCAATAGATCAAAAATCA
GATCAGCTAGGGTGAAACATCCAGATATTTGAGTGTTGTTATCAACACAGGGTGTCTACT
TTTTCAGCATAAGATGAGTTGTTAAGGGACCCCAATGCATGTGATGCC
>E2
NGCGAAAACGATGGCGCTTTTCTCTCCGTCAGCCTTATTTCAAATAAACAATTTCCACAC
ATTTATTTATTTATTCATTATTTTTCCTCATATTGATGCCACATCAACATTAATAAAAGG
TATAGGTTGAATTTTAGAGAAAAATTAACAAAAAAAAAGTGCATTGATTGAGGATTCCTC
GTCTTACACGTCTCTTGCTTCTTTTAAAAAAAAAATCATAATAAATAATATATGAGGAGT
AATTTTTTAACTTGTTTAAGTCAATTAAGTGATTTATTATTCAAAGTCTTATAAATTTGA
TAAAATTTTCTAAATGTGAAAGTGAAAGTTCTTAAATATAGCTATTTTCTTATTATTTTA
ATTCTTATATATATATATAACTTATTTTTAAAAAAATAGAGAATTTGTAGCAAATTCTTA
ATGGATTAAAAATACAAAAAAAGGAAAAAGAAAAAAAATATAAAAAAGGATAAAAATAAA
AGAGTAGAGCGAGGAGGGGGCGATGAGAAAGCAGGGGTGGTGACATGGAATAGAAAAAGG
GAACACACATCCGCACTTTGGAATGGAAATGTTGTGGAATCAAAACACCACCAAAGATCT
CCAGCGCCACATGAACTTGTGGCTCTCATTCCATCCCCTTTGCTGACCTGTCTTCCCTCT
TTCTTATTCTTCATCATGTTAAAAATCTCTTTCTCACCCTCTCCCTCCCCCTCCTCCTCC
TCCCTGCAACAACAATAGCATTACACCGCTCTTATACCCCCCAACCCATACACACTCACC
ACAACCTCAAACCACCAAACCACCACGGCGATTAAACTCTTTCCCACCAACCACAAGAAT
GTTGGATTTCAAGGACCCGGCGATTAAGCTCTTTGGCAAGACCATCTCATTGCCTTTCAA
CCCCCACCTTTCTCCTACTTCCCCACCTCCCCCTCCTCTTTCTTCCACCACTTCCTTCCC
GGACGACACTTCTCAGGGACTTCAACCCCCCTCACAGGACCAGGTATGAATTCAACCTCG
ACTTTGGCCTCACTCTCTCTTCTTTTCCAATTCTAAGCACCTCTCTTTTTTCAAGGGTCC
CAAGTTGTTGGTGGGTCGATCTTACTTTCTTCAGATTTTGTGGTTTTCCGTTTCATTTTC
AAGTGGGACTTGAAGACTTGACACGTTTTTTTTGGGTTTTTCTGGCTTTGCTTTGATTTC
CTTCCATTATTCGACCATGGGTTTGCCGGTCGAGTTTTTCCTTGTCTAGGCATTGGAATC
ATTGCTTTCTTAAAACTAAACAGTCTTCAATTAGCTTTACTGGACCTTTTAATTAATTTG
GGTGCTTTGGGGAACTGCTGTTTAAGATTTTTTTTTCTTACGTTTAATCCACCTTCCACC
AAGTTGCTCTGTATACTAAACTCCAATTACCCTTGATTTTGCTTCGATCGTTTGCAATCT
TCTATTTGTGTTATAACTTTCCTACAGAGCTTTGTTGTTATTGTTTTTTTTCGTTCTTTC
ATTTTTTTTCCTCTTAATCCAAGGAATTTCATAGGCAGCTTTGGTGCACTTCTGCTTTAT
TTTGACCAAAAATCCACAGTATATGATTCTGAACAGTAGATTTATCTCAAATTTGCCATT
GATGTCATTTTGTTTTTGGCTGTTTTAAGATAGAATACTTGTGTATTTGCCTCAAAAGAG
AAGATCAAAGTGTTTTGAGGTCAAAGGTTTTAGAGTACAGGCACTCCAGACATGATTAGA
GAAAATTGAGCGGTTCATCAATTCTTGGACCCCCTTCTGTATGTATTGAAATCAACAGCT
TCTAAGGGTGCCAAATTGGATATTGGAATTACTGCAGTGGGTTTCTGAAATTTGATAGAA
TTTCCTTTTAAATTAGCTGTTTTTCTCCTTTTTTTTGCCATCATGTTGTTAAAATGGAGA
CTATGCTGCCTCTGCTGGTTTTTCTCCTGTCCTTTGTACCTTTATTGATTGCATATGAAA
AGTCAGCCAATAAACTGGCTTTTGTTGCAAGATTTTATCTGTTACTCCAGCATAAAATGG
CTGTCAAAAAGCATTCTGGTTTCTTAAAACATGTATAATTTCTTAAAGTGTATGTTTCAA
CTCAAACAAAATCAAGTTTGTTCTACAGACAGCCACAAAAAGGGAAAACAGAATCTGTTC
ATAACCAGCAAATAATTTATTACCGTGCATAAAACTAATTCTTCTCAGTCTACCACCATA
AGATGACCATTTTGTCTGTTTTCATATTTTAGCAAAGGTTTAGCTTTTCTCAACTCAATC
TTTGTTCTTACCGAAATACATCTTTCATGTTTCTCATTCGTGATTCCATTTAAAATTTCA
GAAACCTTTGGAAGGACAGGAATTTGAGGGTAAAGAGGAAGATGGCACCTCACGTCAGAC
ATCAGAGGAGTTAAAAGATCCTACAGCATCGCCGGGGGTAAGTGAGAACCCTGAAACACC
CTCTGCTGACAAAGAGACTTCCAAGGATGGAGAACAGAGTGAGATAAGTGGCTCACAAGA
AAAAACTTTGAAGAAGCCTGACAAAATACTACCATGTCCGCGTTGTAATAGCATGGACAC
CAAGTTCTGCTACTACAACAACTACAATGTCAACCAGCCCCGCCACTTCTGCAAGAACTG
TCAGAGATATTGGACTGCTGGAGGAACCATGAGGAATGTGCCAGTGGGTGCCGGTCGTCG
CAAGAACAAGAACTCCTCTGCTTCACAGTATCGTCACATTATGGTGTCTGAAGCTCTTCA
GACTGCTCGAGCAAGCGCTGCAAATGGAATCCACCATCCCGCTTTGGGGAACAATGGCAC
TGTCCTTAATTTTGGCTCGGATGGTCCTCTTTGTGAATCCGTGGCTTCTGTACTGAATCT
TGCAGATAAAACACAAAACTGTATGCAGAATGGTTTTCATAAATCTGAACAGAGAATTCC
TGCTTCTTGTGGAGGGGGTGAAAATGGGGATGACCACTCTTCTATTACGTTGACAAATTC
AGCAGAAAAGGGAAACATTGCTGGTTTAGAGCCCGTGGTAAAGAATTTTCAAGCCTTTCC
TCCTCATGTGCCATGCTTCCCAGGGGCTTCTTGGTCCTATCCATGGAATCCTGCTCAGTG
GAGCTCTAAAATCCCCCCTCCCGCCTTTTGCCCTCCAGGATTTCCTATATCATTCTACCC
TGCACCAGCTTACTGGGGTTGTACTGTACCTGGCTCTTGGAATATACCATGTATTCCTCC
AACGTCGTCTTCTCCTATCCACTCTGCCTTGGCCACTAATCATAACTCTCCAACCTTAGG
GAAACATGCCAGGGATGGAGAGGTCCTTAATCCAGCCAACCCAGGGAAAGAAGATCACCA
GAAAGAGAACAATCCAGAAAGAGGTGTTTGGATTCCAAAGACACTGAGGATTGACGATCC
CAATGAAGCTGCTAAGAGCTCTATATGGACAACACTTGGGATTAAGAATGATGGGAGTAA
TGGGGGAAGTCTCTTGAAGGCCTTTCAATCAAAGGGTGACGAGAAAAAGCGCATAGCTGA
AATGTCTCCGGTGTTGCAAGCCAACCCTGCAGCCTTGTCCAGATCACTCAACTTCCATGA
GAGAGCCTAAATTGCATTGTAAATTATCTACTACAGTGGCAGTGGGATGTGATTTGATGT
GATGGAGTTTACCTTGCTGCAAACTCTCCCTGATAACAAATTTGCACTGCCCTTTTCCCA
TAGTTTCCAGATGACTTAGCAGCTTCAATGTAGTAGCCCCAAGTCAGAGGAAGACCAGAG
AAGAGTTCATCCATATTTACTTTTGTAGGAGAGTGAAGCCGTCTTTGATGAGTTTGCATG
GTAACTTTTATCTTTCCTGTAACAGCATGAATAGGTGTTTTGCCTTGTAGCTTAGATTGT
TTTCTGATCAGTAAATGTTTATGTACATAACTATATGTGACAGAGAGGCAGAGGAAGGAG
AGATTCTAGGAAGAACCACTCCAAGTGTTGTAGAATAAATTTGTACATCTAAACCAGGAA
CCTTTTCCATTTTTCCAGGTGCCTTTGAAGTAGTAATGGTTATGTCAATCTTTAGCATAT
TCTTATTCTTTTCTTCTCTTTCTCTCAACTCAAGTTGCAGCTATAAATCAGATGGTCCAA
CTCCCCTTCCTAGCACTATTTTTCCTCAAGATTGGTGAAAGTCATGGGTTCCCTGACTCT
TAATAAATCAGAAAGACAAAATAGCAGAAAGCAACATTTTGATGCTGTGAAACCCAACCT
TTCATCAAAACTCACAGGAAAATCCTTTTTATTTATTCTATTCTTTTTTTTTATATTATC
CAGAATCTGTTCGCCGAGAGCCCCAGACTCTACAATGGACTATGACCGTTTGTCTCACAA
TCTGTAAAATCCAACTTTTTTCTCAACAACCCAATGCCACACTTATACCCGATAATATGA
TTGCATTAAGAATTGTTTCTTAGAGCACTGAATGAAATAATATGAAAGGGCAATCTTGCA
AATAAATATGGAGATTTGGGCAGAGTGTAAAGATAGAAAAAGTTGTGGTAGGCCCTCACT
TGTTCGGATAAACTTGAATTCATGTCACCGAGGGCCCAGCATCTCTCTCTTTCGAAGGCA
AAGGATCCAAACTACCAACATCAAAGGGTGGGAAAATGAGGATAAAGTTTTTCTTTTTCT
TCTTTCTCCTCTTTCTCACATATGGCTTTGTTTGGAATTGATGGGAAAACTTTGAAACTA
CTGAACCTGTATTAGCTACTGCAAGAATTGTCGAAGCAATTTTTTTCCTTTCCCATAATC
AATAGATCAAAAATCAGATCAGCTAGGGTGAAACATCCAGATATTTGAGTGTTGTTATCA
ACACAGGGTGTCTACTTTTTCAGCATAAGATGAGTTGTTAAGGGACCCCAATGCATGTGA
TGCC
