# Supplementary material for: Characterization of genes and alleles involved in the control of flowering time in grapevine
Source: PLoS One. 2019 Jul 3;14(7):e0214703. doi: 10.1371/journal.pone.0214703 (PMC6608932; doi:10.1371/journal.pone.0214703)
Supplement: S1 File — (ZIP) [file pone.0214703.s004.zip › VIT_204s0023g02820.fasta]

>E1
CGAATGCAAGAAAACTTGCGAAAACTGAAAGAGATCAACAACAAATTAAGGAGAGAGATC
AGGTAAAGAAAAGGAAAAAAAAAAAAAAGCAGTGGTGTGATATTTAAAGTTTAAGTATGC
AGTTAGTAATTGAAATGAATCATATTGCGTGCGAGGCAGGCAAAGAATGGGTGAAGATTT
GGGCGATCTGAGCATTGAGGACCTGCGCGGCCTTGAGCAGAAGATGGACGCTTCTTTAGG
ATTAGTACGCGAACGGAAGGTGGGATTATGGAACATCTCGCTCATAGGTTTTAGGTTGGT
CTGAGGCCAAAAATATTTCGATTGGTTTGATGGATCCGTAAAGAATTTGGGGTTTCTAAA
AATTTCGATGTCGTTTTCCTTCCTAGCAATAGTGATGATTTTATTTTCCAGGAAAACTGA
AGGGTTTAAGAACTTGGCAAAACAAAAAAATAAAAAATAAATTCGCAATCTTCCTTTCAC
TGTATTATTGTAGAATCAAGAAAGAACTTTTCTCCTTCCTAACTTGGACCTGCATTAGAA
TTTTTTTTAGCTCGGATCTCATTCCTGCAAGTTTCGCAGGACAAGATTTCATCATAATCA
CAAACCTAAATTTGTAATTAGGAATCTTTGCAAATTTTGCAGAGAAAAAAACTTCATAGA
GATTTGCTCATGGCTTTCGTTTATGGTTCTTGTTTTCTGGTTTTTAGCTTTAATACGATC
GAAGCTACTGATTCTCGCAAATTTCAACCAGCCAACTTAGGGTTTTGTTATTTTTCTTAA
TTTGAAGAAATGTTTTTTTTTGGCTTCACTTTGATTTCGGTTACTGATCTACAGAAAAGT
GATTTTGTATACCATTCTGTGTGGATTTATTAAGCTTCATGATTTTGTTAACAGTACCAC
GTGATCAAAACTCAGACCGAGACCTACAGGAAAAAGGTTAGCTAACAATGGTTCTTCTTT
TTGTTTCCATGTCCTTTGATTTATTTACTTAATTTCATTAAGGAAAAAAAAAAAAACATT
TGAACTACAATTCTTCTTGTGATTGCAGGTCAGGAACTTGGAAGAACAACACGGAAATCT
CCTTCTCAACTTTGTAAGCGTCTTGAAATTAAACTTTGCTACTCCTTTTCTATTAGAGCT
TGTTTCAAAAAGCGTTTTTAATCTTTCACAAAAAAATATCAAATATTAAAAATATTAGAA
AGGTTTGTTAAAATCATTATCAAACAGATTCTTAGAATCGTTTGGTTTGTTAGTAATTTC
ACGAATTACTTTCAATATTTCTAGTACTTGAAAATTTTTATTATTCAAGTATTAGAATTA
TTAAAAACGCTTTCTAAAATAATTTTCAAACGCACTCTTATACTATGATTAAGTAAATGA
TACCAGCATCTTCCATTCAATTGTTAAAGGAGGCAAAATGCGATGATCCACATTACGGAT
TAGTGGAAAATGATGGAGATTATGAATCAGCGGTGGCATTCGCAAACGGGGCTTCCAACC
TCTATGCCTTTCGCCTGCATCAGGCCCACCCTAATCTTCACCATGATGGGGGATATGGAT
CACATGATCTGCGCCTTGCTTGATCAGTAGCAATGGACCA
>N2
CGAATGCAAGAAAACTTGCGAAAACTGAAAGAGATCAACAACAAATTAAGGAGAGAGATC
AGGTAAAGAAAAGGAAAAAAAAAAAAAAGCAGTGGTGTGATATTTAAAGTTTAAGTATGC
AGTTAGTAATTGAAATGAATCATATTGCGTGCGAGGCAGGCAAAGAATGGGTGAAGATTT
GGGCGATCTGAGCATTGAGGACCTGCGCGGCCTTGAGCAGAAGATGGACGCTTCTTTAGG
ATTAGTACGCGAACGGAAGGTGGGATTATGGAACATCTCGCTCATAGGTTTTAGGTTGGT
CTGAGGCCAAAAATATTTCGATTGGTTTGATGGATCCGTAAAGAATTTGGGGTTTCTAAA
AATTTCGATGTCGTTTTCCTTCCTAGCAATAGTGATGATTTTATTTTCCAGGAAAACTGA
AGGGTTTAAGAACTTGGCAAAACAAAAAAATAAAAAATAAATTCGCAATCTTCCTTTCAC
TGTATTATTGTAGAATCAAGAAAGAACTTTTCTCCTTCCTAACTTGGACCTGCATTAGAA
TTTTTTTTAGCTCGGATCTCATTCCTGCAAGTTTCGCAGGACAAGATTTCATCATAATCA
CAAACCTAAATTTGTAATTAGGAATCTTTGCAAATTTTGCAGAGAAAAAAACTTCATAGA
GATTTGCTCATGGCTTTCGTTTATGGTTCTTGTTTTCTGGTTTTTAGCTTTAATACGATC
GAAGCTACTGATTCTCGCAAATTTCAACCAGCCAACTTAGGGTTTTGTTATTTTTCTTAA
TTTGAAGAAATGTTTTTTTTTGGCTTCACTTTGATTTCGGTTACTGATCTACAGAAAAGT
GATTTTGTATACCATTCTGTGTGGATTTATTAAGCTTCATGATTTTGTTAACAGTACCAC
GTGATCAAAACTCAGACCGAGACCTACAGGAAAAAGGTTAGCTAACAATGGTTCTTCTTT
TTGTTTCCCTGTCCTTTGATTTATTTACTTAATTTCATTAAGGAAAAAAAAAAAAACATT
TGAACTACAATTCTTCTTGTGATTGCAGGTCAGGAACTTGGAAGAACAACACGGAAATCT
CCTTCTCAACTTTGTAAGCGTCTTGAAATTAAACTTTGCTACTCCTTTTCTATTAGAGCT
TGTTTCAAAAAGCGTTTTTAATCTTTCACAAAAAAATATCAAATATTAAAAATATTAGAA
AGGTTTGTTAAAATCATTATCAACAGATTCTTAGAATCTATTGGTTTGTTAGTAATTTCA
CGAATTACTTTCAATATTTCTAGTACTTGAAAATTTTTATTATTCAAGTATTAGAATTAT
TAAAAACGCTTTCTAAAATAATTTTCGAACGCACTCTTATACTATGATTAAGTAAATGAT
ACCAGCATCTTCCATTCAATTGTTAAAGGAGGCAAAATGCGATGATCCACATTACGGATT
AGTGGAAAATGATGGAGATTATGAATCAGCGGTGGCATTCGCGAACGGGGCTTCCAACCT
CTATGCTTTTCGCCTGCATCAGGCCCACCCTAATCTTCACCATGATGGGGGATATGGATC
ACATGATCTGCGCCTTGCTTGATCAGTAGCAATGGACC
>L1
NGAATGCAAGAAAACTTGCGAAAACTGAAAGAGATCAACAACAAATTAAGGAGAGAGATC
AGGTAAAGAAAAGGAAAAAAAAAAAAAAGCACTGGTGTGATATTTAAAGCTTAAGTATGC
AGTTAGTAATTGATATGAATCATATTGCGTACGAGGCAGGCAAAGAATGGGTGAAGATTT
GGGCGATCTGAGCATTGAGGAACTGCGCGGCCTTGAGCAGAAGATGGACGCTTCTTTAGG
ATTAGTACGCGAACGGAAGGTGGGTTATGGAACATCTCGCTCATAGGTTTTAGGTTGGTC
TGAGGCCAAAAATATTTCGATTGGTTTGATGGATCCGTAAAGAATTTGGGGTTTCTAAAA
ATTTCGATGCCGTTTTCCTTCCTAGCAATAGTGATGATTTTATTTTCCAGGAAAACTGAA
GGGTTTAAGAACTTGGCAAAACAAAAAAATAAAAAATAAATTCGCAATCTTCCTTTCACT
GTATTATTGTAGAATCAAGAAAGAACTTTTCTCCTTCCTAACTTGGACCTGCATTAGAAT
TTTTTTTAGCTTGGATCTCATTCCTGCAAGTTTCGCAGGACAAGATTTCATCATAATCAC
AAACCTAAATTTGTAATTAGGAATCTTTGCAAATTTTCCAGAGAAAAAAACTTCATAGAG
ATTTGCTCATGGCTTTCGTTTATGGTTCTTGTTTTCTGGTTTTTAGCTTTAATACGATCG
AAGCTACTGATTCTCGCAAATTTCAACCAGCCAACTTAGGGTTTTGTTATTTTTCTTAAT
TTGAAGAAATGTTTTTTTTTGGCTTCACTTTGATTACGGTTACTGATCTACAGAAAAGTG
ATTTTGTATACCATTCTGTGTGGATTTATTAAGCTTCATGATTTTGTTAACAGTACCACG
TGATCAAAACTCAGACCGAGACCTACAGGAAAAAGGTTAGCTAACAATGGTTCTTCTCTT
TGTTTCCATGTCCTTTGATTTATTTACTTAATTTCATTAAGGAAAAAAAAAAAAACATTT
GAACTACAATTCTTCTTGTGATTGCAGGTCAGGAACTTGGAAGAACAACACGGAAATCTC
CTTCTCAACTTTGTAAGCGTCTTGAAATTAAACTTTGCTACTCCTTTTCTATTAGAGCTT
GTTTCAAAAAGCGTTCTTAATCTTTCACAAAAAAATATCAAATATTAAAAATATTAGAAA
GGTTTGTTAAAATCATTATCAAACAGATTCTTAGAATCGTTTGGTTTGTTAGTAATTTCA
CGAATTACTTTCAATATTTCTAGTACTTGAAAATTTTTATTATTCAAGTATTATAATTAT
TAAAAACGCTTTCTAAAATAATTTTCAAACGCACTCTTATACTATGATTAAGTAAATGAT
ACCAACATCTTCCATTCAATTGTTAAAGGAGGCAAAATGCGATGATCCACATTACGGATT
AGTGGAAAATGATGGAGATTATGAATCAGCGGTGGCATTCACAAACGGGGCTTCCAACCT
CTATGCTTTTCGCCTGCATCAGGCCCACCCTAATCTTCACCATGATGGGGGATATGGATC
ACATGATCTGCGCCTTGCTTGATCAGTAGCAATGGACCA
