# Supplementary material for: Characterization of genes and alleles involved in the control of flowering time in grapevine
Source: PLoS One. 2019 Jul 3;14(7):e0214703. doi: 10.1371/journal.pone.0214703 (PMC6608932; doi:10.1371/journal.pone.0214703)
Supplement: S1 File — (ZIP) [file pone.0214703.s004.zip › VIT_205s0102g01160.fasta]

>E1
TTTTAATTGAGAAGAACCAATTGAAACCATCAGCAGCACATGGGATTTCCATTTGATAAG
TATATGCATAGAAAGTGTTCCACAAAAAATCAGCAAACCAATCTCTGTGAACCAGTACTA
TGTCTGTGCTACATGAATGCCATAAAGTTTTGGGATCCACAATTTCACATAACAAACACA
TAACCAAAGCTACTTGATCATAGAAGGGAAGTTTTAAAATATGTAGTAAAGGTTCATGGT
TGAAACTTACATGCTGTCTTTTAGAGCCAGAATAAGGTTCAGAGTAATTTATAATAGAAT
CCTGTGGCATCCATGCTGAATTGAGATGTCCTGTGGTCCTACTAGAAAACTGCCCATCCC
TGGTATCAAGGAATTCAGGCCCCTGTTCCTGTTCATAGAATGAAACAGAATTATGAGGAC
ATCAAATGCATTCCCCAAAACAAGACTGTCCTTGCAACAAAAGGAGAGACTTTTGAGGCA
ATCTGGAGCACATTTCATCATCCGATCTGAAACATCCTTACACAATAAATTTGCAGAGGT
TTTAAAAGATTAAAAATTAGTAAAAAGAAAAAATAGTCACTCAAATAAGTGGTGTTAATA
ATTTCAACACCTAGAATGCAACAAGAAGCCCTGACCAGCAGAACCCAATGCATATGAACA
CCAACTTTTTACTTAACTTCTTCAATCTATTTCTACCTGATCAATCACTAGAGACCAGTA
ATCATAACTTGCAGTGTAAAAATCTTGCGAAGATTTTTTTTTTTTTTTTTTTGAGAAGTA
ATAAAATCTTGTCAAGATATGAAAACATTAACTTACTCTTCTTGAAGTCTGTAATCGAAG
GAAATCAACACGTATCATGGCACCACCTATTTGTTTTCCGTTAAGTCCTTTCAAGGCTTG
TGACGCATCTTCCAACTTGACATACTCAACAAGTGCAGAGTTACGGTCCCAGAAAAACTT
AAAGTCCTCAATCTTACCAAACTTCAGAAATTCATTTTCCAACTCTCCTTTGGTGGTCGA
TGGGCTAAAACCACCCACCCAAAGGCTTTTGCATGGTTTGGCCTGTAGACAGAATTGTAT
AGTTCTAAAACCAAAATAGTGATATTGAACATATCAAATATACCACAGCTAAGTTCATTA
AAAAAAAAAGAAAGGGAAGAATAAAAAAAATTTAAAAAAAACGAATTACAAGTAGAATTT
TTTAGAATAAGATAATTTAGTTGGTCTTAGGTAAAATCACAATTAAATGAAAGGGAGAGT
TGTTGTGATTCCATAAAAATGTTAAACAAATTGTTTCACAGACTAGGTAAATAAATGCAC
AAGCATCATAGTACCATTAGACTGCCTATAAAAAAATAATAAATAAATAAATATCACACC
ATTAGATGCCGGTACTAGCACACACAAGCCTACCTGTATCATTAAGAAGCTTAATTGACA
AACAAGATCCAAATACAAGCCAAAAATTAAGTGACAATAGATGCCATTCAGCTGCTAGAG
GGATTTTGGTTTTTTTTCATTGCTCTGAAAGGAACCAGTATCATTCATAATGATTAAAAG
AAAAAAAAAATCAAATTCTTTCAAATGGTTACAATTTTGTCGCGTTTTCTTTGATAGGAA
AACAAGAAATTCAATAAAATGGTGTCTAACAAAAAGAAGGGTTGCAACACTAGCACATAG
GAAGTGAACAAGGCTAATAAAGCCAGACAAGGAAAGGACAAAACTACAAGAACAAACCTA
ACCACTATATCACAGATTGCCTAGAGATTTGAGAAAACGAAGATTATCAATTCCTCTAAC
CCTGCTTTACCACAAAACCAAAGCCTAAAGGAACCTGTACATCACAGCCCCATTCTGATC
TCTCCCCACCTCTAAAGACTCTTTTGTTTTTGCTTTCACCACATGAACCCAAACAAACAT
AATGAAATCATCCTCCACACCACCTTGCATTTCTTACTGCAAAGTCAATATGTCAACTGA
AATAAACTACTACTCAAAACAAAAAAAAAACACACACACACAAATCACAGTATTGGCATC
TAAGTGTTATAAACCATTTCTCAGTTGAGAAATGGAACAGATCATAAACAAACAGTATTC
CATCTTGCCTTATGATGGTATTTGTACACTCCATGGGTACTTTCATCCGCCTTTTCCAAA
AGAATTTAAACATATGAATGAAAATGCTTAAGAAACCGTTTTTTACCAACCCTCACAGGA
ATCAAAAATCCCATTAGAGCATATTTGCTAATAATAAAATAATGTTATTGAATGCTTGAC
ATGTAAGTCCTGACGAATAAGATAGCCCTCGATTGGGGGGACGGAACCGATCATTATACA
ACCTTCATAAAAGTTTAAGAACACCAATCCAAGCAAATTCCATCTTTATATTTCTAGAAA
TTTTTTAGGATTATTGGTGATAATATATTCAACCTGGGTCACAACAAAAAATACATGTCA
CAAGTGATCTCAAAATAGTGCTTTTAACCCTCACTGCAATAAAAGTTCAGAATGTGAATC
CAAGCCAACTGCATGTCTGCATCACTGAGTGTCTTCTAGAAATACCCGAAGATATCAAGC
ATTCCAGACTG
>E2
NNNNNNTTTAATTGAGAAGAACCAATTGAAACCATCAGCAGCACATGGGATTTCCATTTG
ATAAGTATATGCATAGAAAGTGTTCCACAAAAAATCAGCAAACCAATCTCTGTGAACCAG
TACTATGTCTGTGCTACATGAATGCCATAAAGTTTTGGGATCCACAATTTCACATAACAA
ACACATAACCAAAGCTACTTGATCATAGAAGGGAAGTTTTAAAATATGTAGTAAAGGTTC
ATGGTTGAAACTTACATGCTGTCTTTTAGTGCCAGAATAAGGTTCAGAGTAATTTATAAT
AGAATCCTGTGGCATCCATGCTGAATTGAGATGTCCTGTGGTCCTACTAGAAAACTGCCC
ATCCCTGGAATCATGGAATTCAGGCCCCTGTTCCTGTTCATAGAATGAAACAGAATTATG
AGGACATCAAATGCATTCCCCAAAACAAGACTGTCCTTGCAACAAAAGGAGAGACTGTTG
AGGCAATCTGGAGCACATTTCATCATCCAATCTGAAACATCCTTAGACAATAAATTTGCA
GAGGTTTTAAAAGATTAAAAATTAGTAAAAAGAAAAAATAGTCACTCAAATAAGTGGTGT
TAATAATTTCAACACCTAGAATGCAACAAGAAGCCCTGACCAGCAGAACCCAATGCATAT
GAACACCAACTTTTTACTTAACTTCTTCAATCTATTTCTACCTGATCAATCACTAGAGAC
CAGTAATCATAACTTGCAGTGTAAAAATCTTGTGAAGATTTTTTTTTTTTTTTTTTTGAG
AAGTAATAAAATCTTGTCAAGATATGAAAACATTAACTTACTCTTCTTGAAGTCTGTAAT
CGAAGGAAATCAACACGTATCATGGCACCACCTATTTGTTTTCCGTTAAGTCCTTTCAGG
GCTTGTGACGCATCTTCCAACTTGACATACTCAACAAGTGCAGAGTTACGGTCCCAGAAA
AACTTAAAGTCCTCAATCTTACCAAACTTCAGAAATTCATTTTCCAACTCTCCTTTGGTG
GTCGATGGGCTAAACCCACCCACCCAAAGGCTTTTGCATGGTTTGGCCTGTAGACAGAAT
TGTATAGTTCTAAAACCAAAATAGTGATATTGAACATATCAAATATACCACAGCTAAGTT
CATTAAAAAAAAAAGAAAGGGAAGAATAAAAAAAATTTAAAAAAAACGAATTACAAGTAG
AATTTTTTAGAATAAGATAATTTAGTTGGTCTTAGGTAAAATCACAATTAAATGAAAGGG
AGAGTTGTTGTGATTCCATAAAAATGTTAAACAAATTGTTTCACAGACTAGGTAAATAAA
TGCACAAGCATCATAGTACCATTAGACTGCCTATAAAAAAATAATAAATATCACACCATT
AGATGCCGGTACTAGCACACACAAGCCTACCTGTATCATTAAGAAGCTTAATTGACAAAC
AAGATCCGAATACAAGCCAAAAATTAAGTGACAATAGATGCCATTCAGCTGCTAGAGGGA
TTTTGGTTTTTTTTCATTGCTCTGAAAGGAACCAGTATCATTCATAATGATTAAAAGAAA
AAAAAAATCAAATTCTTTCAATGGTTAGAATTTTGTCGCGTTTTCTTTGATAGGAAAACA
AGAAATTCAATAAAATGGTGTCTAACAAAAAGAAGGGTTGCAACACTAGCACATAGGAAG
TGAACAAGGCTAATAAAGCCAGACAAGGAAAGGACAAAACTACAAGAACAAACCTAACCA
CTATATCACAGATTGCCTAGAGATTTGAGAAAACGAAGATTATCAATTCCTCTAACCCTG
CTTTACCACAAAACCAAAGCCTAAAGGAACCTGTACATCACAGCCCCATTCTGATCTCTC
CCCACCTCTAAAGACTCTTTTGTTTTTGCTTTCACCACATGAACCCAAACAAACATAATG
AAATCATCCTCCACACCATTTTGCATTTGTTACTGCAAAGTCAATATGTCAACTGAAATA
AACTACTACTCAAAACAAAAAAAAAACACACACACACAAATCACAGTATTGGCATCTAAG
TGTTATAAACCATTTCTCAGTTGAGAAATGGAACAGATCATAAACAAACAGTATTCCATC
TTGCCTTATGATGGTATTTGTACACTCCATGGGTACTTTCGTCTGCCTTTTCCAAAAGAA
TTTAAACATATGAATGAAAATGCTTAAGAAACCGTTTTTTACCAACCCTCACAGGCATAA
AAAATCCCATTAGAGCATATTTGCTAATAATAAAATAATGTTATTGAATGCTTGACATGT
AAGTCCTGACGAACAAGATAGCCCTCGATTGGGGGGACGGAACCGATCATTATACAACCT
TCATAAAAGTTTAAGAACACCAATCCAAGCAAATTCTATCTTTATATTTCTAGAAATTTT
TTAGGATTATTGGTGATAATATATTCAACCTGGGTCACAACAAAAAATACATGTCACAAG
TGATCTCAAAATAGTGCTTTTAACCCTCACTGCAATAAAAGTTCAGAATGTGAATCCAAG
CCAACTGCATGTCTGCATCACTGAGTGTCTTCTAGAAATACCCGAAGATATCAAGCATTC
CAGACTG
>L1
NNNNNNTTTAATTGAGAAGAACCAATTGAAACCATCAGCAGCACATGGGATTTCCATTTG
ATAAGTATATGCATGGAAAGTGTTCCACAAAAAATCAGTCAAACCAATCTCTGTGAACCA
GTACTATGTCTGTGCTACATGAATGCCATAAAGTTTTGGGATCCACAATTTCACATAACA
AACACATAACCAAAGCTACTTGATCATAGAAGGGAAGTTTTAAAATATGTAGTAAAGGTT
CAAGGTTGAAACTTACATGCTGTCTTTTAGAGCCAGCATAAGGTTCAGAGTAATTTATAA
TAGAATCCTGTGGCATCCATGCTGAATTGAGATGTCCTGTGGTCCTACTAGAAAACTGCC
CATCCCTGGAATCATGGAATTCGGGCCCCTGTTCCTGTTCATAGAATGAAACAGAATTAT
GAGGACATCAAATGCATTCCCCAAAACAAGACTGTCCTTGCAACAAAAGGAGAGACTTTT
GAGGCAATCTGGAGCACATTTCATCATCCGATCTGAAACATCCTTACACAATAAATTTGC
AAAGGTTTTAAAAGATTAAAAATTAGTAAAAAGAAAAAATAGTCACTCAAATAAGTGGTG
TTAATAATTTCAACACCTAGAATGATGCAACAAGAAGCCCTGACCAGTAGAACCCAATGC
ATATGAACACCAACTTTTTACTTAACTTCTTCAATCTATTTCTACCTGATCAATCACTAG
AGACCAGTAAACATAACTTGCAGTGTAAAAATCTTGTGAAGATTTTTTTTTTTTTTTTTT
TGAGAAGTAATAAAATCTTGTCAAGATATGAAAACATTAACTTACTCTTCTTGAAGTCTG
TAATCGAAGGAAATCAACACGTATCATGGCACCACTTATTTGTTTTCCGTTAAGTCCTTT
CAGGGCTTGTGACGCATCTTCCAACTTGACATACTCAACAAGTGCAGAGTTACGGTCCCA
GAAAAACTTAAAGTCCTCAATCTTACCAAACTTCAGAAATTCATTTTCCAACTCTCCTTT
GGTGGTCGATGGGCTAAAACCACCCACCCAAAGGCTTTTGCATGGTTTGGCCTGTAGACA
GAATTGTATAGTTCTAAAACCAAAATAGTGATATTGAACATATCAAATATACCACAGCTA
AGTTCATTAAAAAAAAAAGAAAGGGAAGAATAAAAAAAATTTAAAAAAAACGAATTACAA
GTAGAATTTTTTAGAATAAGATAATTTAATTGGTCTTAGGTAAAATCATAATTAAATGAA
AGGGAGAGTTGTTGTGATTCCATAAAAATGTTAAACAAATTGTTTCACAGACTAGGTAAA
TAAATGCACAAGCATCATAGTACCATTAGACTGCCTATAAAAAAAATAATAAATAAATAA
ATATCACACCATTAGATGCCGGTACTAGCACACACAAGCCTACCTGTATCATTAAGAAGC
TTAATTGACAAACAAGATCCAAATACAAGCCAAAAAATTAAGTGACAATAGATGCCATTC
AGCTGCTAGAGGGATTTTGGTTTTTTTTTCATTGCTCTGAAAGGAACCAGTATCATTCAT
AATGATTAAAAGAAAAAAAAATTCAAATTCTTTCAAATGGTTAGAATTTTGTCGCGTTTT
CTTTGATAGGAAAACAAGAAGTTCAATAAAATGGTGTCTAACAAAAAAAAGGGTTGCAAC
ACTAGCACATAGGAAGTGAACAAGGCTAATAAAGCCAGACAAGGAAAGGACAAAACTACA
AGAACAAACCTAACCACTATATCACAGATTGCCTAGAGATTTGAGAAAACGAAGATTATC
AATTCCTCTAACCCTGCTTTACCACAAAACCAAAGCCTAAAGGAACCTGTACATCACAGC
CCCATTCTGATCTCTCCCCACCTCTAAAGACTCTTTTGTTTTTGCTTTCACCACATGAAC
CCAAACAAACATAATGAAATCATCCTCCACACCACCTTGCATTTCTTACTGCAAAGTCAA
TATGTCAACTGAAATAAACTACTACTCAAAACAAAAAAAAAACACACACACACAAATCAC
AGTATTGGCATCTAAGTGTTATAAACCATTTCTCAGTTGAGAAATGGAACAGATCATAAA
CAAACAGTATTCCATCTTGCCTTATGATGGTATTTGTACACTCCATGGGTACTTTCGTCC
ACCTTTTCCAAAAGAATTTAAACATATGAATGAAAATGCTTAAGAAACCGTTTTTTACCA
ACCCTCACAGGCATCAAAAATCCCATTAGAGCATATTTGCTAATAATAAAATAATGTTAT
TGAATGCTTGACATGTAAGTCCTGACGAACAAGATAGCCCTCGATTGGGGGACGAACCGA
TCATTATACAACCTTCATAAAAGTTTAAGAACACCAATCCAAGCAAATTCCATCTTTATA
TTTCTAGAAATTTTTTAGGATTATTGGTGATAATATATTCAACCTGGGTCACAACAAAAA
ATACATGTCACAAGTGATCTCAAAATAGTGCTTTTAACCCTCACTGCAATAAAAGTTGAG
AATGTGAATCCAAGCCAACTGCATGTCTGCATCACTGAGTGTCTTCTAGAAATACCCGAA
GATATCAAGCATTCTAGACTGA
>L2
NNNNNNTTTAATTGAGAAGAACCAATTGAAACCATCAGCAGCACATGGGATTTCCATTTG
ATAAGTATATGCATAGAAAGTGTTCCACAAAAAATCAGCAAACCAATCTCTGTGAACCAG
TACTATGTCTGTGCTACATGAATGCCATAAAGTTTTGGGATCCACAATTTCACATAACAA
ACACATAACCAAAGCTACTTGATCATAGAAGGGAAGTTTTAAAATATGTAGTAAAGGTTC
ATGGTTGAAACTTACATGCTGTCTTTTAGAGCCAGAATAAGGTTCAGAGTAATTTATAAT
AGAATCCTGTGGCATCCATGCTGAATTGAGATGTCCTGTGGTCCTACTAGAAAACTGCCC
ATCCCTGGAATCATGGAATTCAGGCCCCTGTTCCTGTTCATAGAATGAAACAGAATTATG
AGGACATCAAATGCATTCCCCAAAACAAGACTGTCCTTGCAACAAAAGGAGAGACTTTTG
AGGCAATCTGGAGCACATTTCATCATCCAATCTGAAACATCCTTACACAATAAATTTGCA
GAGGTTTTAAAAGATTAAAAATTAGTAAAAAGAAAAAATAGTCACTCAAATAAGTGGTGT
TAATAATTTCAACACCTAGAATGCAACAAGAAGCCCTGACCAGCAGAACCCAATGCATAT
GAACACCAACTTTTTACTTAACTTCTTCAATCTATTTCTACCTGATCAATCACTAGAGAC
CAGTAAACATAACTTGCAGTGTAAAAATCTTGTGAAGATTTTTTTTTTTTTTTTTTTGAG
AAGTAATAAAATCTTGTCAAGATATGAAAACATTAACTTACTCTTCTTGAAGTCTGTAAT
CGAAGGAAATCAACACGTATCATGGCACCACCTATTTGTTTTCCGTTAAGTCCTTTCAGG
GCTTGTGACGCATCTTCCAACTTGACATACTCAACAAGTGCAGAGTTACGGTCCCAGAAA
AACTTGAAGTCCTCAATCTTACCAAACTTCAGAAATTCATTTTCCAACTCTCCTTTGGTG
GTCGATGGGCTAAAACCACCCACCCAAAGGCTTTTGCATGGTTTGGCCTGTAGACAGAAT
TGTATAGTTCTAAAACCAAAATAGTGATATTGAACATATCAAATATACCACAGCTAAGTT
CATTAAAAAAAAAAGAAAGGGAAGAATAAAAAAAATTTAAAAAAAACGAATTACAAGTAG
AATTTTTTAGAATAAGATAATTTAATTGGTCTTAGGTAAAATCACAATTAAATGAAAGGG
AGAGTTGTTGTGATTCCATAAAAATGTTAAACAAATTGTTTCACAGACTAGGTAAATAAA
TGCACAAGCATCATAGTACCATTAGACTGCCTATAAAAAAAATAATAAATAAATAAATAT
CACACCATTAGATGCCGGTACTAGCACACACAAGCCTACCTGTATCATTAAGAAGCTTAA
TTGACAAACAAGATCCAAATACAAGCCAAAAAATTAAGTGACAATAGATGCCATTCAGCT
GCTAGAGGGATTTTGGTTTTTTTTCATTGCTCTGAAAGGAACCAGTATCATTCATAATGA
TTAAAAGAAAAAAAAATTCAAATTCTTTCAAATGGTTAGAATTTTGTCGCGTTTTCTTTG
ATAGGAAAACAAGAAGTTCAATAAAATGGTGTCTAACAAAAAAAAGGGTTGCAACACTAG
CACATAGGAAGTGAACAAGGCTAATAAAGCCAGACAAGGAAAGGACAAAACTACAAGAAC
AAAGCTAACCACTATATCACAGATTGCCTAGAGATTTGAGAAAACGAAGATTATCAATTC
CTCTAACCCTGCTTTACCACAAAACCAAAGCCTAAAGGAACCTGTACATCACAGCCCCAT
TCTGATCTCTCCCCACCTCTAAAGACTCTTTTGTTTTTGCTCTCACCACATGAACCCAAA
CAAACATAATGAAATCATCCTCCACACCACCTTGCATTTCTTACTGCAAAGTCAATATGT
CAACTGAAATAAACTACTACTCAAAACAAAAAAAAAACACACACACACAAATCACAGTAT
TGGCATCTAAGTGTTATAAACCATTTCTCAGTTGAGAAATGGAACAGATCATAAACAAAC
AGTATTCCATCTTGCCTTATGATGGTATTTGTACACTCCATGGGTACTTTCGTCCACCTT
TTCCAAAAGAATTTAAACATATGAATGAAAATGCTTAAGAAACCGTTTTTTACCAACCCT
CACAGGCATCAAAAATCCCATTAGAGCATATTTGCTAATAATAAAATAATGTTATTGAAT
GCTTGACATGTAAGTCCTGACGAACAAGATAGCCCTCGATTGGGGGACGAACCGATCATT
ATACAACCTTCATAAAAGTTTAAGAACACCAATCCAAGCAAATTCCATCTTTATATTTCT
AGAAATTTTTTAGGATTATTGGTGATAATATATTCAACCTGGGTCACAACAAAAAATACA
TGTCACAAGTGATCTCAAAATAGTGCTTTTAACCCTCACTGCAATAAAAGTTGAGAATGT
GAATCCAAGCCAACTGCATGTCTGCATCACTGAGTGTCTTCTAGAAATACCCGAAGATAT
CAAGCATTCTAGACTGA
