# Supplementary material for: Characterization of genes and alleles involved in the control of flowering time in grapevine
Source: PLoS One. 2019 Jul 3;14(7):e0214703. doi: 10.1371/journal.pone.0214703 (PMC6608932; doi:10.1371/journal.pone.0214703)
Supplement: S1 File — (ZIP) [file pone.0214703.s004.zip › VIT_206s0004g03590.fasta]

>L2
CCGAACGATGTCGTTACGAGGCAGCTGTTCCCGATGAGTGCCGGTGGAGGAGTTGGTGGA
GATTCTGTGTTTTTTCAGGGGCAGTCGTCGAGCAATTGGATCGACCTGTCATTCAATCAG
AGTGGTACTGTTGGTGGGCAAGAGGTGAGAGTGGCTCAACAGCATCCACAGCCACAGCAA
CAGCAACAGCCGGTGAAGAAGAGCAGGAGGGGACCCAGGTCCCGAAGCTCTCAGTACAGA
GGAGTTACGTTCTACAGGAGGACTGGAAGATGGGAATCGCATATCTGGTTTGTTGCTTTC
GTTAAATTTCAATAGGATTTCATAGAATTTGATGTGCTTATCTGCTTAGATGAATTACGA
TTTCGACTGATATCTCTTTGTATGTGTGTTTTATGAGAGTTGAATAGTTTTTATCTTAGT
TTTCTTTTTTGCTGCAGGGATTGTGGGAAACAAGTGTATTTGGGTATGGATATGAACTTG
CTTGTTTGATGAATTTACTGGGTACTAAATATGTTACCATTTTCTGTTTTTGGTGTATTT
GTTGAATTTCTATGTTGGGGTTTTGCTAGGTGGATTTGACACTGCTCATGCTGCAGCTAG
GTATGTATATTTCGTTCATGGAGAAATTTTTTTCGTACTTTATAGCTTGAATATTAAGCT
GCTTTGAACTTTCTATGGGTTTTCTTTAATTCGGGTTTATGGGTTCCAGAGCCTATGATC
GAGCGGCTATTAAGTTTCGGGGAGTTGATGCTGACATTAATTTTAATCTTAGTGATTATG
ATGAGGATCTGAAACAGGTTGGGCAATGCACCTGTTACTGATGGAACTATATTTATAGTC
TTAAGATTGATTTTAATTCGGTTTTAACTTGTTTTGATTAATGTGCAGATGAAGAATCTG
ACAAAGGAAGAATTTGTGCACATACTCCGTCGCCAGAGTACTGGTTTCTCCAGGGGGAGC
TCAAAATACCGAGGGGTGACACTGCACAAATGTGGCCGGTGGGAAGCTCGAATGGGTCAA
TTTCTTGGAAAAAAGTGAGGAACATGACCTTGGAATTTATATTTCAGATTGTTTTGTTCT
TAGGAGCAATAGTTATTAATTTTATAATAAAACCATATTTATTAATGATTTAAATTCATT
TGGCACTTGGCTGAATTGAGAATCGTTTTTGGATTGTTATGAATGGTATGTATTTTCTAT
TTCCATTTCTGCTAAACAATATAAGATGCCTATTTCAAAAAAGAATGATTGGGGACCTTA
TTTTCATCGTGGAGGTTACGATGCTTGCTTGCAGGTATATATATCTTGGGCTCTTCGACA
GTGAAGTAGAAGCTGCAAGGTCCTAATGATCATGAATTACACTCTACCTGATACTGAATT
TATTACCCTGAATTCTCAACCTCAATATGGTTCTACCAACACTCTATCTCCATTTTGATT
TTCTGGAAATCAGGGCTTATGATAAGGCGGCTATCAAATGTAATGGAAGAGAGGCAGTCA
CCAACTTTGAGCCTAGTACTTATGAAGGGGAGATGATCCCTGAGGCCAGCAATGAAGGTA
TTGCTTAATCCCAATTGTTATTTTTGTTTGATTCAATTTAATCAGCCAAGAAACTTATTT
TCATATGCAAACCTGGAACATATTGTGTTTGCTATTTGGTGAATGGTGTGCACGTGAGTA
TCGTCTCAATGCCTAATGCAGGTAGTGATCACAATCTTGATCTGAACTTGGGGATTTCTC
CTCCTTTAAGCAATGGCCCAAAGGAAATTGACGGCTTGGGGCATCTCCAATTTCACTCTG
GCTCTCATGATGCTCACAATGGAAGGAGATCAATGGTAAGTTTTTGCATTTAAATATTTG
AATTTTTTCTGGGCATTAAGTCTTTGTTGTTTCTTAACTCAGATTGTAATTACGTTCTTC
TAACTTTTAAGTGATTTTGAACATTAATGGATCTAGTAGCATAGTTGATGGACTCTGACA
CTGGGAGATGGAATCTTCTTGGTGTTCATCTATTCAAAGTTAGCTAGCCGTTGAGAACAC
ATGGCTTGTTTTAGTCCTTTCTTCTCGCGATGGATTATCAGAGCATTAAATGGTAAATCT
ATTGATAATTGTCTCCTTTTTGTCCTACTTTTGCAGATGGAGAACCCTAATATAGAAACA
GCGGGTGACCCGTCTTTCAAAGGGCTAGCAATGACATCGGAGCACCCTCCTCTGTGGACT
GGTGTATATCCCAGCTTCTTTCCTGGCTATGAGGTATAAAATTTAAATCTCATTACTTCA
AGTTGGAATATTTTTATCTTCTTTAATTTTTCTAGATTTTTTTGTTTTCCCTTCTGTGTG
TATATGTGTGTGCATATCCGCATCACAATTGATGCAAACTAGGTAGATGAGGAGACACAG
GAATTATGTTCTTGTTGAGAACAATGAACATGAGATACTTTATAGAATTGTTACAAAAGT
TGATCTATATACTTATATTTTACAGACTCAGTTTGATACTAAAATAAAATATCTTGCTTT
ATAAGCATGTTTCTACACAATGAGGAAACTGCCTGCAATTGTTGTGTAGTGTAGTGTGGT
GTTTTATGCTTATAAAATATCATATAACCATTCCTGCTATAAAATTACAAAAATATTTCA
TCCATGAATGTCCAATAATGGTATCAAAATTTTCAGGCCTTGGATTGTGGAGCGGTGTTG
TAGACCTATATGGTATGGTATAATCATCTGTTATGAAACTAGAGATCATTTTATTGCTTG
AATGCTCTTCCCAGTTCTGTCAAAATTTTCAGTCCTTTGGTGGGAAAGGATGCTTGATTG
GTTGTGTTCTAGAATGATTGAAACTCAATAGAAGGGTGAAAATTGTCTCTGTTATTTGAA
TTGTTTGACTGATAAAAAAGAATCGTATGGAAAACCACCATGTTTGATTCATCAGAAT
>Na
NNGAACGATGTCGTTACGAGGCAGCTGTTCCCGATGAGTGCCGATGGAGGAGTTGGTGGA
GATTCTGTGTTTTTTCAGGGGCAGTCGTCGAGCAATTGGATCGACCTGTCATTCAATCAG
AGTGGTACTGTTGGTGGGCAAGAGGTGAGAGTGGCTCAACAGCATCCACAGCCACAGCAA
CAGCAACAGCCGGTGAAGAAGAGCAGGAGGGGACCCAGGTCCCGAAGCTCTCAGTACAGA
GGAGTTACGTTCTACAGGAGGACTGGAAGATGGGAATCGCATATCTGGTTTGTTGCTTTC
GTTAAATTTCAATAGGATTTCATAGAATTTGATGTGCTTATCTGCTTAGATGAATTACGA
TTTCGACTGATATCTCTTTGTATGTGTGTTTTATGAGAGTTGAATAGTTTTTATCTTAGT
TTTCTTTTTTGCTGCAGGGATTGTGGGAAACAAGTGTATTTGGGTATGGATATGAACTTG
CTTGTTTGATGAATTTACTGGGTACTAAATATGTTACCATTTTCTGTTTTTGGTGTGTTT
GTTGAATTTCTATGTTGGGGTTTTGCTAGGTGGATTTGACACTGCTCATGCTGCAGCTAG
GTATGTATATTTCGTTCATGGAGAAATTTTTTTCGTGCTTTATAGCTTGAATATTAAGCT
GCTTTGAACTTTCTATGGGTTTTCTTTAATTCGGGTTTATGGGTTCCAGAGCCTATGATC
GAGCGGCTATTAAGTTTCGGGGAGTTGATGCTGACATTAATTTTAATCTTAGTGATTATG
ATGAGGATCTGAAACAGGTTGGGCAATGCACCTGTTACTGATGGAACTATATTTATAGTC
TTAAGATTGATTTTAATTCGGTTTTAACTTGTTTTGATTAATGTGCAGATGAAGAATCTG
ACAAAGGAAGAATTTGTGCACATACTCCGTCGCCAGAGTACTGGTTTCTCCAGGGGGAGC
TCAAAATACCGAGGGGTGACACTGCACAAATGTGGCCGGTGGGAAGCTCGAATGGGTCAA
TTTCTTGGAAAAAAGTGAGGAACATGACCTTGGAATTTATATTTCAGATTGTTTTGTTCT
TAGGAGCAATAGTTATTAATTTTATAATAAAACCATATTTATTAATGATTTTAATTCATT
TGGCACTTGGCTGAATTGAGAATGTTTTTGGATTGTTATGAATGGTATGTATTTTCTATT
TCCATTTCTGCTAAACAATATAAGATGCCTATTTCAAAAAAGAATGATTGGGGACCTTAT
TTTCATCGTGGAGGTTACGATGCTTGCTTGCAGGTATATATATCTTGGGCTCTTCGACAG
TGAAGTAGAAGCTGCAAGGTCCTAATGATCATGAATTACACTCTACCTGATACTGAATTT
ATTACCCTGAATTCTCAACCTCAATATGGTTCTACCAACACTCTATCTCCATTTTGATTT
TCTGGAAATCAGGGCTTATGATAAGGCGGCTATCAAATGTAATGGAAGAGAGGCAGTCAC
CAACTTTGAGCCTAGTACTTATGAAGGGGAGATGATCCCTGAGGCCAGCAATGAAGGTAT
TGCTTAATCCCAATTGTTATTTTTGTTTGATTCAATTTAATCAGCCAAGGAACTTATTTT
CATATGCAAACCTGGAACATATTGTGTTTGCTTTTTGGTGAATGGTGTGCACGTGAGTAT
CGTCTCAATGCCTAATGCAGGTAGTGATCACAATCTTGATCTGAACTTGGGGATTTCTCC
TCCTTTAAGCAATGGCCCAAAGGAAATTGACGGCTTGGGGCATCTCCAATTTCACTCTGG
CTCTCATGATGCTCACAATGGAAGGAGATCAATGGTAAGTTTTTGAATTTAAATATTTGA
ATTTTTTCTGGGCATTAAGTCTTTGTTGTTTTACGTTCTTCTAACTTTTAAGTGATTTTG
AACATTAATGGATCTAGTAGCATAGTTGATGGACTCTGACACTGGGAGATGGAATCTTCT
TGGTGTTCATCTATTCAAAGTTAGCTAGCTGTTGAGAACACATGGCTTGTTTTAGTCCTT
TCTTCTCGCGATGGATTATCAGAGCATTAAATGGTAAATCTATTGATAATTGTCTCCTTT
TTGTCCTACTTTTGCAGATGGAGAACCCTAATATAGAAACAGCGGGTGACCCGTCTTTCA
AAGGGCTAGCAATGACATCGGAGCACCCTCCTCTGTGGACTGGTGTATATCCCAGCTTCT
TTCCTGGCTATGAGGTATAAAATTTAAATCTCATTACTTCAAGTTGGAATATTTTTATCT
TCTTTAATTTTTCTAGATTTTTTTGTTTTCCCTTCTGTGTATGTGTGTGCATATCTGCAT
CACAATTGATGCAAACTAGGTGGATGAGGAGACACAGGAATTATGTTCTTGCATATATGC
TGTTTTGTGTTGTGGGAGTTTGAGAACAATGAACATGAGATACTTTATAGAATTGTTACA
GAAGTTGATCTATATACTTATATTTTACAGACTCAGTTTGATACTAAAATAAAATATCTT
GCTTTATAAGCATGTTTCTAAACAATGAGGAAACTGCCTGCAATTGTTGTGTAGTGTAGT
GTGGTGTTTTATGCTTATAAAATATCATATAACCATTCCTGCTATAAAATTACAAAAATA
TTTCATCCATGAATGTCCAATAATGGTATCAAAATTTTCGGGCCTTGGATTGTGGAGCAG
TGTTGTAGACCTATATAGTATGGTATAATCATCTGTTATGAAACTAGAGATCATTTTATT
ACTTGAATGCTCTTCCCAGTTCTGTCAAAATTTTCAGTCCTTAGGTGGGAAAGGATGCTT
GATTAGTTGTGTTCTAGAATGATTGAAACTCAATAGAAGGGTGAAAATTGTATGTGTTAT
TTGAATTGTTTGACTGATAAAAAAAATTGTATGGAAAACCACCATGTTTGATTCATCAGA
ATT
