# Supplementary material for: Characterization of genes and alleles involved in the control of flowering time in grapevine
Source: PLoS One. 2019 Jul 3;14(7):e0214703. doi: 10.1371/journal.pone.0214703 (PMC6608932; doi:10.1371/journal.pone.0214703)
Supplement: S1 File — (ZIP) [file pone.0214703.s004.zip › VIT_206s0009g02480.fasta]

>L1
AGGGTTCAAGGTATAGGGTTTATGGGATTCTTTTTCAGGTTTATGATTGGGTTTTTTTTT
TATTGAAAAATTTCTTTGGAGGGTTTTGTCGGATTGTCTTGATTGTTTGTGGATATTTGG
ATGTCTTTGGGATGATATCAACTGGCTGTGCTAATGGTTCTGAGAAGTGGTTGATAATCT
CAGGTATGTTCTTCTGGTTGTCATTGTAGGTAGCTACTGAATGGGGAAATGGGGAAATCT
GAAATGAGTGTTTCGAAATAAGATTATAAAATTATTTGACTTGTTTGAAACATTAATCTC
TACTGATCAATACTGTGTCGATTTCTCTCTATTTATTTTTGGATGAATACTGGAATTTGA
TATTTGAAGAATACCGATATGGAAGCAACCTAAATAGCTTCTTTGGAAGCAATATCGATA
GTTTGTTGCAACCTGAAACAAGTGGCTTGACTTTGTAGTCATCATGTAACTGTTATCAGT
AGAAGTGATTGTTGTATGTTTATGATGGAAAATTCAGGAAAATGGCCGGTGATCAAGAAG
GTTCTCCATTGGGTGAGGAAGAAGTTGGAAGTGGAGGAAAATCAGGCGGAGGGGGAGGGG
GTCCTCTGAAGAAAGGACCATGGACCTCAGCAGAGGATGCAGTTTTGATAGATTATGTCA
CCAAGCATGGAGAGGGGAATTGGAATGCAGTGATGAAGCACTCTGGACTCTCCAGATGTG
GGAAAAGCTGCCGCCTTCGCTGGGCAAATCATCTGAGGCCGGATTTGAAGAAGGGTGCTT
TCACTCCCGAGGAGGAGCACCGCATAATCGAACTCCATGCCAGAATGGGAAACAAATGGG
CACGGATGGCTGCTGAGGTGTGTTCACATGTTTTATGTTTTGGTTAGATGCATATTCATA
AATCAATCACATTTCACTTCGTATTAGCACTAATTAATTTGGAAATACATGAGAATTATG
TGATTTTCAAACCTGAATTACATTGTTTGGTTCCCTTTTCTGCCTTAGGCTCTATGTGGT
GTTAGTCTAGTGAATCAAAACAAAAAAGGTGAAACAAGAAGATTGTAGTTTATGCAAGAA
CTAATCTTATTTGGAGGTAGGCTCTTTGGCAATATGAGAGGAAAATTCTGGTGTTTTAGG
TGATTGTCAATCTGGCTTTCAATGAAGTCCAGAGCCTTATGATGAGAATTTTGAGACCCT
TTTTGGTATTTGGATGGCAGAATTTGAGGCTATCAACACCAAACAAAAATGTGAGTTTAC
AGCCTAGAAAAATAACCTAGGCTGAAATGGAGTCATGGAAGGGGACTGCAACTTTAGATT
GCATCATACAGTGAGTGGTGGGAGTAAGAAAAAGAACAGTAAGTCTATCCTGATGTTAGA
AGGTGAACTTTAGAGCATTAAGACTTGATTCTGGGCGAAGTTTGTGCCTTATCTTTCATT
TCTTTTGCCACTTAGAGCTGCCTGTCTAAGGTATGATATATTGTGGTTTCTTCGAGGCCC
AAATAGAATCTAATTGGCATATATCTTGCTACACCATGAGGAGAATGGAATCATTGGAGG
TTGTTTAATTTTAGTTTGTTACCCTTTCACATTAATAGTATTAGTATTGTGTAGGTGGGA
ACGAAGATGATATTTGTCAAAATCACCAGTTATATCATTGGTGACCACTGGCCTTTTCCA
TTTCCTTTTTTTTCTTTCTTTGCTTGCTTGTTTCCAATGGGAATGGAAACCCAAAACCAT
GAGGTTGGATTGAAAGAATCTACAAGAAAAATCCATGCAGATTGGATTGTAACCCTGTGA
ATTAATAAATAAATTCTTTGTTCATTTATATTACTGGGGAGTTCCTTTAGTCTTAGGTTT
TGAGGTCTGGCTTGGGTCTTGATTGCTGAGGAGAGTGCTTCCTGTTTTGAGTGATCTTCT
GGTATTGAGAAAATTAGGGAGGTCAATTCTTTACTGACAGGATTATTGATTTTGGAGAGT
AATAAAAGCAGGTGTGGAGGAGGGGAATTATCGATTTTTAAGAGGATGTACCTTAGATCA
CTTCTTGTTAGGATGCTGAGCTGTTTAGTGGCTAATTTATGGAGTTGACTTGTAGATCAG
CACGTCCATTGAGTGCCTTTTTCTACTGTGAAGCTGATAGTCTTAGTGGTAATCATCTCA
CATGATCTTTTTGGTTGTGAGGAAGAAAAAGGGAAAAAGAAAGAGAAAGAAAAGAAAATG
CAGTAGCGGTGGTCACAGTGGTAGTGCCAGGTGGTGGCAGTGGCAATGGTAATAGGAGGT
GGCAACAATGGCAAAGGAGGTGGTGTTGGTGATGGAAACAGTAGTGATAATGATAATGGG
GATAGAGAAATGGGGAATGGGGGATGGTGGTAGTGATATGTGTGTTTTTTGTATGATTTT
TCCCCTTTTCTTGGTCTCATAGTTAGTGAGATTTGTGATCAATACTTTTCCCCTTGAAAG
TTGTTCATTTCCTTTATAGAAGATTGATTGATTCAAATTCTTAGATTTGGAATGAAGTCC
CACTTTAAAATCCAAGGTTGCACCCAAAACACAAGAGTTGGACTCAAGGATTTCACTTCC
AATTCCTTGCATCAGACACACATTCATGTGAATTGAATAGTTGTGGTATTTATTATAGGA
TGTCAGAGACCAAAATAGTTCTCTGTTCGGTGTCAGGGAAATCAGTTTGAGAGAGATTTT
TTTAAGAAAATCACCATGCTTTTATTTCTGCAGCATTAGGGGGGCATTGATAGATTATTT
TATAATCCTAAAAAGGTGGTATAAACTTTCTTAGGAAATTATCATTTCCAATAAACACTG
TTACTTCAGTAACAAACTACATTGTTAATCATAATGGTAGGCCCATCCGGTGGCATCAAT
AGCTTCAAAATCATCCTCTTTGTAGGCTTCATTTTTCCTTTGAAACAAATGGATCCTGAA
TGTTCTTTTATTGCCTAGAATTAGAGAACTGAGGCTCAGTTTGGTGTTTGTGGAAAGTCA
ATTCTGGGTATTGCATATAATGAAGAAAACCCCCATTGTTCTTGTTTTGAAGCTCGAATG
CTTGATAGTTTGTTCCTATAATAACCACACTACATTTTTTTTAATAATGATGGTGACTTC
CATTTTTTATTTACTTTGGATGCTAGTGTCAAATGCGCATATCCTCCTTATTCATCACAT
ATGGCAACTCTTCAACAAGACAGCTTTCCTTTATTACATCACATTATTTCAACAAGTGAC
ACGGATACATTTAATTTTCTGATTTCTTTTCCCTCTGAACTTAACAGGAAACTTTCCTTT
CTTGCTTTCTTCAGTGTTCTTTATTGCTTTGCTAATGCATTCCTCCTCTCTCTTCTGCCC
TGGTTCAGTTGCCTGGGCGTACAGATAATGAAATAAAAAACTACTGGAATACCCGGATCA
AGAGACTGCAGCGTGCTGGCTTACCGATTTACCCTCCGGATGTTAGTATGAAAGCGCTGA
ATGGGAGTCAGCAAAGCCAAAGCATGGGTTCATTAACCACTGGTGAGGCAAGCCCATCTG
ATCTGTTGCAGGGAAACAGTTTTGAGATTCCTGCTGTGCAATTCAAAAATTTGCAAAATC
CAGGGATCTATCCTTATCCACCGACATATTTTGATATTCTTCCGAGTGGGTCGCTAACGC
AAAATCTTGGTTCATCTGATGGTCAGAACTTTATGTTTCCAACAATGCATCCCCCCAAAC
GCTTTCGAGAATCAGAGACCTTTTTCTCTGGATTGAATGATGATTTCAGCAATGCTTTCC
CAGCATTAGATCTGTATGATGATACATGTGACAACAATCCTTATTATCTGTATGATGATA
CATGTGAGAAGAATCCTCAGCCATTTGAGTGGTCTTCTTCATATGATCCTGATCTAAGCA
CTAACCTGACATCCTTAGGTGGACTTCCTGGCAGCCATGCCCTTTCAAATGGCAATTTCT
CTTCCGAGCCCAGCTCTGGGGCTATGAAGGTGGAGCTCCCTTCTCTCCAATATTCAGAGG
CTCAAGTTGGTAACTGGGGCTCACTTTTCCCAATGCCTTCAATTGAGTCTGTTGATACTC
TGATTCAGTCCCCTCAAACTGAGCAAATTCAGGTAGATTGTCTTTCACCATCCAAAAGTG
GCCTATTGGAAGCAGTAGTTTATGAATCGCGGAATCTGAAAAGGAAGTATGATTCATGCC
ACCAGGCTTTAAATACTGCTATTGAGTGCAATGATGTAGTGGGCAATTTGCCTCTTAATC
CCTATGAAGCAGAATGGAATGTATATGTTGACCCAACATCTCCTTTAGGTAATTCTGCTG
CATCTGTATTTAATGTGCATACTCCTATCAGCGGAAGCTCGCCAGATGAGCCCCAGTCGA
TTGAGACCTTGCTAGGTGAGAGTATTTTGTGTTAACTTTGTAGAATGAAGCTTACAGTAT
ATTAATGAACTTGAGAATTCTTCTTCAGGGTGCAAAGTTCATCCAGAACCAGTTAATCAG
ATTGCTACTCACTATGATGGAAAGAAAGAAACCCCAAACCAGATGGACTTAGCCAGGCCT
GATCGTTTGCTTGATGCGGATTGGTTTGGACCGGATACTGAGCGTGGCAGGGAACAAGCT
ACCTGGAGAGATGCTCTAAATGCCCTTCTTGGTGAAGATATCAACAGCAACAAGAAGTAA
ATGGGTGTTTAACTTGTTACATCAAACCTGGATGCAGCCTTGGGTCTTAATGCAGCAGAG
GAAACATGCAGGCACAGCCAACTTGCTGAAAATGGTAGTGGCTTTTATTTTCTTTTCCTC
CTATTCAGGTTTACCAGATTTTCTCTTGGGTCTTAGGCTGTATTTCAGGGGGAAAACTTT
CCTTGTATTAGAACCAAGAAAAACATGTTTAGATTGTGTTGTGTGGTTGCCTTTGGAAGT
TGGGGTTTTGCTTTTGAATATTAGAATTCGATGTTGT
>E1
NGGGTTCAAGGTATAGGGTTTATGGGATTCTTTTTCAGGTTTATGATTGGGTTTTTTTTT
TATTGAAAAATTTCTTTGGAGGGTTTTGTCGGATTGTCTTGATTGTTTGTGGATATTTGG
ATGTCTTTGGGATGATATCAACTGGCTGTGCTAATGGTTCTGAGAAGTGGTTGATAATCT
CAGGTATGTTCTTCTGGTTGTCATTGTAGGTAGCTACTGAATGGGGAAATGGGGAAATGG
GGAAATCTGAAATGAGTGTTTCGAAATAAGATTATAAAATTATTTGACTTGTTTGAAACA
TTAATCTCTACTGATCAATACTGTGTCGATTTCTCTCTATTTATTTTTGGATGAATACTG
GAATTTGATATTTGAAGAATACCGATATGGAAGCAACCTAAATAGCTTCTTTGGAAGCAA
TATCGATAGTTTGTTGCAACCTGAAACAAGTGGCTTGACTTTGTAGTCATCATGTAACTG
TTATCAGTAGAAGTGATTGTTGTATGTTTATGATGGAAAATTCAGGAAAATGGCCGGTGA
TCAAGAAGGTTCTCCATTGGGTGAGGAAGAAGTTGGAAGTGGAGGAAAATCAGGCGGAGG
GGGAGGGGGTCCTCTGAAGAAAGGACCATGGACCTCAGCAGAGGATGCAGTTTTGATAGA
TTATGTCACCAAGCATGGAGAGGGGAATTGGAATGCAGTGATGAAGCACTCTGGACTCTC
CAGATGTGGGAAAAGCTGCCGCCTTCGCTGGGCAAATCATCTGAGGCCGGATTTGAAGAA
GGGTGCTTTCACTCCCGAGGAGGAGCACCGCATAATCGAACTCCATGCCAGAATGGGAAA
CAAATGGGCACGGATGGCTGCTGAGGTGTGTTCACATGTTTTATGTTTTGGTTAGATGCA
TATTCATAAATCAATCACATTTCACTTCGTATTAGCACTAATTAATTTGGAAATACATGA
GAATTATGTGATTTTCAAACCTGAATTACATTGTTTGGTTCCCTTTTCTGCCTTAGGCTC
TATGTGGTGTTAGTCTAATGAATCAAAACAAAAAAGGTGAAACAAGAAGATTGTAGTTTA
TACAAGAACTAATCTTATTTGGAGGTAGGCTCTTTGGCAATATGAGAGGAAAATTCTGGT
GTTTTAGGTGATTGTCAATCTGGCTTTCAATGAAGTCCAGAGCCTTATGATGAGAATTTT
GAGACCCTTTTTGGTATTTGGATGGCAGAATTTGAGGATATCAACACCAAACAAAAATGT
GAGTTTACAGCCTAGAAAAATAACCTAGGCTGAAATGGAGTCATGGAAGGGGACTGCAAC
TTTAGATTGCATCATACAGTGAGTGGTGGGAGTAAGAAAAAGAACAGTAAGTCTATCCTG
ATGTTAGAAGGTGAACTTTAGAGCATTAAGACTTGATTCTGGGCGAAGTTTGTGCCTTAT
CTTTCATTTCTTTTGCCACTTAGAGCTGCCTGTCTAAGGTATGATATATTGTGGTTTCTT
CGAGGCCCAAATAGAATCTAATTGGCATATATCTTGCTACACCATGAGGAGAATGGAATC
ATTGGAGGTTGTTTAATTTTAGTTTGTTACCCTTTCACATTAATAGTATTAGTATTGTGT
GGGTGGGAACGAAGATGATATTTGTCAAAATCACCAGTTATATCATTGGTGACCACTGGC
CTTTTCCATTTCCTTTTTTTTCTTTCTTTGCTTGTTTCCAATGGGAATGGAAACCCAAAA
CCACGAGGTTGGATTGAAAGAATCTACAAGAAAAATCCATGCAGATTGGATTGTAACCCT
GTGAATTAATAAATAAATTCTTTGTTCATTTATATTAGTGGGGAGTTCCTTTAGTCTTAG
GTTTTGAGGTCTGGCTTGGGTCTTGATTGCTGAGGAGAGTGCTTCCTGTTTTGAGTGATC
TTCTGGTATTGAGAAAATTAGGGAGGTCAATTCTTTACTGACAGGATTATTGATTTTGGA
GGGGAATTATCGATTTTTAAGAGGATGTACCTTAGATCACTTCTTGTTAGGATGCTGAGC
TGTTTAGTGGCTAATTTATGGAGTTGACTTGTAGATCAGCACGTCCATTGAGTGCCTTTT
TCTACTGTGAAGCTGATAGTCTTAGTGGTAATCATCTCACATGATCTTTTTGGTTGTGAG
GAAGAAAAAGGGAAAAAGAAAGAGAAAGAAAAGAAAATGCAGTAGTGGTGGTCACAGTGG
TAGTGCCAGGTGGTGGCAGTGGCAATGGTAATAGGAGGTGGCAACAATGGCAAAGGAGGT
GGTGTTGGTGATGGAAACAGTAGTGATAATGATAATGGGGATAGAGAAATGGGGAATGGG
GGATGGTGGTAGTGATATGTGTGTTTTTTGTATGATTTTTCCCCTTTTCTTGGTCTCATA
GTTAGTGAGATTTGTGATCAATACTTTTCCCCTTGAAAGTTGTTCATTTCCTTTATAGAA
GATTGATTGATTCAAATTCTTAGATTTGGAATGAAGTCCCACTTTAAAATCCAAGGTTGC
ACCCAAAACACAAGAGTTGGACTCAAGGATTTCACTTCCAATTCCTTGCATCAGACACAC
ATTCATGTGAATTGAATAGTTGTGGTATTTATTATAGGATGTCAGAGACCAAAATAGTTC
TCTGTTTGGTGTCAGGGAAATCAGTTTGAGAGAGACTTTTTAAGAAAATCACCATGCTTT
TATTTCTGCAGCATTAGGGGGGCATTGATAGATTATTTTATAATCCTAAAAAGGTGGTAT
AAACTTTCTTAGGAAATTATCATTTCCAATAAACACTGTTACTTCAGTAACAAACTACAT
TGTTAATCATAATGGTAGGCCCATCCGGTGGCATCAATAGCTTCAAAATCATCCTCTTTG
TTGGCTTCATTTTTCCTTTGAAACAAATGGATCCTGAATGTTCTTTTATTGCCTAGAATT
AGAGAACTGAGGCTCAGTTTGGTGTTTGTGGAAAGTCAATTCTGGGTATTGCATATAATG
AAGAAAACCCCCATTGTTCTTGTTTTGAAGCTCGAATGCTTGATAGTTTGTTCCTATAAT
AACCACACTACATTTTTTTTAACAATGATGGTGACTTCCATTTTTTATTTACTTTGGATG
CTAGTGTCAAATGCGCATATCCTCCTTATTCATCACATATGGCAACTCTTCAACAAGACA
GCTTTCCTTTATTACATCACATTATTTCAACAAGTGACATGGATACATTTAATTTTCTGA
TTTCTTTTCCCTCTGAAATTAACAGGAAACTTTCCTTTCTTGCTTTCTTCAGTGTTCTTT
ATTGCTTTGCTAATGCATTCCTCCTCTCTCTTCTGCTCTGGTTCAGTTGCCTGGGCGTAC
AGATAATGAAATAAAAAACTACTGGAATACCCGGATCAAGAGACTGCAGCGTGCTGGCTT
ACCGATTTACCCTCCGGATGTTAGTATGAAAGCGCTGAATGGGAGTCAGCAAAGCCAAAG
CATGGGTTCATTAACCACTGGTGAGGCAAGCCCATCTGATCTGTTGCAGGGAAACAGTTT
TGAGATTCCTGCTGTGCAATTCAAAAATTTGCAAAATCCAGGGATCTATCCTTATCCACC
GACATATTTTGATATTCTTCCGAGTGGGTCGCTAACGCAAAATCTTGGTTCATCTGATGG
TCAGAACTTTATGTTTCCAACAATGCATCCCCCCAAACGCTTTCGAGAATCAGAGACCTT
TTTCTCTGGATTGAATGATGATTTCAGCAATGCTTTCCCAGCATTAGATCTGTATGATGA
TACATGTGACAACAATCCTTATTATCTGTATGATGATACATGTGAGAAGAATCCTCAGCC
ATTTGAGTGGTCTTCTTCATATGATCCTGATCTAAGCACTAACCTGACATCCTTAGGTGG
ACTTCCTGGCAGCCATGCCCTTTCAAATGGCAATTTCTCTTCCGAGCCCAGCTCTGGGGC
TATGAAGGTGGAGCTCCCTTCTCTCCAATATTCAGAGGCTCAAGTTGGTAACTGGGGCTC
ACTTTTCCCAATGCCTTCAATTGAGTCTGTTGATACTCTGATTCAGTCCCCTCAAACTGA
GCAAATTCAGGTAGATTGTCTTTCACCATCCAAAAGTGGCCTATTGGAAGCAGTAGTTTA
TGAATCGCGGAATCTGAAAAGGAAGTATGATTCATGCCACCAGGCTTTAAATACTGCTAT
TGAGTGCAATGATGTAGTGGGCAATTTGCCTCTTAATCCCTATGAAGCAGAATGGAATGT
ATATGTTGACCCAACATCTCCTTTAGGTAATTCTGCTGCATCTGTATTTAATGTGCATAC
TCCTATCAGCGGAAGCTCGCCAGATGAGCCCCAGTCGATTGAGACCTTGCTAGGTGAGAG
TATTTTGTGTTAACTTTGTAGAATGAAGCTTACAGTATATTAATGAACTTGAGAATTCTT
CTTCAGGGTGCAAAGTTCATCCAGAACCAGTTAATCAGATTGCTACTCACTATGATGGAA
AGAAAGAAACCCCAAACCAGATGGACTTAGCCAGGCCTGATCGTTTGCTTGATGCGGATT
GGTTTGGACCGGATACTGAGCGTGGCAGGGAACAAGCTACCTGGAGAGATGCTCTAAATG
CCCTTCTTGGTGAAGATATCAACAGCAACAAGAAGTAAATGGGTGTTTAACTTGTTACAT
CAAACCTGGATGCAGCCTTGGGTCTTAATGCAGCAGAGGAAACATGCAGGCACAGCCAAC
TTGCTGAAAATGGTAGTGGCTTTTATTTTCTTTTCCTCCTATTCAGGTTTACCAGATTTT
CTCTTGGGTCTTAGGCTGTATTTCAGGGGGAAAACTTTCGTTGTATTAGAACCATGAAAA
ACATGTTTAGATTGTGTTGTGTGGTTGCCTTTGGAAGTTGGGGTTTTGCTTTTGAATATT
AGAATTCGATGTTGT
>E2
NGGGTTCAAGGTATAGGGTTTATGGGATTCTTTTTCAGGTTTATGATTGGGTTTTTTTTT
TATTGAAAAATTTCTTTGGAGGGTTTTGTCGGATTGTCTTGATTGTTTGTGGATATTTGG
ATGTCTTTGGGATGATATCAACTGGCTGTGCTAATGGTTCTGAGAAGTGGTTGATAATCT
CAGGTATGTTCTTCTGGTTGTCATTGTAGGTAGCTACTGAATGGGGAAATGGGGAAATCT
GAAATGAGTGTTTCGAAATAAGATTATAAAATTATTTGACTTGTTTGAAACATCAACCTC
TACTGATCAATACTGTGTCGATTTCTCTCTATTTATTTTTGGATGAATACTGGAATTTGA
TATTTGAAGAATACCGATATGGAAGCAACCTAAATAGCTTCTTTGGAAGCAATATCGATA
GTTTGTTGCAACCTGAAACAAGTGGCTTGACTTTGTAGTCATCATGTAACTGTTATCAGT
AGAAGTGATTGTTGTATGTTTATGATGGAAAATTCAGGAAAATGGCCGGTGATCAAGAAG
GTTCTCCATTGGCTGAGGAAGAAGTTGGAAGTGGAGGAAAATCAGGCGGAGGGGGAGGGG
GTCCTCTGAAGAAAGGACCATGGACCTCAGCAGAGGATGCAGTTTTGATAGATTATGTCA
CCAAGCATGGAGAGGGGAATTGGAATGCAGTGATGAAGCACTCTGGACTCTCCAGATGTG
GGAAAAGCTGCCGCCTTCGCTGGGCAAATCATCTGAGGCCGGATTTGAAGAAGGGTGCTT
TCACTCCCGAGGAGGAGCACCGCATAATCGAACTCCATGCCAGAATGGGAAACAAATGGG
CACGGATGGCTGCTGAGGTGTGTTCACATGTTTTATGTTTTGGTTAGATGCATATTCATA
AATCAATCACATTTCACTTCGTATTAGCACTAATTAATTTGGAAATACATGAGAATTATG
TGATTTTCAAACCTGAATTACATTGTTTGGTTCCCTTTTCTGCCTTAGGCTCTATGTGGT
GTTAGTCTAATGAATCAAAACAAAAAAGGTGAAACAAGAAGATTGTAGTTTATGCAAGAA
CTAATCTTATTTGGAGGCAGGCTCTTGGAAAATTCTGGTGTTTTAGGTGATTGTCAATCT
GGCTTTCAATGAAGTCCAGAGCCTTATGATGAGAATTTTGAGACCCTTTTTGGTATTTGG
ATGGCAGAATTTGAGGATATCAACACCAAACAAAAATGTGAGTTTACAGCCTAGAAAAAT
AACCTAGGCTGAAATGGAGTCATGGAAGGGGACTGCAACTTTAGATTGCATCATACAGTG
AGTGGTGGGAGTAAGAAAAAGAACAGCAAGTCTATCCTGATGTTAGAAGGTGAACTTTAG
AGCATTAAGACTTGATTCTGGGCGAAGTTTGTGCCTTATCTTTCATTTCTTTTGCCACTT
AGAGCTGCCTGTCAAAGAGCTGCCTGTCTAAGGTATGATATATTGTGGTTTCTTCGAGGC
CCAAATAGAATCTAATTGGCATATATCTTGCTACACCATGAGGAGGATGGAATCATTGGA
GGTTGTTTAATTTTAGTTTGTTACCCTTTCACATTAATAGTATTAGTATTGTGTAGGTGG
GAACGAAGATGATATTTGTCAAAATCACCAGTTATATCATTGGTGACCACTGGCCTTTTC
CATTTCCTTTTTTTTCTTTCTTTGCTTGCTTGTTTCCAATGGGAATGGAAACCCAAAACC
ACAAGGTTGGATTGAAAGAATCTACAAGAAAAATCCATGCAGATTGGATTATAACCCTGT
GAATTAATAAATAAATTCTTTGTTCATTTATATTAGTGGGGAGTTCCTTTAGTCTTAGGT
TTTGAGGTCTGGCTTGGGTCTTGATTGCTGAGGAGAGTGCTTCCTGTTTTGAGTGATCTT
CTGGTATTGAGAAAATTAGGGAGGTCAATTCTTTACTGACAGGATTATTGATTTTGGAGA
GTAATAAAAGCAGGTGTGGAGGAGGGGAATTATCGATTTTTAAGAGGATGTACCTTAGAT
CACTTCTTGTTAGGATGCTGAGCTGTTTAGTGGCTAATTTATGGAGTTGACTTGTAGATC
AGCACGTCCATTGAGTGCCTTTTTCTACTGTGAAGCTGATAGTCTTAGTGGTAATCATCT
CACATGATCTTTTTGGTTGTGAGGAAGAAAAAGGGAAAAAGAAAAAGAAAAGAAAATGCA
GTAGCGGTGGTCACAGTGGTAGTGCCAGGTGGTGGCAGTGGCAATGGTAATAGGAGGTGG
CAACAATGGCAAAGGAGGTGGTGTTGGTGATGGAAACAGTAGTGATAATGATAATGGGGA
TAGAGAAATGGGGAATGGGGGATGGTGGTAGTGATATGTGTGTTTTTTGTATGATTTTTC
CCCTTTTCTTGGTCTCATAGTTAGTGAGATTTGATCAATACTTTTCCCCTTGAAAGTTGT
TCATTTCCTTTATAGAAGATTGATTGATTCAAATTCTTAGATTTGGAATGAAGTCCCACT
TTAAAATCCAAGGTAGGACCCAAAACACAAGAGTTGGACTCAAGGATTTCACTTCCAATT
CCTTGCATCAGACACACATTCATGTGAATTGAATAGTTGTGGTATTTATTATAGGATGTC
AGAGACCAAAATAGTTCTCTGTTCGGTGTCAGGGAAATCAGTTTGAGAGAGATTTTTTTA
AGAAAATCACCATGCTTTTATTTCTGCAGCATTAGGGGGGCATTGATAGATTATTTTATA
ATCCTAAAAAGGTGGTATAAACTTTCTTAGGAAATTATCATTTCCAATAAACACTGTTAC
TTCAGTAACAAACTACATTGTTAATCATAATGGTAGGCCCATCCGGTGGCATCAATAGCT
TCGAAATCATCCTCTTTGTAGGCTTTATTTTTCCTTTGAAACAAATGGATCCTGAATGTT
CTTTTATTGCCTAGAATTAGAGAACTGAGGCTCAGTTTGGTGTTTGTGGAAAGTCAATTC
TGGGTATTGCATATAATGAAGAAAACCCCCATTGTTCTTGTTTTGAAGCTCGAATGCTTG
ATAGTTTGTTCCTATAATAACCACACTACATTTTTTTTAACAATGATGGTGACTTCCATT
TTTTATTTACTTTGGATGCTAGTGTCAAATGCGCATATCCTCCTTATTCATCACATATGG
CAACTCTTCAACAAGACAGCTTTCCTTTATTACATCACATTATTTCAACAAGTGACACGG
ATACATTTAATTTTCTGATTTCTTTTCCCTCTGAAATTAACAGGAAACTTTCCTTTCTTG
CTTTCTTCAGTGTTCTTTATTGCTTTGCTAATGCATTCCTCCTCTCTCTTCTGCCCTGGT
TCAGTTGCCTGGGCGTACAGATAATGAAATAAAAAACTACTGGAATACCCGGATCAAGAG
ACTGCAGCGTGCTGGCTTACCGATTTACCCTCCGGATGTTAGTATGAAAGCGCTGAATGG
GAGTCAGCAAAGCCAAAGCATGGGTTCATTAACCACTGGTGAGGCAAGCCCATCTGATCT
GTTGCAGGGAAACAGTTTTGAGATTCCTGCTGTGCAATTCAAAAATTTGCAAAATCCAGG
GATCTATCCTTATCCACCGACATATTTTGATATTCTTCCGAGTGGGTCGCTAACGCAAAA
TCTTGGTTCATCTGATGGTCAGAACTTTATGTTTCCAGCAATGCATCCCCCCAAACGCTT
TCGAGAATCAGAGACCTTTTTCTCTGGATTGAATGATGATTTCAGCAATGCTTTCCCAGC
ATTAGATCTGTATGATGATACATGTGACAACAATCCTTATTATCTGTATGATGATACATG
TGAGAAGAATCCTCAGCCATTTGAGTGGTCTTCTTCATATGATCCTGATCTAAGCACTAA
CCTGACATCCTTAGGTGGACTTCCTGGCAGCCATGCCCTTTCAAATGGCAATTTCTCTTC
CGAGCCCAGCTCTGGGGCTATGAAGGTGGAGCTCCCTTCTCTCCAATATTCAGAGGCTCA
AGTTGGTAACTGGGGCTCACTTTTCCCAATGCCTTCAATTGAGTCTGTTGATACTCTGAT
TCAGTCCCCTCAAACTGAGCAAATTCAGGTAGATTGTCTTTCACCATCCAAAAGTGGCCT
ATTGGAAGCAGTAGTTTATGAATCGCGGAATCTGAAAAGGAAGTATGATTCATGCCACCA
GGCTTCAAATACTGCTATTGAGTGCAATGATGTAGTGGGCAATTTGCCTCTTAATCCCTA
TGAAGCAGAATGGAATGTATATGTTGACCCAACATCTCCTTTAGGTAATTCTGCTGCATC
TGTATTTAATGTGCATACTCCTATCAGCGGAAGCTCGCCAGATGAGCCCCAGTCGATTGA
GACCTTGCTAGGTGAGAGTATTTTGTGTTAACTTTGTAGAATGAAGCTTACAGTATATTA
ATGGACTTGAGAATTCTTCTTCAGGGTGCAAAGTTCATCCAGAACCAGTTAATCAGATTG
CTACTCACTATGATGGAAAGAAAGAAACCCCAAACCAGATGGACTTATCCAGGCCTGATC
GTTTGCTTGATGCGGATTGGTTTGGACCGGATACTGAGCGTGGCAGGGAACAAGCTACCT
GGAGAGATGCTCTAAATGCCCTTCTTGGTGAAGATATCAACAGCAACAAGAAGTAAATGG
GTGTTTAACTTGTTACATCAAACCTGGATGCAGCCTTGGGTCTTAATGCAGCAGAGGAAA
CATGCAGGCACAGCCAACTTGCTGAAAATGGTAGTGGCTTTTATTTTCTTTTCCTCCTAT
TCAGGTTTACCAGATTTTCTCTTGGGTCTTAGGCTGTATTTCAGGGGGAAAACTTTCCTT
GTATTAGAACCATGAAAAACATGTTTACATTGTGTTGTGTGGTTGTCTTTGGAAGTTGGG
GTTTTGCTTTTGAATATTAGAATTCGATGTTGTC
>L2
NGGGTTCAAGGTATAGGGTTTATGGGATTCTTTTTCAGGTTTATGATTGGGTTTTTTTTT
TATTGAAAAATTTCTTTGGAGGGTTTTGTCGGATTGTCTTGATTGTTTGTGGATATTTGG
ATGTCTTTGGGATGATATCAACTGGCTGTGCTTATGGTTCTGAGAAGTGGTTGATAATCT
CAGGTATGTTCTTCTGGTTGTTATTGTAGGTAGCTACTGAATGGGGAAATGGGGAAATCT
GAAATGAGTGTTTCGAAATACGATTATAAAATTATTTGACTTGTTTGAAACAGTAATCTC
TACTGATCAATACTGTGTCGATTTCTATCTATTTATTTTTGGATGAATACTGGAATTTGA
TATTTGAAGAATACCGATATGGAAGCAACCTAAATAGCTTCTTTGGAAGCAATATCAATA
GTTTGTTGCAACCTGAAACAAGTGGCTTGACTTTGTAGTCATCATGTAACTGTTATCAGT
AGAAGTGATTGTTGTATGTTTATGATGGAAAATTCAGGAAAATGGCCGGTGATCAAGAAG
GTTCTCCATTGGGTGAGGAAGAAGTTGGAAGTGGAGAAAAATCAGGCGGAGGGGGAGGGG
GTCCTCTGAAGAAAGGACCATGGACCTCAGCAGAGGATGCAGTTTTGATAGATTATGTCA
CCAAGCATGGAGAGGGGAATTGGAATGCAGTGATGAAGCACTCTGGACTCTCCAGATGTG
GGAAAAGCTGCCGCCTTCGCTGGGCAAATCATTTGAGGCCGGATTTGAAGAAGGGTGCTT
TCACTCCCGAGGAGGAGCACCGCATAATCGAACTCCATGCCAGAATGGGAAATAAATGGG
CGCGGATGGCTGCTGAGGTGTGTTCACATGTTTTATGTTTTGGTTAGATGCATATTCATA
AATCAATCACATTTCACTTCGTATTAGCACTAATTAATTTGGAAATACATGAGAATTATG
TGATTTTCAAACCTGAATTACATTGTTTGGTTCCCTTTTCTGCCTTAGGCTCTATGTGGT
GTTAGTCTAATGAATCAAAACAAAAAAGGTGAAACAAGAAGATTGTAGTTTATGCAAGAA
CTAATCTTATTTGGAGGTAGGCTCTTTGGCAATATGAGAGGAAAATTCTGGTGTTTTAGG
TGATTGTCAATCTGGCTTTCAATGAAGTCCAGAGCCTTATGATGAGAATTTTGAGACCCT
TTTTGGTATTTGGATGGCAGAATTTGAGGATATCAACACCAAACAAAAATGTGAGTTTAC
AGCCTAGAAAAATAACCTAGGCTGAAATGGAGTCATGGAAGGGGACTGCAACTTTAGATT
GCATCATACAGTGAGTGGTGGGAGTAAGAAAAAGAACAGTAAGTCTATCCTGATGTTAGA
AGGTGAACTTTAGAGCATTAAGACTTGATTCTGGGCGAAATTTGTGCCTTATCTTTCATT
TCTTTTGCCTCTTAGAGCTGCCTGTCTAAGGTATGATATATTGTGGTTTCTTCGAGGCCC
AAATAGAATCTAATTGGCATATATCTTGCTACACCATGAGGAGAATGGAATCATTGGAGG
TTGTTTAATTTTAGTTTGTTACCCTTTCACATTAATAGTATTAGTATTGTGTGGGTGGGA
ACGAAGATGATATTCGTCAAAATCACCAGTTATATCATTGGTGACCACTGGCCTTTTCCA
TTTCCTTTTTTTTCTTTTTTGCTTGCTTGTTTCCAATGGGAATGGAAACCCAAAACCACA
AGGTTGGATTGAAAGAATCTACAAGAAAAATCCATGCAGATTGGATTGTAACCCTGTGAA
TTAATAAATAAATTCTTTGTTCATTTATATTAGTGGGGAGTTCCTTTAGTCTTAGGTTTT
GAGGTCTGGCTTGGGTCTTGATTGCTGAGGAGAGTGCTTCCTGTTTTGAGTGATCTTCTG
GTATTGAGAAAATTAGGGAGGTCAATTCTTTACTGACAGGATTATTGATTTTGGAGAGTA
ATAAAAGCAGGTGTGGAGGAGGGGAATTATCGATTTTTAAGAGGATGTACCTTAGATCAC
TTCTTGTTAGGATGCTGAGCTGTTTAGTGGCTAATTTATGGAGTTGACTTGTAGATCAGC
ACATCCATTGAGTGCCTTTTTCTACTGTGAAGCTGATAGTCTTAGTGGTAATCATCTCAC
ATGATCTTTTTGGTTGTGAGGAAGAAAAAGGGAAAAAGAAAGAGAAAGAAAAGAAAATGC
AGTAGTGGTGGTCACAGTGGTAGTGCCAGGTGGTGGCAGTGGCAGTGGCATGGTAATAGG
AGGTGGCAACAATGGCAAGGAGGTGGTGTTAGTGATGGAAACAGTAGTGATAATGATAAT
GGGGATAGAGAAATGGGGAATGGGGGATGGTGGTAGTCATATGTGTGTTTTTTGTATGAT
TTTTCCCCTTTTCTTGGTCTCATAGTGAGATTTGTGATCAATACTTTTCCCCTTGAAAGT
TGTTCATTTCCTTTATAGAAGATTGATTGATTCAAATTCTTAGATTTGGAATGAAGTCCC
ACTTTAAAATCCAAGGTTGCAACCAAAACACAAGAGTTGGACTCAAGGATTTCACTTCCA
ATTCCTTGCATCAGACACACATTCATGTGAATTGAATAGTTGTGGTATTTATTATAGGAT
GTCAGAGACCAAAATAGTTCTCTGTTCGGTGTCAGGGAAATCAGTTTGAGAGAGATTTTT
TTAAGAAAATCACCATGCTTTTATTTCTGCAGCATTAGGGGGGCATTGATAGATTATTTT
ATAATCCTAAAAAGGTGGTATAAACTTTCTTAGGAAATTATCATTTCCAATAAACACTGT
TACTTCAGTAACAAACTACATTGTTAATCATAATGGTAGGCCCATCTGGTGGCATCAATA
GCTTCAAAAACATCCTCTTTGTAGGCTTCATTTTTCCTTTGAAACAAATGGATCCTGAAT
GTTCTTTTATTGCCTAGAATTAGAGAACTGAGGCTCAGTTTGGTGTTTGTGGAAAGTCAA
TTCTGGGTATTGCATATAATGAAGAAACCCCCATTGTTCTTGTTTTGAAGCTCGAATACT
TGATAGTTTGTTCCTATAATAACCACACTACATTTTTTTTAACAATGATGGTGACTTCCA
TTTTTTATTTACTTTGGATGCTAGTGTCAAATGCGCATATCCTCCTTCTTCATCACATAT
GGCAACTCTTCAACAAGACAGCTTTCCTTTATTACATCACATTATTTCAACAAGTGACAC
GGATACATTTAATTTTCTGATTTCTTATCCCTCTGAAATTAACAGGAAACTTTCCTTTCT
TGCTTTCCTCAGTGTTCTCTATTGTTTTGCTAATGCATTCCTCCTCTCTCTTCTGCCCTG
GTTCAGTTGCCTGGGCGTACAGATAATGAAATAAAAAACTACTGGAATACCCGGATCAAG
AGACTGCAGCGTGCTGGCTTACCGATTTACCCTCCGGATGTTAGTATGAAAGCGCTGAAT
GGGAGTCAGCAAAGCCAAAGCATGGGTTCATTAACCACTGGTGAGGCAAGCCCATCTGAT
CTGTTGCAGGGAAACAGTTTTGAGATTCCTGCTGTGCAATTCAAAAATTTGCAAAATCCA
GGGATCTATCCTTATCCACCGACATATTTTGATATTCTTCCGAGTGGGTCGCTAACGCAA
AATCTTGGTTCATCTGATGGTCAGAACTTTATGTTTCCCACAATGCATCCCCCCAAACGC
TTTCGAGAATCAGAGACCTTTTTCTCTGGATTGAATGATGATTTCAGCAATGCTTTCCCA
GCATTAGATCTGTATGATGATACATGTGAGAACAATCCTTATTATCTGTATGATGATACA
TGTGAGAAGAATCCTCAGCCATTTGAGTGGTCTTCTTCATATGATCCTGATCTAAGCACT
AACCTGACATCCTTAGGTGGACTTCCTGGCAGCCATGCCCTTTCAAATGGCAATTTCTCT
TCCGAGCCCAGCTCTGGGGCTATGAAGGTGGAGCTCCCTTCTCTCCAATATTCAGAGGCT
CAAGTTGGTAACTGGGGCTCACTTTTCCCAATGCCTTCAATTGAGTCTGTTGATACTCTG
ATTCAGTCCCCTCAAACTGAGCAAATTCAGGTAGATTGTCTTTCACCATCCAAAAGTGGC
CTATTGGAAGCAGTAGTTTATGAATCGCGGAATCTGAAAAGAAAGTATGATTCATGCCAC
CAGGCTTCAAATACTGCTATTGAGTGCAATGATGTAGTGGGCAATTTGCCTCTTAATCCC
TATGAAGCAGAATGGAATGTATATGTTGACCCAACATCTCCTTTAGGTAATTCTGCTGCA
TCTGTATTTAATGTGCATACTCCTATCAGCGGAAGCTCGCCAGATGAGCCCCAGTCAATT
GAGACCTTGCTAGGTGAGAGTATTTTGTGTTAACTTTGTAGAATGAAGCTTACAGTATAT
TAATGGACTTGAGAATTCTTCTTCAGGGTTCAAAGTTCATCCAGAACCAGTTAATCAGAT
TGCTACTCACTATGATGGAAAGAAAGAAACCCCAAACCAGATGGACTTGTCCAGGCCTGA
TCGTTTGCTTGATGCGGATTGGTTTGGACCGGATACTGAGCGTGGCAGGGAACAAGCTAC
CTGGAGAGATGCTCTAAATGCCCTTCTTGGTGAAGATATCAACAGCAACAAGAAGTAAAT
GGGTGTTTAACTTGTTACATCAAGCCTGGATGCAGCCTTGGGTCTTAATGCAGCAGAGGA
AACATGCAGGCACAGCCAACTTGCTGAAAATGGTAGTGGCTTTTATTTTCTTTTCCTCCT
ATTCAGGTTTACCAGATTTTCTCTTGGGTCTTAGGCTGTATTTCAGGGGGAAAACTTTCC
TTGTATTAGAACCATGAAAAACATGTTTACATTGTGTTGTGTGGTTGTCTTTGGAAGTTG
GGGTTTTGCTTTTGAATATTAGAATTCGATGTTGTC
