# Supplementary material for: Characterization of genes and alleles involved in the control of flowering time in grapevine
Source: PLoS One. 2019 Jul 3;14(7):e0214703. doi: 10.1371/journal.pone.0214703 (PMC6608932; doi:10.1371/journal.pone.0214703)
Supplement: S1 File — (ZIP) [file pone.0214703.s004.zip › VIT_207s0005g02260.fasta]

>E1
TTTGCCCTTTGATTTTATCACATTAATGCCATCAAATGTTGATACATCACAGCACTTTTG
GATGGAAGATGGAGAATTCTTACCATCTTTTTCTGTGCTGCAGGTCAGGTTGTTGTAGAC
ATGTCCTTACCTCTCAAGACTAATAATTATAGCAAAATTTTAAGCATCAAACCTATTGCA
ATATCTATGTCTGAGGAAGCTCAATTTTTGGTTAAAGGCTTTAACCTGTCTCGGCCAGCC
ACAAGGTATTGACCTTCATCTCCGTAACTGCATATTGCATCATTCTTGGCAATGATACTC
AGAAGTGATATTAAATTGCATATGGATTTTGGATTTGATTTCAGTATGGAATTTTTTTAT
CTGTGTTTCTCTCATCTCCTTTTCCAGGTTACTCTGTGCACTAGAAGGAAAGTATCTTGT
TAAGGAAGCAACTCATGAGTTAATGGATGATATTGATAGTGTGAAGGAGCATGATGAGCT
CCAGTATCTCAACTTCTCTTGCTCTATTCCCAAAATGACTGGAAGAGGATTCATTGAGGT
GCTGTGGCTTCTTATTTTACTCATACCATATCCTCTTTTTTCTCTGAAAATTTGCCATCA
ATGCGGTAGCATTAGATCTAAGGATGCTGTACATGCCTTTTTCCCCCTCTAATGTGACAA
AGTTTGCTATGGGTGTAAATGAATAACATCAGATCTGTTGATAGGTACATGAACAGAAAG
TGTGTGTCTTTGGATTTGGGGTGGTGGAAGTATTTGTATGAACTAGGGTACTTTTGAAGC
TCATTAAATATAAAGATATGAGTCATAGGTTGTTTTGTGGTTGTTTTGTATAAGGCTATA
TGTCTAATTGACTTTTTTTGGGTCCACTGGCTTTGGAAATTCCTTTTCTTCACTATGAAG
AGGCATGTTATAAAACATTTAAAAAGGAAGAAAAGGACATATGTTTACATGTCTGCTGAG
TGGGCCAAAATTGATGGACCCATTAAGTGCTGTGCATTTGTGGTGGCCCAACTTCCCTGA
TGAGGCATGGACAACTTTCAAATCTGTTTTTACCCATCTATGATAGTTTGTTTTCCTGTA
TGGAGGCCCCTTTGAAGCCTTATTTGAAGCACTTAATGCTCATTCCTGTTGTGTAGGTTA
AAATAGCCTTATTTTCATCTGTTGAAACCATAATAAGGTGAAGTAACACTAACTAATTTG
CCATGAAGATCAATATCCTTAGAAACTGAGTGAAGAGTCCATAGTTGCTGTCAATATGAT
ATTTTTCATTGCTATTGATGGTATTTTTGTCTTTTATGTATTTGAAATAGAATTAGATTC
CTGTTTGTGAGTGAGGGTGTTGTTGGAATTGCATTAAATATGCTGTTATGAGAGAGAGGT
TGCATTTTTTTTGTGTATATTACTGTGGATTTTGGAGTGTGTTTGTTGTGGTGTTTTTTG
AATTGACTCAAAAAACAAAAGAATTTTATTTGTATGCAATTGTGGATCTCCATAAACATA
TGCATAAGTATACCCATGTATGCGAGTATTTTTCTATTTCATTTTTTCTTTTTCACCTCA
TGGTTGTTTATAGAAGATAGATTCTTTTTTAAATATGCCTTCTGTGTAAGCTGTTTTTTA
TATTTAATCAATCTTATTCAGGTTGAAGATCACGGTCTCAGCAGCAGCTTCTTTCCCATT
ATAGTTGCAGAGAAGGATGTTTGTTCAGAGATCTGTATGCTTGAGAGTACGATAGAGATG
ACTGACATTGATGAAGATGGCTGTGGGACTGGAAAATTGGAAACCAAGAATCAAGCTATG
GACTTTATACATGAAATTGGTTGGCTTCTTCATAGAAGTCAATTAAAGTCCAGATTGGGT
CACTTGGATCCTAAC
>E2
TTTGCCCTTTGATTTTATCACATTAATGCCATCAAATGTTGATACATCACAGCACTTTTG
GATGGAAGATGGAGAATTCTTACCATCTTTTTCTGTGCTGCAGGTCAGGTTGTTGTAGAC
ATGTCCTTACCTCTCAAGACTAATAATTATAGCAAAATTTTAAGCATCAAACCTATTGCA
ATATCTATGTCTGAGGAAGCTCAATTTTTGGTTAAAGGCTTTAACCTGTCTCGGCCAGCC
ACAAGGTATTGACCTTCATCTCCGTAACTGCATATTGCATCATTCTTGGCAATGATACTC
AGAAGTGATATTAAATTGCATATGGATTTTGGATTTGATTTCAGTATGGAATTTTTTTAT
CTGTGTTTCTCTCATCTCCTTTTCCAGGTTACTCTGTGCACTAGAAGGAAAGTATCTTGT
TAAGGAAGCAACTCATGAGTTAATGGATGATATTGATAGTGTGAAGGAGCATGATGAGCT
CCAGTATCTCAACTTCTCTTGCTCTATTCCCAAAATGACTGGAAGAGGATTCATTGAGGT
GCTGTGGCTTCTTATTTTACTCATACCATATCCTCTTCTTTCTCTGAAAATTTGCCATCA
ATGCGGTAGCATTAGATCTAAGGATGCTGTACATGCCTTTTTCCCCCTCTAATGTGACAA
AGTTTGCTATGGGTGTAAATGAATAACATCAGATCTGTTGATAGGTACATGAACAGAAAG
TGTGTGTCTTTGGATTTGGGGTGGTGGAAGTATTTGTATGAACTAGGGTACTTTTGAAGC
TCATTAAATATAAAGATATGAGTCATAGGTTGTTTTGTATAAGGCTATATGTCTAATTGA
CTTTTTTTGGGTCCACTGGCTTTGGAAATTCCTTTTCTTCACTATGAAGAGGCATGTTAT
AAAACATTTAAAAAGGAAGAAAAGGACATATGTTTACATGTCTGCTGAGTGGGCAAAATT
GATGGACCCATTAAGTGCTGTGCATTTGTGGTGGCCCAACTTCCCTGATGAGGCATGGAC
AACTTTCAAATCTGTTTTTACCCATCTATGATAGTTTGTTTTCCTGTATGGAGGCCCCTT
TGAAGCCTTATTTGAAGCACTTAATGCTCATTCCTGTTGTGTAGGTTAAAATAGCCTTAT
TTTCATCTGTTGAATCCATAATAAGGTGAAGTAACACTAACTAATTTGCCATGAAGATCA
ATATCCTTAGAAACTGAGTGAAGAGTCCATAGTTGCTGTCAATATGATATTTTTCATTGC
TATTGATGGTATTTTTGTCTTTTATGTATTTGAAATAGAATTAGATTCCTGTTTGTGAGT
GAGGGTGTTGTTGGAATTGCATTAAATATGCTGTTATGAGAGAGAGGTTGCATTTTTTTT
GTGTATATTACTGTGGATTTTGGAGTGTGTTTGTTGTGGTGTTTTTTGAATTGACTCAAA
AAACAAAAGAATTTTATTTGTATGCAATTGTGGATCTCCATAAACATATGCATAAGTATA
CCCATGTATGCGAGTATTTTTCTATTTCATTTTTTCTTTTTCACCTCATGGTTGTTTATA
GAAGATAGATTCTTTTTTAAATATGCCTTCTGTGTAAGCTGTTTTTTATATTTAATCAAT
CTTATTCAGGTTGAAGATCACGGTCTCAGCAGCAGCTTCTTTCCCATTATAGTTGCAGAG
AAGGATGTTTGTTCAGAGATCTGTATGCTTGAGAGTACGATAGAGATGACTGACATTGAT
GAAGATGGCTGTGGGACTGGAAAATTGGAAACCAAGAATCAAGCTATGGACTTTATACAT
GAAATTGGTTGGCTTCTTCATAGAAGTCAATTAAAGTCCAGATTGGGTCACTTGGATCCT
AAC
>L1
NCCTTTGATTTTATCTCATTAATGCCATCAAATGTTGATATATCACAGCACTTTTGGATG
GAAGATGGAGAATTCTTACCATCTTTTTCTATGCTGCAGGTCAGGTTGTTGTAGACATGT
CCTTACCTCTCAAGACTAATAATTATAGCAAAATTTTAAGCATCAAACCTATTGCAATAT
CTATGTCTGAGGAAGCTCAATTTTTGGTTAAAGGCTTTAACCTGTCTCGGCCAGCCACAA
GGTATTGACCTTCATCTCCGTAACTGCGTATTGCATCATTCTTGGCAATGATACTCAGAA
GTGATATTAAATTGCATATGGATTTTGGATTTGATTTCAGTATGGAATTTTTTTATCTGT
GTTTCTCTCATCTCCTTTTCCAGGTTACTCTGTGCACTAGAAGGAAAGTATCTTGTTAAG
GAAGCAACTCATGAGTTAATGGATGATATTGATAGTGTGAAGGAGCATGATGAGCTCCAG
TATCTCAACTTCTCTTGCTCTATTCCCAAAATGACTGGAAGAGGATTCATTGAGGTGCTG
TGGCTTCTTATTTTACTCATACCATATCTTCTTTTTTCTCTGAAAATTTGCCATCAATGC
GGTAGCATTAGATCTAAGGATGCTGTACATGCTTTTTTCCCCCCTCTAATCTGACAAAGT
TTGCTATGGGTGTAAATGAATAACATCAGATCTGTTGATAGGTACATGAACAGAAAGTGT
GTGTGTGTGTCTTTGGATTTGGGGTGGTGGAAGTATTTGTATGAACTAGGGTACTTTTGA
AGCTCATTAAATATAAAGATATGAGCCATAGGTTGTTTTGTATAAGGCTATATGTCTAAT
TGACTGGTTTTGGGTCCACTGGCTTGGGAAATTCCTTTTCTTCACTATGAAGAGGCATGT
TATAAAACATTTAAAAAGGAAGAAAAGGACATATGTTTACATGTCTGCTGAGTGGGCCAA
AATTGATGGACCCATTAAGTGCTGTGCATTTGTGGTGGCCCAACTTCCCTGATGAGGCAT
GGACAACTTTCAAATCTGTTTTTACCCATCTATGATAGTTTGTTTTCCTGTATGGAGGCC
CCTTTGAAGCCTTATTTGAAGCACTTAATGCTCATTCCTGTTGTGTAGGTTAAAATAGCC
TTATTTTCATCTGTTGAAACCATAATAAGGTGAAGTAACACTAACTAATTTGCCATGAAG
ATCAATATCCTTAGAAACTGAGTGAAGAGTCCATAGTTGCTGTCAATATGATATTTTTCA
TTGCTATTGATGGTATTTTTGTCTTTTATGTATTTGAAATAGAATTAGATTCCTGTTTGT
GAGTGAGGGTGTTGTTGGAATTGCATTAAATATGCTGTTATGAGAGAGAGGTTGCATTTT
TTTTTGTGTATATTACTGTGGATTTTGGAGTGTGTTTGTTGTGGTGTTTTTTGAATTGAC
TCAAAAAACAAAAGAATTTTATTTGTATGCAATTGTGGATCTCCATAAACATATGCATAA
GTATACCCATGTATGCGAGTATTTTTCTATTTCATTTTTTCTTTTTCACCTCATGGTTGT
TTATAGAAGATAGATTCTTTTTTAAATATGCCTTCTGTGTAAGCTGTTTTTTATATTTAA
TCAATCTTATTCAGGTTGAAGATCACGGTCTCAGCAGCAGCTTCTTTCCCATTATAGTTG
CAGAGAAGGATGTTTGTTCAGAGATCTGTATGCTTGAGAGTACGATAGAGATGACTGACA
TTGATGAAGATGGCTGTGGGACTGGAAAATTGGAAACCAAGAATCAAGCTATGGACTTTA
TACATGAAATTGGTTGGCTTCTTCATAGAAGTCAATTAAAGTCCAGATTGGGTCACTTGG
ATCCTAA
>L2
NCCTTTGATTTTATCTCATTAATGCCATCAAATGTTGATATATCACAGCACTTTTGGATG
GAAGATGGAGAATTCTTACCATCTTTTTCTATGCTGCAGGTCAGGTTGTTGTAGACATGT
CCTTACCTCTCAAGACTAATAATTATAGCAAAATTTTAAGCATCAAACCTATTGCAATAT
CTATGTCTGAGGAAGCTCAATTTTTGGTTAAAGGCTTTAACCTGTCTCGGCCAGCCACAA
GGTATTGACCTTCATCTCCGTAACTGCGTATTGCATCATTCTTGGCAATGATACTCAGAA
GTGATATTAAATTGCATATGGATTTTGGATTTGATTTCAGTATGGAATTTTTTTATCTGT
GTTTCTCTCATCTCCTTTTCCAGGTTACTCTGTGCACTAGAAGGAAAGTATCTTGTTAAG
GAAGCAACTCATGAGTTAATGGATGATATTGATAGTGTGAAGGAGCATGATGAGCTCCAG
TATCTCAACTTCTCTTGCTCTATTCCCAAAATGACTGGAAGAGGATTCATTGAGGTGCTG
TGGCTTCTTATTTTACTCATACCATATCTTCTTTTTTCTCTGAAAATTTGCCATCAATGC
GGTAGCATTAGATCTAAGGATGCTGTACATGCTTTTTTCCCCCCTCTAATCTGACAAAGT
TTGCTATGGGTGTAAATGAATAACATCAGATCTGTTGATAGGTACATGAACAGAAAGTGT
GTGTGTGTGTCTTTGGATTTGGGGTGGTGGAAGTATTTGTATGAACTAGGGTACTTTTGA
AGCTCATTAAATATAAAGATATGAGCCATAGGTTGTTTTGTATAAGGCTATATGTCTAAT
TGACTTTTTTTGGGTCCACTGGCTTTGGAAATTCCTTTTCTTCACTATGAAGAGGCATGT
TATAAAACATTTAAAAAGGAAGAAAAGGACATATGTTTACATGTCTGCTGAGTGGGCCAA
AATTGATGGACCCATTAAGTGCTGTGCATTTGTGGTGGCCCAACTTCCCTGATGAGGCAT
GGACAACTTTCAAATCTGTTTTTACCCATCTATGATAGTTTGTTTTCCTGTATGGAGGCC
CCTTTGAAGCCTTATTTGAAGCACTTAATGCTCATTCCTGTTGTGTAGGTTAAAATAGCC
TTATTTTCATCTGTTGAAACCATAATAAGGTGAAGTAACACTAACTAATTTGCCATGAAG
ATCAATATCCTTAGAAACTGAGTGAAGAGTCCATAGTTGCTGTCAATATGATATTTTTCA
TTGCTATTGATGGTATTTTTGTCTTTTATGTATTTGAAATAGAATTAGATTCCTGTTTGT
GAGTGAGGGTGTTGTTGGAATTGCATTAAATATGCTGTTATGAGAGAGAGGTTGCATTTT
TTTTTGTGTATATTACTGTGGATTTTGGAGTGTGTTTGTTGTGGTGTTTTTTGAATTGAC
TCAAAAAACAAAAGAATTTTATTTGTATGCAATTGTGGATCTCCATAAACATATGCATAA
GTATACCCATGTATGCGAGTATTTTTCTATTTCATTTTTTCTTTTTCACCTCATGGTTGT
TTATAGAAGATAGATTCTTTTTTAAATATGCCTTCTGTGTAAGCTGTTTTTTATATTTAA
TCAATCTTATTCAGGTTGAAGATCACGGTCTCAGCAGCAGCTTCTTTCCCATTATAGTTG
CAGAGAAGGATGTTTGTTCAGAGATCTGTATGCTTGAGAGTACGATAGAGATGACTGACA
TTGATGAAGATGGCTGTGGGACTGGAAAATTGGAAACCAAGAATCAAGCTATGGACTTTA
TACATGAAATTGGTTGGCTTCTTCATAGAAGTCAATTAAAGTCCAGATTGGGTCACTTGG
ATCCTAA
