# Supplementary material for: Characterization of genes and alleles involved in the control of flowering time in grapevine
Source: PLoS One. 2019 Jul 3;14(7):e0214703. doi: 10.1371/journal.pone.0214703 (PMC6608932; doi:10.1371/journal.pone.0214703)
Supplement: S1 File — (ZIP) [file pone.0214703.s004.zip › VIT_207s0104g01590.fasta]

>N1
AGTTAGCTATATTTAGGTGGCATTTGGTAAAAATGAAAAATTAGTGTTTGAAGTCTTAAG
ATACTTTAGTTTGAATTTTCCCGAATTTGTTGATTTAATGAGCTGATTTTAAAAGTCACG
AGACAGATTGCTTGCAACAGCTTGGATCTATGTGAGGTAACTTGCATAATATGCTAACTA
ATTAAAAACCTTAAATTTTTTGCTAGAAATAATACAAATTTTAGAAAAATAAATACAATT
AAATGAAAACAAATTAACAAAAACGTTTAGCACATTTAACACTATTTATGTTATCATAAA
AGCACTCATTTGAATTATAGTATGTAATAATATTAAGAATTCAAAATTCTACTATTTTAA
ATAGAATTATTTTTCTACTAACAAACACATTTTATAATCAATTCCACATTGAATGGCGCA
GAGGTTCAAAGTCATCTTTGTCAGTCTCATGAGGATTGTAGAAATCGGATGGTGCTTCCC
ACAGTAAAAATATGATTAAAAAAATTATCTTAAGCTCAAGTCCCTTGGGCAAGATCCAGA
AAATATGGTTTTAGAGGCTGTATGAGCTTGACACCATCTTGTAACTGGACTATGGTAGAC
AGTACTAGCCATGACACTGTCATGATTAGTACACCAGCCATGACTCAGTTTTATGGACTA
ATTTATTGTTGGAATTTGAGAATTTTGTATTAGATCTCAAATTTGTCTTCTCATTGCCAT
TTTAGATTTACTAAGTCAAGCTATATAAAATTTGGGCAATACTGTAAACCTTAGATGAGA
GTGAAACAAGGGAGGAAAGAAACAATGGTTGTAGCAGGGAGCTGATGAGAAGTTGAGATT
TTTGAGCAATGAGGATACAAAACTATTTTGGATTCAGAAAAAAATGATTTCTTTT
>N2
NGTTAGCTATATTTAGGTGGCATTTGGTAAAAATGAAAAATTAGTGTTTGAAGTCTTAAG
ATACTTTAGTTTGAATTTTCCTGAATTTGTTGATTTAATGAGCTGATTTTAAAAGTCACG
AGACAGATTGCTTGCAACAACTTGGATCTATGTGAGGTAACTTGCATAATATGCTAACTA
ATTAAAAACCTTAAATTTTTTGCTAGAAATAATACAAATTTTAGAAAAATAAATACAATT
AAATGAAAACAAATTAACAAAAACGATTAGCACATTTAACACTATTTATGTTATCATAAA
AGCACTCATTTGAATTATAGTATATAATAATATTAAGAATTCAAAATTCTACTATTTTAA
ATAGAATTATTTTTCTACTAACAAACACATTTTATAATCAATTCCACATTCAATGGCGCA
GAGGTTCAAAGTCATCTTTGTCAGTCTCATGAGGATTGTAGAAATCGGATGGTGCTTCCC
ACAGTAAAAATATGATTAAAAAAATTATCTTAAGCTCAAGTCCCTTGGGCAAGATCCAGA
AAATATGGTTTTAGAGGCTGTATGAGCTTGACACCATCTTGTAACTGGACTATGGTAGAC
AGTACTAGCCATGACACTGTCATGATTAGTACACCAGCCATGACTCAGTTTTATGGACTA
ATTTATTGTTGGAATTTGAGAATTTTGTATTAGATCTCAAATTTGTCTTCTCATTGCCAT
TTTAGATTTACTAAGTCAAGCTATATAAAATTTGGGCAATACTGTAAACCTTAGATGAGA
GTGAAACAAGGGAGGAAAGAAACAATGGTTGTAGCAGGGAGCTGATGAGAAGTTGAGATT
TTTGAGCAATGAGGATACAAAACTATTTTGGATTCAGAAAAAAATGATTTCTTTT
