# Supplementary material for: Characterization of genes and alleles involved in the control of flowering time in grapevine
Source: PLoS One. 2019 Jul 3;14(7):e0214703. doi: 10.1371/journal.pone.0214703 (PMC6608932; doi:10.1371/journal.pone.0214703)
Supplement: S1 File — (ZIP) [file pone.0214703.s004.zip › VIT_208s0056g01230.fasta]

>Nb
CTGTGTTTCAGCCCTTTCTTCTTGTGGGTAAGCCCTAATGTTTTGTTTGGATGCTGGGAA
ACGGTGGGAAAAGGAAAAACAAGACATGGGTAGTTGTTGTTTTATTCGGTTCCCTTTAAT
TGGGCTAATGTTATTTGTGTTGTTATCTGTATTGGCTTTTCCTAGAACAGGGTTTCTAAA
TTTTGATTTCTAATTTTATGTTGGAAGCTTGGAATCAAATTGCTATTGTAAAATCCATGT
TTTCATGTAATGATTCTTAAATTTTTCTGTGATGAATTTGGAACTATAATTAGGATAAAA
GTAATCCTCCTATGGTTATATGAACAGATTGGGTAATGTAATTTGTGGTGTTGTTGTTGG
GGTAGTAGTTTATCTTTGATTCCGGGAGGTTTGCATCAAAATTTGACTGGGATTTTCTCG
AGAATCCAATAGGGATTGCCCATCAAGGAAATTGGGGAATTTGATATTTCGCAGGTTGTT
TGTTTGTGGAAAATTTAGTTACAAGGGTTATGATTCCGAGTTCTACAGAATTATATTATG
GTATGCCAACCTTGCATTTTGGTTGCACAAATTGGGAAGAGTTCATATAATGTTCATAAT
CAATAATGGATTGGTTAATGGGCTAATGGATCTTCATTGATTGCAAATCTAGTTTTGATA
CTCTCAATCATTATGCTTTATGGGAAGCTTCACTGGTTCATCGTGTTATAAAGGTTTAGG
AAATTTGGGTTTGCCCTATTTGTTTTGAGGGACAGTGGAGGGGAGAAAGGAAATAAGTGG
GAAAGACCGAACCTATAAATTTTGACTAATGACAGTTGGAGAGTTCCTCAGTACAAATTC
TGCCCCAATTTTTCAATAAAAACATCATTCGAGATGTATCCCCCTTTAATGGGGAAAAGG
GATCTTTTTTTTTTTTGTTTTTTTCTGCACATTGCTTTGGTTATTTAATTTCTTCCCAGT
TCTGAACGGAGGGTTTTTGGTTTTGATTCATAATTTCAGGATGCTCCCAGTGAAATAACA
AAAGCTGAAGCTGAGGATCCATGTGCAGAAGACTCTAGAAAGCCAGATGGGTCTTCAGTT
TCTGAGGATGGTAAGGAGGAGCAGCAAACTCAAGTGCAGATGAGTGGGCTGCAAGTGCAT
AAGGACCAGGGCGAGACCAATAGTTCAGCCCAAGAAAAAGTACTGAAGAAGCCGGACAAG
ATTCTCCCATGTCCGCGATGCAACAGTTTAGAGACAAAATTCTGCTACTTCAACAACTAC
AATGTGAACCAACCCAGGCACTTCTGCAAAAACTGCCAGAGGTACTGGACGGCAGGTGGA
ACAATGAGAAATGTTCCCGTTGGTGCTGGGCGGCGGAAGAACAAGCATTTAGCCTCCCAA
TATCGTCAGATAATGGTATCCTCTGATGGAGTACCCACTACTGTGATTGAGGCGTCAGAC
TCATCTAATCAACAAATTCTCTCATGTGG
>L1
NNNTGTGTTTCAGCCCTTTCTTCTTGTGGGTAAGCCCTAATGTTTCGTTTGGATGCTGGG
AAACGGTGGGAAAAGGAAAAACAAGACATGGGTAGTTGTTGTTTTATTCGGTTCCCTTTA
ATTGGGCTAATGTTATTTGTGTTGTTATCTGTATTGGCTTTTCCTAGAACAGGGTTTCTA
AATTTTGATTTCTAATTTTATGTTGGAAGCTTGGAATCAAATTGCTATTGTAAAATCCAT
GTTTTCATGTAATGATTCTTAAATTTTTCTGTGATGAATTTGGAACTATAATTAGGATAA
AAGTAATCCTCCTATGGTTATATGAACAGATTGGGTAATGTAATTTGTGGTGTTGTTGTT
GGGGTAGTAGTTTATCTTTGATTCCGGGAGGTTTGCATCAAAATTTGACTGGGATTTTCT
CGAGAATCCAATAGGGATTGCCCATCAAGGAAATTGGGGAATTTGATATTTCGCAGGTTG
TTTGTTTGTGGAAAACTTAGTTACAAGGGTTATGATTCCGAGTTCTACAGAATTATATTA
TGGTATGCCAACCTTGCATTTTGGTTGCACAAATTGGGAAGAGTTCATATAATGTTCATA
ATCAATAATGGATTGGTTAATGGGCTAATGGATCTTCATTGATTGCAAATCTAGTTTTGA
TACTCTCAATCATTATGCTTTATGGGAAGCGTCACTGGTTCATCGTGTTATAAAGGTTTA
GGAAATTTGGGTTTGCCCTATTTGTTTTGAGGGACAGTGGAGGGGAGAAAGGAAATAAGT
GGGAAAGACCGAACCTATAAATTTTGACTAATGACAGTTGGAGAGTTCCTCAGTACAAAT
TCTGCCCCAATTTTTCGATAAAAACATCATTCGAGATGTATCCCCCTTTAATGGGGAAAA
GGGATCTTTTTTTTTTTTGTTTTTTTCTGCACATTGCTTTGGTTATTTAATTTCTTCCCA
GTTCTGAACGGAGGATTTTTGGTTTTGATTCATAATTTCAGGATGCTCCCAGTGAAATAA
CAAAAGCTGAAGCTGAGGATCCATGTGCAGAAGACTCTAGAAAGCCAGATGGGTCTTCAG
TTTCTGAGGATGGTAAGGAGGAGCAGCAAACTCAAGTGCAGATGAGTGGGCTGCAAGTGC
ACAAGGACCAGGGCGAGACCAATAGTTCAGCCCAAGAAAAAGTACTGAAGAAGCCGGACA
AGATTCTCCCATGTCCGCGATGCAACAGTTTAGAGACAAAATTCTGCTACTTCAACAACT
ACAATGTGAACCAACCCAGGCACTTCTGCAAAAACTGCCAGAGGTACTGGACGGCAGGTG
GAACAATGAGAAATGTTCCCGTTGGTGCTGGGCGGCGGAAGAACAAGCATTTAGCCTCCC
AATATCGTCAGATAATGGTATCCTCTGATGGAGTACCCACTACTGTGATTGAGGCGTCAG
ACTCATCTAATCAACAAATTCTCTCATGTG
