# Supplementary material for: Characterization of genes and alleles involved in the control of flowering time in grapevine
Source: PLoS One. 2019 Jul 3;14(7):e0214703. doi: 10.1371/journal.pone.0214703 (PMC6608932; doi:10.1371/journal.pone.0214703)
Supplement: S1 File — (ZIP) [file pone.0214703.s004.zip › VIT_210s0116g00750.fasta]

>E0
TTGCTGGAAACAAAGTGGAGTAAAAGTGGATATATTCCATCAAAGCATGAATACCTAGAT
AATGCCAGGATCTCCGTTGCCACACAGACCATGGTCCTTCCAGCTTCTTGTTTTCTGAAC
CCAGGCGCACCGGAATGCAAACTGAAGCATTTTCAGAATGGAAGCATTACAAAATTGCTC
ATGGTTGTAGCTCGTTTGTTGAACGATACACAAAGCTACCAGGTGATTATTATTTGGACC
TCTATGTTAATATATCCTTAATTTTATGAGAAGCTAATACTCCATGAGTTCTGACAGAAG
GAGCAAGAGGAAGGGAAATTGAACTTTGTGTTACTCCACTTGAAAGATAACCCAAAGGCA
ACCATTGAAGATTCAATTTCTTTCACGAAAGCCATATTGGATGAGAAGAGGAAGGAATTA
CTGGAACATGCTTTAATGGATGACTTAGATGATTTGCCTAAGCCATGCAAGCAGCTTCAC
CTATCATGTTTCAAAGTATTTCAGATGTGTTACAACTCTAGCAATCGATTCGACTCCAAC
ACTGAATTACTTCATGACATTAATAGGGCCATTTATATTCCTTTGAAAGTTCAAACGTCA
AAGCCCTTGAAGCTTTTGCCATATCATGCTAGACCAAAGAAGGAAAATTCAAAGATCAGC
AGTACTTGCTTTGATCAAACCTACAAACCTCGGGTAAAACCCAGTTTCATCATGCACCGG
ATTCCTCCCAAAATAAGAGACGGCTGTGGGAAAGTGCCCATCTCCCTGAATCTCAAACTA
TGTTTCGTTTGAGTCTTTTTATATAAATCAACGTATGCAGCTCTAATGTCTTTAGCTGAC
ACGGATCCTAGCAAGACGTGTTGGCGCGTTGTAGTTTCAACCAAAAAACAGAGTAAACAG
TCCACCAAAAACAGAGGATACCCTTTTCTCTTTCAAATTTTTTTTTTTTTTTGGTACAGT
GCAAGTTACAAAACCAAATGTAAAGAGAATTTAACCTGAGCAAATCTCTCCA
>L2
>L1
CTGCTGGAAACAAAGTGGAGTAAAAGTGGATATATTCCATCAAAGCATGAATACCTAGAT
AATGCCATGATCTCCGTTGCCACACAGACCATGGTCCTTCCAGCTTCTTGTTTTCTGAAC
CCAGGCGCACCGGAATGCAAACTGAAGCATTTTCAGAATGGAAGCATTACAAAATTGCTC
ATGGTTGTATCTCGTCTGTTGAACGATACACAAAGCTACCAGGTGATTATTATTTGGACC
TCTATGTTAATATATCCTTAATTTTATGAGAAGCTAATACTCCATGAGTTCTGACAGAAG
GAGCAAGAGGAAGGGAAATTGAACTTTGTGTTACTCCACTTGAAAGATAACCCAAAGGCA
ACCATTGAAGATTCAATTTCTTTCACGAAAGCCATATTGGATGAGAAGAGGAAGGAATTA
CTGGAACATGCTTTAATGGATGACTTAGATGATTTGCCTAAGCCATGCAAGCAGCTTCAC
CTATCATGTTTCAAAGTATTTCAGATGTGTTACAACTCTAGCAATCGATTCGACTCCAAC
ACTGAATTACTTCATGACATTAATAGGGCCATTTATATTCCTTTGAAAGTTCAAACGTCA
AAGCCCTTGAAGCTTTTGCCATATCATGCTAGACCAAAGAAGGAAAATTCAAAGATCAGC
AGTACTTGCTTTGATCAAACCTACAAACCTCGGGTAAAACCCAGTTTCATCATGCACCGG
ATTCCTCCCAAAATAAGAGACGGCTGTGGGAAAGTGCCCATTTCCCTGAATCTCAAACTA
TGTTTCGTTTGAGTCTTTTTATATAAATCAACGTATGCAGCTCTAATGTCTTTAGCTGAC
ACGGATCCTAGCAAGACGTGTTGGCGCGTTGTAGTTTCAACCAAAAAACAGAGTAAACAG
TCCACCAAAAACAGAGGATACCCTTTTCTCTTTCAAATTTTTTTTTTTTTTTGGTACAGT
GCAAGTTACAAAACCAAATGTAAAGAGAATTTAACCTGAGCAAATCTCTCCA
