# Supplementary material for: Characterization of genes and alleles involved in the control of flowering time in grapevine
Source: PLoS One. 2019 Jul 3;14(7):e0214703. doi: 10.1371/journal.pone.0214703 (PMC6608932; doi:10.1371/journal.pone.0214703)
Supplement: S1 File — (ZIP) [file pone.0214703.s004.zip › VIT_211s0052g01800.fasta]

>E2
TACCTAGATTTCTACGCTGAAGATAGACAAGGACTCCAAGCTGAGCTTGAAATGGAGAGACTGTTCCTACTTACATTGTTATTTACAAATCTTGGGCTTTAGATTTTTTTCATTTTTTGGTTTTAAAAACAAGCTGATATGGGATTCCAGGAACTTAACGGCAAGACTTTCTCGGCGGCGACTTGGGCCTTGGCTGCCAAGCCATGCGACTCCTGCAAGTCCGCTGCCGCCCTACTTTTCTGTCGAGCGGATTCCGCCTTTCTTTGCGTGGGTTGTGACTCCAAGATCCACGGTGCCAACAAGCTGGCGTCTCGCCACGAGCGCGTCTGGATGTGCGAGGTCTGCGAGCAGGCTCCTGCCAGCGTCACCTGTAAGGCCGACGCCGCCGCCCTATGCGTCACGTGCGACCGCGACATCCACTCCGCGAACCCCCTCGCTCGTCGCCACGACCGAGTCCCGGTGGTTCCGTTCTACGACTCGGCCGAGTCCTTGGTGAAGTCTACCGCCGCTGCTGTTGGGTTTCTCGTCCCCGGCGGCGCCGGGGATGAGGAGGACTCCGAGGCTGCTTCATGGCTCCTCCCGAACCCGAAACTCCCCGAAGGACCGGAGGTGAAGTCCGGCGAGGTGTTCTTCTCCGATATCGATCCATTTCTGGATTTTGATTACTCGGATGCGAAATTCCCACACCATCATCACCACCACTGCGGTGGAAATGATGGTGTAGTTCCGGTTCAAGCCAAAGATCCCTCACCTCCGGTCACGAACCACCCTGCTGACAATTGTTTTGAACTGGATTTCTCTCGATCAAAGCTCTCTGCCTACAACTATACAGCTCAATCTCTAAGCCAAAGCGTAATTTCCCTTGCAGAAACTAGTGTTATTAATTGTCAACGCTAACATATATGTATATAAATTTGGATGAATTGGTGGTTTCAGATTTCATCTTCAGATGTTGGGGTTGTCCCAGATGGGAACTGCAACTCCATGTCTGATACATCCTACCCTTCGATGAAGCAAGTGAGCGGCGGCGGCGGCGGCGGTTCTACTGGGAGTCAAGCGACCCAATTATCTGGAATGGATCGCGAAGCGAGGGTGTTGAGGTACAGAGAGAAGAGAAAGAACCGGAAATTCGAGAAAACCATCAGATACGCCTCCAGAAAAGCCTACGCCGAGACGCGTCCAAGAATCAAAGGCCGTTTCGCAAAGCGAACCGAGATGGAATCGGAGATGGTTGATCACATCTACAATTCCGCCTCCGCCGCTGCTTTCATGGTGGACGCCGGATACGGTGTCGTTCCGTCCTATTAATTTTCTTTTTTTTTTTTGTCCCCTGAAATAATCTGATGTGCTTTAAAGGCTTTTGGTGTCTTATGTTTAATTTAGTTTCGTTTTTTGATTATCGAATCCTTGATTCCATGGATGAGAGTGTGGTGTAGAAGAAGCATGATGGTAGGCTTTTTCCATCTCAAAGTTGCTCTCAACATCCCCCATCGACTGTGTTTTTTCCCTCTCTTTCTCAA
>L1
TACCTAGATTTCTACGCTGAAGATAGACAACGACTCCAAGCTGAGCTTGAAATGGAGAGACTGTTCCTACTTACATTGTTATTTACAAATCTTAGGCTTTAGATTTTTTTCATTTTTTGGTTTTAAAAACAAGCTGATATGGGATTCCAGGAAGTTAACGGCAAGACTTTCTCGGCGGCGACTTGGGCCTTGGCTGCCAAGCCATGCGACTCCTGCAAGTCCGCTGCCGCCCTACTTTTCTGTCGAGCGGATTCCGCCTTTCTTTGCGTGGGTTGTGACTCCAAGATCCACGGTGCCAACAAGCTGGCGTCTCGCCACGAGCGCGTCTGGATGTGCGAGGTCTGCGAGCAGGCTCCTGCCAGCGTCACCTGTAAGGCCGACGCCGCCGCCCTATGCGTCACGTGCGACCGCGACATCCACTCCGCGAACCCCCTCGCTCGTCGCCACGACCGAGTCCCGGTGGTTCCGTTCTACGACTCGGCCGAGTCCTTAGTGAAGTCTACCGCCGCTGCTGTTGGGTTTCTCGTCCCCGGAGCCGCCGGGGATGAGGAGGACTCCGAGGCTGCTTCATGGCTCCTCCCGAACCCGAAACTCCCCGAAGGACCGGAGGTGAAGTCCGGCGAGGTGTTCTTCTCCGATATCGATCCATTTCTGGATTTTGATTACCCGGATGCGAAATTCCCACACCATCATCACCACCACTGCGGTGGAAATGATGGTGTAGTTCCGGTTCAAGCCAAAGATCCCTCACCTCCGGTCACGAACCACCCCGCTGACAATTGTTTTGAACTGGATTTCTCTCGATCAAAGCTCTCTGCCTACAACTATACAGCTCAATCTCTAAGCCAAAGCGTAATTTCCCTTGCAGAAACTACTGTTATTAATTGTCAACGCTAACATATATGTATATAAATTTGGATGAATTGGTGGTTTCAGATTTCATCTTCAGATGTTGGGGTTGTCCCAGATGGGAACTGCAACTCCATGTCTGATACATCCTACCCTTCGATGAAGCAAGTGAGCGGCGGCGGCGGCGGCGGTTCTACTGGGAATCAAGCGACCCAATTATCTGGAATGGATCGCGAAGCGAGGGTGTTGAGGTACAGAGAGAAGAGAAAGAACCGGAAATTCGAGAAAACCATCAGATACGCCTCCAGAAAAGCCTACGCCGAGACGCGTCCAAGAATCAAAGGCCGTTTCGCAAAGCGAACCGAGATGGAATCGGAGATGGTTGATCACATCTACAATTCCGCCTCCGCCGCTGCTTTCATGGTGGACGCCGGATACGGCGTCGTTCCGTCCTATTAATTTTCTTTTTTTGTTTTGTCCCCTGAAATAATCAGATGTGCTTTGAAGGCTTTTGGTGTCTTATGTTTAATTTAGTTTCGTTTTTTGATTATCGAATCCTTGATTCCATGGATGAGAGTGTGGTGTAGAAGAAGCATGATGGTAGGCTTTTTCCATCTCAAAGTTGCTCTCAACATCCCCCATCTACTGTGTTTTTTCCCTCTCTTTCTCAA
>E1
NACCTAGATTTCTACGCTGAAGATAGACAACGACTCCAAGCTGAGCTTGAAATGGAGAGACTGTTCCTACTTACATTGTTATTTACAAATCTTAGGCTTTAGATTTTTTTCATTTTTTGGTTTTAAAAACAAGCTGATATGGGATTCCAGGAAGTTAACGGCAAGACTTTCTCGGCGGCGACTTGGGCCTTGGCTGCCAAGCCATGCGACTCCTGCAAGTCCGCTGCCGCCCTACTTTTCTGTCGAGCGGATTCCGCCTTTCTTTGCGTGGGTTGTGACTCCAAGATCCACGGTGCCAACAAGCTGGCGTCTCGCCACGAGCGCGTCTGGATGTGCGAGGTCTGCGAGCAGGCTCCTGCCAGCGTCACCTGTAAGGCCGACGCCGCCGCCCTATGCGTCACGTGCGACCGCGACATCCACTCCGCGAACCCCCTCGCTCGTCGCCACGACCGAGTCCCGGTGGTTCCGTTCTACGACTCGGCCGAGTCCTTAGTGAAGTCTACCGCCGCTGCTGTTGGGTTTCTTGTTCCCGGCGCCGCCGGGGATGAGGAGGACTCCGAGGCTGCTTCATGGCTCCTCCCGAACCCGAAACTCCCCGAAGGACCGGAGGTGAAGTCCGGCGAGGTGTTCTTCTCCGATATCGATCCATTTCTGGATTTTGATTACCCGGATGCGAAATTCCCACACCATCATCACCACCACTGCGGTGGAAATGATGGTGTAGTTCCGGTTCAAGCCAAAGATCCCTCACCTCCGGTCACGAACCACCCCGCTGACAATTGTTTTGAACTGGATTTCTCTCGATCAAAGCTCTCTGCCTACAACTATACAGCTCAATCTCTAAGCCAAAGCGTAATTTCCCTTGCAGAAACTAGTGTTATTAATTGTCAACGCTAACATATATGTATATAAATTTGGATGAATTGGTGGTTTCAGATTTCATCTTCAGATGTTGGGGTTGTCCCAGATGGGAACTGCAACTCCATGTCTGATACATCCTACCCTTCGATGAAGCAAGTGAGCGGCGGCGGCGGTGGTTCTACTGGGAATCAAGCGACCCAATTATCTGGAATGGATCGCGAAGCGAGGGTGTTGAGGTACAGAGAGAAGAGAAAGAACCGGAAATTCGAGAAAACCATCAGATACGCCTCCAGAAAAGCCTACGCCGAGACGCGTCCAAGAATCAAAGGCCGTTTCGCAAAGCGAACCGAGATGGAATCGGAGATGGTTGATCACATCTACAATTCCGCCTCCGCCGCTGCTTTCATGGTGGACGCCGGATACGGCGTCGTTCCGTCCTATTAATTTTCTTTTTTTTTTTTGTCCCCTGAAATAATCAGATGTGCTTTGAAGGCTTTTGGTGTCTTATGTTTAATTTAGTTTCGTTTTTTGATTATCGAATCCTTGATTCCATGGATGAGAGTGTGGTGTAGAAGAAGCATGATGGTAGGCTTTTTCCATCTCAAAGTTGCTCTCAACATCCCCCATCTACTGTGTTTTTTCCCTCTCTTTCTCA
>L2
NACCTAGATTTCTACGCTGAAGATAGACAACGACTCCTAGCTGAGCTTGAAATGGAGAGACTGTTCCTACTTACATTGTTATTTACAAATCTTAGGCTTTAGATTTTTTTCATTTTTTGGTTTTAAAAACAAGCTGATATGGGATTCCAGGAAGTTAACGGCAAGACTTTCTCGGCGGCGACTTGGGCCTTGGCTGCCAAGCCATGCGACTCCTGCAAGTCCGCTGCCGCCCTACTTTTCTGTCGAGCGGATTCCGCCTTTCTTTGCGTGGGTTGTGACTCCAAGATCCACGGTGCCAACAAGCTGGCGTCTCGCCACGAGCGCGTCTGGATGTGCGAGGTCTGCGAGCAGGCTCCTGCCAGCGTCACCTGTAAGGCCGACGCCGCCGCCCTATGCGTCACGTGCGACCGCGACATCCACTCTGCGAACCCCCTCGCTCGTCGCCACGACCGAGTCCCGGTGGTTCCGTTCTACGACTCGGCCGAGTCCTTAGTGAAGTCTACCGCCGCTGCTGTTGGGTTTCTCGTCCCCGGCGCCGCCGGGGATGAGGAGGACTCCGAGGCTGCTTCATGGCTCCTCCCGAACCCGAAACTCCCCGAAGGACCGGAGGTGAAGTCCGGCGAGGTGTTCTTCTCCGATATCGATCCATTTCTGGATTTTGATTACCCGGATGCGAAATTCCCACACCATCATCACCACCACTGCGGTGGAAATGATGGTGTAGTTCCGGTTCAAGCCAAAGATCCCTCACCTCCGGTCACGAACCACCCCGCTGACAATTGTTTTGAACTGGATTTCTCTCGATCAAAGCTCTCTGCCTACAACTATACAGCTCAATCTCTAAGCCAAAGCGTAATTTCCCTTGCAGAAACTAGTGTTATTAATTGTCAACGCTAACATATATGTATATAAATTTGGATGAATTGGTGGTTTCAGATTTCATCTTCAGATGTTGGGGTTGTCCCAGATGGGAACTGCAACTCCATGTCTGATACATCCTACCCTTCGATGAAGCAAGTGAGCGGCGGCGGCGGCGGTGGTTCTACTGGGAATCAAGCGACCCAATTATCTGGAATGGATCGCGAAGCGAGGGTGTTGAGGTACAGAGAGAAGAGAAAGAACCGGAAATTCGAGAAAACCATCAGATACGCCTCCAGAAAAGCCTACGCCGAGACGCGTCCAAGAATCAAGGGCCGTTTCGCAAAGCGAACCGAGATGGAATCGGAGATGGTTGATCACATCTACAATTCCGCCTCCGCCGCTGCTTTCATGGTGGACGCCGGATACGGCGTCGTTCCGTCCTATTAATTTTCTTTTTTTTTTTTGTCCCCTGAAATAATCAGATGTGCTTTGAAGGCTTTTGGTGTCTTATGTTTAATTTAGTTTCGTTTTTTGATTATCGAATCCTTGATTCCATGGATGAGAGTGTGGTGTAGAAGAAGCATGATGGTAGGCTTTTTCCATCTCAAAGTTGCTCTCAACATCCCCCATCTACTGTGTTTTTTCCCTCTCTTTCTCAA
