# Supplementary material for: Characterization of genes and alleles involved in the control of flowering time in grapevine
Source: PLoS One. 2019 Jul 3;14(7):e0214703. doi: 10.1371/journal.pone.0214703 (PMC6608932; doi:10.1371/journal.pone.0214703)
Supplement: S1 File — (ZIP) [file pone.0214703.s004.zip › VIT_212s0028g03350.fasta]

>E1
TTCCGAATAAAAGTTTCTGAAAATTTTAAAAATTTAGACAATTTTTTAAGCTGATTTTTA
TAATCATTTTAGATAATAGAAAATATATTTATCCTATGAGATATATATATTTTACTTTTT
TTCTTATATTTTCCTTCAACTTTTCCAGGAATCAAGTATTACTTTAAGAACCGCAAATTC
TTTAAAGTGAAAGATTTTATATAATAGCAAATGAAAATTAGACTTATTTCGTGATTTTAC
AACCAATGAAATTAAAATTTTTTGGGTTTTCTTTATTTTATTTATTTAATCATATACATT
AGCCTATATGTATATAAAAAAAAGTATTTTGGAATTATTAAAAAAAATAAAGAAAATGGG
AAACAGAAAAAATCCATCACACACTGCATACATACAAAGAGAAAGAAATGGAGGTTGTGG
TCCTCAACACCCTCCAGCCCCACCGCCCTCCTTTTCACCTTTTCTCCATCCACCACCATC
CAATATCTTCCTCATAACACACCTTAATTCATCAGCACTAGTACTACTTCTCCTTTCTCC
CACATACCATCACCTTCTTCAAGTGTTTTTCTGATTGTTCAATTCCCTCATTTATGGAAG
CTAAGAAGGTGGTGAAGAAGGAGATGGAGGGCACTGAGGAGGTTGATGAGGATGATCAAT
TGGGCTGTTCTGAGGATGACAAGAAGAAGAAGGCCGCAGCTGGGGGCTCCGGGAAGAAGG
CCGCCGCCGCGATGAGGTGCTGTCAAGCTGAGAGGTGCACTGCTGATCTCACTGATGCTA
AGCAGTACCATAGGAGGCATAAGGTCTGTGAGCATCATGCTAAGGCTCAAGTGGTGGTTG
TGGGCGGAATCCGGCAGCGCTTCTGTCAGCAATGCAGCAGGTAGGGGAAGAGTTCCATCG
TTTTTTCTTCACAATTTTTTCAGTGTATATGTATGTGTTTATCCATGTGTTAATTTGTTC
TTATATGGATCTTTGTGAATTTTTTGTTCTTGTATGGATCTTTGGGAATTTTTGGTTCTT
GTATGGATATGCTGATCATAGCTGAATTGGATGGTTCTGTCTATGGTGGGTTTGAGGCCT
CAAAAAACTTCACTATTATGGTTGAGCCACTGCTCTTCACCTCATATTTATCCCTGCAGG
CACTCACAGCCATCACGGCAATTCATGGATTTAAAACTTTTGTCCTGGTTCGAGGGATAA
GACCCTTGATAAAAGCTTAGCAAGGAGAAAAAGGGCTAGATGAGCCAAACCTGAATAGTT
ATGATACATGGCTTTTTGGGGTTGATTTTAGTTGGAGTTTATCTGTTTGTTGACTGATAC
AGTGGCTTGAGAACTTTTTTCCTTTCCCTCCTTTTCTGTAATTTGGCTCATCTTTCTTAA
TGCATAACCAGAAATTAACTTGAGCCAGGTACAAAAGAACCAAGTATGTAGATCAATCCT
TCATTTGAAACTCAGAAAACAAATCTTGGGTGCTGTTTGGGTGGTAGCAAAATTGTAAAA
TGGTAAGCCCACAAGCCATATAAGAGGACTTGACCCTTATATATAAGATTTATGTAAGTC
CCATCATCTGAATTCAGTGTTGATTTGGGGACTCTAGGACTCTATTTCTCTGTATGATCT
GGTGACTCCTTTCAGT
>E2
TTCCGAATAAAAGTTTCTGAAAATTTTAAAAATTTAGAGAATTTTTTAAGCTGATTTTTA
TAATCATTTTAGATAATAAAAAATATATTTATCATATGAGATATATATATTTTACTTTTT
TTCTTATATTTTCCTTCAATTTTTCGAGGAATCAAGTATTACTTTAAGAACTATAAATTC
TTTAGAGTGAAAGATTTTATATAATAACAAATGAAAATTAGACTTATTTCGTGATTTTAC
AACCAATGAAATTAAAAATTTTTGGGTTTTCTTTATTTTATTTATTTAATCATATACATT
AGCCTATATGTATATAAAAAAAAGTATTTTGGAATTATTAAAAAAAATAAAGAAAATGGG
AAACAGATAAAATCCATCACACACTGCATACATACAAAGAGAAAGAAATGGAGGTTGTGG
TCCTCAACACCCTCCAGCCCCACCGCCCTCCTTTTCACCTTTTCTCCATCCACCACCATC
CAATATCTTCCTCATAACACACCTTAATTCATCAGCACTAGTACTACTTCTCCTTTCTCC
CACATACCATCACCTTCTTCAAGTGTTTTTCTGATTGTTCAATTCCCTCATTTATGGAAG
CTAAGAAGGTGGTGAAGAAGGAGATGGAGGGCACTGAGGAGGTTGATGAGGATGATCAAT
TGGGCTGTTCTGAGGATGACAAGAAGAAGAAGGCCGCAGCTGGGGGCTCCGGGAAGAAGG
CCGCCGCCGCGATGAGGTGCTGTCAAGCTGAGAGGTGCACTGCTGATCTCACTGATGCTA
AGCAGTACCATAGGAGGCATAAGGTCTGTGAGCATCATGCTAAGGCTCAAGTGGTGGTTG
TGGGCGGAATCCGGCAGCGCTTCTGTCAGCAATGCAGCAGGTAGGGGAAGAGTTCCATCG
TTTTTTCTTCACAATTTTTTCAGTGTATATGTATGTGTTTATCCATGTGTTAATTTGTTC
TTATATGGATCTTTGTGAATTTTTTGTTCTTGTATGGATCTTTGGGAATTTTTGGTTCTT
GTATGGATATGCTGATCATAGCTGAATTGGATGGTTCTGTCTATGGTGGGTTTGAGGCCT
CAAAAAACTTCACTATTATGGTTGAGCCACTGCTCTTCACCTCATATTTATCCCTGCAGG
CACTCACAGCCATCACGGCAATTCATGGATTTAAAACTTTTGTCCTGGTTCGAGGGATAA
GACCCTTGATAAAAGCTTAGCAAGGAGAAAAAGGGCTAGATGAGCCAAACCTGAATAGTT
ATGATACATGGCTTTTTGGGGTTGATTTTAGTTGGAGTTTATCTGTTTGTTGACTGATAC
AGTGGCTTGAGAACTTTTTTCCTTTCCCTCCTTTTCTGTAATTTGGCTCATCTTTCTTAA
TGCATAACCAGAAATTAACTTGAGCCAGGTACAAAAGAACCAAGTATGTAGATCAATCCT
TCATTTGAAACTCAGAAAACAAATCTTGGGTGCTGTTTGGGTGGTAGCAAAATTGTAAAA
TGGTAAGCCCACAAGCCATATAAGAGGACTTGACCCTTATATATAAGATTTATGTAAGTC
CCATCATCTGAATTCAGTGTTGATTTGGGGACTCTAGGACTCTATTTCTCTGTATGATCT
GGTGACTCCTTTCAGT
>L2
TTCCGAATAAAAGTTTCTGAAAATTTTAAAAATTTAGAGAATTTTTTAAGCTGATTTTTA
TAATCATTTTAGATAATAAAAAATATATTTATCATATGAGATATATATATTTTACTTTTT
TTCTTATATTTTCCTTCAATTTTTCGAGGAATCAAGTATTACTTTAAGAACTACAAATTC
TTTAAAGTGAAAGATTTTATATAATAACAAATGAAAATTAGACTTATTTCGTGATTTTAC
AACCAATGAAATTAAAAATTTTTGGGTTTTCTTTATTTTATTTATTTAATCATATACATT
AGCCTATATGTATATAAAAAAAAGTATTTTGGAATTATTAAAAAAAATAAAGAAAATGGG
AAACAGAAAAAATCCATCACACACTGCATACATACAAAGAGAAAGAAATGGAGGTTGTGG
TCCTCAACACCCTCCAGCCCCACCGCCCTCCTTTTCACCTTTTCTCCATCCACCACCATC
CAATATCTTCCTCATAACACACCTTAATTCATCAGCACTAGTACTACTTCTCCTTTCTCC
CACATACCATCACCTTCTTCAAGTGTTTTTCTGATTGTTCAATTCCCTCATTTATGGAAG
CTAAGAAGGTGGTGAAGAAGGAGATGGAGGGCACTGAGGAGGTTGATGAGGATGATCAAT
TGGGCTGTTCTGAGGATGACAAGAAGAAGAAGGCCGCAGCTGGGGGCTCCGGGAAGAAGG
CCGCCGCCGCGATGAGGTGCTGTCAAGCTGAGAGGTGCACTGCTGATCTCACTGATGCTA
AGCAGTACCATAGGAGGCATAAGGTCTGTGAGCATCATGCCAAGGCTCAAGTGGTGGTTG
TGGGCGGAATCCGGCAGCGCTTCTGTCAGCAATGCAGCAGGTAGGGGAAGAGTTCCATTG
TTTTTTCTTCACAATTTTTTCAGTGTATATGTATGTGTTTATCCATGTGTTAATTTGTTC
TTATATGGATCTTTGTGAATTTTTTGTTCTTGTATGGATCTTTGGGAATTTTTGGTTCTT
GTATGGATATGCTGATCATAGCTGAATTGGATGGTTCTGTCTATGGTGGGTTTGAGGCCT
CAAAAAACTTCACTATTATGGTTGAGCCACTGCTCTTCACCTCATATTTATCCCTGCAGG
CACTCACAGCCATCACGGCAATTCATGGATTTAAAACTTTTGTCCTGGTTCGAGGGATAA
GACCCTTGATAAAAGCTTAGTAAGGAGAAAAAGGGCTAGATGAGCCAAACCTGAATAGTT
ATGATACATGGCTTTTTGGGGTTGATTTTAGTTGGAGTTTATCTGTTTGTTGACTGATAC
AGTGGCTTGAGAACTTTTTTCCTTTCCCTCCTTTTCTGTAATTTGGCTCATCTTTCTTAA
TGCATAACCAGAAATTAACTTGAGCCAGGTACAAAAGAACCAAGTATATAGATCAATCCT
TCATTTGAAACTCAGAAAACAAATCTTGGGTGTTGTTTGGGTGGTAGCAAAAATGTAAAA
TGGTAAGCCCACAAGCCATATAAGAGGACTTGACCCTTATATATAAGATTTATGTAAGTC
CCATCATCTGAATTCAGTGTTGATTTGGGGACTCTAGGACTCTATTTCTCTGTATGATCT
GGTGACTCCTTTCAGT
>L1
NTCCGAATAAAAGTTTCTGAAAATTTTAAAAATTTAGACAATTTTTTAAGCTGATTTTTA
TAATCATTCTAGATAATAGAAAATATATTTATCCTATGAGATATATATATTTTACTTTTT
TTCTTATATTTTCCTTCAACTTTTCCGGGAATCAAGTATTACTTTAAGAACTACAAATTC
TTTAAAGTGAAAGATTTTATATAATAGCAAACGAAAATTAGATTTATTTCGTGATTTTAC
AACCAATGAAATTAAAAATTTTTGGGTTTTCTTTATTTTATTTATTTAATCATATACATT
AGCCTATATGTATATAAAAAAAAGTATTTTGGAATTATTAAAAAAAATAAAGAAAATGGG
AAACAGAAAAAATCCATCACACACTGCATACATACAAAGAGAAAGAAATGGAGGTTGTGG
TCCTCAACACCCTCCAGCCCCACCGCCCTCCTTTTCACCTTTTCTCCATCCACCACCATC
CAATATCTTCCCCATAACACACCTCAATTCATCAGCACTAGTACTACTTCTCCTTTCTCC
CACATACCATCACCTTCTTCAAGTGTTTTTCTGATTGTTCAATTCCCTCATTTATGGAAG
CTAAGAAGGTGGTGAAGAAGGAGATGGAGGGCACTGAGGAGGTTGATGAGGATGATCAAT
TGGGCTGTTCTGAGGATGACAAGAAGAAGAAGGCCGCAGCTGGGGGCTCCGGGAAGAAGG
CGGCCGCCGCGATGAGGTGCTGTCAAGCTGAGAGGTGCACTGCTGATCTCACTGATGCTA
AGCAGTACCATAGGAGGCATAAGGTCTGTGAGCATCACGCCAAGGCTCAAGTGGTGGTTG
TGGGCGGAATCCGGCAGCGCTTCTGTCAGCAATGCAGCAGGTAGGGGAAGAGTTCCATTG
TTTTTTCTTCACAATTTTTTCAGTGTATATGTATGTGTTTATCCATGTGTTAATTTGTTC
TTGTATAGATCTTTGTGAATTTTTTGTTCTTGTATGGATCTTTGTGAATTTTTGGTTCTT
GTATGGATATGCTGATCATAGCTGAATTGGATGGTCCTGTCTATGGTGGGTTTGAGGCCT
CCAAAAACTTGACTATTATAGTTGAGCCACTGCTCTTCACCTCATATTTATCCCTGCAGG
CACTCACAGCCATCACGGCAATTCATGGATTTACAACTTTTGTCCTGGTTCGAGGGATAA
GACCCTTGATAAAAGCTTAGTAAGGAGAAAAAGGGCTAGATGAGCCAAACCTGAATAGTT
ATGATACATGGCTTTTTGGGGTTGATTGGAGTTGGAGTTTATCTGTTTGTTGACTGATAC
AGTGGCTCGAGAACTTTTTTCCTTTCCCTCCTTTTCTGTAATTTGGCTCATCTTTCTTAA
TGCATAACCAGAAATTAACTTGAGCCAGGTACAAAAGAACCAAGTATATAGATCAATCCT
TCATTTGAAACTCAGAAAACAAATCTTGGGTGTTGTTTGGGTGGTAGCAAAAATGTAAAA
TGGTAAGCCCACAAGCCATATAAGAGGACTTGACCCTTATATATAAGATTTATGTAAGTC
CCATCATCTGAATTCAGTGTTGATTTGGGGACTCTAGGACTCTATTTCTCTGTATGATCT
GGTGACTCCTTTCAGTTG
