# Supplementary material for: Characterization of genes and alleles involved in the control of flowering time in grapevine
Source: PLoS One. 2019 Jul 3;14(7):e0214703. doi: 10.1371/journal.pone.0214703 (PMC6608932; doi:10.1371/journal.pone.0214703)
Supplement: S1 File — (ZIP) [file pone.0214703.s004.zip › VIT_213s0019g03550.fasta]

>E1
ATGCATCTCTTCTCATACCTTCTTCGTCAATCTTTTCGCTTTCTTCTTCTTCTTCTTCTC
TGATCTTCAGCGGTTACGCCCGGAAATCGTTTGTGGGAGCTTGAATTGTGGTAGCTTGTT
CATTGTTTGCTTTGTTTAGATATGTGGGATCTTAATGTTGAATCTGGTTGTGATGAGGAT
GAGAGGATGATAGTGGTGGTGGTGGAAAAGGGGGAGGAGGAGGAGCTGGTTCCGGGGGGG
TGTAGGAGCCTCATGGAGGATTCCGGGACTTCGAATTCCTCGGTCGTCAATGCCGACGAA
GCTCCCAGCAATGGCGGCGACGAGGACTCTTCTAACAACTCCTCTGCATTCAATTTCGGT
ATCTTGAACAAGTTAGGACGTCATGTGCCCACCTACGTTGCCGTGGAGGAGACCCCGGAG
TTTGTGACCAGGCAGCTTTTTCCGGCCACCGGAGACCGAGGAGGCGGGGAGTCGGAGCTA
TGCTCCGGATCGTCTTCGACGTCGTTTCCGAAGCCTCAGTGGCTGAACCTCTCGTGCCCT
GAACCAATTGGGCAGCAGAAGCCAAAGCAGCAGCAGCAACAACAACAACAGGTGAGGAAG
AGTCGGCGAGGACCGAGGTCCCGGAGCTCGCAGTACCGTGGCGTTACGTTTTACCGGCGA
ACTGGTCGGTGGGAATCGCATATATGGTGCGTTTCTTGATGATTCCGTTAACTCTTTGTT
ACGAGTTTGTGTTGTTGAATCATGATCTTGATTAGTTTTTCTTTGCTGTGTAGGGATTGT
GGGAAGCAAGTGTATTTGGGTAAGCAAATGATGCCATTTGAGGCGGTTTAATTTCATTAC
AGAAAGATGAATTTGGTGAATTATTCCAACTTCTCGGATTTTGTGATGAATTTGGGTGTT
GATCTTTTCTTTCTCTTCCTTCTTTAGGTGGATTTGACACGGCTCATGCTGCAGCAAGGT
AAGAACATCTTCTTTTTGGGGGAATTAACATTGATTTGGACCACATGAACAATAACCTTA
TTCTTTTTTCTTGATTAAAATTCTGGGTTGTTTCATATCTTTGTGAATTTCCTCAATTTG
GGTTTTGTGAATTCAGAGCATATGACCGGGCCGCAATTAAGTTCCGGGGAGTGGATGCTG
ATATCAATTTCAGCATAAGTGATTATGAAGAAGACATGAAACAAGTGGGTTACTCTCAGT
TTGATCTTGTAAAGCAACTTCTTCTCTGATTCCTGATTGTAACTGAATTGGTATGCAGAT
GAAGAACCTGAATAAAGAGGAATTCGTGCACATACTTCGTCGTCAAAGCAATGGATTCTC
TCGAGGGAGCTCAAAATATAGAGGTGTGACCCTTCATAAATGTGGAAGATGGGAAGCTCG
AATGGGGCAATTCCTTGGGAAGAAGTAAGAACCCCTCAAACTGAAGCTATATTTTGGATG
ATTATCTAGTTACATGTAGTACATAAAACTTGGTACATGAGGGTGCAGACCCTACTTGTG
ATTTTTAGGTACTTAACAATGTGCTCTTTCCTTTTGTGGAAAATAAACCTAAGATGGATA
TTTCAAGTAAGAAATGATTAGGGACCCATTTTTATCCATGAGAGTATGATGCTTGCTTGC
AGGTATATTTATCTTGGGTTATTCGACAGCGAAATAGAAGCCGCAAGGTCCTTGTGATCA
TGAATTCATTTCTCTTGATTCTGAATTTCTTGCACTTAAATGTCAATTTTGATAGGTTCC
ATCCAAACATGGATCTCCAATTTCATTTTTTGAATTCAGGGCATATGACAAAGCTGCTAT
CCGATACAATGGAAGGGAAGCGGTCACCAACTTTGTGCCAAGTACCTATGGAGAAGGGGC
AATCTTAGAGGCCAATGACAGAAGTACAATTTTATTTTGTTCTTTTTTTCCACTGAATTT
TCTCATTTCATGTGCTCATCTCTAAGAATTCATTTGTATTGTTCTGTACAATAAATTTTG
TTATGCTTTGATGCAGGCAGTGGGCACAATCTTGATTTGAACCTTGGGCTTTCTTTCCCT
CCCGATGGTCCTAGGGGAAATGACGCAGTTGGGAGGAGATCCATGGTAACATTCCAATTA
AAATGCTTGAGTTTGATTGCATTTCCTCGACTTCCTTTTCATCCTTCAAATTTCCATGGC
GTTTTCATTATTCAACTATTTTTGTCCCTTTTATCTTTTGGAAAGCATTGCAATTCATGA
AGATTTTGATACGGTTTTGTGGGTTATTCTCACCTTAAGATGTCTGTCCCTGCATGCTCT
TTCTCCAGTTCATTGATACTTACAGCCCCCTTGGTGGCGGTTTACTGCAGGTTGAGGGCT
CCACTTACACACTAGTTGGTGGACAACCCCGCCATAGTCTAACCACAGTATCCAAGCACC
TTCCCATGATATCCGGCATATGCACTAGTTTCTTACCAATTCACGAGGTGATCTCTCAAA
CTCAAATCACTAGTACCTTGTAAAAGGTTTAGACATTGAATATTGCAAATATCTGAAAGC
CCTTATACTAGTTTTTGTTGCATTAACTGTGGATCCCAAAGCATATATCAGGTTCTTTCC
TTGTTTTCATTGCTCTAGGATTCTTGCTTTTGCATTATGGATTCATATTCACAGTAATCA
GGATCTTATAACTTGCCCAATTAGCCTCCTACTAGTAGAATGAAGTAATCATACTTAAAA
CTTAAATCACTCTCCCATCTCTTAGTAGATTGAATCTCTTTATTGGACTTGGTGGAATAT
AATTCAGGCATGAGGTAGGGACTAAATTATCAGGGGCTTATGGCCTTATTTCAGTGTTTT
CTACATGGGAATTTCATCATTTAGCAGAGCAATGTTTACTGATTGATCGTCTTTTATGAG
CTCTACCTTTTTAGTAAACACTGACTTCATCTCCCAACATATTCCTGTGTATTTTTGTTT
GTCTTTTGGCTGACATTCCACATCTAATGCGGAGAAGGCTGCTTCTTGAATATTTTTCAC
TCCTGTTCTGTATTTTTCATTTGTTCATTTACTCATTTGCCTGTGAGTAGACTGGGCGAA
GTCCAATTTGTCTATTGTGGCCACTTGAGGCTTCATTGAAATAGATAAATGGAAAAAAAA
AAAAAATTAGAACCCAAATGTATTACAAAAGGAAAGGGAAACAAAGAGGGAAAGCAGAAA
GAGCTAAAATACAAAAAATGATGCTCACTTTTTCTTCTTTTACCAGGAAACAGCCCTGGA
GAAAAGGTTGGAAGGGGTTTCTTCACCAAGATTCTCAAACTGGGCAAGGCAAGTGTATGG
CCATGGTGTCAATATCCCAATCCCACTGTTGTCTACTGCAGCATCATCAGGATTCCCTTC
TTGCTCCACCATTGGTCCCTCTGCAACTCTTCCACTATTAAATCCCAGGAACATTAATCC
TGCCCTGCAGCCTCCTCCACAAATCTCCCCACCAACCACATCCACCACCAACAGTACAAG
TTGCTTCTACAATTTTGGGAGCTCAAATCAACAGATGCAGTTTTGATAATTTTTTTCCCC
TCTTTCTGCTTAGGAAGTGACCCTGCTGGAAAGCAAAACCAATTAGAGAGTCGTTTCTGT
GCTTGTTTTCTGTTTAATATGAAGCCATGTAAACTGATCATAACAGTGTACCTGGTACTT
CTACTTGAAGCACTCCATTTCGTTTCATTTCATCACTGCTGTATTACCACTCTCCTAATG
GCCTTATCATCAACATTTAGAACAAGAGGCCATCGACAATTGTAATGCATTGAAGCAACA
ATGGTGAAGCCGAGAGAGAGTGGGAGGGAGAGAGAGAGATGGGCTTGTGTTGTATTGTGA
AGCTGAGTTGGGGACAGCAGGGAGTCAGTATCATTGAAGTGATGGGGTGTGAATTAACAA
CATGGGCTGAATTGGGAATAATAACAAGCTCATAAAGTGCTCAGACCATTCAATTCATGT
GCCA
>L1
ATGCATCTCTTCTCATACCTTCTTCGTCAATCTTTTCGCTTTCTTCTTCTTCTTCTCTGA
TCTTCAGCGGTTACGCCCGGAACTGTTTGTGGGAGCTTGAATTGTGGTAGCTTTTTCATT
GTTTGCTTTGTTTAGATATGTGGGATCTTAATGTTGAATCTGGTTGTGATGAGGATGAGA
GGATGATAGTGGTGGTGGTGGAAAAGGGGGAGGAGGAGGAGCTGGTTCCGGGGGGGTGTA
GGAGCCTCATGGAGGATTCCGGGACTTCGAATTCCTCGGTCGTCAATGCCGACGAAGCTC
CCAGCAATGGCGGCGACGAGGACTCTTCTAACAACTCCTCTGCATTCAATTTCGGTATCT
TGAACAAGTTAGGACGTCATGTGCCCACCTACGGCGCCGTGGAGGAGACTCCGGAGTTTG
TGACCAGACAGCTTTTTCCGGTCACCGGAGACCGAGGAGGCGGGGAGTCGGAGCTATGCT
CCGGATCGTCTTCGACGTCGTTTCCGAAGCCTCAGTGGCTGAACCTCTCGTGCCCTGAAC
CAATTGGGCAGCAGAAGCCAAAGCAGCAGCAGCAACAACAACAGGTGAGGAAGAGTCGGC
GAGGACCGAGGTCCCGGAGCTCGCAGTACCGTGGCGTTACGTTTTACCGGCGAACTGGTC
GGTGGGAATCGCATATATGGTGCGTTTCTTGATGATTCCGTGAATTATTTGTTACGAGTT
TGTGTTGTTGAATCATGATCTTGATTAGTTTTTCTTTGCTGTGTAGGGATTGTGGGAAGC
AAGTGTATTTGGGTAAGCAAATGATGCCATTTGGGTCGGTTCAATTTCATTACAGAAAGA
TGAATTTGGTGAATTATTCCAACTTCTCGGATTTTGTGATGAATTTGGGTATTGATCTTT
TCTTTCTCTTCCTTCTTTAGGTGGATTTGACACGGCTCATGCTGCAGCAAGGTAAGAACA
TCTTCTTTTTGGGGGAATTATCATTGATTTGGACCACATGAACAATAGCCTCATTCTTTT
TTCTTGATTAAAATTCTGGGTTGTTTCGTATCTTTGTGAATTTCCTCAATTTGGGTTTTG
TGAATTCAGAGCATATGACCGGGCCGCAATTAAGTTCCGGGGAGTGGATGCTGATATCAA
TTTCAGCATAAGTGATTATGAAGAAGACATGAAACAAGTGGGTTACTCTCAGTTTGATCT
TGTAAAGTAACTTCTTCTCTGATTCCTGATTGTAACTGAATTGGTATGCAGATGAAGAAC
CTGAATAAAGAGGAATTCGTGCACATACTTCGTCGTCAAAGCAATGGATTCTCTCGAGGG
AGCTCAAAATATAGAGGTGTGACCCTTCATAAATGTGGAAGATGGGAAGCTCGAATGGGG
CAATTCCTTGGGAAGAAGTAAGAACCCCTCAAACTGAAGCTATATTTTGGATGATTATCT
AGTTACATGTAGTACATAAAACTTGGTACATGAGGGTGCAGACCCTATTTGTGATTTTTA
GGTACTTAACAATGTGCTCTTTCCTTTTGTGGAAAATAAACCTAAGATGGATATTTCAAG
TAAGAAATGATTAGGGACCCATTTTTATCCATGAGAGTATGATGCTTGCTTGCAGGTATA
TTTATCTTGGGTTATTCGACAGCGAAATAGAAGCCGCAAGGTCCTTGTGATCATGAATTC
ATTTCTCTTGATTCTGAATTTCTTGCACTTAAATGTCAATTTTGATAGGTTCCATCCAAA
CATGGATCTCCAATTTCATTTTTTGAATTCAGGGCATATGACAAAGCTGCTATCCGATAC
AATGGAAGGGAAGCGGTCACCAACTTTGTGCCAAGTACCTATGGAGAAGGGGCAATCTTA
GAGGCCAATGACAGAAGTACAATTTTATTTTGTTCTTTTTTTCCACTGAATTTTCTCATT
TCATGTGCTCATCTCTAAGAATTCATTTGTATTGTTCTGTACAATTAATTTTGTTATGCT
TTGATGCAGGCAGTGGGCACAATCTTGATTTGAACCTTGGGCTTTCTTTCCCTCCCGATG
GTCCTAGGGGAAATGACACAGTTGGGAGGAGATCCATGGTAACATTCCAATTAAAATGCT
TGAGTTTGATTGCATTTCCTCGACTTCCTTTTCATCCTTCAAATTTCCATGGCGTTTTCA
TTATTCAACTATTTTTGTCCCTTTTTTCTTTTGGAAAGCATTGCAATTCATGAAGATTTT
GATACGGTTTTGTGGGTTATTCTCACCTTAAGATGTCTGTCCCTGCATGCTCTTTCTCCA
GTTCATTGATACTTACAGCCCCCTTGGTGGCGGTTTACTGCAGGTTGAGGGCTCCACTTA
CACACTAGTTGGTGGACAACCCCGCCATAGTCTAACCACAGTATCCAAGCACCTTCCCAT
GATATCCGGCATATGCACTAGTTTCTTACCAATTCACGAGGTGATCTCTCAAACTCAAAT
CACTAGTACCTTGTAAAAGGTTTAGACATTGAATATTGCAAATATCTGAAAGCCCTTATA
CTAGTTTTTGTTGCATTAACTGTGGATCCCAAAGCATATATCAGGTTCTTTCCTTGTTTT
CATTGCTCTAGGATTCTTGCTTTTGCATTATGGATTCATATTCACAGTAATCAGGATCTT
ATAACTTGCCCAATTAGCCTCCTACTAGTAGAATGAAGTAATCATCCTTAAAACTTAAAT
CACTCTCCCATCTCTTACTAGATTGAATCTCTTTATTGGACTTGGTGGAATATAATTCAG
GCATGAGGTAGGGACTAAATTATCAGGGGCTTATGGCCTTATTTCAGTGTTTTCTACATG
GGAATTTCATCATTTAGCAGAGCAATGTTTACTGATTGATCGTCTTTTACGAGCTCTACC
TTTTTAGTAAACACTGACTTCATCTCCCAACATATTCCTGTGTATTTTTGTTTGTCTTTT
GGCTAACATTCCACATCTAATGCGGAGAAGGCTGCTTCTTGAATATTTTTCACTCCTGTT
CTGTATTTTTCTTTTGTTCATTTACTCATTTGCCTGTGAGTAGACTGGGCAAAGTCCAAT
TTGTCTATTGTGGCCACTTGAGGCTTCATTGAAATAGATAAATGGAAAATAAAAAAAAAA
CTAGAACCCAAATGTATTACAAAAGGAAAGGGAAACAAAGAGGGAAAGCAGAAAGAGCTA
AAATACAAAAAATGATGCTCACTTTTTCTTCTTTTACCAGGAAACAGCCCTGGAGAAAAG
GTTGGAAGGGGTTTCTTCACCAAGATTCTCAAACTGGGCAAGGCAAGTGTATGGCCATGG
TGTCAATATCCCAATCCCACTGTTGTCTACTGCAGCATCATCAGGATTCCCTTCTTGCTC
CACCATTGGTCCCTCTGCAACTCTTCCACTATTAAATCCCAGGAACATTAATCCTGCCCT
GCAGCCTCCTCCACAAATCTCCCCCCCAACCACATCCACCACCAACAGTACTAGTTGCTT
CTACAATTTTGGGAGCTCAAATCAACAGATGCAGTTTTGATAATTTTTTCCCCTCTTTCT
GCTTAGGAAGTGACCCTGCTGGAAAGCAAAACCAATTAGAGAGTCGTTTCTGTGCTTGTT
TTCTGTTTGATATGAAGCCATGTAAACTGATCATAACAGTGTACCTGGTACTTCTACTTG
AAGCACTCCATTTCGTTTCATTTGATCACTGCTGTATTACCACTCTCCTAATGGCCTTAT
CATCAACATGTAGAACAAGAGGCCATTGACAATTGTAATGCATTGAAGCAACAATGGTGA
AGCCGAGAGAGAGTGGGAGGGAGAGAGAGAGAGAGATGGGGTTGTGTTGTATTGTGAAGC
TGAGTTGGGGACAGCAGGATTGAAGTGATGGGGTGTGAATTAACAACATGGGCTGAATTG
GGAATAATAACAAGCTCATAAAGTGCTCAGACCATTCAATTCATGTGCC
>L2
ATGCATCTCTTCTCATACCTTCTTCGTCAATCTTTTCGCTTTCTTCTTCTTCCTCTTCTC
TGATCTTCAGCGGTTACGCCCGGAAACTGTTTGTGGGAGCTTGAATTGTGGTAGCTTGTT
CATTGTTTGCTTTGTTTAGATATGTGGGATCTTAATGTTGAATCTGGTTGTGATGAGGAT
GAGAGGATGATAGTGGTGGTGGTGGAAAAGGGGGAGGAGGAGGAGGAGCTGGTTCCGGGG
GGGTGTAGGAGCCTCATGGAGGATTCCGGGACTTCGAATTCCTCGGTCGTCAATGCCGAC
GAAGCTCCCAGCAATGGCGGCGACGAGGACTCTTCTAACAACTCCTCTGCATTCAATTTC
GGTATCTTGAACAAGTTAGGACGTCATGTGCCCACCTACGGCGCCGTGGAGGAGACCCCG
GACTTTGTGACCAGGCAGCTTTTTCCGGTCACCGGAGACCGAGGAGGCGGGGAGTCGGAG
CTATGCTCCGGATCGTCTTCGACGTCGTTTCCGAAGCCTCAGTGGCTGAACCTCTCGTGC
CCTGAACCAATTGGGCAGCAGAAGCCAAAGCAGCAGCAGCAGCAGCAACAACAACAGGTG
AGGAAGAGTCGGCGAGGACCGAGGTCCCGGAGCTCGCAGTACCGTGGCGTTACGTTTTAC
CGGCGAACTGGTCGGTGGGAATCGCATATATGGTGCGTTTCTTGATGATTCCGTGAATTA
TTTGTTACGAGTTTGTGTTGTTGAATCATGATCTTGATTAGTTTTTCTTTGCCGTGTAGG
GATTGTGGGAAGCAAGTGTATTTGGGTAAGCAAATGATGCCATTTGGGTCGGTTCAATTT
CATTACAGAAAGATGAATCTGGTGAATTATTCCAACTTCTCGGATTTTGTGATGAATTTG
GGTATTGATCTTTTCTTTCTCTTCCTTCTTTAGGTGGATTTGACACGGCTCATGCTGCAG
CAAGGTAAGAACATCTTCTTTTTGGGGGAATTATCATTGATTTGGACCACATGAACATAA
CCTCATTCTTTTTTCTTGATTAAAATTCTGGGTTGTTTCGTATCTTTGTGAATTTCCTCA
ATTTGGGTTTTGTGAATTCAGAGCATATGACCGGGCCGCAATTAAGTTCCGGGGAGTGGA
TGCTGATATCAATTTCAGCATAAGTGATTATGAAGAAGACATGAAACAAGTATGTTACTC
TCAGTTTGATCTTGTAAAGTAACTTCTTCTCTGATTCCTGATTGTAACTGAATTGGTATG
CAGATGAAGAACCTGAATAAAGAGGAATTCGTGCACATACTTCGTCGTCAAAGCAATGGA
TTCTCTCGAGGGAGCTCAAAATATAGAGGTGTGACCCTTCATAAATGTGGAAGATGGGAA
GCTCGAATGGGGCAATTCCTTGGGAAGAAGTAAGAACCCCTCAAACTGAAGCTATATTTT
GGATGATTATCTAGTTACATGTAGTACATAAAACTTGGTACATGACGGTGCAGACCCTAT
TTGTGATTTTTAGGTACTTAACAATGTGCTCTTTCCTTTTGTGGAAAATAAACCTAAGAT
GGATATTTCAAGTAAGAAATGATTAGGGACCCATCTTTATCCATGAGAGTATGATGCTTG
CTTGCAGGTATATTTATCTTGGGTTATTCGACAGCGAAATAGAAGCCGCAAGGTCCTTGT
GATCATGAATTCATTTCTCTTGATTCTGAATTTCTTGCACTTAAATGTCAACTTTGATAG
GTTCCATCCAAACATGGATCTCCAATTTCATTTTTTGAATTCAGGGCATATGACAAAGCT
GCTATCCGATACAATGGAAGGGAAGCGGTCACCAACTTTGTGCCAAGTACCTATGGAGAA
GGGACAATCTTAGAGGCCAACGACAGAAGTACAATTTTATTTTGTTCTTTTTTTCCACTG
AATTTTTTCATTTCATGTGCTCATCCCTAAGAATTCATTTGTATTGTTCTGTTCAATAAA
TTTTGTTATGCTTTGATGCAGGCAGTGGGCACAATCTTGATTTGAACCTTGGGCTTTCTT
TCCCTCCCGATGGTCCTAGGGGAAATGACACAGTTGGGAGGAGATCCATGGTAACATTCC
AATTAAAATGCTTGAGTTTGATTGCATTTCCTCGACTTCCTTTTCATCCTTCAAATTTCC
ATGGCGTTTTCATTATTCAACTATTTTTGTCCCTTTTATCTTTTGGAAAGCATTGCAATT
CATGAAGATTTTGATAAGGTTTTGTGGGTTATTCTCACCTTGAGATATCTGTCCCTGCAT
GCTCTTTCTCCAGTTCATTGATACTTACAGCCCCCTTGGTGGCGGTTTACTGCAGGTTGA
GAGCTCCACTTACTCACTAGTTGGTGGACAACCCCGCCATAGTCTAACCACAGTATCCAA
GCACCTTCCCATGATATCCGGCATATGCACTAGTTTCTTACCAATTCATGAGGTGATCTC
TCAGGAACTCAAATCACTAGTACCTTGTAAAAGGTTTAGACATTGAATATTGCAAATATC
TGAAAGCCCTTATACTAGTTTTTGTTGCATTAACTGTGGATCCCAAAGCATATATCAGGT
TCTTTCCTTGTTTTCATTGCTCTAGGATTCTTGCTTTTGCATTATGGATTCATATTCACA
GTAATCAGGATCTTATAACTTGCCCAATTAGCCTCCTACTAGTAGAATGAAGTACTCATC
CTTAAAACTTAAATCACTCTCCCATCTCTTACTAGATTGAATCTCTTTATTGAAGGACTT
GATGGAATATAATTCAGGCATGAGGTAGGGACTAAATTATCAGGGGCTTATGGCCTTATT
TCAGTGTTTTCTACATGGGAATTTCATCATTTAGCAGAGCAATGTTTACTGATTGATTGT
CTTTTACGAGCTCTACCTTTTTGGTAAACACTGACTTCATCTCCTAACATATTCCTGTGT
ATTTTTGTTTGTCTTTTGGCTGACATTCCACATCTAATGCGGAGAAGGCTGCTTCTTGAA
TAGTTTTCACTCCTGTTCTGTATTTTTCATTTGTTCATTTACTCATTTGCCTGTGAGTAG
ACTGAGCAAAGTCCAATTTGTCAATTGTGGCCACTTGAGGCTTCATTGAAATAGAAAAAT
GGAAAAAAAAAAAAAATCAGAACCCAAATGTATTACAAAAGGAAAGGGAAACAAAGAGGG
AAAGCAGAAAGAGCTAAAATACAAAAAATGATGCTCACTTTTTCTTCTTTTACCAGGAAA
CAGCCCTGGAGAAAAGGTTGGAAGGGGTTTCTTCACCAAGATTCTCAAACTGGGCAAGGC
AAGTGTATGGCCATGGTGTCAATATCCCAATCCCACTGTTGTCTACTGCAGCATCATCAG
GATTCCCTTCTTGCTCCACCATTGGTCCCTCTGCAACTCTTCCACTATTAAATCCCAGGA
ACATTAATCCTGCCCTGCAGCCTCCTCCACAAATCTCCCCACCAACCACATCCACCACCA
ACAGTACTAGTTGCTTCTACAATTTTGGGAGCTCAAATCAACAGATGCAGTTTTGATAAT
TTTTTCCCCTCTTTCTGCTTAGGAAGTGACCCTGCTGGAAAGCAAAACCGATTAGAGAGT
CGTTTCTGTGCTTGTTTTCTGTTTAATATGAAGCCATGTAAACTGATCATAACAGTGTAC
CTGGTACTTCTACTTGAAGCACTCCATTTCGTTTCATTTCATCACTGCTGTATTACCACT
CTCCTGATAGCCTTATCATCAACATGTAGCACAAGAGGCCATTGACAATTGTAATGCATT
GAAGCAACAATGGTGAAGCAGAGAGAGAGTGGGAGGGAGAGAGAGAGATGGGGTTGTGTT
GTATTGTGAAGCTGAGTTGGGGACAGCAGGGAGTCAGTATCATTGAAGTGATGGGGTGTG
AATTAACAACATGGGCTGAATTGGGAATAATAACAAGCTCATAAAGTGCTCAGACCATTC
AATTCATGTGCC
>E2
NTGCATCTCTTCTCATACCTTCTTCGTCAATCTTTTCGCTTTCTTCTTCTTCTTCTTCTC
TGATCTTCAGCGGTTACGCCCGGAAACTGTTTGTGGGAGCTTGAATTGTGGTAGCTTTTT
CATTGTTTGCTTTGTTCAGATATGTGGGATCTTAATGTTGAATCTGGTTGTGATGAGGAT
GAGAGGATGATAGTGGTGGTGGTGGAAAAGGGGGAGGAGGAGGAGCTGGTTCCGGGGGGG
TGTAGGAGCCTCATGGAGGATTCCGGGACTTCGAATTCCTCGGTCGTCAATGCCGACGAA
GCTCCCAGCAATGGCGGCGACGAGGACTCTTCTAACAACTCCTCTGCATTCAATTTCGGT
ATCTTGAACAAGTTAGGACGTCATGTGCCCACCTACGGCGCCGTGGAGGAGACCCCGGAG
TTTGTGACCAGGCAGCTTTTTCCGGTCATCGGAGACCGAGGAGGCGGGGAGTCGGAGCTA
TGCTCCGGATCGTCTTCGACGTCGTTTCCGAAGCCTCAGTGGCTGAACCTCTCGTGCCCT
GAACCAATTGGGCAGCAGAAGCCAAAGCAGCAGCAGCAGCAGCAACAACAACAGGTGAGG
AAGAGTCGGCGAGGACCGAGGTCCCGGAGCTCGCAGTACCGTGGCGTTACGTTTTACCGG
CGAACTGGTCGGTGGGAATCGCATATATGGTGCGTTTCTTGATGATTCCGTGAACTCTTT
GTTACGAGTTTGTGTTGTTGAATCATGATCTTGATTAGTTTTTCTTTGCTGTGTAGGGAT
TGTGGGAAGCAAGTGTATTTGGGTAAGCAAATGATGCCATTTGGGTCGGTTCAATTTCAT
TACAGAAAGATGAATTTGGTGAATTATTCCAACTTCTCGGATTTTGTGATGAATTTGGGT
GTTGATCTTTTCTTTCTCTTCTTTCTTTAGGTGGATTTGACACGGCTCATGCTGCAGCAA
GGTAAGAACATCTTCTTTTTGGGGGAATTATCATTGATTTGGACCACATGAACAATAACC
TCATTCTTTTTTCTTGATTAAAATTCTGGGTTGTTTCATATCTTTGTGAATTCCTCAATT
TGGGTTTTGTGAATTCAGAGCATATGACCGGGCCGCAATTAAGTTCCGGGGAGTGGATGC
TGATATCAATTTCAGCATAAGTGATTATGAAGAAGACATGAAACAAGTGGGTTACTCTCA
GTTTGATCTTGTAAAGCAACTTCTTCTCTGATTCCTGATTGTAACTGAATTGGTATGCAG
ATGAAGAACCTGAATAAAGAGGAATTCGTGCACATACTTCGTCGTCAGAGCAATGGATTC
TCTCGAGGGAGCTCAAAATATAGAGGTGTGACCCTTCATAAATGTGGAAGATGGGAAGCT
CGAATGGGGCAATTCCTTGGGAAGAAGTAAGAACCCCTCAAACCGAAGCTATATTTTGGA
TGATTATCTAGTTACATGTAGTACATAAAACTTGGTACATAAGGGTGCAGACCCTATTTG
TGATTTTTAGGTACTTAACAATGTGTTCTTTCCTTTTGTGGAAAATAAACCTAAGATGGA
TATTTCAAGTAAGAAATGATTAGGGACCCATTTTTATCCATGAGAGAATGATGCTTGCTT
GCAGGTATATTTATCTTGGGTTATTCGACAGCGAAATAGAAGCCGCAAGGTCCTTGTGAT
CATGAATTCATTTCTCTTGATTCTGAATTTCTTGCACTTAAATGTCAACTTTGATAGGTT
CCATCATGGATCTCCAATTTCATTTTTTGAATTCAGGGCATATGACAAAGCTGCTATCCG
ATACAATGGAAGGGAAGCGGTCACCAACTTTGTGCCAAGTACCTATGGAGAAGGGACAAT
CTTAGAGGCCAACGACAGAAGTACAATTTTATTTTGTTCTTTTTTTCCTCTGAATTTTTT
CATTTCATGTGCTCATCTCTAAGAATTCATTTGTATTGTTCTGTACAATAAATTTTGTTA
TGCTTTGATGCAGGCAGTGGGCACAATCTTGATTTGAACCTTGGGCTTTCTTTCCCTCCC
GATGGTCCTAGGGGAAATGACACAATTGGGAGGAGATCCATGGTAACATTCCAATTAAAA
TGCTTGAGTTTGATTGCATTTCCTCGACTTCCTTTTCATCCTTCGAATTTCCATGGCGTT
TTCATTATTCAACTATTTTTGTCCCTTTTATCTTTTGGAAAGCATTGCAATTCATGAAGA
TTTTGATAAGGTTTTGTGGGTTATTCTCACCTTAAGATATCTGTCCCTGCATGCCCTTTC
TCCAGTTCTTTGATACTTACAGCCCCCTTGGTGGTGGTTTACTGCAGGTTGAGAGCTCCA
CTTACACACTAGTTGGTGGACAACCCCGCCATAGTCTAACCACAGTATCCAAGCACCTTC
CCATGATATCCGGCATATGCACTAGTTTCTTACCAATTCACGAGGTGATCTCTCAGGAAC
TCAAATCACTAGTATCTTGTTAAAGATTTTGACATTGAATATTGCAAATATCTGAAAGCC
CTAATACTAGTTTTTGTTGCATTAACTGTGGATCCCAAAGCATATATCAGGTTCTTTCCT
TGTTTTCATTGCTCTAGGATTCTTGCTTTTGCATTATGGATTCATATTCACAGTAATCAG
GATCTTATAAATGCCCAATTAGCCTCCTACTAGTAGAATGAAGTACTCATCCTTAAAACT
TAAATCACTCTCCCATCTCTTACTAGATTGAATCTCTTTATTGAAGGACTTGGTGGAATA
TAATTCAGGCATGAGGTAGGGACTAAATTATCAGGGGCTTATGGCCTTATTTCAGTGTTT
TCTACATGGGAATTTCATCATTTAGCAGAGCAATGTTTACTGATTGATTGTCTTTTACGA
GCTCTACTTTTTTAGTAAACACTGACTTCATCTCCCAACATATTCCTGTGTATTTTTGTT
TGTCTTTTGGCTGACATTCCACATCTAATGCGGAGAAGGCTGCTTCTTGAATATTTTTCA
CTCCTGTTCTGTATTTTTCATTTGTTCATTTACTCATTTGCCTGTGAGTAGACTGGGCAA
AGTCCAATTTGTCTATTGTGGCCACTTGAGGCTTCATTGAAATAGAAAAATGGAAAAAAA
AATAAAATTAGAACCCAAATGTATTACAAAAGGAAAGGGAAACAAAGAGGGAAAGCAGAA
GAGCTAAAATACAAAAAATGATGCTCACTTTTTCTTCTTTTACCAGGAAACAGCCCTGGA
GAAAAGGTTGGAAGGGGTTTCTTCACCAAGATTCTCAAACTGGGCAAGGCAAGTGTATGG
CCATGGTGTCAATATCCCAATCCCACTGTTGTCTACTGCAGCATCATCAGGATTCCCTTC
TTGCTCCACCATTGCTCCCTCTGCAACTCTTCCACTATTAAATCCCAGGAACATTAATCC
TGCCCTGCAGCCTCCTCCACAAATCTCCCCACCAACTACATCCACCACCAACAGTACTAG
TTGCTTCTACAATTTTGGGAGCTCAAATCAACAGATGCAGTTTTGATAATTTTTTCCCCT
CTTTCTGCTTTAGGAAGTGACCCTGCTGGAAAGCAAAACCAATTAGAGAGTCGTTTCTGT
GCTTGTTTTCTGTTTAATATGAAGCCATGTAAACTGATCATAACAGTGTACCTGGTACTT
CTACTTGAAGTACTCCATTTCATTTCATTTCATCACTGCTGTATTACCACTCTCCTAATA
GCCTTATCATCAACATGTAGAACAAGAGGCCATTGACAATTGTAATGCATTGAAGCAACA
ATGGTGAAGCCGAGAGAGAGTGGGAGGGAGAGAGAGAGATGGGGTTGTGTTGTATTGTGA
AGCTGAGTTCGGACAGCAGGGAGTCAGTATCATTGAAGTGATGGGGTGTGAATTAACAAC
ATGGGCTGAATTGGGAATAATACCAAGCTCATAAAGTGCTCAGACCATTCAATTCATGTG
CCA
