# Supplementary material for: Characterization of genes and alleles involved in the control of flowering time in grapevine
Source: PLoS One. 2019 Jul 3;14(7):e0214703. doi: 10.1371/journal.pone.0214703 (PMC6608932; doi:10.1371/journal.pone.0214703)
Supplement: S1 File — (ZIP) [file pone.0214703.s004.zip › VIT_213s0067g03390.fasta]

>E2
TCTGCAACATATCATCAGCCTCTAGTTTCCTCATTGTATTGTGAGGTGCTATGAGCAGTT
GCATCAAGTTCTTTGGTAAGAGAAATGAGTTTTATCAAGTTCTGTGATGACAAAAAGAAG
GACATTATTCTCCTTCTCTCTCCCCAATAAATTTACCTACCTATCAGTTTTATTTAGGAT
TAATTCACTTCTCCATCTCCCCTCCCCACTACAAATGCATACGCCATATGTATTGAATTT
ATTTATTGTGGTTGAGTAGTTGGAATATGGTTGGAGCATCTGGATTCTCTTGGAACAGGC
TGGTACTGATCACAATACAAAATAAAGGGGGTGGCTATTGTTCAGGATTATTATAGCTTG
TTGAAGATAATTACAGTTGTATAAACAGCCGTATATAAAGATTATTGCGACTGTATACAC
AACTGTATATCTTCCACAGCTGTATATTATGATTATAAAGGGGGTGGCTATTGTTGAGGA
TTATTATAGCTTATTGAAGATTATTACAAACCTCTCATCCTTCCCTTGGTTTTTTTCTCT
TTCTTTTGTCTCTTTTTTCTCTCCTGTATTTGTTCTTTTATTAATATAATCTTCTTCGTT
TCTGATAAAAAAAAAAAAAGATTATTACAGTTGTATAAACAACTGTATATAAAGATTATT
TCAACTGTATACACAACTGTGTATCTTCCACAGCTGTATACTACAACTATAATATATATT
TGTGTATATAATCTCTGATTTGTAAGGATTTTTAGTATGGTAGTTTCCAATTCTTTATTT
ATTCTTTCCTTTTTACTGTTGTATATAATTTTGGGGTTGTATACTTTTAAAATATGAATG
AAAAATACAATTTTCTCCACTAATTCAACTCCTTCGGATTTTTTTTTTTCAGCCTTCATT
TCTGGGTTGTAGTACCCTTTTTCCTCTGTTTTTTGAATCCTAGGTTAACGGCCTTCATTG
CCATTTCAAAGGCACTTTGTTATAGTTTTCTCTAATTTATTTTTGAATTCTACCCACCAT
GTTTGAGATTGTTGACAACTCCGACAATGTCAATCCTCCATCAACAACAGATTTGTTTAG
AACAATGAACAAGGACACTATTTGGTGTACCTATTGCAGGAAGCTGAAACACACAAGGGA
CCGGTGATGGAAACTTTATGGAAAGCCTTAAATTTTGAGGTTTCAAGAGTGGACAATAAG
TTTTCAAGGGTGGATAACATGGTATCAAAGGTGGACAGTAGAGAACTTAGGTACACTTCA
CCAACTTCAAATCAAAGAAAACGGTTGCATTTTGGTGGCAATGAACATACTGAGTTTAAC
AAGGAAGAGATTGAGAAATTGAAGAATCTGCTAGGAACCCTTGAGAGTCCTAGTGGTGTT
TGCTCTCTCATTCCATCAGATAAGATTCCCCTTCTCTTACTCTTAGTGTCTCGGATATGT
CTTTCCTAGGCTCCTATGTCATCGACTCGAGAATTATAGATTATATGACTCATTCCTTAC
AAAAGTTTAGTACCTATAACCTATGTCTTAGTAATAAAAAAATAACCACTACTGATGGCT
CTCTAGCCACTGTGGCTGATCAACGGGAAGTGCGCTTGAATAAATCCATAGTTTTAAAGA
ACGTGCTACATGTACCCAAGCTTTCTACCAATCTTGTTTCCATTCATCGACTTACCAAAG
AACTGAATTATCATGTGATTTTTTATCCCTCTCATTGTGTATTTCAAGAATAGGGTACGG
GGAAGATGATTGAACACGCTAGGGAAAATGATGGCCTTTACTACCTTGAGTTACCGTTTG
GTCAAAATAGGATTGAGAACCAGGTACCCTTATCATTCATTTCTGAAATCCCATCCACAA
CAAAAGATAAGATTGGCTTTATTATCGTTGTCTTGGACATCCGTTGTTTGGTGTTTCCTT
TATTGTTCAAAGGAATTGATGTAGCAAAATTACATTGTGAAGTTTGTGAATTTGCAAGGC
ACCGTTATGCTTCTTTTCCAATAAGTAACAAAATAGTTTCAACTCCTTTTGCCACAATTC
TTAATATTTCAGGTTGTAGATGATTTGTCTCATTTATAGATGATTGCACTCAAGCAACTT
AGATCTTTCTTTTCAAACAAAAATCAGATGTGAGTATTGTATTTCCCAATTTTCACAAAA
TGGTCAAAACTCAATTTGGAGTGGGAATCATGAAGTTTTATCTGATCATGCAAAGGATCA
CTTCAATCAAGTCCTATCTTCTTATTTTAAAAAAGAAGGTATTATCCATGAATCCTCTTA
CATTAGTACTCTCCAACAAAATGGGGTTGTTGAAAGGAAAAATGGTCATCTTCTT
>L1
TCTGCAACATATCATCAGCCTCTAGTTTCCTCATTGTATTGTGAGGTGCTATGAGCAGTT
GCATCAAGTTCTTTGGTAAGAGAAATGAGTTTTATCAAGTTCTGTGATGACAAAAAGAAG
GACATTATTCTCCTTCTCTCTCCCCAATAAATTTACCTACCTATCAATTTTATTTAGGAT
TAATTCACTTCTCCATCTCCCCTCCCCACTACAAATGCATACGCCATATGTATTGAATTT
ATTTATTGTGGTTGAGTAGTTGGAATATGGTTGGAGCATCTGGATTCTCTTGGAACAGAC
TGGTACTGATCACAATACAAAATAAAGGGGGTGGCTATTGTTCAGGATTATTATAGCTTG
TTGAAGATAATTACAGTTGTATAAACAGCCGTATATAAAGATTATTGCGACTGTATACAC
AACTGTATATCTTCCACAGCTGTATATTATGATTATAAAGGGGGTGGCTATTGTTGAGGA
TTATTATAGCTTATTGAAGATTATTACAAACCTCTCATCCTTCCCTTGGTTTTTTTCTCT
TTCTTTTGTCTCTTTTTTCTCTCCTGTATTTGTTCTTTTATTAATATAATCTTCTTCGTT
TCTGATAAAAAAAAAAAAAGATTATTACAGTTGTATAAACAACTGTATATAAAGATTATT
TCAACTGTATACACAACTGTATATCTTCCACAGCTGTATACTACAACTATAATATATATT
TGTGTATATAATCTCTGATTTGTAAGGATTTTTAATATGGTAGTTTCCAATTCTTTATTT
ATTCTTTCCTTTTTACTGTTGTATATAATTTTGGGGTTGTATACTTTTAAAATATGAATG
AGAAATACAATTTTCTCCACTAAATCAACTCCTTCGGATTTTTTTTTTTCAGCCTTCATT
GCTGGGTTGTAGTACCCTTTTTCCTCTGTTTTTTGAATCCTAGTTTAACAGCCTTCATTG
CTATTTCAAAGGCACTTTGTTATATTTTTCTCTAATTTATTTTTGGATTCTACCCACCAT
GTTTGAGATTGTTGACAACTCTGACAACATTAATCCTCCATCAACAACAGATTTGTTTAG
AACAATGAACAAGGACACTATTTGGTGTACCTATTGCAGGAAGCTGAAACACACAAGGGA
CCGGTGATGGAAACTTTATGGAAAGCCTTAAACTTTGAGGTTTCAAGAGTGGACAATAAG
GTTTCAAGGGTGGATAACATGGTATCAAAGGTGGACAGTAGAGAACCTAGGTACACTTCA
CCAACTTCAAATCAAAGAAAACACTTGGGTTGCATTTTGGTGGCAATGAACATACTGAGT
TTAACAAGGAAGAGATTGAGAAATTGAAGAATCTGCTAGGAACCCTTGAGAGTCCTAGTG
GTGTTTGCTCTCTCATTCCATCAGATAAGATTCCCCTTCTCTTACTCTTAGTGTCTCGGA
TATGTCTTTCCTAGGCTCCTATGTCATCGACTCGAGAATTATAGATTATATGACTCATTC
CTTACAAAAGTTTAGTACCTATAACCTATGTCCTAGTAATAAAAAAATAACCACTACTGA
TGGCTCTCTAGCCACTGTGGCTGATCAACGGGAAGTTCACTTGAATAAATCCATAGTTTT
AAAGAACGTGCTACATGTAGCCAAGCTTTCTACCAATCTTGTTTCCATTCATCGACTTAC
CAAAGAACTGAATTATCATGTGATTTTTTATCCCTCTCATTGTGTATTTCAAGAATAGGG
TACGGGGAAGATGATTGAACATGGTAGGGAAAATGATGGCCTTTACTACCTTGAGTTACC
GTTTGGTCAAAATAGGATTGAGAACCAGGTACCCTTATCATTCATTTCTGAAATCCCATC
CACAACAAAAGATAAGATTGGCTTTATTATCGTTGTCTTGGACATCCGTTGTTTGGTGTT
TCCTTTATTGTTCAAAGGAATTGATGTAGCAAAATTACATTGTGAAGTTTGTGAATTTGC
AAGGCACCGTTATGCTTCTTTTCCAATAAGTAACAAAATAGTTTCAACTCCTTTTGCCAC
AATTCTTAATATTTCAGGTTGTAGATGATTTGTCTCATTTATAGATGATTGCACTCAAGC
AACTTAGATCTTTCTTTTCAAACAAAAATCAGATGTGAGTATTGTATTTCCCAATTTTCA
CAAAATGGTCAAAACTCAATTTGGAGTGGGAATCATGAAGTTTTATCTGATCATGCAAAG
GATCACTTCAATCAAGTCCTATCTTCTTATTTTAAAAAAGAAGGTATTATCCATGAATCC
TCTTACGTTAGTACTCTCCAACAAAATGGGGTTGTTGAAAGGAAAAATGGTCATCTTCTT
G
>L2
TCTGCAACATATCATCAGCCTCTAGTTTCCTCATTGTATTGTGAGGTGCTATGAGCAGTT
GCATTAAGTTCTTTGGTAAGAGAAATGAGTTTTATCAAGTTCTGTGATGACAAAAAGAAG
GACATTATTCTCCTTCTCTCTCCCCAATAAATTTACCTACCCATCAGTTTTATTTAGGAT
TAATTCACTTCTCCATCTCCCCTCCCCACTACAAATGCATACGCCATATGTATTGAATTT
ATTTATTGTGGTTGAGTAGTTGGAATATGGTTGGAGCATCTGGATTCTCTTGGAACAGGC
TGGTACTGATCACAATACAAAATAAAGGGGGTGGCTATTGTTCAGGATTATTATAGCTTG
TTGAAGATAATTACAGTTGTATAAACAGCCGTATATAAAGATTATTGCGACTGTATACAC
AACTGTATATCTTCCACAGCTGTATATTATGATTATAAAGGGGGTGGCTATTGTTGAGGA
TTATTATAGCTTATTGAAGATTATTACAAACCTCTCATCCTTCCCTTGGTTTTTTTCTCT
TTCTTTTGTCTCTTTTTTCTCTCCTGTATTTGTTCTTTTATTAATATAATCTTCTTCGTT
TCTGATAAAAAAAAAAAAAGATTATTACAGTTGTATAAACAACTGTATATAAAGATTATT
TCAACTGTATACACAACTGTATATCTTCCACAGCTGTATACTACAACTATAATATATATT
TGTGTATATAATCTCTGATTTGTAAGGATTTTTAATATGGTAGTTTCCAATTCTTTATTT
ATTCTTTCCTTTTTACTGTTGTATATAATTTTGGGGTTGTATACTTTTAAAATATGAATG
AAAAATACAATTTTCTCCACTAATTCAACTCCTTAGATTTTTTTTTTTCAGCCTTCATTT
CTGGGTTGTAGTACCCTTTTTCCTCTGTTTTTTGAATCCTAGTTTAACGGCCTTCATTGC
TATTTCAAAGGCACTTTGTTATATTTTTCTCTGATTTATTTTTGAATTCTACCCACCATG
TTTGAGATTGTTGACAACTCCGACAATGTCAATCCTCCATCAACAACAGATTTGTTTAGA
ACAATGAACAAGGACACTATTTGGTGTACCTATTGCAGGAAGCTGAAACACACAAGGGAC
CGGTGATGGAAACTTTATGGAAAGCCTTAAACTTTGAGGTTTCAAGAGTGGACAATAAGG
TTTCAAGGGTGGATAACATGGTATCAAAGGTGGACAGTAGAGAACTTAGGTACACTTCAC
CAACTTCAAATCAAAGAAAACACTTGGGTTGCATTTTGGTGGCAATGAACATACTGAGTT
TAACAAGGAAGAGATTGAGAAATTGAAGAATCTGCTAGGAACCCTTGAGAGTCCTAGTGG
TGTTTGCTCTCTCATTCCATCAGATAAGATTCCCCTTCTCTTGCTCTTAGTGTCTCGGAT
ATGTCTTTCCTGGGCTCCTATGTCATCGACTCGAGAATTATAGATTATATGACTCATTCC
TTACAAAAGTTTAGTACCTATAACCTATGTCCTAGTAATAAAAAAATAACCACTACTGAT
GGCTCTCTAGCCACTGTGGCTGATCAACGAGAAGTTCACTTGAATAAATCCATAGTTTTA
AAGAACGTGCTACATGTACCCAAGCTTTCTACCAATCTTGTTTCCATTCATTGACTTACC
AAAGAACTGAATTATCATGTGATTTTTTATCCCTCTCATTGTGTACTTCAAGAACAGGGT
ACGGGGAAGATGATTGAACACGCTAGGGAAAATGATGGCCTTTACTACCTTGAGTTACCG
TTTGGTCAAAATAGGATTGAGAACCAGGTACCCTTATCATTCATTTCTGAAATCCCATCC
ACAACAAAAGATAAGATTGGCTTTATTATCGTTGTCTTGGACATCCGTTGTTTGGTGTTT
CCTTTATTGTTCAAAGGAATTGATGTAGCAAAATTACATTGTGAAGTTTGTGAATTTGCA
AGGCACCGTTATGCTTCTTTTCCAATAAGTAACAAAATAGTTTCAACTCCTTTTGCCACA
ATTCTTAATATTTCAGGTTGTAGATGATTTGTCTCATTTATAGATGATTGCACTCAAGCA
ACTTAGATCTTTCTTTTCAAACAAAAATCAGATGTGAGTATTGTATTTCCCAATTTTCAC
AAAATGGTCAAAACTCAATTTGGAGTGGGAATCATGAAGTTTTATCTGATCATGCAAAGG
ATCACTTCAATCAAGTCCTATCTTCTTATTTTAAAAAAGAAGGTATTATCCATGAATCCT
CTTACGTTAGTACTCTCCAACAAAATGGGGTTGTTGAAAGGAAAAATGGTCATCTTCTTG
>E1
NCTGCAACATATCATCAGCCTCTAGTTTCCTCATTGTATTGTGAGGTGCTATGAGCAGTT
GCATCAAGTTCTTTGGTAGGAGAAATGAGTTTTATCAAGTTCTGTGATGACAAAAAGGAC
ATTATTCTCCTTCTCTCTCCCCAATAAATTTACCTACCTATCAATTTTATTTAGGATTAA
TTCACTTCTCCATCTCCCCTCCCCACTACAATGCATACGCCATATGTATTGAATTTATTT
ATTGTGGTTGAGTAGTTGGAATATGGTTGGAGCATCTGGATTCTCTTGGAACAGGCTGGT
ACTGATCACAAAACAAAATAAAGGGGGTGGCTATTGTTCAGGATTATTATAGCTTGTTGA
AGATAATTACAGTTGTATAAACAGCCGTATATAAAGATTATTGCGACTGTATACACAACT
GTACATCTTCCACAGCTGTATATTATGATTATAAAGGGGGTGGCTATTGTTGAGGATTAT
TATAGCTTATTGAAGATTATTACAAACCTCTCATCCTTCCCTTGGTTTTTTTCTCTTTCT
TTTGTCTCTTTTTTCTCTCCTGTATTTGTTCTTTTATTAATATAATCTTCTTCGTTTCTG
ATAAAAAAAAAAAAAGATTATTACAGTTGTATAAACAACTGTATATAAAGATTATTTCAA
CTGTATACACAACTGTATATCTTCCACAGCTGTATACTACAACTATAATATATATTTGTG
TATATAATCTCTGATTTGTAAGGATTTTTAATATGGTAGTTTCCAATTCTTTATTTATTC
TTTCCTTTTTACTGTTGTATATAATTTTGGGGTTGTATACTTTTAAAATATGAATGAGAA
ATACAATTTTCTCCACTAATTCAACTCCTTCGGATTTTTTTTTTTCAGCCTTCATTGCTG
GGTTGTAGTACCCTTTTTCCTCTGTTTTTTGAATCCTAGTTTAACGGCCTTCATTGCTAT
TTCAAAGGCAATTTGTTATATTTTTCTCTAATTTATTTTTGAATTCTACCCACCATGTTT
GAGATTGTTGACAACTCCGACAATGTCAATCCTCCATCAACAACAGATTTGTTTAGAACA
ATGAACAAGGACACTATTTGGTGTACCTATTGCAGGAAGCTGAAACACACAAGGGACCGG
TGATGGAAACTTTATGGAAAGCCTTAAACTTTGAGGTTTCAAGAGTGGACAATAAGGTTT
CAAGGGTGGATAACATGGTATCAAAGGTGGACAGTAGAGAACTTAGGTACACTTCACCAA
CTTCAAATCAAAGAAAACACTTGGGTTGCATTTTGGTGGCAATGAACATACTGAGTTTAA
CAAGGAAGAGATTGAGAAATTGAAGAATCTGCTAGGAACCCTTGAGAGTCCTAGTGGTGT
TTGCTCTCTCATTCCATCAGATAAGATTCCCCTTCTCTTACTCTTAGTGTCTCGGATATG
TCTTTCCTAGGCTCCTATGTCATCGACTCGAGAATTATAGATTATATGACTCATTCCTTA
CAAAAGTTTAGTACCTATAACCTATGTCCTAGTAATAAAAAAATAACCACTACTGATGGC
TCTCTAGCCACTGTGGCTGATCAACGAGAAGTTCACTTGAATAAATCCATTGTTTTAAAG
AACATGCTACATGTACCCAAGCTTTCTACCAATCTTGTTTCCATTCATCGACTTACCAAA
GAACTGAATTATCATATGATTTTTTATCCCTCACATTGTGTATTTCAAGAACAGGGTACG
GGGAAGATGATTGAACACACTAGGGAAAATGATGGCCTTTACTACCTTGAGTTACTGTTT
GGTCAAAATAGGATTGAGAACCAGGTACCCTTATCATTCATTTCTGAAATCCCATCCACA
ACAAAAGATAAGATTGGCTTTATTATCGTTGTCTTGGACATCCGTTGTTTGGTGTTTCCT
TTATTGTTCAAAGGAATTGATGTAGCAAAATTACATTGTGAAGTTTGTGAATTTGCAAGG
CACCGTTATGCTTCTTTTCCAATAAGTAACAAAATAGTTTCAACTCCTTTTGCCACAATT
CTTAATATTTCAGGTTGTAGATGATTTGTCTCATTTATAGATGATTGCACTCAAGCAACT
TAGATCTTTCTTTTCAAACAAAAATCAGATGTGAGTATTGTATTTCCCAATTTTCACAAA
ATGGTCAAAACTCAATTTGGAGTGGGAATCATGAAGTTTTATCTGATCATGCAAAGGATC
ACTTCAATCAAGTCCTATCTTCTTATTTTAAAAAAGAAGGTATTATCCATGAATCCTCTT
ACATTAGTACTCTCCAACAAAATGGGGTTGTTGAAAGGAAAAATGGTCATCTTCTT
