# Supplementary material for: Characterization of genes and alleles involved in the control of flowering time in grapevine
Source: PLoS One. 2019 Jul 3;14(7):e0214703. doi: 10.1371/journal.pone.0214703 (PMC6608932; doi:10.1371/journal.pone.0214703)
Supplement: S1 File — (ZIP) [file pone.0214703.s004.zip › VIT_214s0006g00640.fasta]

>E1
CCGTTTACGTTTACGTTTAAGATTTAGATAAAACTCCACAACCGACTTAGTTCACATGCA
AATTCCAACGGATAAGGAGTAAGGGCACTGCCCTAAACAAAAAATGCAATTAGGCCGGCG
CATGCCCACTGTCCACCATGTCCTTAAAGCACTGTGTTGGAGTCTATTGCTCGCAAAAAC
TTGTCAAATCACCTCCTCCCCTCCCCTCAACTTCACCCCTATCCTTAGGCGTCTAATATC
GCGCTATCGAAGTCGCTTACGGCACTGGGCACTGTAGAATGATTTTGAGAATGACAAGTG
CGGTTTCATGTAGAGGTCAATGTTGAAAGAGGTACAACTATAGCCATAAAAATTCTATTT
TAGTGCTGTCCTGGCGTTCAAGATTTGGTACAAGACCCTATCAATTACTCACAAAAGGAA
AACACCAGCTCTCCAACTGCCAAATTACCCAACCCCAACCCAAGATAAGGAATAAGGATG
GGTGTTATTTTATTTATTCTTAAGAGCGTGCGCAACACAAGCCATAAAAGAGCGTGGAGT
AGCATCCCGAATTCAACTAGATGAGCATTCGAAGCTGGTCCCCACCACTGTCCCAATATC
CCCATCCCCCATCTCCATTGCGCCTACGGCCACCAAGTTTCCAGTGTATGTTCTTGGGTA
CACATGAGCTGTATGCTATCACAGAAAAGGCATCTTTTTAGCATTGCGGTGCCGCTACGG
CTCTTGATGCTTTTTTTTTTTTTTTTAAGGTGGTTGCATGGCCGAAAAATATATATACAC
ATAAAATCATTTTTAAATTAAAAATTAAAAATTAAAATGATATATCCCCATATTATTATG
ACCTGGGAAGCTTTCCTCCTTCCTTATCTCTTCCAGGGTCCAGACTTCCAGCTCATATCA
CCCCATAGGAGCTCGTGCCAGTCACGTGCGTTTCGTATCGGTTTCTGAGATGAACCAATC
CCACCTGTGAAAACTAATGATCCAATCCCTGGTGTTTTGATTCTGCGAGAGAGATGAAGA
GAGACCTCCTAGATGGTTGTGGGGGAGGGGGCGGCGGCGGCGGCGGCGGCAAAGGTGAAG
AGGGGTCGTCTATGGTCTCTGCAAAGGGGAAGATGTGGGACGATGGGCAGCAGCAAGATG
CAGGCATGGACGAGCTCTTGGCTGTTTTGGGTTACAATGTTCGGTCGTCGGACATGGTGG
ACGTGGCTCAGAAGCTGGAGCAGCTTGAGATGGTTATGGGTAACGCTCAGGAGGATGGGA
TTTCTCATCTCTCCTCTGGGACTGTTCATTATAACCCCTCCGATCTTTCCGGTTGGGTTC
AGTCCATGCTTACTGAGCTCAATCCTCCCTCCTCTGCTTTCGCTTCCTCCTCACAGCAAA
CCCCCATCGACGATCCTCTCCTTGCTCCCTCCGAGTCCTCTACTATCACCACCCTTGATT
TCTCCGGCTCGCGGCAGCAGTCGGAGCACCAGTCTCGCATCTATAACGACAACTCCGACT
ACGATCTCAGTGCGATTCCGGGCGTTGCCGTGTATCGGCGACCGGACCAACAGGGGGATG
GGGAGAAGAGCAGCAAGCGGATGAAAACGGCGTCGTCGTCGTCTTCGTCATCGACGCAAC
AAGTACAGGAGAATGGGTTGGCGAGTGTCGCCGAGTCGACTCGGCCGGTTGTAGTGGTGG
ACTCGCAGGAAACGGGTGTGCGACTGGTTCACACCTTGATGGCTTGTGCAGACGCGGTTC
AACAGGACAATATGAAGTTGGCAGATGCACTGGTGAAGCACATAGGCCTGCTGGCGGCGT
CCCAAGCTGGCGCTATGAGAAAGGTCGCCACCTACTTCGCAGAAGCTCTGGCTCGTCGAA
TCTACAGAATCTACCCTCAAGACTCTCTGGAATCGTCTTACTCGGATATTCTCCAGATGC
ACTTCTATGAGGCCTGCCCCTACCTCAAATTCGCCCACTTCACAGCCAATCAAGCCATCC
TCGAGGCCTTCGCCGGCGCCAACAGAGTTCATGTCATCGATTTCGGCCTGAAACAGGGGA
TGCAATGGCCGGCTCTTATGCAGGCCCTAGCATTGCGCCCTGGTGGCCCACCGTCATTTC
GACTCACTGGAATTGGCCCTCCGCAGCCGGACAATACCGACGCGTTGCAGCAAGTGGGAT
GGAAGCTGGCCCAATTGGCTGAGACCATAGGCGTTGAGTTCGAATTCAGGGGATTCGTGG
CGAACAGCTTGGCGGATCTGGAGCCATCCATGCTCCAAATCCGGCCGCCAGAGGTGGAGG
CCGTGGCGGTGAACTCCGTGCTGGAGCTGCATCGCCTGCTGGCTCGACCGGGGGCCATCG
AGAAGGTGTTGTCGTCTATCAAAGCCATGAAGCCGAAAATCGTGACGGTGGTGGAGCAAG
AGGCGAGCCACAACGGGCCGGTGTTTCTGGACAGATTCACGGAGGCGCTGCACTACTACT
CGAACCTGTTCGACTCACTGGAAGGGTGCGGGGTTTCGCCACCGAGTAGCCAAGACCTGA
TGATGTCGGAGATATACCTGGGGCGGCAGATATGCAACGTGGTGGCGTGTGAAGGAGCGG
AGCGGGTTGAGAGGCACGAGACACTGAGTCAGTGGAGGAGTCGGATGGGGTCAGCAGGGT
TCGACCCGGTTCACCTGGGCTCCAACGCCTTCAAGCAGGCGAGCATGCTGTTGGCTTTAT
TCGCGGGTGGGGACGGGTACAGAGTGGAAGAAAATAATGGGTGTCTGATGCTTGGCTGGC
ACACTCGTCCCCTCATCGCCACCTCCGCATGGCAACTCAACTCCAACTTCAACCCCACCT
CCACCTCTGCCTCCACCTCTGCTCATTCTCAGTGACATTGGGTCTGGATGGCAACGCCCT
TTTACTACTCTTTCTTTCCCTCCTGAGTCTCTCTGACTTGACTCTCCATTCCTGATTTTT
CTCTCTTCTTGCTAGATTGTAATCTATTTGCTTAGATATTTTTCCTTTAATTATCATATC
AGGGTGGACCGATGGATTGTGTATCTAGCTATTATTATATTTCTCACTTTTGAATAAAAA
GGTAAGGAAGTCTCAGTTCTCACTTCTCTGGCGGAGAGCGGAGATGGGAGACGGGAGACG
GTAGATGTTCCAATTTCTTCCTCTGGAATTCTCTACTCTATAGAATGATTATACTATCAT
TACTAAGCTTCTTGCAAATTTTTTAATTATCTGAAAATTAAGTGACCAGGTCATGCATGC
AAGTTCATGGTGTGGAGGATGCAGGGCCT
>L1
CCGTTTACGTTTACGTTTAAGATTTAGATAAAACTCCACAACCGACTTAGTTCACATGCA
AATTCCAACGGATAAGGAGTAAGGGCACTGCCCTAAACAAAAAATGCAATTAGGCCGGCG
CATGCCCACTGTCCACCATGTCCTTAAAGCACTGTGTTGGAGTCTATTGCTCGCAAAAAC
TTGTCAAATCACCTCCTCCCCTCCCCTCAACTTCACCCCTATCCTTAGGCGTCTAATATC
GCGCTATCGAAGTCGCTTACGGCACTGGGCACTGTAGAATGATTTTGAGAATGACAAGTG
CGGTTTCATGTAGAGGTCAATGTTGAAAGAGGTACAACTATAGCCATAAAAATTCTATTT
TAGTGCTGTCCTGGCGTTCAAGATTTGGTACAAGACCCTATCAATTACTCACAAAAGGAA
AACACCAGCTCTCCAACTGCCAAATTACCCAACCCCAACCCAAGATAAGGAATAAGGATG
GGTGTTATTTTATTTATTCTTAAGAGCGTGCGCAACACAAGCCCTAAAAGAGCGTGGAGT
AGCATCCCGAATTCAACTAGATGAGCATTCGAAGCTGGTCCCCACCACTGTCCCAATATC
CCCATCCCCCATCTCCATTGCGCCTACGGCCACCAAGTTTCCAGTGTATGTTCTTGGGTA
CACATGAGCTGTATGCTATCACAGAAAAGGCATCTTTTTAGCATTGCGGTGCCGCTACGG
CTCTTGATGCTTTTTTTTTTTTTTTTAAGGTGGTTGCATGGCCGAAAAATATATATACAC
ATAAAATCATTTTTTTAAAAATTAAAAATTAAAATGATATATCCCCATATTATTATGACC
TGGGAAGCTTTCCTCCTTCCTTATCTCTTCCAGGGTCCAGACTTCCAGCTCATATCACCC
CATAGGAGCTCGTGCCAGTCACGTGCGTTTCGTATCGGTTTCTGAGATGAACCAATCCCA
CCTGTGAAAACTAATGATCCAATCCCTGGTGTTTTGATTCTGCGAGAGAGATGAAGAGAG
ACCTCCTAGATGGTTGTGGGGGAGGGGGCGGCGGCGGCGGCGGCGGCAAAGGTGAAGAGG
GGTCGTCTATGGTCTCTGCAAAGGGGAAGATGTGGGACGATGGGCAGCAGCAAGATGCAG
GCATGGACGAGCTCTTGGCTGTTTTGGGTTACAATGTTCGGTCGTCGGACATGGTGGACG
TGGCTCAGAAGCTGGAGCAGCTTGAGATGGTTATGGGTAACGCTCAGGAGGATGGGATTT
CTCATCTCTCCTCTGGGACTGTTCATTATAACCCCTCCGATCTTTCCGGTTGGGTTCAGT
CCATGCTTACTGAGCTCAATCCTCCCTCCTCTGCTTTCGCTTCCTCCTCACAGCAAACCC
CCATCGACGATCCTCTCCTTGCTCCCTCCGAGTCCTCTACTATCACCACCCTTGATTTCT
CCGGCTCGCGGCAGCAGTCGGAGCACCAGTCTCGCATCTATAACGACAACTCCGACTACG
ATCTCAGTGCGATTCCGGGCGTTGCCGTGTATCGGCGACCGGACCAACAGGGGGATGGGG
AGAAGAGCAGCAAGCGGATGAAAACGGCGTCGTCGTCGTCTTCGTCATCGACGCAACAAG
TACAGGAGAATGGGTTGGCGAGTGTCGCCGAGTCGACTCGGCCGGTTGTAGTGGTGGACT
CGCAGGAAACGGGTGTGCGACTGGTTCACACCTTGATGGCTTGTGCAGACGCGGTTCAAC
AGGACAATATGAAGTTGGCAGATGCACTGGTGAAGCACATAGGCCTGCTGGCGGCGTCCC
AAGCTGGCGCTATGAGAAAGGTCGCCACCTACTTCGCAGAAGCTCTGGCTCGTCGAATCT
ACAGAATCTACCCTCAAGACTCTCTGGAATCGTCTTACTCGGATATTCTCCAGATGCACT
TCTATGAGGCCTGCCCCTACCTCAAATTCGCCCACTTCACAGCCAATCAAGCCATCCTCG
AGGCCTTCGCCGGCGCCAACAGAGTTCATGTCATCGATTTCGGCCTGAAACAGGGGATGC
AATGGCCGGCTCTTATGCAGGCCCTAGCATTGCGCCCTGGTGGCCCACCGTCATTTCGAC
TCACTGGAATTGGCCCTCCGCAGCCGGACAATACCGACGCGTTGCAGCAAGTGGGATGGA
AGCTGGCCCAATTGGCTGAGACCATAGGCGTTGAGTTCGAATTCAGGGGATTCGTGGCGA
ACAGCTTGGCGGATCTGGAGCCATCCATGCTCCAAATCCGGCCGCCAGAGGTGGAGGCCG
TGGCGGTGAACTCCGTGCTGGAGCTGCATCGCCTGCTGGCTCGACCGGGGGCCATCGAGA
AGGTGTTGTCGTCTATCAAAGCCATGAAGCCGAAAATCGTGACGGTGGTGGAGCAAGAGG
CGAGCCACAACGGGCCGGTGTTTCTGGACAGATTCACGGAGGCGCTGCACTACTACTCGA
ACCTGTTCGACTCACTGGAAGGGTGCGGGGTTTCGCCACCGAGTAGCCAAGACCTGATGA
TGTCGGAGATATACCTGGGGCGGCAGATATGCAACGTGGTGGCGTGTGAAGGAGCGGAGC
GGGTTGAGAGGCACGAGACACTGAGTCAGTGGAGGAGTCGGATGGGGTCAGCAGGGTTCG
ACCCGGTTCACCTGGGCTCCAACGCCTTCAAGCAGGCGAGCATGCTGTTGGCTTTATTCG
CGGGTGGGGACGGGTACAGAGTGGAAGAAAATAATGGGTGTCTGATGCTTGGCTGGCACA
CTCGTCCCCTCATCGCCACCTCCGCATGGCAACTCAACTCCAACTTCAACCCCACCTCCA
CCTCTGCCTCCACCTCTGCTCATTCTCAGTGACATTGGGTCTGGATGGCAACGCCCTTTT
ACTACTCTTTCTTTCCCTCCTGAGTCTCTCTGACTTGACTCTCCATTCCTGATTTTTCTC
TCTTCTTGCTAGATTGTAATCTATTTGCTTAGATATTTTTCCTTTAATTATCATATCAGG
GTGGACCGATGGATTGTGTATCTAGCTATTATTATATTTCTCACTTTTTAATAAAAAGGT
AAGGTAGTCTCAGTTCTCACTTCTCTGGCGGAGAGCGGAGATGGGAGACGGGAGACGGTA
GATGTTCCAATTTCTTCCTCTGGAATTCTCTACTCTATAGAATGATTATACTATCATTAC
TAAGCTTCTTGCAAATTTTTTTATTATCTGAAAATTAAGTGACCAGGTCATGCATGCAAG
TTCATGGTGTGGAGGATGCAGGGCC
>L2
CCGTTTACGTTTACGTTTAAGATTTAGATAAAACTCCACAACCGACTTAGTTCACATGCA
AATTCCAACGGATAAGGAGTAAGGGCACTGCCCTAAACAAAAAATGCAATTAGGCCGGCG
CATGCCCACTGTCCACCATGTCCTTAAAGCACTGTGTTGGAGTCTATTGCTCGCAAAAAC
TTGTCAAATCACCTCCTCCCCTCCCCTCCCCTCAACTTCACCCCTATCCTTAGGCGTCTA
ATATCGCGCTATCGAAGTCGCTTACGGCACTGGGCACTGTAGAATGATTTTGAGAATGAC
AAGTGCGGTTTCATGTAGAGGTCAATGTTGAAAGAGGTACAACTATAGCCATAAAAATTC
TATTTTAGTGCTGTCCTGGCGTTCAAGATTTGGTACAAGACCCTATCAATTACTCACAAA
AGGAAAACACCAGCTCTCCAACTGCCAAATTACCCAACCCCAACCCAAGATAAGGAATAA
GGATGGGTGTTATTTTATTTATTCTTAAGAGCGTGCGCAACACAAGCCATAAAAGAGCGT
GGAGTAGCATCCCGAATTCAACTAGATGAGCATTCGAAGCTGGTCCCCACCACTGTCCCA
ATATCCCCATCCCCCATCTCCATTGCGCCTACGGCCACCAAGTTTCCAGTGTATGTTCTT
GGGTACACATGAGCTGTATGCTATCACAGAAAAGGCATCTTTTTAGCATTGCGGTGCCGC
TACGGCTCTTGATGCTTTTTTTTTTTTTTTTAAGGTGGTTGCATGGCCGAAAAATATATA
TATACACATAAAATCATTTTTAAATTAAAAATTAAAAATTAAAATGATATATCCCCATAT
TATTATGACCTGGGAAGCTTTCCTCCTTCCTTATCTCTTCCAGGGTCCAGACTTCCAGCT
CATATCACCCCATAGGAGCTCGTGCCAGTCACGTGCGTTTCGTATCGGTTTCTGAGATGA
ACCAATCCCACCTGTGAAAACTAATGATCCAATCCCTGGTGTTTTGATTCTGCGAGAGAG
ATGAAGAGAGACCTCCTAGATGGTTGTGGGGGAGGGGGCGGCGGCGGCGGCGGCGGCAAA
GGTGAAGAGGGGTCGTCTATGGTCTCTGCAAAGGGGAAGATGTGGGACGATGGGCAGCAG
CAAGATGCAGGCATGGACGAGCTCTTGGCTGTTTTGGGTTACAATGTTCGGTCGTCGGAC
ATGGTGGACGTGGCTCAGAAGCTGGAGCAGCTTGAGATGGTTATGGGTAACGCTCAGGAG
GATGGGATTTCTCATCTCTCCTCTGGGACTGTTCATTATAACCCCTCCGATCTTTCCGGT
TGGGTTCAGTCCATGCTTACTGAGCTCAATCCTCCCTCCTCTGCTTTCGCTTCCTCCTCA
CAGCAAACCCCCATCGACGATCCTCTCCTTGCTCCCTCCGAGTCCTCTACTATCACCACC
CTTGATTTCTCCGGCTCGCGGCAGCAGTCGGAGCACCAGTCTCGCATCTATAACGACAAC
TCCGACTACGATCTCAGTGCGATTCCGGGCGTTGCCGTGTATCGGCGACCGGACCAACAG
GGGGATGGGGAGAAGAGCAGCAAGCGGATGAAAACGGCGTCGTCGTCGTCTTCGTCATCG
ACGCAACAAGTACAGGAGAATGGGTTGGCGAGTGTCGCCGAGTCGACTCGGCCGGTTGTA
GTGGTGGACTCGCAGGAAACGGGTGTGCGACTGGTTCACACCTTGATGGCTTGTGCAGAC
GCGGTTCAACAGGACAATATGAAGTTGGCAGATGCACTGGTGAAGCACATAGGCCTGCTG
GCGGCGTCCCAAGCTGGCGCTATGAGAAAGGTCGCCACCTACTTCGCAGAAGCTCTGGCT
CGTCGAATCTACAGAATCTACCCTCAAGACTCTCTGGAATCGTCTTACTCGGATATTCTC
CAGATGCACTTCTATGAGGCCTGCCCCTACCTCAAATTCGCCCACTTCACAGCCAATCAA
GCCATCCTCGAGGCCTTCGCCGGCGCCAACAGAGTTCATGTCATCGATTTCGGCCTGAAA
CAGGGGATGCAATGGCCGGCTCTTATGCAGGCCCTAGCATTGCGCCCTGGTGGCCCACCG
TCATTTCGACTCACTGGAATTGGCCCTCCGCAGCCGGACAATACCGACGCGTTGCAGCAA
GTGGGATGGAAGCTGGCCCAATTGGCTGAGACCATAGGCGTTGAGTTCGAATTCAGGGGA
TTCGTGGCGAACAGCTTGGCGGATCTGGAGCCATCCATGCTCCAAATCCGGCCGCCAGAG
GTGGAGGCCGTGGCGGTGAACTCCGTGCTGGAGCTGCATCGCCTGCTGGCTCGACCGGGG
GCCATCGAGAAGGTGTTGTCGTCTATCAAAGCCATGAAGCCGAAAATCGTGACGGTGGTG
GAGCAAGAGGCGAGCCACAACGGGCCGGTGTTTCTGGACAGATTCACGGAGGCGCTGCAC
TACTACTCGAACCTGTTCGACTCACTGGAAGGGTGCGGGGTTTCGCCACCGAGTAGCCAA
GACCTGATGATGTCGGAGATATACCTGGGGCGGCAGATATGCAACGTGGTGGCGTGTGAA
GGAGCGGAGCGGGTTGAGAGGCACGAGACACTGAGTCAGTGGAGGAGTCGGATGGGGTCA
GCAGGGTTCGACCCGGTTCACCTGGGCTCCAACGCCTTCAAGCAGGCGAGCATGCTGTTG
GCTTTATTCGCGGGTGGGGACGGGTACAGAGTGGAAGAAAATAATGGGTGTCTGATGCTT
GGCTGGCACACTCGTCCCCTCATCGCCACCTCCGCATGGCAACTCAACTCCAACTTCAAC
CCCACCTCCACCTCTGCCTCCACCTCTGCTCATTCTCAGTGACATTGGGTCTGGATGGCA
ACGCCCTTTTACTACTCTTTCTTTCCCTCCTGAGTCTCTCTGACTTGACTCTCCATTCCT
GATTTTTCTCTCTTCTTGCTAGATTGTAATCTATTTGCTTAGATATTTTTCCTTTAATTA
TCATATCAGGGTGGACCGATGGATTGTGTATCTAGCTATTATTATATTTCTCACTTTTTA
ATAAAAAGGTAAGGTAGTCTCAGTTCTCACTTCTCTGGCGGAGAGCGGAGATGGGAGACG
GGAGACGGTAGATGTTCCAATTTCTTCCTCTGGAATTCTCTACTCTATAGAATGATTATA
CTATCATTACTAAGCTTCTTGCAAATTTTTTTATTATCTGAAAATTAAGTGACCAGGTCA
TGCATGCAAGTTCATGGTGTGGAGGATGCAGGGCC
>E2
NCGTTTACGTTTAAGATTAAGATAAAACTCCACAACCGACTCAGTTCACATGCAAATTCC
AACGGATAAGGAGTAAGGGCACTGCCCTAAACAAAGGGACCTTACAAAAAATGCAATTAG
GCCGGCGCATGCCCACTGTCCACCATGTCCTTAAAGCACTGTGTTGGAGTCTATTACTCG
CAAAAACTTGTCAAATCACCTCCTCACCTCCCCTCAACTTCACCCCTATCCAAAGGCGTC
TAATATCGCGCTATCGAAGTCGCTTACGGCACTGGGCACTGTAGAATGATTTTGAGAATG
ACAAGTGCGGTTTCATGTAGAGGTCAATGTTGAAAGAGGTACAACTATAGCCATAAAAAT
TCTATTTTAGTGCTGTCCTGGTGTTCAAGATTTGGTACAAGACCCTATAAATTACTCACA
AAGGAAAACCCAGCTCTCCAACTGCCAAATTACCCAACCCCAACCCGAGATAAGGAATAA
GGATGGGTGTTATTTTATTTATTCTTAAGAGCGTGCGCAACACAAGCCATAAAAGAGCGT
GGAGTAGCTTCCCGAATTCAACTAGATGAGCATTCGAAGCTGGTCCCCACCACTGTCCCA
ATATCCCCATCCCCCATCTCCATTGCGCCTACGGCCACCAAGTTTCCAGTGTATGCTCTT
GGGTACACATGAGCTGTATGCTATCACAGAAAAGGCATCTTTTTAACATTGCGGTGCCGC
TACGGCTCTTGATGCTTTTTTTTTTTTTTTTTAGGTGGTTGCATGGCCGAAAAATATATA
TACACATAAAATCATTTTTAAATTGAAAATTAAAATTTAAAATGATATATCCCCATATTA
TTATGACCTGGGAAGCTTTCCTCCTTCCTTATCTCTTCCAGGGTCCAGACTTCCAGCTCA
TATCACCCCATCGGAGCTCGTGCCAGTCACGTGCGTTTCGTATCGGTTTCTGAGACGAAC
CAATCCCACCTGTGAAAACTAATGATCCAATCCCTGGTGTTTTGATTCTGCGAGAGAGAT
GAAGAGAGACCTCCTAGATGGTCGTGGGGGAGGGGGCGGCGGCGGCGGCGGCGGCAAAGG
TGAAGAGGGGTCGTCTATGGTCTCTGCAAAGGGGAAGATGTGGGACGATGGGCAGCAGCA
AGATGCGGGCATGGACGAGCTCTTGGCTGTTTTGGGTTACAATGTTCGGTCGTCGGACAT
GGTGGACGTGGCTCAGAAGCTGGAGCAGCTTGAGATGGTTATGGGTAATGCTCAGGAGGA
TGGGATTTCTCATCTCTCCTCTGGGACTGTTCATTATAACCCCTCCGATCTTTCCGGTTG
GGTTCAGTCCATGCTTACTGAGCTCAATCCTCCCTCCTCTGCTTTCGCTTCCTCCTCACA
GCAAACCCCCATCGACGATCCTCTCCTTGCTCCCTCCGAGTCCTCTACTATCACCACCCT
TGATTTCTCCGGCTCGCGGCAGCAGTCGGAGAACCAGTCTCGCATCTATAACGACAACTC
CGACTACGATCTCAGTGCGATTCCGGGCGTTGCCGTGTATCGGCGACCGGACCAACAGGG
GGATGGGGAGAAGAGCAGCAAGCGGATGAAAACGGCGTCGTCGTCGTCTTCGTCATCGAC
GCAACAAGTACAGGAGAATGGGTTGGCAAGTGTCGCCGAGTCGACTCGGCCGGTTGTAGT
GGTGGACTCGCAGGAAACGGGTGTGCGACTGGTTCACACCTTGATGGCTTGTGCAGACGC
GGTTCAACAGAACAATATGAAGTTGGCAGATGCACTGGTGAAGCACATAGGCCTGCTGGC
GGCGTCCCAAGCTGGCGCTATGAGAAAGGTCGCCACCTACTTCGCAGAAGCTCTGGCTCG
TCGAATCTACAGAATCTACCCTCAAGACTCTCTGGAATCGTCTTACTCGGATATTCTCCA
GATGCACTTCTATGAGGCTTGCCCCTACCTCAAATTCGCCCACTTCACAGCCAATCAAGC
CATCCTCGAGGCCTTCGCCGGCGCCAACAGAGTTCATGTCATCGATTTCGGCCTGAAACA
GGGGATGCAATGGCCGGCTCTTATGCAGGCCCTAGCATTGCGCCCTGGTGGCCCACCGGC
CTTTCGACTCACTGGAATTGGCCCTCCGCAGCCGGACAATACCGACCCGTTGCAGCAAGT
GGGATTGAAGCTGGCCCAATTGGCTGATACCATAGGCGTTGAGTTCGAATTCAGGGGATT
CGTGGCGAACAGCTTGGCGGATCTGGAGCCATCCATGCTCCAAATCCGGCCGCCAGAGGT
GGAGGCCGTGGCGGTGAACTCCGTGCTGGAGCTGCATCGCCTGCTGGCTCGACCGGGGGC
CATCGAGAAGGTGTTGTCGTCTATCAAAGCCATGAAGCCGAAAATCGTGACGGTGGTGGA
GCAAGAGGCGAGCCACAACGGGCCGGTGTTTCTGGACAGATTCACGGAGGCGCTGCACTA
CTACTCGAACCTGTTCGACTCACTGGAAGGGTGCGGGGTTTCGCCACCGAGTAGCCAAGA
CCTGATGATGTCGGAGATATACCTGGGGCGGCAGATATGCAACGTGGTGGCGTGTGAAGG
AGCGGAGCGGGTTGAGAGGCACGAGACACTGAGTCAGTGGAGGAGTCGGATGGGCTCAGC
AGGGTTCGACCCGGTTCACCTGGGCTCCAACGCCTTCAAGCAGGCGAGCATGCTGTTGGC
TTTATTCGCGGGTGGGGACGGGTACAGAGTGGAAGAAAATAATGGGTGTCTGATGCTTGG
TTGGCACACTCGTCCCCTCATCGCCACCTCCGCATGGCAACTCAACTCCAACTTCAACCC
CACCTCCACCTCTGCCTCCACCTCTGCTCATTCTCAGTGACATTGAGTCTGGATGGCAAC
GCCCTTTTACTACTCTTTCTTTCCCTCCTGAGTCTCTCTGACTTGACTCTCCATTCCTGA
TTTTTCTCTCTTCTTGCTAGATTGTAATCTATTTGCTTAGATATTTTTCCTTTAATTATC
ATATCAGGGTGGACCGATGGATTGTGTATCTAGCTATTATTATATTTCTCACTTTTTAAT
AAAAAGGTAAGGTAGTCTCAGTTCTCACTTCTCTGGCGGAGAGCGGAGATGGGAGACGGG
AGACGGTAGATGTTCCAATTTCTTCCTCTGGAATTCTCTACTCTATAGAATGATTTACTA
TCATTACTAAGCTTCTTGCAAATTTTTTAATTATCTGAAAATTAAGTGACCAGGTCATGC
ATGCAAAAGTTCATGGTGTGGAGGATGCAGGGCCT
