# Supplementary material for: Characterization of genes and alleles involved in the control of flowering time in grapevine
Source: PLoS One. 2019 Jul 3;14(7):e0214703. doi: 10.1371/journal.pone.0214703 (PMC6608932; doi:10.1371/journal.pone.0214703)
Supplement: S1 File — (ZIP) [file pone.0214703.s004.zip › VIT_214s0030g00440.fasta]

>E2
NNNNNNNNNNNNNNNNNNNNNNNNNNNNNNNNNNNNNNNNNNNNNNNNNNNNNNNNNNNN
NNNNNNNNNNNNNNNNNNNNNNNNNNNNNNNNNNNNNNNNNNNNNNNNNNNNNNNNNNNN
NNNNNNNNNNNNNNNNNNNNNNNNNNNNNNNNNNNNNNNNNNNNNNNNNNNNNNNNNNNN
NNNNNNNNNNNNNNNNNNNNNNNNNNNNNNNNNNNNNNNNNNNNNNNNNNNNNNNNNNNN
NNNNNNNNNNNNNNNNNNNNNNNNNNNNNNNNNNNNNNNNNNNNNNNNNNNNNNNNNNNN
NNNNNNNNNNNNNNNNNNNNNNNNNNNNNNNNNNNNNNNNNNNNNNNNNNNNNNNNNNNN
NNNNNNNNNNNNNNNNNNNNNNNNNNNNNNNNNNNNNNNNNNNNNNNNNNNNNNNNNNNN
NNNNNNNNNNNNNNNNNNNNNNNNNNNNNNNNNNNNNNNNNNNNNNNNNNNNNNNNNNNN
NNNNNNNNNNNNNNNNNNNNNNNNNNNNNNNNNNNNNNNNNNNNNNNNNNNNNNNNNNNN
NNNNNNNNNNNNNNNNNNNNNNNNNNNNNNNNNNNNNNNNNNNNNNNNNNNNNNNNNNNN
NNNNNNNNNNNNNNNNNNNNNNNNNNNNNNNNNNNNNNNNNNNNNNNNNNNNNNNNNNNN
NNNNNNNNNNNNNNNNNNNNNNNNNNNNNNNNNNNNNNNNNNNNNNNNNNNNNNNNNNNN
NNNNNNNNNNNNNNNNNNNNNNNNNNNAAATCATATCATATCAAAATTCCAAAGGAACTC
AAAACCCGTACGAAAATCAGCTAATTCAACTTTTCAATGAGAAAATCACAATCCCAAAAC
CCAAAATTCAAAATACAGACAGGATAGAACAAACCCATCAGCAAGTCCAAATTTGATCTT
CAGAATCCGATCAAAATCCCCAAACAAAACTGATTAAACCATACGCAACAAAAATTTCAA
CTTTTAGGAACAAAAATAAGGACCGCAAAGGCCACATATTCAAAGAACCAAAAAGGGCAA
AACAAACCCATCAACAAATCCATATCTGGTATCAAAACCCCAAACAGAACCTGGCCCAAA
ACCAAGCTAAAATCAACTAAGTTTCAACTTATCAAAATCAAAATCGCCAAAACTCGGAAA
ACCAACAAACTAAACCAACCCATCATTTAATTTTCAAATCGAACCAAATCCCCCAACAAA
GCTGCTCAACCTAACCTCAATCCAGCCAAAAATTCGAGTTTCAAGGAAAAAAAAAAAAGA
ATCACAATCCCAATACCCAAAATTCAACCAACCCACAACAAAAAAAATGCGAACTTGATC
ACCAAACAACAGGCTTGCGCCAAACCAACACAAACACACAAACTAAAAATCAATATACCT
TGGACTCACTGAGGTTGACTTCATTACTCCCGGCCATGAACCTGGCCTTTAGGCCCTCCA
AGATTCAATAGAACCAAAAACCCTAAAACCCAACAGAGATCTTCCCACAATTACCCACCT
CACGACTCATCACCACAATTCCAAACCAAAACCACAACCCAACACAGCACCACACAATCA
AACAAAAGATCTCCACTCTCTCTCTCTCTCTCTCTAGGAGCCACACTTATTTAACCCACC
CAACAAACAAAATTAAAAATAAAATGAAAATAAAAACGGAAAAGAAAAAAAAAAAAAGAA
AAAAAAGGAGGATCAGAATAACAACAGAAAACAAAACCCTAATCTCTGAGAGTGTGTCTC
CGAGATTAAAAAATCTCTATTAATCTGCCTGCAATAAAACAGAGGAGAGAGAG
>E1
NNNNNNNNNNNNNNNNNNNNNNNNNNNNNNNNNNNNNNNNNNNNNNNNNNNNNNNNNNNN
NNNNNNNNNNNNNNNNNNNNNNNNNNNNNNNNNNNNNNNNNNNNNNNNNNNNNNNNNNNN
NNNNNNNNNNNNNNNNNNNNNNNNNNNNNNNNNNNNNNNNNNNNNNNNNNNNNNNNNNNN
NNNNNNNNNNNNNNNNNNNNNNNNNNNNNNNNNNNNNNNNNNNNNNNNNNNNNNNNNNNN
NNNNNNNNNNNNNNNNNNNNNNNNNNNNNNNNNNNNNNNNNNNNNNNNNNNNNNNNNNNN
NNNNNNNNNNNNNNNNNNNNNNNNNNNNNNNNNNNNNNNNNNNNNNNNNNNNNNNNNNNN
NNNNNNNNNNNNNNNNNNNNNNNNNNNNNNNNNNNNNNNNNNNNNNNNNNNNNNNNNNNN
NNNNNNNNNNNNNNNNNNNNNNNNNNNNNNNNNNNNNNNNNNNNNNNNNNNNNNNNNNNN
NNNNNNNNNNNNNNNNNNNNNNNNNNNNNNNNNNNNNNNNNNNNNNNNNNNNNNNNNNNN
NNNNNNNNNNNNNNNNNNNNNNNNNNNNNNNNNNNNNNNNNNNNNNNNNNNNNNNNNNNN
NNNNNNNNNNNNNNNNNNNNNNNNNNNNNNNNNNNNNNNNNNNNNNNNNNNNNNNNNNNN
NNNNNNNNNNNNNNNNNNNNNNNNNNNNNNNNNNNNNNNNNNNNNNNNNNNNNNNNNNNN
NNNNNNNNNNNNNNNNNNNNNNNNNNAAATCATATCATATCAAAATTCCAAAGGAACTCA
AAACCCGTACGAAAATCAGCTAATTCAACTTTTCAATGAGAAAATCACAATCCCAAAACC
CAAAATTCAAAATACAGACAGGATAGAACAAACCCATCAGCAAATCCAAATTTGATCTTC
AGAATTCGATCAAAATCCCAAACAAAACTGATTAAACCATACGCAACAAAAATTTCAACT
TTTAGGAACAAAAATGAGGACCGCAAAGGCCACATATTCAAAGAACCAAAAAGGGCAAAA
CAAACCCATCAACAAATCCATATCTGGTATCAAAACCCCAAACAGAACCTGGCCCAAAAC
CAAGCTAAAATCAACTAAGTTTCAACTTTTCAAAATCAAAATCACCAAAACTCGGAAAAC
CAACAAAACAAAACCAACCCATCATTTAATTTTCAAATCGAACTAAATCCCCCAACAAAG
CTGCTCAACCTAACCTCCTCCAGCCAAAAATTCGAGTTTCAAGGAAAAAAAAAAAAGAAT
CACAATCCCAATACCCAAAATTCAACCAACCCACAACAAAAAAATGCGAACTTGATCACC
AAACAACAGGCTTGCGCCAAACCAACACAAACACACAAACTAAAAATCAATATACCTTGG
ACTCACTGAGGTTGACTTCATTACTCCCGGCCATGAACCTGGCCTTTAGGCCCTCCAAGA
TTCAATAGAACCAAAAACCCTAAAACCCAACAGAGATCTTCCCACAATTACCCACCTCAC
GACTCATCACCACAATTCCAAACCAAAACCACAACCCAACACAGCACCACACAATCAAAC
AAAAAATCTCCACTCTCTCTCTCTCTCTCTCTAGGAGCCACACTTATTTAACCCACCCAA
CAAACAAAATTAAAAATAAAATGAAAATAAAAACGGAAAAGAAAAAAAAAAAAAGAAAAA
AAAGGAGGATCAGAATAACAACAGAAAACAAAACCCTAATCTCTGAGAGTGTGTCTCCGA
GATTAAAAAATCTCTATTAATCTGCCTGCAATAAAACAGAGGAGAGAGA
>L1
NNNNNNNNNNNNNNNNNNNNNNNNNNNNNNNNNNNNNNNNNNNNNNNNNNNNNNNNNNNN
NNNNNNNNNNNNNNNNNNNNNNNNNNNNNNNNNNNNNNNNNNNNNNNNNNNNNNNNNNNN
NNNNNNNNNNNNNNNNNNNNNNNNNNNNNNNNNNNNNNNNNNNNNNNNNNNNNNNNNNNN
NNNNNNNNNNNNNNNNNNNNNNNNNNNNNNNNNNNNNNNNNNNNNNNNNNNNNNNNNNNN
NNNNNNNNNNNNNNNNNNNNNNNNNNNNNNNNNNNNNNNNNNNNNNNNNNNNNNNNNNNN
NNNNNNNNNNNNNNNNNNNNNNNNNNNNNNNNNNNNNNNNNNNNNNNNNNNNNNNNNNNN
NNNNNNNNNNNNNNNNNNNNNNNNNNNNNNNNNNNNNNNNNNNNNNNNNNNNNNNNNNNN
NNNNNNNNNNNNNNNNNNNNNNNNNNNNNNNNNNNNNNNNNNNNNNNNNNNNNNNNNNNN
NNNNNNNNNNNNNNNNNNNNNNNNNNNNNNNNNNNNNNNNNNNNNNNNNNNNNNNNNNNN
NNNNNNNNNNNNNNNNNNNNNNNNNNNNNNNNNNNNNNNNNNNNNNNNNNNNNNNNNNNN
NNNNNNNNNNNNNNNNNNNNNNNNNNNNNNNNNNNNNNNNNNNNNNNNNNNNNNNNNNNN
NNNNNNNNNNNNNNNNNNNNNNNNNNNNNNNNNNNNNNNNNNNNNNNNNNNNNNNNNNNN
NNNNNNNNNNNNNNNNAAATCATATCATATCAAAATTCCAAAGGAACTCAAAACCCGTAC
GAAAATCAGCTAATTCAACTTTTCAATGAGAAAATCACAATCCCAAAACCCAAAATTCAA
AATACAGACAGGATAGAACAAACCCATCAGCAAATCCAAATTTGATCTTCAGAATTCGAT
CAAAATCCCAAACAAAACTGATTAAACCATACGCAACAAAAATTTCAACTTTTAGGAACA
AAAAAGAGGACCGCAAAGGCCACATATTCAAAGAACCAAAAAGGGCAAAACAAACCCATC
AACAAATCCATATCTGGTATCAAAACCCCAAACAGAACCTGGCCCAAACCAAGCTAAAAT
CAACTAAGTTTCAACTTTTCAAAATCAAAATCACCAAAACTCGGAAAACCAACAAAACAA
AACCAACCCATCATTTAATTTTCAAATCGAACCAAATCCCCCAACAAAGCTGCTCAACCT
AACCTCAATCCAGCCAAAAATTCGAGTTTCAAGGAAAAAAAAAAAAGAATCACAATCCCA
ATACCCAAAATTCAACCAACCCACAACAAAAAAATGCGAACTTGATCACCAAACAACAGG
CTTGCGCCAAACCAACACAAACACACAAACTAAAAATCAATATACCTTGGACTCACTGAG
GTTGACTTCATTACTCCCGGCCATGAACCTGGCCTTTAGGCCCTCCAAGATTCAATAGAA
CCAAAAACCCTAAAACCCAACAGAGATCTTCCCACAATTACCCACCTCACGACTCATCAC
CACAATTCCAAACCAAAACCACAACCCAACACAGCACCACACAATCAAACAAAAAATCTC
CACTCTCTCTCTCTCTCTCTCTAGGAGCCACACTTATTTAACCCACCCAACAAACAAAAT
TAAAAATAAAATGAAAATAAAAACGGAAAAGAAAAAAAAAAAAAGAAAAAAAAGGAGGAT
CAGAATAACAACAGAAAACAAAACCCTAATCTCTGAGAGTGTGTCTCCGAGATTAAAAAA
TCTCTATTAATCTGCCTGCAATAAAACAGAGGAGAGAGA
>L2
NNNNNNNNNNNNNNNNNNNNNNNNNNNNNNNNNNNNNNNNNNNNNNNNNNNNNNNNNNNN
NNNNNNNNNNNNNNNNNNNNNNNNNNNNNNNNNNNNNNNNNNNNNNNNNNNNNNNNNNNN
NNNNNNNNNNNNNNNNNNNNNNNNNNNNNNNNNNNNNNNNNNNNNNNNNNNNNNNNNNNN
NNNNNNNNNNNNNNNNNNNNNNNNNNNNNNNNNNNNNNNNNNNNNNNNNNNNNNNNNNNN
NNNNNNNNNNNNNNNNNNNNNNNNNNNNNNNNNNNNNNNNNNNNNNNNNNNNNNNNNNNN
NNNNNNNNNNNNNNNNNNNNNNNNNNNNNNNNNNNNNNNNNNNNNNNNNNNNNNNNNNNN
NNNNNNNNNNNNNNNNNNNNNNNNNNNNNNNNNNNNNNNNNNNNNNNNNNNNNNNNNNNN
NNNNNNNNNNNNNNNNNNNNNNNNNNNNNNNNNNNNNNNNNNNNNNNNNNNNNNNNNNNN
NNNNNNNNNNNNNNNNNNNNNNNNNNNNNNNNNNNNNNNNNNNNNNNNNNNNNNNNNNNN
NNNNNNNNNNNNNNNNNNNNNNNNNNNNNNNNNNNNNNNNNNNNNNNNNNNNNNNNNNNN
NNNNNNNNNNNNNNNNNNNNNNNNNNNNNNNNNNNNNNNNNNNNNNNNNNNNNNNNNNNN
NNNNNNNNNNNNNNNNNNNNNNNNNNNNNNNNNNNNNNNNNNNNNNNNNNNNNNNNNNNN
NNNNNNNNNNNNNNNNNNNNNNNNNNNAAATCATATCATATCAAAATTCCAAAGGAACTC
AAAACCCGTACGAAAATCAGCTAATTCAACTTTTCAATGAGAAAATCACAATCCCAAAAC
CCAAAATTCAAAATACAGACAGGATAGAACAAACCCATCAGCAAATCCAAATTTGATCTT
CAGAATTCGATCAAAATCCCAAACAAAACTGATTAAACCATACGCAACAAAAATTTCAAC
TTTTAGGAACAAAAATGAGGACCGCAAAGGCCACATATTCAAAGAACCAAAAAGGGCAAA
ACAAACCCATCAACAAATCCATATCTGGTATCAAAACCCCAAACAGAACCTGGCCCAAAA
CCAAGCTAAAATCAACTAAGTTTCAACTTTTCAAAATCAAAATCACCAAAACTCGGAAAA
CCAACAAAACAAAACCAACCCATCATTTAATTTTCAAATCGAACCAAATCCCCCAACAAA
GCTGCTCAACCTAACCTCAATCCAGCCAAAAATTCGAGTTTCAAGGAAAAAAAAAAAAGA
ATCACAATCCCAATACCCAAAATTCAACCAACCCACAACAAAAAAATGCGAACTTGATCA
CCAAACAACAGGCTTGCGCCAAACCAACACAAACACACAAACTAAAAATCAATATACCTT
GGACTCACTGAGGTTGACTTCATTACTCCCGGCCATGAACCTGGCCTTTAGGCCCTCCAA
GATTCAATAGAACCAAAAACCCTAAAACCCAACAGAGATCTTCCCACAATTACCCACCTC
ACGACTCATCACCACAATTCCAAACCAAAACCACAACCCAACACAGCACCACACAATCAA
ACAAAAAATCTCCACTCTCTCTCTCTCTCTCTCTAGGAGCCACACTTATTTAACCCACCC
AACAAACAAAATTAAAAATAAAATGAAAATAAAAACGGAAAAGAAAAAAAAAAAAAGAAA
AAAAAGGAGGATCAGAATAACAACAGAAAACAAAACCCTAATCTCTGAGAGTGTGTCTCC
GAGATTAAAAAATCTCTATTAATCTGCCTGCAATAAAACAGAGGAGAGAGA
