# Supplementary material for: Characterization of genes and alleles involved in the control of flowering time in grapevine
Source: PLoS One. 2019 Jul 3;14(7):e0214703. doi: 10.1371/journal.pone.0214703 (PMC6608932; doi:10.1371/journal.pone.0214703)
Supplement: S1 File — (ZIP) [file pone.0214703.s004.zip › VIT_214s0068g01800.fasta]

>E2
ATAATCAATTTTTCTTTTGCCTCGGATAAACATTTTTATGGATTGAGACCATTGTAAGTA
GTTCTGTTAGTTTAGTTTATGAGACGTAACCCAAAGGAAAGGATTGTCATAGGCAACAAC
TTAAAATGCACGTGGTGGTCGCTCAATGTTTGACTTGGATGAGGCTTCATCACTTCTACC
AAACATGATTTTGAACAAAATCATAGTTGTAAAACCTGCATCTAGGCTCCAGGCAGCACG
ACACCATGCTCCAACACCTCGCTTGACTCCAAGTGTTGCTTTTGCATGGAGGTGGTGATT
AGGTGCACAAGGTGCTTGTGTCCGGCTAGGCACGAATTTCCAAACAGGTGTTTCTTCTCC
CGCATTTTTTTCCTTCTTCTTCTTTGACGACTGAGTTGTTAAAGAATCCCGTTTGGGCTA
ATTAAGAAAATATTCTGATGAAATATTTCTAATACATGTACAAGAATACATTATATAGGC
AAATTACAACAGAATAGATAAGGAAATAATCGATAGGAAAAATATCTTTACAGCTATACA
TATATTTACAACTAGGAAATATCTTTACAATTGTACAAATATTCACAACTAGCACCTAGG
ATCTCCCGAGATTTCCAACACTTCCCTTCAAGTTGGCTTGAAAATGTCTTCCATGGCCAG
TCTACTCACTAACTTATCAAATTACTTCTTTGATAGTCCCTTAGTGAGTATATCAATTAC
TTGTTCATTAGTAGGAATGTAGGGCATGCAAATGAGCCATTCCTCCAATTTCTCCTTAAT
AAAATGCTTTTCAACCTCAACATGCTTTGTCCTATCATGTAGGACAAGATTGTAAGCAAT
TGCAATTACTGCCTTATTATCGCAAAACACTTTCATAGGAAGACTACTAGTTACCTTAAG
TTCTTCAAGTAGTGTTTTGATTCAAAGGATCTCACATACACCATGAGAAACTACTCTGAA
TTCCGCTTCTGCACTACTCCTAGCAACTACATTATGCTTTTTACTCTTTCATGTAACCAA
GTTTTCTCTCACAAAAGTGCAATACCCAGAAGTAGATCTCCTATCCGTTAAACTCTCGGC
CCAATCAACATCTATGTAAACTTCAACTCTTAAATAACCCTTGTCTTTAAATAAAAGACC
CTTTGTTGGAGTTCCTTTTAGGTATCTAAGGATCCTATAAACAACATCGAAGTGTTCCTA
TCCTAGTGAGTGCTTGGACTGACTAACCATGTTCACTACAAATGCTATATTTGGACATGT
GTGGGAGAAATAAATTAATGTCTACCAAATGTTGAAATTAGTCTCTATCAACAACATCCT
TGACCTTGTCTGGTTGCAATTTTAAGTTAAGTCAATAGGAATCTTGGTAGCTTTACAACC
CAATAAGCATGTCGTCTTAAGTAAATCCAATACGTACTTCCTCTGGGAAACAAAAATTCC
ATTCTTTGATCTTGCAAATTCCATACCAACAAAATACTTTAAGGTTCTTAAGTCTTTGAT
CTCAAAATCCCGAGCAAGCAACCCTTTCAATCTCTCAATCTCCAAGCTATCATCATCAGT
TAATATAGTATCGTCCACATAAATGATTAAGATAGTAATCTTACCTTCACAAGAATGTTT
AAAGAACACCGTATGATCTACTTGACTCTGAGTATAACAGTGACTTTTCAATGCTTTCCT
AAAGCACTCGAACCAAGCTTTGGGTGACTGCTTGAGTCCATAGAAGGATTTTCCAACTTA
CAAACACTTTGTCTACCTTTTTTCTCTTCAAACCCCAACGGATGGTCCATAAAAACCTCT
TCTTCTAGATTCTCGTTCAAAAAAGCATTTTTCACATTTAGTTGATGCGAAGGCTAGTTT
GACTTGACTATAAGAGAAAATAGAATTGGAATTTAGTTGATATTTGCCATTGGTGTGAAA
GTTTCTTGGTAGTCTATCCCAAATGTCTGAGTGAAGCCCTTTGCCACTAAACGTGCCTTA
TATCTTTCCACACTACCATCAGCTTTGCATTTGATTGTAAACACCCACTTACGGCCCACA
GTCTTCTTTCCCTCTGGCAGTTCTACAATCTCCCATGTTCCATTTCTTTTAAGGGCATTA
ATTTCTTCTAAAAATGTTGTCATCCAATCTGAATGACTAAGAGCTTCCTGAACATTCCTT
GACATAAACAAATTAATAATTTTAAAAGTAAAGGCCCTATGGTTTTCATACAATTTATGG
TAAGATAAAAAATTAGCTATAGTGTGTTTGGTACAAGTTCTAATTCCTTTCCTAAGAGTG
ATAGGAACATTGAGATCGGTGAATTGAATAGGATTATAAGAGGAATCTAATATGCTTGGA
CCTTAAGGAATTTGTGGGGTTGATGATTGACCTTCCAGGATAGCTGGATTCTCTCCAGTA
TTTTGATGAAATTTTCTTATTATATAAGCACGTATTTCAGTAGGATTATTATTATTTTTG
AGTGTTTCTCCCCCTATTTGCAACTCACTATCCTTTGACATAGTTAGACTAGGCTCTCCT
ATTTTTTCTTTATCAAAAAATTTAGTCTCAACAATAAAAAGAGTATCATTAAGAGAAATC
TTTGGCGTTGGAGAATAAATATGCCAAAACTGATCTTCATTTTCTATCTCTCCCTAAAGA
AAAGTTTTGTTAAAAAAATGGGTATTTTCAACAAAATGAACATCCATAGTGTTATGAAAT
TTCCTTGTAATTGGATTGAAACATTTGTAACCCTTTTTATTCGAGGCATAACCAACAAAA
ACACATTTTCAGCCCTAGGGTCTAACTTATTCCTTAGATGACTAGGTATGTAAACATAAG
CAATACAACGAAACACTTTAAAGGATAATTCTATGGCCAACCGATTTATAGGGAATAATT
TTCACAATTACTGCAAGGGTGTATTAGATTTCAAAATATGACTGGGCATTCTATTGATCA
GATAACAAAAAGTTAAAATTGCTTCACCCCACAAATATTTTGGTATATGCATGAAAAACT
TGAGAGACCTAGCCACTTCTAACAAATGACAGTTTTTATGTTTAGCTATACCTTTTTGTT
TGGGTGTGTCCCTACAAGTGGATTGATGGTGAATGCCCTTTTCCTTCATAAAAGTTCCCA
AATAATCATTGAAATATTTAATACCATTATTAGTTTTTAAAATATTGATTTTTATTTGGA
ATTGTATCAACAAAAGCATAGAAATCTTTGAAGATTTATTCAACATCCGATTTATTTTTC
ATCAAGTAAGCCCAACACAGTCAAGTGTGATCATCTATGAATGTCACAAACCATCTTTTT
CCATTCAAATTATGAATTTTAGAAGGCCCCCACACATCACTATGGATTAAATGAAAAGGT
TTTGATAGAGAATATGCCTTTATTTTACAAGAAGTCTAATGATTTTTTGATAAAACGCAA
GCTTCACAATGTAGCAAATTACAATCAACTCCTCTAAATAATCTTAGAAATAAATGTTTT
AAATAAGAAAAACTATAATGTCCTAGTCTAAGATGCCAAAACATTATTCTATCATAAACA
AAAGTAGAACTAACTCTACCACCAAAGCTCTGCACTTATTTATTTTTGAAGACCTTTTCA
TCAAAATAATAGAGACCATCTTGCATCCTAGCACTGCCAATCATCTTCCC
>E1
ATAATCAATTTTTCTTTTGCCTCGGATAAACATTTTTATGGATTGAGACCATTGTAAGTA
GTTCTGTTAGTTTAGTTTATGAGACGTAACCCAAAGGAAAGGATTGTCATAGGCAACAAC
TTAAAATGCACGTGGTGGTCGCTCAATGTTTGACTTGGATGAGGCTTCATCACTTCTACC
AAACATGATTTTGAACAAAATCATAGTTGTAAAACCTGCATCTAGGCTCCAGGCAGCACG
ACACCATGCTCCAACACCTCGCTTGACTCCAAGTGTTGCTTTTGCATGGAGGTGGTGATT
AGGTGCACAAGGTGCTTGTGTCCGGCTAGGCACGAATTTCCAAACAGGTGTTTCTTCTCC
CGCATTTTTTTCCTTCTTCTTCTTTGACGACTGAGTTGTTAAAGAATCCCGTTTGGGCTA
ATTAAGAAAATATTCTGATGAAATATTTCTAATACATGTACAAGAATACATTATATAGGC
AAATTACAACAGAATAGATAAGGAAATAATCGATAGGAAAAATATCTTTACAGCTATACA
TATATTTACAACTAGGAAATATCTTTACAATTGTACAAATATTCACAACTAGCACCTAGG
ATCTCCCGAGATTTCCAACACTTCCCTTCAAGTTGGCTTGAAAATGTCTTCCATGGCCAG
TCTACTCACTAACTTATCAAATTACTTCTTTGATAGTCCCTTAGTGAGTATATCAATTAC
TTGTTCATTAGTAGGAATGTAGGGCATGCAAATGAGCCATTCCTCCAATTTCTCCTTAAT
AAAATGCTTTTCAACCTCAACATGCTTTGTCCTATCATGTAGGACAAGATTGTAAGCAAT
TGCAATTACTGCCTTATTATCGCAAAACACTTTCATAGGAAGACTACTAGTTACCTTAAG
TTCTTCAAGTAGTGTTTTGATTCAAAGGATCTCACATACACCATGAGAAACTACTCTGAA
TTCCGCTTCTGCACTACTCCTAGCAACTACATTATGCTTTTTACTCTTTCATGTAACCAA
GTTTTCTCTCACAAAAGTGCAATACCCAGAAGTAGATCTCCTATCCGTTAAACTCTCGGC
CCAATCAACATCTATGTAAACTTCAACTCTTAAATAACCCTTGTCTTTAAATAAAAGACC
CTTTGTTGGAGTTCCTTTTAGGTATCTAAGGATCCTATAAACAACATCGAAGTGTTCCTA
TCCTAGTGAGTGCTTGGACTGACTAACCATGTTCACTACAAATGCTATATTTGGACATGT
GTGGGAGAAATAAATTAATGTCTACCAAATGTTGAAATTAGTCTCTATCAACAACATCCT
TGACCTTGTCTGGTTGCAATTTTAAGTTAAGTCAATAGGAATCTTGGTAGCTTTACAACC
CAATAAGCATGTCGTCTTAAGTAAATCCAATACGTACTTCCTCTGGGAAACAAAAATTCC
ATTCTTTGATCTTGCAAATTCCATACCAACAAAATACTTTAAGGTTCTTAAGTCTTTGAT
CTCAAAATCCCGAGCAAGCAACCCTTTCAATCTCTCAATCTCCAAGCTATCATCATCAGT
TAATATAGTATCGTCCACATAAATGATTAAGATAGTAATCTTACCTTCACAAGAATGTTT
AAAGAACACCGTATGATCTACTTGACTCTGAGTATAACAGTGACTTTTCAATGCTTTCCT
AAAGCACTCGAACCAAGCTTTGGGTGACTGCTTGAGTCCATAGAAGGATTTTCCAACTTA
CAAACACTTTGTCTACCTTTTTTCTCTTCAAACCCCAACGGATGGTCCATAAAAACCTCT
TCTTCTAGATTCTCGTTCAAAAAAGCATTTTTCACATTTAGTTGATGCGAAGGCTAGTTT
GACTTGACTATAAGAGAAAATAGAATTGGAATTTAGTTGATATTTGCCATTGGTGTGAAA
GTTTCTTGGTAGTCTATCCCAAATGTCTGAGTGAAGCCCTTTGCCACTAAACGTGCCTTA
TATCTTTCCACACTACCATCAGCTTTGCATTTGATTGTAAACACCCACTTACGGCCCACA
GTCTTCTTTCCCTCTGGCAGTTCTACAATCTCCCATGTTCCATTTCTTTTAAGGGCATTA
ATTTCTTCTAAAAATGTTGTCATCCAATCTGAATGACTAAGAGCTTCCTGAACATTCCTT
GACATAAACAAATTAATAATTTTAAAAGTAAAGGCCCTATGGTTTTCATACAATTTATGG
TAAGATAAAAAATTAGCTATAGTGTGTTTGGTACAAGTTCTAATTCCTTTCCTAAGAGTG
ATAGGAACATTGAGATCGGTGAATTGAATAGGATTATAAGAGGAATCTAATATGCTTGGA
CCTTAAGGAATTTGTGGGGTTGATGATTGACCTTCCAGGATAGCTGGATTCTCTCCAGTA
TTTTGATGAAATTTTCTTATTATATAAGCACGTATTTCAGTAGGATTATTATTATTTTTG
AGTGTTTCTCCCCCTATTTGCAACTCACTATCCTTTGACATAGTTAGACTAGGCTCTCCT
ATTTTTTCTTTATCAAAAAATTTAGTCTCAACAATAAAAAGAGTATCATTAAGAGAAATC
TTTGGCGTTGGAGAATAAATATGCCAAAACTGATCTTCATTTTCTATCTCTCCCTAAAGA
AAAGTTTTGTTAAAAAAATGGGTATTTTCAACAAAATGAACATCCATAGTGTTATGAAAT
TTCCTTGTAATTGGATTGAAACATTTGTAACCCTTTTTATTCGAGGCATAACCAACAAAA
ACACATTTTCAGCCCTAGGGTCTAACTTATTCCTTAGATGACTAGGTATGTAAACATAAG
CAATACAACGAAACACTTTAAAGGATAATTCTATGGCCAACCGATTTATAGGGAATAATT
TTCACAATTACTGCAAGGGTGTATTAGATTTCAAAATATGACTGGGCATTCTATTGATCA
GATAACAAAAAGTTAAAATTGCTTCACCCCACAAATATTTTGGTATATGCATGAAAAACT
TGAGAGACCTAGCCACTTCTAACAAATGACAGTTTTTATGTTTAGCTATACCTTTTTGTT
TGGGTGTGTCCCTACAAGTGGATTGATGGTGAATGCCCTTTTCCTTCATAAAAGTTCCCA
AATAATCATTGAAATATTTAATACCATTATTAGTTTTTAAAATATTGATTTTTATTTGGA
ATTGTATCAACAAAAGCATAGAAATCTTTGAAGATTTATTCAACATCCGATTTATTTTTC
ATCAAGTAAGCCCAACACAGTCAAGTGTGATCATCTATGAATGTCACAAACCATCTTTTT
CCATTCAAATTATGAATTTTAGAAGGCCCCCACACATCACTATGGATTAAATGAAAAGGT
TTTGATAGAGAATATGCCTTTATTTTACAAGAAGTCTAATGATTTTTTGATAAAACGCAA
GCTTCACAATGTAGCAAATTACAATCAACTCCTCTAAATAATCTTAGAAATAAATGTTTT
AAATAAGAAAAACTATAATGTCCTAGTCTAAGATGCCAAAACATTATTCTATCATAAACA
AAAGTAGAACTAACTCTACCACCAAAGCTCTGCACTTATTTTTTTTTGAAGACCTTTTCA
TCAAAATAATAGAGACCATCTTGCATCCTAGCACTGCCAATCATCTTCCC
>L1
ATAATCAATTTTTCTTTTGCCTCGGATAAACATTTTTATGGATTGAGACCATTGTAAGTA
GTTCTGTTAGTTTAGTTTATGAGACGTAACCCAAAGGAAAGGATTGTCATAGGCAACAAC
TTAAAATGCACGTGGTGGTCGCTCAATGTTTGACTTGGATGAGGCTTCATCACTTCTACC
AAACATGATTTTGAACAAAATCATAGTTGTAAAACCTGCATCTAGGCTCCAGGCAGCACG
ACACCATGCTCCAACACCTCGCTTGACTCCAAGTGTTGCTTTTGCATGGAGGTGGTGATT
AGGTGCACAAGGTGCTTGTGTCCGGCTAGGCACGAATTTCCAAACAGGTGTTTCTTCTCC
CGCATTTTTTTCCTTCTTCTTCTTTGACGACTGAGTTGTTAAAGAATCCCGTTTGGGCTA
ATTAAGAAAATATTCTGATGAAATATTTCTAATAGATGTACAAGAATACATTATATAGGC
AAATTACAACAGAATAGATAAGGAAATAATCGATAGGAAAAATATCTTTACAGCTATACA
TATATTTACAACTAGGAAATATCTTTACAATTGTACAAATATTCACAACTAGCACCTAGG
ATCTCCCGAGATTTCCAACACTTCCCTTCAAGTTGGCTTGAAAATGTCTTCCATGGCCAG
TCTGCTCACTAACTTATCAAATTACTTCTTTGATAGTCCCTTAGTGAGTATATCAATTAC
TTGTTCATTAGTAGGAATGTAGGGCATGCAAATGAGCCATTCCTCCAATTTCTCCTTAAT
AAAATGCTTTTCAACTTCAACATGCTTTGTCCTATCATGTAGGACAAGATTGTAAGCAAT
TGCAATTACTGCCTTATTATCGCAAAACACTTTCATAGGAAGACTACTAGTTACCTTAAA
TTCTTCAAGTAGTGTTTTGATTCAAAGGATCTCACATACACCATGAGAAACTACTCTGAA
TTCCGCTTCTGCACTACTCCTAGCAACTACATTATGCTTTTTACTCTTTCATGTAACCAA
GTTTTCTCTCACAAAAGTGCAATACCCAGAAGTAGATCTCCTATCCGTTAAACTCTCGGC
CCAATCAACATCTATGTAAACTTCAACTCTTAAATAACCCTTGTCTTTAAATAAAAGACC
CTTTGTTGGAGTTCCTTTTAGGTATCTAAGGATCCTATAAACAACATCGAAGTGTTCCTA
TCCTAGTGAGTGCTTGGATTGACTAACCATGTTCACTACAAATGCTATATTTGGACATGT
GTGGGAGAAATAAATTAATGTCTACCAAATGTTGAAATTAGTCTCTATCAACAACATCCT
TGACCTTGTCTGGTTGCAATTTTAAGTTAAGTCAATAGGAATCTTGGTAGCTTTACAACC
CAATAAGCATGTCGTCTTAAGTAAATCCAATACGTACTTCCTCTGGGAAACAAAAATTCC
ATTCTTTGATTTGCAAATTCCATACCAACAAAATACTTTAAGGTTCTTAAGTCTTTGATC
TCAAAATCCCGAGCAAGCAACCCTTTCAATCTCTCAATCTCCAAGCTATCATCATTAGTT
AATATAGTATCGTCCACATAAATGATTAAGATAGTAATCTTACCTTCACAAGAATGTTTA
AAGAACACCGTATGATCTACTTGACTCTGAGTATAACAGTGACTTTTCAATGCTTTCCTA
AAGCACTCGAACCAAGCTTTGGGTGACTGCTTGAGTCCATAGAAGGATTTTCCAACTTAC
AAACCCCAACGGATGGTCCATAAAAACCTCTTCTAGATTCTCGTTCAAAAAAGCATTTTT
CACATTTAGTTGATGCGAAGGCTAGTTTGACTTGACTATAAGAGAAAATAGAATTGGAAT
TTAGTTGATATTTGCCATTAGTGTGAAAGTTTCTTAGTAGTCTATCCCAAATGTCTGAGT
GAAGCCCTTTGCCACTAAACGTGCCTTATATCTTTCCACACTACCATCAGCTTTGCATTT
GATTGTAAACACCCACTTACAGCCCACAGTCTTCTTTCCCTCTGGCAGTTCTACAATCTC
CCATGTTCCATTTCTTTTAAGGGCATTAATTTCTTCTAAAAATGTTGTCATCCAATCTGA
ATGACTTAAGAGCTTCCTGAACATTCCTTGACATAAACAAATTAATAATTTTAAAAGTAA
AGGCCCTATGGTTTTCATACAATTTATGGTAAGATAAAAAATTAGCTATAGTGTGTTTGG
TACAAGTTCTAATTCCTTTCCTAAGAGTGATAGGAACATTGAGATCGGTGAATTGAATAG
GATTATAAGAGGAATCTAATATGCTTGGACCTTAAGGAATTTGTGGGGTTGATGATTGAC
CTTCCAGGATAGCTGGATTCTCTCCAGTATTTTGATGAAAATTTCTTATTATATAAGCAC
GTATTACAGTAGGATTATTATTATTTTTGAGTGTTTCTCCCCCTATTTGCAACTCACTAT
CCTTTGACATAGTTAGACTAGGCTCTCCTATTTTTTCTTTATCAAAAAATTTAGTCTCAA
CAATAAAAAGAGTATCATTAAGAGAAATCTTTGGCGTTGGAGAATAAATATGTCAAAACT
GATCTTCATTTTCTATCTCTCCCTAAAGAAAAGTTTTGTTAAAAAAATGGGTATTTTCAA
CAAAATGAACATCCATAGTGTTATGAAATTTCCTTGTAATTAGATTGAAACATTTGTAAC
CTTTTTTATTCGAGGCATAACCAACAAAAACACATTTTCAGCCCTAGGGTCTAACTTATT
CCTTAGATGACTAGGTATGTAAACATAAGCAATACAACGAAACACTTTAAAGGATAATTC
TATGACCAATCGATTTATAGGGAATAATTTTCACAATTACTGCAAGGATGTATTAGATTT
CAAAATATGACTGGGCATTCTATTGATCAGTTAACAAAAAGTTAAAATTGCTTCACCCCA
CAAATATTTTGGTATATGCATGAAAAACTTGAGAGACCTAGCCACTTCTAACAAGTGACA
GTTTTTATGTTTAGCTATACCTTTTTGTTTGGGTGTGTCCCTACAAGTGGATTGATGGTG
GATGCCCTTTTCCTTCATAAAAGTTCCCAAATAATCATTGAAATATTTAATACCATTATT
AGTTTTTAAAATATTGATTTTTATTTGGAATTGTATCAACAAAAGCATAGAAATCTTTGA
AGATTTATTCAACATCCGATTTATTTTTCATCAAGTAAGCCCAACACAATCAAGTGTGAT
CATCTATGAATGTCACAAACCATCTTTTTCCATTCAAATTATGAATTTTAGAAGGCCCCC
ACACATCACTATGGATTAAATGAAAAGGTTTTGATAGAGAATATGCCTTTATTTTACAAG
AAGTCTAATGATTTTTTGATAAAACGCAAGCTTCACAATGTAGCAAATTACAATCAACTC
CTCTAAATAATCTTAGAAATAAATGTTTTAAATAAGAAAAACTATAATGTCCTAGTCTAA
GATGCCAAAACATTATTCTATCATAAACAAAAGTAGAACTAACTCTACCACCAAAGCTCT
GCACTTATTTATTTTTGAAGACCTTTTCATCAAAATAATAGAGACCATCTTGCATCCTAG
CACTGCCAATCATCTTCC
