# Supplementary material for: Characterization of genes and alleles involved in the control of flowering time in grapevine
Source: PLoS One. 2019 Jul 3;14(7):e0214703. doi: 10.1371/journal.pone.0214703 (PMC6608932; doi:10.1371/journal.pone.0214703)
Supplement: S1 File — (ZIP) [file pone.0214703.s004.zip › VIT_214s0081g00440.fasta]

>E1
GGAGGCAGTGGAGACATGGTCAGTAGGATAATTAATATCCATGTGGATAACAGAGTGGGT
CAAAACAATGCCATTCCCATCATGAATGAACACTCATCAACTTCTGCGTTTACTTGACTT
TTGGGAGATTTGCAAAACATGTACAGAGAGATATCACTGGAAGAATTCTCCTCATTAATC
ATGTTATAAAACTGATGATTGAGTTAAGGCTGGTCTATAATTTCCAGCAGTGGTAATAAA
ATAACGAGTTGCACAAGTATGCAGCTGTTTAGAAAGAAAGATGACCATGGGTGGTTGCAA
CGCGCAACAAAAAGTCTCATCAGACTTCTCATCCCTGGGAATCTTGCACTCGCGAGGTAG
TTCCTCAGACATAAGACCTAGACTAATCAAACCAGGACCCAACCTGGTACAAACTACTGT
TTCAACCACTCAGTACCTAAGGAATCACTTCCTAGCCACTAAGATCATAAACTAATCAAA
GCCCAACCTGGTACAGGCTGCTTTTTCAAATACTCAGGGAATCACTTCCTAGTCACTAAG
AACATAAACTAATCAAACCCAACCTGGCACAGGCTACTTTGTCGACTAGTCAGTACTCCA
GGGATCACTTCCTAGTCACCAAGATCGCTAATTTAGAAAATCTTAACACTGAAAAATGAC
CTATTCATCTGCATGAACACATGCCTTTCACATCCCACTGAATATAATCTTAACATCTGT
TTCATTAGTATGATTCTCTTAAGCTATTTGACTTCAATATTTACTTGGAAACGATATCAA
ATGGAAAAAGATTACCGATTCAGAAAAATGTAAAGCAAGGTACAAAATACTAGATGGAGA
TATCTCAAAGAAAGAAGTTCTGTTCCTATAGCTAAACTAATGCACACGATCAAATCTAAC
ACTGACATTTGTTCTTGGAGCCAGACAGAAAGCCAAGTACAGATACAGAGTGTTTTCAAG
ATGGGATTATTTGGTGTTTTTAACTATTTAAGTTGAATGATGAAAACACATGACTTCAAC
AATGACAAACCAAATTGGTAAGTATCCTGCTTAATAACCATAGTTTGCTCCATACACCGG
ACCATAGCCTCCAGTGTGGCTTGCATGTGCTGGGTTGGATGCAGGAGATGCATACATCGA
ACCATGAGCTGCATAAGAATTATAGCCTTGGTCAGCAGATCCACCAGCTTGGGCCTGTGC
TGGTGCAGCAGCTTCAGCCATAAAATTCTGCAACACAAACAATCATTATAAGCAGACAAG
TCCAAGTTGATTAGATGTGCATAATGAAGCATTGACAAAGAATAAACAAAATTTTAATGG
AAAAATCAATATTTTTGGTTGAGTAAGATCCCAATAAAACAATAATTAAACAATTCTATA
TTATCAGTAAAAATCAATGATGAAGCTAAATGGAAAAGAATGAAGCCCAACTGTCTGAAT
TGCTGACCACACTTAACATTTCAATAATATATATCCTATTAAAAAAAAATCTTTAATTCT
TTAATTCTAGTACTAAAGTCGGTCCCACCATACCTACTCCCACACGCACCCAAACACCAC
ATACAAGGAGACATCAGAAACAATGATCTAATGTTAAGCAATGTCATTATGCAAATGGAA
ACTGCAATATTAGCAAAGACCAACCAACAACTTGGTATCAAAAACAGGGAGGAAGAGTGC
CTGTATCAGTTGCTGAGCTGCTTGGACTTGGGAAGCAGTTCCATTAATCTCAACAGTCAT
TTCCCCAGGAACACCCCTTGTTTCCTGTATGGTAACAGTTGCCCCACTAGCACGCCTAAT
GTAACTTATACTTGCACCAGCTGTTCCAATAACGGCATCAGCATAAGACAGAGGAATCTG
CATTTGTTGTGTTACCTGCAAAAAATGAGATTATTTCAGAGTTCAAACACTTTTTAGAAG
GAACAGGACTCAGGAAGTGAGAGTGAGCAAAAACTGCTTGTTCAACCAAAATTCGCACAA
CAAATCTGGGGCTATTCAGACTGGCTGAGATGAACTCAAGTTTCAAGCCCAATAGAAAGT
TTAGGCCAATCACGGACTGGTAGCTCAATGTCTCAACTATACTCTCATGCAACCCCTCAG
GAAATTGGGGGAGCAAGTAAACTCAATCCAGCTTGAGATCTATTCATGAATTACACCAAC
TCTACCATGCTCAAGGCAGAAAGAGAACAGAACATAATGCAGTAGTTCTCTGACAGCTAT
CTACACCCTTCCAATAACTAGCTAAAGGAAAATACCCAAAGTATTCCTTAATGTTGTGTA
GGATCACTCCCTCTTGGCGCCTCAGTCCACCACATAACCCCAGGATATAATCAGCAAACC
AATGCCATTGGGCTTCACATAACATGACAACATCATGAGCTGAGCACTACTCCAGCCCAA
GGGCACCATAAGACAATTGCAACCAAGAGTATCTCAAATAAAACATGAAGAAGACCAGAG
TACACAAGTTCTATCAACACCATATTGTCACAACCTACTCAAATGACCCTCCCCATAAGC
TTATATAGAGGGAGGGCAGAAAGCTTCTGAAGACTCCTAGAACCACCTACACTTAACCAT
TGGTGGGAAGAGTGTGGAAGGTTCTAGAAAATGCTAGAGATACCCACACTTCTCTACATC
AAGGGTGGAAGACAAGGGAAGCCTATGGCTTGTTCTAGAGACTTCCAGACATGCCTTGTA
AATACTTGCACATAACTTTTGTATAGAGTCTACTAGAGAATTCTAGAATAGGGGCGAAAC
TTTTGTGGGTTCCAGAGAGTTCCATTGGTGCCTATAAATAGGTGAGGACTTCATTTGGCC
AAGGCACCACCCTAAGAACCTAACCAACCAAGCAAGTGAGCTTCCAAGCACTTGTAAGCA
TCCTTTGAGAGCAATAAAGCTTCCTATTCTTTAAGTATTGCCTACAGTTCTCTTAGCTTC
CAAATCGTGTCTAACTTAGCTTGGCTAACTAAGTACGAGGGAAAGGCTGACTTAGCAACT
TCAAGCGAGATGAGTTGCCTAAGTGCCACACATGAGCTTAGGAAAGGACTAAGTCCATGA
CAATATGCTCAGATAATTTCATAACTTAAAAACTTCAGAATCATTCACAGCAAATATATC
ATTGTTTGAATTATAGATTGGCCCATACAATATTGACATTTATAAAGCACATCAATTTAT
GTTTCCTTATTTCCAATTTTCTAATTACTGATGCCACATGACATCTTTAATTACTGTAAA
TTTTGAACTGTTTCATCAACCATCAATCAGATATCGTAGTCTCCATTTCCAATTACATTT
TTTCCCTAGTACTCTAAATGATTTAATAAATAAAAAATTAAAAAGTAAACAAAAAATTAA
AATAAACCACCAAAAACGAAACAGGAAAATGACCTGTGTGATCATTGATGGTGCAGGTTG
GGCGCTTGATGGTGCATGACCACCCATTGGCACTTCTCTGCCGTATGCAGATATACCCTG
ATGAGGCTGTTTTTCCACTGGAGGGGGTAATTCAGGAGGGGGATAATAACTGTCAAGTTG
CCTTGGAGGGGGCATGTATGGAGGATTAGGTCCAAAACCAGGGCCTCCACTAGCATTTGG
AGGAAGACCTTGAGGTGGACCCCAGGGCTGGTGGGGAGGCATGTGCTCAATCGGAGGATT
CGACATTTGCATCTGAGAGAAAAGTTATAAAAATTTAGTAGAAAGATATTGTTTATTTAA
ATGTTAAACGTAGGTTCTAATGATTCACTGCAACATTTAAGAAAAGAGCAGACTTACTTG
CATTTCAAATAATGGAATTACACTGCGGTCAACTAAAAATTTCCTGAGGTGAGATGCAAT
TAGCTCCACTGCTTTATGCACTCCAATGGGTTCCCCTACTACTTCAACAACCCTATCATC
TTGGAGTGCAAAAATGGGTAGGTCTTCTGCAACAATTCATTTTAAAATTGGAGTTAAGAC
CTATGCAAATTATACTGCAGCTACAAGCAGAAGTAACAAAAGCACAAGATTTAAGAAATG
AATCTATTCTGGCAAAATGATTGTACAAGTTTGTTAAAGCAAGATTTTTTAGCTTAAAAT
GATACGAAAATTAAGACTCTTCTACAGATTCTGGATTTAAAAAAAAAAAAGGTATTAATG
ATAAAGAATTGTTAAGACAGGAATATTTCAATAGAATTCAGAAAGTTACCAAAGGGGTAA
ATGGTACATTCGTTTTCAATCAAACTTAAGGTAAACAGTGCATTGGTTATGTGGAACTAC
GATATGCTTATTCAAAAGCAACTCTCAATTTCTAATTTTAGCAAGGTTAAATCAAATGTC
AGGAAAAAAATGCTTGAATTCAGAGACAAGCAATTTTTAATTGTGAAAAAATGAACAAGT
TTTTAAAAGCGCCACCTACAAGAACAATCAGATTTGAATGAATATGCACCTCAATAAACA
CAATGTGAGTTTTTCAAAAACCATATTACATTAAAGGTTAAATGCTTAAGTAAATTTTTC
ATTACGTCTTTATTAGTAATAGTCACAACGGTGCAAAATTATAGCTAAAATTTCAACTCA
AAAAGAAAGCACCAATGAGAAAGATGACAATAGAATGTTTACTCAACTAGCAAAATGGAA
CAATAGCATAAGAAATAAAATGTAATGAACAACACCTGCTCCAAGAACTCTGACAATACA
ATTAGATGCCTCTTGAATGGATTTTACTGTTCCTCCTTGTTTACCGATTAGGCTTCCTGC
TTGTGAAGCTGCCACAAGCAGACGCGTTGAAACCTTCCCTCCTGGGGGCATGTGAGAAGA
ATCACCTTCTAACCCATCAACAATTCGTTTATGAACCTTCAGAAGGCCATCCATGGCCGG
TGGAAGAGAAGAATCAGGCTCCTCCTTTGCAGATACCATTACCTGTTCAAAAAGAAACAA
ACCACAATATCAGCAGTCAGCACAGGCATTGCATGAATAAATCCTTTCATTCAGATTCAT
GGGCAATATGGTTCATGTAGTACAACAAGTAGATACAAATCTTCTCTTGCAAATATGAGG
CAACAACACAGCTTTGAAGTTCATGGAAGTTGGCCACAAATCATTTGACAAGTCTTGTCA
AATCAGAACCATATTGAACACTAAATATTCAGTAAAAAAGATAGGACTTCCAAATCAAAT
TTACAGCCACCAAACTGAAACAATATATCCCAGCTACACAGACTTGGCTACAGAAAATCC
ATTTCCGTGTTCAAGAAATCCAAATAGCAAAGTGTGATATTGATGAGCGATGACTCCACA
TAAAGTATCCTTATGAGTGTTGATTCTAAAACTTGATACCTCCCCAATGACAATTGGTAT
AAATTTGAGATCATACGACTTGTCTTCCTTAGTGGAGGAGAAAAAGACAGTATTGACCCA
CAAACTAGGATGGGAAAACCTAGTATAGCCTTACTTCAGAACCTTCCACTAGGCTTGAAA
AGTGTCTGGACTTATGATCATTCTACTAAGGATATCCATTGTCACCACCATGAACAGCAA
AGAGGGCAAAGAATCTCCTATGTCCTCTTGAAGCATTTACAACTCCTCAGCTTTCCTATT
AAGCAAAACTGAGTAGCTTGCCAAGGATAGGTGACTCTGGTCACTGATACCTCAAAACAC
AAAGATTTCCCTACTCAGGAAATGATCTAGGAAATCAAAGTCAACATGCTTGTCAGCTTT
CTTAGAACCCACTTCACAAAGCAACCACTCTTCCCTTAAACCAGACATTTAAAGGAAGCC
CCTTAATCTAGAGATATCATTTATCTAAGAAACTCAAGTCATCCAAAAGGACCTTGATAA
TAACTTTGTGAAGGTAGTAACCAGGCAAATAGGTATAAAAAAACTTAACCAAATAGGATC
TCTTAGGGAAGAAAGCCAATGAAGGTAAACTTAATCACCCCCATCAGCATGAAATCCAAT
GAAGACTTTTAAAATATCTTTCCTTAAAGCTTACCTGACAGCTTTGAAAAATAGATCATG
AAAAATGACCGGGGCCATGAAGCCATTTCACAAAAGGCCTTTCTGATCACCTACCACTAC
TCTCCTTAGAGATCTGGAAACTGATCCAAAACCAAAGCCTAAATTAACACCCTTGTTACA
ACAAGAGAAAAACTTCTTAATTTCCCTAACAATCAAGACCTAATCATCTATAGAACAACC
TTCATTCGGTTGGATAGACAAACTCTTTCCACATTTTGCCAATCAAAAATGACGTTTCCC
ATATTCTACCATTTATGACTATATCATTTCACCCTAGACTTTCATAGCCAAACAATTTTT
CCTGTGGCAAAATGTCCTCAAATTCTACTCTGCACCGAATTTTAAGGGATATCACATCCT
CTATCATTTGACCCAAATCTTCAATACCAATTTCTCTATGACCAACAAGGATTTTAAGGA
ACTTTTTCCTTTTCTTCAATGAAAGAAATTCAAAAGAATAAGACATGAAGAAGTTTGAGG
CTATGGAAGTAGCATTAGTAGTTGTTAAATAATTCCAAAGGCAATTAATCCAAAACATAT
GCTAAAATCCTACTTAAACAATTTGCAACCATAAAATAAGAATTCAACTAAATCTTAGGA
TAAAGCATGAGTAATGCGACTGAATTGAGAGTTGACAAATTCATCATCTACAAGCAAAGA
ACAAGGCATACATTTCCTCCTTCGTCTTTCAAAATTTTCCAAAGATAATTTTTTTATTTT
AAGTTATGACATCTCTCAAGGGATTAAGGATTTTCTATTTTCTCTAAACTAGAAATAAAA
CAGAATTTTACTTTTCCAATATTATATGTTTCGCATTCAAGAGGGATCATTTTCTTGTAA
CAAATGATGTTAGTTATAATACTACTGATTTAATGTTGCTTTTAACAAATGAGATTCTTT
TATGTTCTTCATAATGCGCGGCAAGACATCAATCATCTAAGTTCTGAAGTTACCCGATAG
AACGCAGAGCTTCTTGATACGGATGATCGTACAAGATGTGTCTGTGTTTATTCAGAACAA
CTTTTCAGCACTTCTAATGCTCAATGATGATCCCTGCAATCTGGATCTTTGATTCTTCAA
ATTTTGGATCATAAAGATGATTGATTTGTGCCTTAAAATTTGCGGACAGAACCTGCACAG
ATTCATTCTTGTTATTTCAATAAAAGGGACCTTTACTCATTTTATGTGTTGCTTGTATTG
GCGTTCCTTTTCTTTTTGTTTTTTTTTTTTTTTCTTATTGAATATTCTTAAGCATAATAC
ATGTCGGGTATTAATCATGTCTTAATACATGTTTGTACCCAATCCCATCTCTTCTTATTT
CTCTTCGACTATTTTCATGCTCAACAATCATAGACTTTAAACTTTACAAAGTAGCAACGG
AACCAAGTGACAACATGTGCCTATATAAGGAATTACTTAAGCTTGGCATAGAAGGGTTTC
CGTCCTCTTCGTGTTTAACAGATATATCATGCCTCCTCTCCAAGTATGTATAAATGAATT
CCTAGAATTTCAGACAGAAAAAGGAGCTAAAATTCTGTCAATTGAAAAGATTGATTGGTT
GGACAAATCAACACTTTTGAGTTTGTTGATGTAACCTCTGTTGATTATAACTAACCTATG
ATCCCTTTCCTCCATTCTTTGGCTATAGCAAATGAGTAAAGGGTAATAAAGAAATATGAC
CTGATTATAGAACCTTATAAACCCAACCATGCAAGACACACTTGTTTATATCAGGCCTCA
GTTTTGCTATGCAATGGACTACTATTGTTTACTTCGGTTATAATGCCTATAAGTTTACTT
GTAAATGATATTTCTTTAATTCCTCTTTTATCAAGCTTTCAAGTAAATTTATAATTAAGG
ACATTCTAGTTAAAGTTTAAGAAGCTTCCTAGCTCATCATGAACACAGTTATCTTTACAT
CCTGACATCACCATGAAGCTGAAATTATCAATCAATAAAGAAATAAGGATCACATGGGGA
TCTAGAGAAAGTGAGTGTTACAAAATTTCAAAAATTAACAAACAATGAAATCCAATCGAA
GTTGATATCTTATTTGCTTTCTTATGTAAATTTTGGTTAAGAAAGTAGCAAAGTAAGAAG
AAATTGAAATGATCTTCCCAGAAATTGCACTATCTGGCCTAAACTGTAATTTGAAGACAG
TAAAAAAGGAGAAGCACCATGTAAACACTTGGTAAAGTAGCAATCTGATGTACAAAAAGA
CCCATCATGGTGGCTCAACCAAATAACCAATGAAAAGTGAAAATTAACCAGTACTGCCC
>E2
GGAGGCAGTGGAGACATGGTCAATAGGATAATTAATATCCATGTGGATAACAGAGTGGGT
CAAAACAACGCCATTCCCATCATGAATGAACACTCGTTAACTTCTGCGTTTACTTGACTT
TTGGGAGATTTGCAAAACATGTACAGAGATATCACTGGAAGAATTCTCTTCTCATTAATC
ATGTTATAAAACTGATGATTGAGTTAAGGCTGGTCTATAATTTCCAGCAGTGGTAATAAA
ATAACAAGTAGCACAAGTATGCAGCTGTTTAGAAAGAAAGATGACCATGGGTGGTTGCAA
CACGCAACAAAAGGTCTCATCAGACTTCTCATCCCTGGGAATCTTGCACTCGCTAGGTAG
ACTAATCAAATCAGGACCACTCAATATTTAAGGAATCACTTCCTAGTCACTAAGATCATA
AACTAATCAAAGCCCAACCTGGTACAGGCTGCTTTTTCAAATACTCAGGGAATCACTTCC
TAGTCACTAAGAACATAAACTAATCAAACCCAACCTGGCACAGGCTGCTACTTTGTCGAC
TAGTTAGTACTCCAGGGATCACTTCCTACTCACCAAGATCGCTAATTTAGAAAATCTTAA
CACTGAAAAATGACCTATTCATCTGCATGAGCACATGCCTTTCACATCCCACTGAATATA
ATCTTAACATCTGTTTCATTAGTATGATTCTCTTAAGCTATTGACTTCAATATTTACTTG
GAAACGATATCAAATGGAAAAAGATTACCGATTCAGAAAAATGTAAAGCAAGGTACAAAG
TACTAGATGAAGATATCTCAAAGAAAGAAGTTCTGTTCCTATAGCTAAACTAATGCACAC
GATCAAATCTAACACTGACATTTGTTCTTGGAGCCAGACAGAAAGCCAAGTACAGATACA
GAGTGTTTTCAAGATGGGATTATTTGGTGTTTTTAACTATTTAAGTTGAATGATGAAAAC
ACATGACTTCAACAATGACAAACCAAATTGGTAAGTATCCTGCTTAATAACCATAGTTTG
CTCCATACACCGGACCATAGCCTCCAGTGTGGCTTGCATGTGCTGGGTTGGATGCAGGAG
ATGCATACATCGAACCATGAGCTGCATAAGAATTATAGCCTTGGTCAGCAGATCCACCAG
CTTGGGCCTGTGCTGGTGCAGCAGCTTCAGCCATAAAATTCTGCAACACAAACAATCATT
ATAAGCAGACAAGTCCAATTTGATTAGATGTGCATAATGAAGCATTGACAAAGAACAAAC
AAAATTTTAATGGAAAAATCAATATTTTTGGTTGAGTAAGATCCCAATAAAACAATAATT
AAACAATTCTATATTATCAGTAATAATCAATGATGAAGCTAAATGGAAAAGAATGAAGCC
CAACTGTCTGAATTGCTGACCACACTTAACATTTCAATAATATATATCCTATTAAAAAAA
AATCTTTAATTCTTTAATTCTAGTACTAAAGTCGGTCCCACCATACCTACCCCCACACGC
ACCCAAACACCACATACAAGGAGACATCAGAAACAATGATTTAATGTTAAGCAATGTCAT
TATGCAAATGGAAATTGCAATATTAGCAAAGACAAACCAACAACTTGGTATCAAAAACAG
GGAGGAAGAGTGCCTGTATCAGTTGCTGAGCTGCTTGGACTTGGGAAGCAGTTCCATTGA
TCTCAACAGTCATTTCCCCAGGAACACCCCTTGTTTCCTGTATGGTAACAGTTGCCCCAC
TAGCACGCCTAATGTAACTTATACTTGCACCAGCTGTTCCAATAACGGCATCAGCATAAG
ACAGAGGAATCTGCATTTGTTGTGTTACCTGCAAAAAATGAGATTATTTCAGAGTTCAAA
CACTTTTTAGAAGGAACAGGACTCAGGAAGTGAGAGTGAGCAAAAACTGCTTGTTCAACC
AAAATTCGCACAACAAATCTGGGGCTATTCAGACTGGCTGAGATGAACTCAAGTTTCAAG
CTCAATAGAAAGTTTAGGCCAATCACGGACTGGTAGCTCAATGTCTCAACTATACTCTCA
TGCAACCCCTCAGGAAATTGGGGGAGCAAGTAAACTCAATCCAGCTTGAGATCTATTCAT
GAATTACACCAACTCTACTATGCTCAAGGCAGAAAGAGAACAGAACATAATGCAGTAGTT
CTCTGACAGCTATCTACACCCTTCCAATAACTAGCTAAAGGAAAATACCCAAAGTATTCC
TTAATGTTGTGTAGGATCACTCCCTCTTGGCACCTCAGTCCACCACATAACCCCAGGATA
TAATCAGCAAACCAATGCCGTTGGGCTTCACATAACATGACAACATCATGAGCTGAGCAC
TACTCCAGCCCAAGGGCACCATAAGACAATTGCAACCAAGAGTATCTCAAATAAAACATG
AAGAAGACCAGAGTACACAAGTTCTATCAACACCATATTGTCACGACCTACTCAAATGAC
CCTCCCCATAAGCTTATATAGAGGGCAGAAAGCTTCTGAAGACTCCTAGAACCACCTACA
CTTAACCATTGGTGGGAAGAGTGTGGAAGGTTCTAGAAAAGGCTAGAGATACCCACACTT
CTCTACATCAAGGGTGGAAGACAAGGGAAGCCTATGGGATGTTCTAGAGACTTCTAGACA
TGCCTTGTAAATACTTGCACATAACTTTTGTATAGAGTCTACTAGAGAATTCTAGAATAG
GGGCGAAACTTTTGTGGGTTCCAGAGAGTTCCATTGGTGCCTATAAATAGGTGAGGACTT
CATTTGGCCAAGGCACCACCCTAAGAACCTAACCAACCAAGCAAGTGAGCTTCCAAGCAC
TTGTAAGCATCCTTTGAGAGCAATAAAGCTTCCTATTCTTTAAGTATTGCCTACGGTTCT
CTTAGCTTCCAAATCGTGTCTAACTTAGCTTGGCTAACTAAGTACGAGGGAAAGGCTAAC
TTAGCAACTTCAAGCGAGATGAGTTGCCTAAGTGCCACACATGAGCTTAGGAAAGGACTA
AGTCCATGACAATATGCTCAGATAATTTCATAACTTAAAAACTTCAGAATCATTCACAGC
AAATATATCATTGTTTGAATTATAGATTGGCCCATACAATATTGACATTTATAAAGCACA
TCAATTTATGTTTCCTTATTTCCAATTTTCTAATTACTAATGCCACATGACATCTTTAAT
TACTGCAAATTTTGAACTGTTTCATCAACCATCAATCAGATATCGTAGTCTCCATTTCCA
ATTACATTTTTTCCCTAGTACTCTAAATGATTTAATAAATAAAAAATTAAAAAGTAAACA
AAAAATTAAAATAAACCACCAAAAACGAAACAGGAAAATGACCTGTGTGATCATTGATGG
TGCAGGTTGGGCGCTTGATGGTGCATGACCACCCATTGGCACTTCTCTGCCGTATGCAGA
TATACCCTGATGAGGCTGTTTTTCCACTGGAGGGGGTAATTCAGGAGGGGGATAATAACT
GTCAAGTTGCCTTGGAGGGGGCATGTATGGAGGATTAGGTCCAAAACCAGGGCCTCCACT
AGCATTTGGAGGAAGACCTTGAGGTGGACCCCAGGGCTGGTGGGGAGGCATGTGCTCAAT
CGGAGGATTCGACATTTGCATCTGAGAGAAAAGTTATAAAAATTTAGTACAAAGATATTG
TTTATTTAAATGTTAAACGTAGGTTCTAATGATTCACTGCAACATTTAAGAAAAGAGCAG
ACTTACTTGCATTTCAAATAATGGAATTACACTGCGGTCAACTAAAAATTTCCTGAGGTG
AGATGCAATTAGCTCCACTGCTTTATGCACTCCAATGGGTTCCCCTACTACTTCAACAAC
CCTATCATCTTGGAGAGCAAAAATGGGTAGGTCTTCTGCAACAATTCATTTTAAAATTGG
AGTTAAGACCTATGCAAATTATACTGCAGCTACAAGCAGAAGTAACAAAAGCACAAGATT
TAAGAAATGAATCTATTCTGGCAAAATGATTGTACAAGTTTGTTAAAGCAAGATTTTTTA
GCTTAAAATGATACGAAAATTAAGACTCTTCTACAGATTCTGGATTTAAAAAAAAAAAAG
GTATTAATGATAAAGAATTGTTAAGACAGGAATATTTCAATAGAATTCAGAAAGTTACCA
AAGGGGTAAATGGTACATTGGTTTTCAATCAAACTTAAGGTAAACAGTGCATTGGTTATG
TGGAACTACGATATGCTTATTCAAAAGCAACTCTCAATTTCTAATTTTAGCAAGGTTAAA
TCAAATGTCAGGAAAAAAATGCTTGAATTCAGAGACAAGCAATTTTTAATTGTGAAAAAT
TGAACAAGTTTTTAAGAGCGCCGCATACAAGAACAATCAGATTTTAATGAATATGCACCT
CAATAAACACAATGTGAGTTTTTCAAAAACCATATTACATTAAAGGTTAAATGCTTAAGT
AAATTTTTCATTACGTCTTTATTAGTAATAGTCACAACGGTGCAAAATTATAGCTAAAAT
TTCAACTCAAAGAAAGCACCAATGAGAAAGATGACAATAGAATGTTTACTCAACTAGCAA
AATGGAACAATAGCATAAGAAATAAAATGTAATGAACAACACCTGCTCCAAGAACTCTGA
CAATACAATTAGATGCCTCTTGAATGGATTTTACTGTTCCTCCTTGTTTACCGATTAGGC
TTCCTGCTTGTGAAGCTGCCACGAGCAGACGCGTTGAAACCTTCCCTCCTGGGGGCATGT
GAGAAGAATCACCTTCTAACCCATCAACAATTCGTTTATGAACCTTCAGAAGGCCATCCA
TGGCCGGTGGAAGAGAAGAATCAGGCTCCTCCTTTGCAGATACCATTACCTGTTCAAAAA
GAAACAAACCACAATATCAGCAGTCAGCACAGGCATTGGATGAATAAATCCTTTCATTCA
GATTCATGGGCACCTATATATCATGTAGTACAACAAGTAGATACAAATCTTCTCTTGCAA
ATATAAGGCAACAACACAGCTTTGAAGTTCATGGAAGTTGGCCATAAATCATTTGACAAG
TCTTGTCAATCAAAAATCAGAACCATATTGAACACTAAATATTCAGTAAAAAAGATAGGA
CTTCCAAATCAAATTTACAGCCACCAAACTGAAACAATATATCCCAGCTACACAGACTTG
GCTACAGAAAATCCATTTCCGTGTTCAAGAAATCCAAATAGCAAAGTGTGATATTGATGA
GCGATGACTCCACATAAAGTATCCTTATGAGTGTTGATTCTAAAACTTGATACCTCACCA
ATGACAATTGGTATAAATTTGAGATCATACGACTTGTCTTCCTTAGTGGAGGAGAAAAAG
ACAGTATTGACCCACAAACTAGGATGGGAAAACCTAGTATAGCCTTACTTCAGAACCTTC
CACTAGGCTTGAAAAGCGTCTGGACTTATGATCATTCTACTAAAGGATATCCACTGTCAC
CACCATGAACAGCAAAGAGGGCAAAGAATCTCCTATGTCCTCTTGAAGCATTTACAACTC
CTCAGCTTTCCTATTAAGCAAAACTGAGTAGCTTGCCAAGGATAGGTGACTCTGGTCACT
GATACCTCAAAACACAAAGATTTCCCTACTCAGGAAATGATCTAGGAAATCAAAGTCAAC
ATGCTTGTCAGCTTTCTTAGAACCCACTTCACAAAGCAACCACTCTTCCCTTAAACCAGA
CATTTAAAGGAAGCCCCTTAATCTAGAGATATCATTTATCTAAGAAACTCAAGTCATCCA
AAAGGACCTTGATAATAACCTTTGTGAAGGTAGTAACCAGGCAAATAGGTATAAAAAAAC
TTAACCAAATAGGATCTCTTAGGGAAGAAAGCCAATGAAGGTAAACTTAATCACCCCCAT
CAGCACGAAATCCAATGAAGACTTTTAAAATATCTTTCCTTAAAGCTTACCTGACAGCTT
TGAAAAATAGATCATGGAAAATGACCGGGGCCATGAAGCCATTTCACAAAAGGCCTTTCT
GATCACCTAGCACTACTCTCCTTAGAGATCTGGAAACCGATCCAAAACCAAAGCCTAAAT
TAACACCCTTGTTACAACGAGAGAAAAACTTCTTAATTTCCCTAACAATCAAGACCTAAT
CATCTATAGAACAACCTTCATTTGGTTGGATAGACAAACTCTTTCCACATTTTGCCAATC
AAAAATGATGTTTCCCATATTCTACCATTTATGACTCTATATCATTTCACCCTAGACTTT
CGTAGCCAAACGATTTTTCCTGTGGCAAAATATCCTCAAATTCTACTCTGCACCGAATTT
TAAGGGATATCACATCCTCTATCATTTGACCCAAATCTTCAATACCAATTTCTCTATGAC
CAACAAGGATTTTAAGGAACTTTTTCCTTTTCTTCAATGAAAGAAATTCAAAAGAATAAG
GCATGAAGAAGTTTGAGGCTATGGAAGTAGCATTAGTAGTTGTTAAATAATTCCAAAGGC
AATTAATCCAAAACATACGCTAAAATCCTACTTAAACAATTTGCAACCATAAAATAAGAA
TTCAACTAAATCTTAGGATAAAGCATGAGTAATGCGACTGAATTGAGAGTTGACAAATTC
ATCATCTACAAGCAAAGAACAAGGCATACATTTCCTCTTTCGTCTTTCAAAATTTTCCAA
AGATAATTTTTTTATTTTAAGTTATGACATCTCTCAAGGGATTAAGGATTTTCTATTTTC
TCTAAACTAGAAATAGAACAGAATTTTACTTTTCCAATATTATATGTTTCGCATTCAAGA
GGGATCATTTTCTTGTAACAAATGATGTTAGTTATAATACTACTGATTTAATGTTGCTTT
TAACAAATGAGATTCTTTTATGTTCTTCATAATGCGCGGCAAGACATCAATCATCTAAGT
TCTGAAGTTACCCGATAGAACGCAGAGCTTCTTGATACGGATGATCGTACAAGATGTGTC
TGTGTTTATTCAGAACAACTTTTCAGCACTTCTAATGCTCAATGATGATCCCTGCAATCT
GGATCTTTGATTCTTCAAATTTTGGATCATAAAGATGATTGATTTGGGCCTTAAAATTTG
CGGACAGAACCTGCACAGATTCATTCTTGTTATTTCAATAAAAGGGACCTTTACTCATTT
TATGTGTTGCTTGTATTGGCGTTCCTTTTCTTTTTGTTTTTTTTTTTTTTTCTTATTGAA
TATTCTTAAGCATAATACATGTCGGGTATTAATCATGTCTTAATACATGTTTGTACCCAA
TCCCATCTCTTCTTATTTCTCTTCGACTATTTTCATGCTCAACAATCATAGACTTTAAAC
TTTACAAAGTAGTAACGGAAACCAAGTGACAACATGTGCCTATATAAGGAATTACTTAAG
CTTGGCATAGAAGGGTTTCCGTCCTCTTCGTGTTTAACAGATATATCATGCCTCCTCTCC
AAGTATGTATAAATGAATTCCTAGAATTTCAGACAGAAAAAGGAGCTAAAATTCTGTCAA
TTGAAAAGATTGATTGGTTGGACAAATCAACACTTTTGAGTTTGTTGATGTAACCTCTGT
TTATTATAACTAACCTATGATCCCTTTCCTCCATTCTTTGGCTATAGCAAATGAGTAAAG
GGTAATAAAGAAATATGACCTGATTCATAAACCCAACCATGCAAGACACACTTGTTTATA
TCAGGCCTCAGTTTTGCTATGCAATGGACTACTATTGTTTACTTCGGTTATAATGCCTAT
AAGTTTACTTGTAAATGATATTTCTTTAATTCCTCTTTTATCAAGCTTTCAAGTAAATTT
ATAATTAAGGACATTCTAGTTAAAGTTTAAGAAGCTTCCTAGCTCATCATGAACACAGTT
ATCTTTACATCCTGACATCACCATGAAGCTGAAATTATCAATCAATAAAGAAATAAGGAT
CACATGGGGATCTAGAGAAAGTGAGTGTTACAAAATTTCAAAAATTAACAAACAATGAAA
TCCAATCGAAGTTAATATCTTATTTGCTTTCTTATGTAAATTTTGGTTAAGAAAGTAGCA
AAGTAAGAAGAAATTGAAATGATCTTCCCAGAAATTGCACTATCTGGCCTAAACTGTAAT
TTGAAGACAGTAAAAAAGGAGAAGCACCATGTAAACACTTGGTAAAGTAGCAATCTGATG
TACAAAAAGACCCATCATGGTGGCTCAACCAAATAACCAATGAAAAGTGAAAATTAACCA
GTACTGCC
>L2
GGAGGCAGTGGAGACATGGTCAGTAGGATAATTAATATCCATGTGGATAACAGAGTGGGT
CAAAACAATGCCATTCCCATCATGAATGAACACTCATCAACTTCTGCGTTTACTTGACTT
TTGGGAGATTTGCAAAACATGTACAGAGAGACATCACTGGAAGAATTCTCCTCATTAATC
ATGTTATAAAACTGATGATTGAGTTAAGGCTGGTCTATAATTTCCAGCAGTGGTAATAAA
ATAACGAGTTGCACAAGTATGCAGCTGTTTAGAAAGAAAGATGACCATGGGTGGTTGCAA
CGCGCAACAAAAAGTCTCATCAGACTTCTCATCCCTGGGAATCTTGCACTCGCGAGGTAG
TTCCTCAGACATAAGACCTAGACTATTCAAACCAGGACCCAACCTGGTACAAACTACTGT
TTCAACCACTCAGTACCTAAGGAATCACTTCCTAGCCACTAAGATCATAAACTAATCAAA
GCCCAACCTGGTACAGGCTGCTTTTTCAAATACTCAGGGAATCACTTCCTAGTCACTAAG
AACATAAACTAATCAAACCCAACCTGGCACAGGCTACTTTGTCGACTAGTCAGTACTCCA
GGGATCACTTCCTAGTCACCAAGATCGCTAATTTAGAAAATCTTAACACTGAAAAATGAC
CTATTCATCTGCATGAACACATGCCTTTCACATCCCACTGAATATAATCTTAACATCTGT
TTCATTAGTATGATTCTCTTAAGCTATTGACTTCAATATTTACTTGGAAACGATATCAAA
TGGAAAAAGATTACCGATTCAGAAAAATGTAAAGCAAGGTACAAAATACTAGATGGAGAT
ATCTCAAAGAAAGAAGTTCTGTTCCTATAGCTAAACTAATGCACACGATCAAATCTAACA
CTGACATTTGTTCTTGGAGCCAGACAGAAAGCCAAGTACAGATACAGAGTGTTTTCAAGA
TGGGATTATTTGGTGTTTTTAACTATTTAAGTTGAATGATGAAAACACATGACTTCAACA
ATGACAAACCAAATTGGTAAGTATCCTGCTTAATAACCATAGTTTGCTCCATACACCGGA
CCATAGCCTCCAGTGTGGCTTGCATGTGCTGGGTTGGATGCAGGAGATGCATACATCGAA
CCATGAGCTGCATAAGAATTATAGCCTTGGTCAGCAGATCCACCAGCTTGGGCCTGTGCT
GGTGCAGCAGCTTCAGCCATAAAATTCTGCAACACAAACAATCATTATAAGCAGACAAGT
CCAAGTTGATTAGATGTGCATAATGAAGCATTGACAAAGAATAAACAAAATTTTAATGGA
AAAATCAATATTTTTGGTTGAGTAAGATCCCAATAAAACAATAATTAAACAATTCTATAT
TATCAGTAAAAATCAATGATGAAGCTAAATGGAAAAGAATGAAGCCCAACTGTCTGAATT
GCTGACCACACTTAACATTTCAATAATATATATCCTATTAAAAAAAAATCTTTAATTCTT
TAATTCTAGTACTAAAGTCGGTCCCACCATACCTACTCCCACACGCACCCAAACACCACA
TACAAGGAGACATCAGAAACAATGATCTAATGTTAAGCAATGTCATTATGCAAATGGAAA
CTGCAATATTAGCAAAGACCAACCAACAACTTGGTATCAAAAACAGGGAGGAAGAGTGCC
TGTATCAGTTGCTGAGCTGCTTGGACTTGGGAAGCAGTTCCATTAATCTCAACAGTCATT
TCCCCAGGAACACCCCTTGTTTCCTGTATGGTAACAGTTGCCCCACTAGCACGCCTAATG
TAACTTATACTTGCACCAGCTGTTCCAATAACGGCATCAGCATAAGACAGAGGAATCTGC
ATTTGTTGTGTTACCTGCAAAAAATGAGATTATTTCAGAGTTCAAACACTTTTTAGAAGG
AACAGGAGTCAGGAAGTGAGAGTGAGCAAAAACTGCTTGTTCAACCAAAATTCGCACAAC
AAATCTGGGGCTATTCAGACTGGCTGAGATGAACTCAAGTTTCAAGCCCAATAGAAAGTT
TAGGCCAATCACGGACTGGTAGCTCAATGTCTCAACTATACTCTCATGCAACCCCTCAGG
AAATTGGGGGAGCAAGTAAACTCAATCCAGCTTGAGATCTATTCATGAATTACACCAACT
CTACCATGCTCAAGGCAGAAAGAGAACAGAACATAATGCAGTAGTTCTCTGACAGCTATC
TACACCCTTCCAATAACTAGCTAAAGGAAAATACCCAAAGTATTCCTTAATGTTGTGTAG
GATCACTCCCTCTTGGCGCCTCAGCCCACCACATAACCCCAGGATATAATCAGCAAACCA
ATGCCATTGGGCTTCACATAACATGACAACATCATGAGCTGAGCACTACTCCAGCCCAAG
GGCACCATAAGACAATTGCAACCAAGAGTATCTCAAATAAAACATGAAGAAGACCAGAGT
ACACAAGTTCTATCAACACCATATTGTCACAACCTACTCAAATGACCCTCCCCATAAGCT
TATATAGAGGGAGGGCAGAAAGCTTCTGAAGACTCCTAGAACCACCTACACTTAACCATT
GGTGGGAAGAGTGTGGAAGGTTCTAGAAAATGCTAGAGATACCCACACTTCTCTACATCA
AGGGTGGAAGACAAGGGAAGCCTATGGCTTGTTCTAGAGACTTCCAGACATGCCTTGTAA
ATACTTGCACATAACTTTTGTATAGAGTCTACTAGAGAATTCTAGAATAGGGGCGAAACT
TTTGTGGGTTCCAGAGAGTTCCATTGGTGCCTATAAATAGGTGAGGACTTCATTTGGCCA
AGGCACCACCCTAAGAACCTAACCAACCAAGCAAGTGAGCTTCCAAGCACTTGTAAGCAT
CCTTTGAGAGCAATAAAGCTTCCTATTCTTTAAGTATTGCCTACAGTTCTCTTAGCTTCC
AAATCGTGTCTAACTTAGCTTGGCTAACTAAGTACGAGGGAAAGGCTGACTTAGCAACTT
CAAGCGAGATGAGTTGCCTAAGTGCCACACATGAGCTTAGGAAAGGACTAAGTCCATGAC
AATATGCTCAGATAATTTCATAACTTAAAAACTTCAGAATCATTCACAGCAAATATATCA
TTGTTTGAATTATAGATTGGCCCATACAATATTGACATTTATAAAGCACATCAATTTATG
TTTCCTTATTTCCAATTTTCTAATTACTAATGCCACATGACATCTTTAATTACTGTAAAT
TTTGAACTGTTTCATCAACCATCAATCAGATATCGTAGTCTCCATTTCCAATTACATTTT
TTCCCTAGTACTCTAAATGATTTAATAAATAAAAAATTAAAAAGTAAACAAAAAATTAAA
ATAAACCACCAAAAACGAAACAGGAAAATGACCTGTGTGATCATTGATGGTGCAGGTTGG
GCGCTTGATGGTGCATGACCACCCATTGGCACTTCTCTGCCGTATGCAGATATACCCTGA
TGAGGCTGTTTTTCCACTGGAGGGGGTAATTCAGGAGGGGGATAATAACTGTCAAGTTGC
CTTGGAGGGGGCATGTATGGAGGATTAGGTCCAAAACCAGGGCCTCCACTAGCATTTGGA
GGAAGACCTTGAGGTGGACCCCAGGGCTGGTGGGGAGGCCTGTGCTCAATCGGAGGATTC
GACATTTGCATCTGAGAGAAAAGTTATAAAAATTTAGTAGAAAGATATTGTTTATTTAAA
TGTTAAACGTAGGTTCTAATGATTCACTGCAACATTTAAGAAAAGAGCAGACTTACTTGC
ATTTCAAATAATGGAATTACACTGCGGTCAACTAAAAATTTCCTGAGGTGAGATGCAATT
AGCTCCACTGCTTTATGCACTCCAATGGGTTCCCCTACTACTTCAACAACCCTATCATCT
TGGAGTGCAAAAATGGGTAGGTCTTCTGCAACAATTCATTTTAAAATTGGAGTTAAGACC
TATGCAAATTATACTGCAGCTACAAGCAGAAGTAACAAAAGCACAAGATTTAAGAAATGA
ATCTATTCTGGCAAAATGATTGTACAAGTTTGTTAAAGCAAGATTTTTTAGCTTAAAATG
ATACGAAAATTAAGACTCTTCTACAGATTCTGGATTTAAAAAAAAAAAAGGTATTAATGA
TAAAGAATTGTTAAGACAGGAATATTTCAATAGAATTCAGAAAGTTACCAAAGGGGTAAA
TGGTACATTGGTTTTCAATCAAACTTAAGGTAAACAGTGCATTGGTTATGTGGAACTACG
ATATGCTTATTCAAAAGCAACTCTCAATTTCAAATTTTAGCAAGGTTAAATCAAATGTCA
GGAAAAAAATGCTTGAATTCAGAGACAAGCAATTTTTAATTGTGAAAAAATGAACAAGTT
TTTAAAAGCGCCACCTACAAGAACAATCAGATTTGAATGAATATGCACCTCAATAAACAC
AATGTGAGTTTTTCAAAAACCATATTACATTAAAGGTTAAATGCTTAAGTAAATTTTTCA
TTACGTCTTTATTAGTAATAGTCACAACGGTGCAAAATTATAGCTAAAATTTCAACTCAA
AAAGAAAGCACCAATGAGAAAGATGACAATAGAATGTTTACTCAACTAGCAAAATGGAAC
AATAGCATAAGAAATAAAATGTAATGAACAACACCTGCTCCAAGAACTCTGACAATACAA
TTAGATGCCTCTTGAATGGATTTTACTGTTCCTCCTTGTTTACCGATTAGGCTTCCTGCT
TGTGAAGCTGCCACAAGCAGACGCGTTGAAACCTTCCCTCCTGGGGGCATGTGAGAAGAA
TCACCTTCTAACCCATCAACAATTCGTTTATGAACCTTCAGAAGGCCATCCATGGCCGGT
GGAAGAGAAGAATCAGGCTCCTCCTTTGCAGATACCATTACCTGTTCAAAAAGAAACAAA
CCACAATATCAGCAGTCAGCACAGGCATTGCATGAATAAATCCTTTCATTCAGATTCATG
GGCAATATGGTTCATGTAGTACAACAAGTAGATACAAATCTTCTCTTGCAAATATGAGGC
AACAACACAGCTTTGAAGTTCATGGAAGTTGGCCACAAATCATTTGACAAGTCTTGTCAA
TCAAAAATCAGAACCATATTGAACACTAAATATTCAGTAAAAAAGATAGGACTTCCAAAT
CAAATTTACAGCCACCAAACTGAAACAATATATCCCAGCTACACAGACTTGGCTACAGAA
AATCCATTTCCGTGTTCAAGAAATCCAAATAGCAAAGTGTGATATTGATGAGCGATGACT
CCACATAAAGTATCCTTATGAGTGTTGATTCTAAAACTTGATACCTCCCCAATGACAATT
GGTATAAATTTGAGATCATACGACTTGTCTTCCTTAGTGGAGGAGAAAAAGACAGTATTG
ACCCACAAACTAGGATGGGAAAACCTAGTATAGCCTTACTTCAGAACCTTCCACTAGGCT
TGAAAAGTGTCTGGACTTATGATCATTCTACTAAGGATATCCATTGTCACCACCATGAAC
AGCAAAGAGGGCAAAGAATCTCCTATGTCCTCTTGAAGCATTTACAACTCCTCAGCTTTC
CTATTAAGCAAAACTGAGTAGCTTGCCAAGGATAGGTGACTCTGGTCACTGATACCTCAA
AACACAAAGATTTCCCTACTCAGGAAATGATCTAGGAAATCAAAGTCAACATGCTTGTCA
GCTTTCTTAGAACCCACTTCACAAAGCAACCACTCTTCCCTTAAACCAGACATTTAAAGG
AAGCCCCTTAATCTAGAGATATCATTTATCTAAGAAACTCAAGTCATCCAAAAGGACCTT
GATAATAACTTTGTGAAGGTAGTAACCAGGCAAATAGGTATAAAAAAACTTAACCAAATA
GGATCTCTTAGGGAAGAAAGCCAATGAAGGTAAACTTAATCACCCCCATCAGCATGAAAT
CCAATGAAGACTTTTAAAATATCTTTCCTTAAAGCTTACCTGACAGCTTTGAAAAATAGA
TCATGAAAAATGACCGGGGCCATGAAGCCATTTCACAAAAGGCCTTTCTGATCACCTACC
ACTACTCTCCTTAGAGATCTGGAAACTGATCCAAAACCAAAGCCTAAATTAACACCCTTG
TTACAACAAGAGAAAAACTTCTTAATTTCCCTAACAATCAAGACCTAATCATCTATAGAA
CAACCTTCATTCGGTTGGATAGACAAACTCTTTCCACATTTTGCCAATCAAAAATGACGT
TTCCCATATTCTACCATTTATGACTATATCATTTCACCCTAGACTTTCATAGCCAAACAA
TTTTTCCTGTGGCAAAATATCCTCAAATTCTACTCTGCACCGAATTTTAAGGGATATCAC
ATCCTCTATCATTTGACCCAAATCTTCAATACCAATTTCTCTATGACCAACAAGGATTTT
AAGGAACTTTTTCCTTTTCTTCAATGAAAGAAATTCAAAAGAATAAGATATGAAGAAGTT
TGAGGCTATGGAAGTAGCATTAGTAGTTGTTAAATAATTCCAAAGGCAATTAATCCAAAA
CATATGCTAAAATCCTACTTAAACAATTTGCAACCATAAAATAAGAATTCAACTAAATCT
TAGGATAAAGCATGAGTAATGCGACTGAATTGAGAGTTGACAAATTCATCATCTACAAGC
AAAGAACAAGGCATACATTTCCTCTTTCGTCTTTCAAAATTTTCCAAAGATAATTTTTTT
ATTTTAAGTTATGACATCTCTCAAGGGATTAAGGATTTTCTATTTTCTCTAAACTAGAAA
TAAAACAGAATTTTACTTTTCCAATATTATATGTTTCGCATTCAAGAGGGATCATTTTCC
TGTAACAAATGATGTTAGTTATAATACTACTGATTTAATGTTGCTTTTAACAAATGAGAT
TCTTTTATGTTCTTCATAATGCGCGGCAAGACATCAATCATCTAAGTTCTGAAGTTACCC
GATAGAACGCAGAGCTTCTTGATACGGATGATCGTACAAGATGTGTCTGTGTTTATTCAG
AACAACTTTTCAGCACTTCTAATGCTCAATGATGATCCCTGCAATCTGGATCTTTGATTC
TTCAAATTTTGGATCATAAAGATGATTGATTTGTGCCTTAAAATTTGCGGACAGAACCTG
CACAGATTCATTCTTGTTATTTCAATAAAAGGGACCTTTACTCATTTTATGTGTTGCTTG
TATTGGCGTTCCTTTTCTTTTTGTTTTTTTTTTTTTTTCTTATTGAATATTCTTAAGCAT
AATACATGTCGGGTATTAATCATGTCTTAATACATGTTTGTACCCAATCCCATCTCTTCT
TATTTCTCTTCGACTATTTTCATGCTCAACAATCATAGACTTTAAACTTTACAAAGTAGC
AACGGAACCAAGTGACAACATGTGCCTATATAAGGAATTACTTAAGCTTGGCATAGAAGG
GTTTCCGTCCTCTTCGTGTTTAACAGATATATCATGCCTCCTCTCCAAGTATGTATAAAT
GAATTCCTAGAATTTCAGACAGAAAAAGGAGCTAAAATTCTGTCAATTGAAAAGATTGAT
TGGTTGGACAAATCAACACTTTTGAGTTTGTTGATGTAACCTCTGTTGATTATAACTAAC
CTATGATCCCTTTCCTCCATTCTTTGGCTATAGCAAATGAGTAAAGGGTAATAAAGAAAT
ATGACCTGATTATAGAACCTTATAAACCCAACCATGCAAGACACACTTGTTTATATCAGG
CCTCAGTTTTGCTATGCAATGGACTACTATTGTTTACTTCGGTTATAATGCCTATAAGTT
TACTTGTAAATGATATTTCTTTAATTCCTCTTTTATCAAGCTTTCAAGTAAATTTATAAT
TAAGGACATTCTAGTTAAAGTTTAAGAAGCTTCCTAGCTCATCATGAACACAGTTATCTT
TACATCCTGACATCACCATGAAGCTGAAATTATCAATCAATAAAGAAATAAGGATCACAT
GGGGATCTAGAGAAAGTGAGTGTTACAAAATTTCAAAAATTAACAAACAATGAAATCCAA
TCGAAGTTGATATCTTATTTGCTTTCTTATGTAAATTTTGGTTAAGAAAGTAGCAAAGTA
AGAAGAAATTGAAATGATCTTCCCAGAAATTGCACTATCTGGCCTAAACTGTAATTTGAA
GACAGTAAAAAAGGAGAAGCACCATGTAAACACTTGGTAAAGTAGCAATCTGATGTACAA
AAAGACCCATCATGGTGGCTCAACCAAATAACCAATGAAAAGTGAAAATTAACCAGTACT
GCCC
>L1
NGAGGCAGTGGAGACATGGTCAGTAGGATAATTAATATCCATGTGGATAACAGAGTGGGT
CAAAACAATGCCATTCCCATCATGAATGAACACTCATCAACTTCTGCGTTTACTTGACTT
TTGGGAGATTTGCAAAACATGTACAGAGAGATATCACTGGAAGAATTCTCTTCTCATTAA
TCATGTTATAAAACTGATGATTGAGTTAAGGCTGGTCTATAATTTCCAGCAGTGGTAATA
AAATAACGAGTTGCACAAGTATGCAGCTGTTTAGAAAGAAAGATGACCATGGGTGGTTGC
AACGCGCAACAAAAAGTCTCATCAGACTTCTCATCCCTGGGAATCTTGCACTCGCGAGGT
AGTTCCTCAGACATAAGACCTAGACTAATCAAACCAGGACCCAACCTGGTACAAACTACT
GTTTCAACCACTCAGTACTTAAGGAATCACTTCCTAGCCACTACGATCATAAACTAATCA
AAGCCCAACCTGGTACAGGCTGCTTTTTCAAATACTCAGGGAATCACTTCCTAGTCACTA
AGAACATAAACTAATCAAACCCAACCTGGCACAGGCTACTTTGTCGACTAGTTAGTACTC
CAGGGATCACTTCCTACTCACCAAGATCGCTAATTTAGAAAATCTTAACACTGAAAAATG
ACCTATTCATCTGCATGAGCACATGCCTTTCACATCCCACTGAATATAATCTTAACATCT
GTTTCATTAGTATGATTCTCTTAAGCTATTGACTTCAATATTTACTTGGAAACGATATCA
AATGGAAAAAGATTACCGATTCAGAAAAATGTAAAGCAAGGTACAAAATACTAGATGGAG
ATATCTCAAAGAAAGAAGTTCTGTTCCTATAGCTAAACTAATGCACACGATCAAATCTAA
CACTGACATTTGTTCTTGGAGCCAGACAGAAAGTCAAGTACAGATACAGAGTGTTTTCAA
GATGGGATTATTTGGTGTTTTTAACTATTTAAGTTGAATGATGAAAACACATGACTTCAA
CAATGACAAACCAAATTGGTAAGTATCCTGCTTAATAACCATAGTTTGCTCCATACACCG
GACCATAGCCTCCAGTGTGGCTTGCATGTGCTGGGTTGGATGCAGGAGATGCATACATCG
AACCATGAGCTGCATAAGAATTATAGCCTTGGTCAGCAGATCCACCAGCTTGGGCCTGTG
CTGGTGCAGCAGCTTCAGCCATAAAATTCTGCAACACAAACAATCATTATAAGCAGACAA
GTCCAATTTGATTAGATGTGCATAATGAAGCATTGACAAAGAACAAACAAAATTTTAATG
GAAAAATCAATATTTTTAGTTGAGTAAGATCCCAATAAAACAATAATTAAACAATTCTAT
ATTATCAGTAATAATCAATGATGAAGCTAAATGGAAAAGAATGAAGCCCAACTGTCTGAA
TTGCTGACCACACTTAACATTTCAATAATATATATCCTATTAAAAAAAAATCTTTAATTC
TTTAATTCTAGTACTAAAGTCGGTCCCACCATACCTACCCCCACACGCACCCAAACACCA
CATACAAGGAGACATCAGAAACAATGATCTAATGTTAAGCAATGTCATTATGCAAATGGA
AATTGCAATATTAGCAAAGACAAACCAACAACTTGGTATCAAAAACAGGGAGGAAGAGTG
CCTGTATCAGTTGCTGAGCTGCTTGGACTTGGGAAGCAGTTCCATTGATCTCAACAGTCA
TTTCCCCAGGAACACCCCTTGTTTCCTGTATGGTAACAGTTGCCCCACTAGCACGCCTAA
TGTAACTTATACTTGCACCAGCTGTTCCAATAACGGCATCAGCATAAGACAGAGGAATCT
GCATTTGTTGTGTTACCTGCAAAAAATGAGATTATTTCAGAGTTCAAACACTTTTTAGAA
GGAACAGGACTCAGGAAGTGAGAGTGAGCAAAAACTGCTTGTTCAACCAAAATTCGCACA
ACAAATCTGGGGCTATTCAGACTGGCTGAGATGAACTCAAGTTTCAAGCTCAATAGAAAG
TTTAGGCCAATCACGGACTGGTAGCTCAATGTCTCAACTATACTCTCATGCAACCCCTCA
GGAAATTGGGGGAGCAAGTAAACTCAATCCAGCTTGAGATCTATTCATGAATTACACCAA
CTCTACTATGCTCAAGGCAGAAAGAGAACAGAACATAATGCAGTAGTTCTCTGACACCTA
TCTACACCCTTCCAATAACTAGCTAAAGGAAAATACCCAAAGTATTCCTTAATGTTGTGT
AGGATCGCTCCCTCTTGGCGCCTCAGTCCACCACATAACCCAGGATATAATCAGCAAACC
AATGCCGTTGGGCTTCACATAACATGACAACATCATGAGCTGAGCACTACTCCAGCCCAA
GGGCACCATAAGACAATTGCAACCAAGAGTATCTCAAATAAAACATGAAGAAGACCAGAG
TACACAAGTTCTATCAACACCATATTGTCACGACCTACTCAAATGACCCTCCCCATAAGC
TTATATAGAGGGCAGAAAGCTTCTGAAGACTCCTAGAACCACCTACACTTAACCATTGGT
GGGAAGAGTGTGGAAGGTTCTAGAAAAGGCTAGAGATACCCACACTTCTCTACATCAAGG
GTAGAAGACAAGGGAAGCCTATGGGATGTTCTAGAGACCTCTAGACATGCCTTGTAAACA
CTTGCACATAACTTTTGTATAGAGTCTACTAGAGAATTCTAGAATAGGGGCGAAACTTTT
GTGGGTTCCAGAGAGTTCCATTGGTGCCTATAAATAGGTGAGGACTTCATTTGGCCAAGG
CACCACCCTAAGAACCTAACCAACCAAGCAAGTGAGCTTCCAAGCACTTGTAAGCATCCT
TTGAGAGCAATAAAGCTTCCTATTCTTTAAGTATTGCCTACGGTTCTCTTAGCTTCCAAA
TCGTGTCTAACTTAGCTTGGCTAACTAAGTACGAGGGAAAGGCTAACTTAGCAACTTCAA
GCGAGATGAGTTGCCTAAGTGCCACACATGAGCTTAGGAAAGGACTAAGTCCATGACAAT
ATGCTCAGATAATTTCATAACTTAAAAACTTCAGAATCATTCACAGCAAATATATCATTG
TTTGAATTATAGATTGGCCCATACAATATTGACATTTATAAAGCACATCAATTTATGTTT
CCTTATTTCCAATTTTCTAATTACTAATGCCACATAACATCTTTAATTACTGCAAATTTT
CAACTGTTTCATCAACCATCAATCAGATATCGTAGTCTCCATTTCCAATTACATTTTTTC
CCTAGTACTCTAAATGATTTAATAAATAAAAAATTAAAAAGTAAACAAAAAATTAAAATA
AACCACCAAAAACGAAACAGGAAAATGACCTGTGTGATCATTGATGGTGCAGGTTGGGCG
CTTGATGGTGCATGACCACCCATTGGCACTTCTCTGCCGTATGCAGATATACCCTGATGA
GGCTGTTTTTCCACTGGAGGGGGTAATTCAGGAGGGGGATAATAACTGTCAAGTTGCCTT
GGAGGGGGCATGTATGGAGGATTAGGTCCAAAACCAGGGCCTCCACTAGCATTTGGAGGA
AGACCTTGAGGTGGACCCCAGGGCTGGTGGGGAGGCATGTGCTCAATCGGAGGATTCGAC
ATTTGCATCTGAGAGAAAAGTTATAAAAATTTAGTACAAAGATATTGTTTATTTAAATGT
TAAACGTAGGTTCTAATGATTCACTGCAACATTTAAGAAAAGAGCAGACTTACTTGCATT
TCAAATAATGGAATTACACTGCGGTCAACTAAAAATTTCCTGAGGTGAGATGCAATTAGC
TCCACTGCTTTATGCACTCCAATGGGTTCCCCTACTACTTCAACAACCCTATCATCTTGG
AGAGCAAAAATGGGTAGGTCTTCTGCAACAATTCATTTTAAAATTGGAGTTAAGACCTAT
GCAAATTATACTGCAGCTACAAGCAGAAGTAACAAAAACACAAGATTTAAGAAATGAATC
TATTCTGGCAAAATGATTGTACAAGTTTGTTAAAGCAAGATTTTTTAGCTTAAAATGATA
CGAAAATTAAGACTCTTCTACAGATTCTGGATTTAAAAAAAAAAAAGGTATTAATGATAA
AGAATTGTTAAGACAGGAATATTTCAATAGAATTCAGAAAGTTACCAAAGGGGTAAATGG
TACATTGGTTTTCAATCAAACTTAAGGTAAACAGTGCATTGGTTATGTGGAACTACGATA
TGCTTATTCAAAAGCAACTCTCAATTTCTAATTTTAGCAAGGTTAAATCAAATGTCAGGA
AAAAAATGCTTGAATTCAGAGACAAGCAATTTTTAATTGTGAAAAAATGAACAAGTTTTT
AAGAGCGCCGCATACAAGAACAATCAGATTTGAATGAATATGCACCTCAATAAACACAAT
GTGAGTTTTTCAAAAACCATATTACATTAAAGGTTAAATGCTTAAGTAAATTTTTCATTA
CGTCTTTATTAGTAATAGTCACAACGGTGCAAAATTATAGCTAAAATTTCAACTCAAAGA
AAGCACCAATGAGAAAGATGACAATAGAATGTTTACTCAACTAGCAAAATGGAACAATAG
CATAAGAAATAAAATGTAATGAACAACACCTGCTCCAAGAACTCTGACAATACAATTAGA
TGCCTCTTGAATGGATTTTACTGTTCCTCCTTGTTTACCGATTAGGCTTCCTGCTTGTGA
AGCTGCCACGAGCAGACGCGTTGAAACCTTCCCTCCTGGGGGCATGTGAGAAGAATCACC
TTCTAACCCATCAACAATTCGTTTATGAACCTTCAGAAGGCCATCCATGGCCGGTGGAAG
AGAAGAATCAGGCTCCTCCTTTGCAGATACCATTACCTGTTCAAAAAGAAACAAACCACA
ATATCAGCAGTCAGCACAGGCATTGGATGAATAAATCCTTTCATTCAGATTCATGGGCAC
CTATATATCATGTAGTACAACAAGTAGATACAAATCTTCTCTTGCAAATATGAGGCAACA
ACACAGCTTTGAAGTTCATGGAAGTTGGCCACAAATCATTTGACAAGTCTTGTCAATCAA
AAATCAGAACCATATTGAACACTAAATATTCAGTAAAAAAGATAGGACTTCCAAATCAAA
TTTACAGCCACCAAACTGAAACAATATATCCCAGCTACACAGACTTGGCTACAGAAAATC
CATTTCCGTGTTCAAGAAATCCAAATAGCAAAGTGTGATATTGATGAGCGATGACTCCAC
ATAAAGTATCCTTATGAGTGTTGATTCTAAAACTTGATACCTCACCAATGACAATTGGTA
TAAATTTGAGATCATACGACTTGTCTTCCTTAGTGGAGGAGAAAAAGACAGTATTGACCC
ACAAACTAGGATGGGAAAACCTAGTATAGCCTTACTTCAGAACCTTCCACTAGGCTTGAA
AAGCGTCTGGACTTATGATCATTCTACTAAAGGATATCCACTGTCACCACCATGAACAGC
AAAGAGGGCAAAGAATCTCCTATGTCCTCTTGAAGCATTTACAACTCCTCAGCTTTCCTA
TTAAGCAAAACTGAGTAGCTTGCCAAGGATAGGTGACTCTGGTCACTGATACCTCAAAAC
ACAAAGATTTCCCTACTCAGGAAATGATCTAGGAAATCAAAGTCAACATGCTTGTCAGCT
TTCTTAGAACCCACTTCACAAAGCAACCACTCTTCCCTTAAACCAGACATTTAAAGGAAG
CCCCTTAATCTAGAGATATCATTTATCTAAGAAACTCAAGTCATCCAAAAGGACCTTGAT
AATAACCTTTGTGAAGGTAGTAACCAGGCAAATAGGTATAAAAAAACTTAACCAAATAGG
ATCTCTTAGGGAAGAAAGCCAATGAAGGTAAACTTAATCACCCCCATCAGCACGAAATCC
AATGAAGACTTTTAAAATATCTTTCCTTAAAGCTTACCTGACAGCTTTGAAAAATAGATC
ATGGAAAATGACCGGGGCCATGAAGCCATTTCACAAAAGGCCTTTCTGATCACCTAGCAC
TACTCTCCTTAGAGATCTGGAAACCGATCCAAAACCAAAGCCTAAATTAACACCCTTGTT
ACAACGAGAGAAAAACTTCTTAATTTCCCTAACAATCAAGACCTAATCATCTATAGAACA
ACCTTCATTTGGTTGGATAGACAAACTCTTTCCACATTTTGCCAATCAAAAATGACGTTT
CCCATATTCTACCATTTATGACTCTATATCATTTCACCCTAGACTTTCGTAGCCAAACGA
TTTTTCCTGTGGCAAAATATCCTCAAATTCTACTCTGCACCGAATTTTAAGGGATATCAC
ATCCTCTATCATTTGACCCAAATCTTCAATACCAATTTCTCTATGACCAACAAGGATTTT
AAGGAACTTTTTCCTTTTCTTCAATGAAAGAAATTCAAAAGAATAAGGCATGAAGAAGTT
TGAGGCTATGGAAGTAGCATTAGTAGTTGTTAAATAATTCCAAAGGCAATTAATCCAAAA
CATACGCTAAAATCCTACTTAAACAATTTGCAACCATAAAATAAGAATTCAACTAAATCT
TAGGATAAAGCATGAGTAATGCGACTGAATTGAGAGTTGACAAATTCATCATCTACAAGC
AAAGAACAAGGCATACATTTCCTCTTTCGTCTTTCAAAATTTTCCAAAGATAATTTTTTT
ATTTTAAGTTATGACATCTCTCAAGGGATTAAGGATTTTCTATTTTCTCTAAACTAGAAA
TAGAACAGAATTTTACTTTTCCAATATTATATGTTTCGCATTCAAGAGGGATCATTTTCT
TGTAACAAATGATGTTAGTTATAATACTACTGATTTAATGTTGCTTTTAACAAATGAGAT
TCTTTTATGTTCTTCATAATGCGCGGCAAGACATCAATCATCTAAGTTCTGAAGTTACCC
GATAGAACGCAGAGCTTCTTGATACGGATGATCGTACAAGATGTGTCTGTGTTTATTCAG
AACAACTTTTCAGCACTTCTAATGCTCAATGATGATCCCTGCAATCTGGATCTTTGATTC
TTCAAATTTTGGATCATAAAGATGATTGATTTGGGCCTTAAAATTTGCGGACAGAACCTG
CACAGATTCATTCTTGTTATTTCAATAAAAGGGACCTTTACTCATTTTATGTGTTGCTTG
TATTGGCGTTCCTTTTCTTTTTGTTTTTTTTTTTTTTTCTTATTGAATATTCTTAAGCAT
AATACATGTCGGGTATTAATCATGTCTTAATACATGTTTGTACCCAATCCCATCTCTTCT
TATTTCTCTTCGACTATTTTCATGCTCAACAATCATAGACTTTAAACTTTACAAAGTAGT
AACGGAAACCAAGTGACAACATGTGCCTATATAAGGAATTACTTAAGCTTGGCATAGAAG
GGTTTCCGTCCTCTTCGTGTTTAACAGATATATCATGCCTCCTCTCCAAGTATGTATAAA
TGAATTCCTAGAATTTCAGACAGAAAAAGGAGCTAAAATTCTGTCAATTGAAAAGATTGA
TTGGTTGGACAAATCAACACTTTTGAGTTTGTTGATGTAACCTCTGTTTATTATAACTAA
CCTATGATCCCTTTCCTCCATTCTTTGGCTATAGCAAATGAGTAAAGGGTAATAAAGAAA
TATGACCTGATTATAGAACCTTATAAACCCAACCATGCAAGACACACTTGTTTATATCAG
GCCTCAGTTTTGCTATGCAATGGACTACTATTGTTTACTTCGGTTATAATGCCTATAAGT
TTACTTGTAAATGATATTTCTTTAATTCCTCTTTTATCAAGCTTTCAAGTAAATTTATAA
TTAAGGACATTCTAGTTAAAGTTTAAGAAGCTTCCTAGCTCATCATGAACACAGTTATCT
TTACATCCTGACATCACCATGAAGCTGAAATTATCAATCAATAAAGAAATAAGGATCACA
TGGGGATCTAGAGAAAGTGAGTGTTACAAAATTTCAAAAATTAACAAACAATGAAATCCA
ATCGAAGTTAATATCTTATTTGCTTTCTTATGTAAATTTTGGTTAAGAAAGTAGCAAAGT
AAGAAGAAATTGAAATGATCTTCCCAGAAATTGCACTATCTGGCCTAAACTGTAATTTGA
AGACAGTAAAAAAGGAGAAGCACCATGTAAACACTTGGTAAAGTAGCAATCTGATGTACA
AAAAGACCCATCATGGTGGCTCAACCAAATAACCAATGAAAAGTGAAAATTAACCAGTAC
TGCCC
