# Supplementary material for: Characterization of genes and alleles involved in the control of flowering time in grapevine
Source: PLoS One. 2019 Jul 3;14(7):e0214703. doi: 10.1371/journal.pone.0214703 (PMC6608932; doi:10.1371/journal.pone.0214703)
Supplement: S1 File — (ZIP) [file pone.0214703.s004.zip › VIT_214s0083g01030.fasta]

>L0
ACTTTGTGATAGGTATCTAGAGAATGATTGCAAAATAATAGTGGTAATAATAATAATGAA
TAATAAATAATTAGAAAAAAAAAAGTATTAGTAATAAAGTTTTTTTTTCTTTTTTTTTTT
TGCAAAATAATAATCTTAATGAATAAATAAATAAAAGAACCCGGAAAAAGTGCTAGGAGA
AAGTTAAATATTTTTTTCCCTGATATAAGCCTAAAGAGGGTGAGAAAACCTCCCTACAAA
AAGAAGAAAAAAAAATGACCACTATCAAATAGAAGTGGTCTCCATATATAAGAAAAATGT
AGAGGGATCAACACGACTTTTGGGAAAGTAGAGTGATGTTAAATTTTGTTATAAAAAATA
ACAAGAATTGTTACAGTTAAAATAGAATTTCTCCTTTAAACGAGAGTTTTTTTTTTTTTT
TTTTTTTTATTCTTTCCATGCTTATTTGACATGAAGTCTTACCCATTTTAAACGATAGAA
AACTATCGACTCTCACCTTCAATAAGGACATGTTGAAGTTAGGACGTGATGTGATGTGGG
GCATTTATAAACACCAAAATTTTGATATCCTCAAATCATATCAAGATGCATCTTTTAGGC
AATGTGTAAATATCTAGAAAAAGCCCTAAAATATTCTCAAATATCAAAGAAATAATTCAT
ATACAAATGTTTTTACCCACTACAGGAGGTTTCTTTTGTTTTAGAGAGGGGAAAACACAA
GTGAAGAAGTCGATGTTTGCATTTGGTCTTCAACAAGCCTTATAATCATGTGGAAGAAAT
CAAAAAATCAAAGCACAAACAATCTAGTATTCCTCCTTTATTCCTCATGACCAAATTTAC
AACAAAGTTAAAGATCAAGTCTAATTGGCCTTCGACTGCACTTCGACTCAAGAACATGTG
GTTGCACCCTTTAATCAAAATGAGTTGATGAGTTGGTTAAATCAAAAGATTACATATTCT
TTAGTTTAAAGAATACAACATAACATTGTATTTGCATCTTTATTAATATAAATTTATCGG
TTATATTTTCTTTGATTTCGGAGAGCACAAAATTTCTGTGTACAACAACTAAGATCTGAT
GGCCTGTGAATATGTGATAGGAGTTGGCAAAGTGTCGGATCAATTCCCAACTCTTAGGCT
AATAATGTACCAATATCTTAAATAACTCCACTGGAGCAACCCATCTCTAGTTCTACATCT
GTTACCCACTTTATGTAGGGCTCTCAATTTTTTAGGATGACATTTTGATAAACATATGCC
CACTTGATATAGCCATGTTTATAATGATGGTTTTTTTTTTTTTTTTTTTTTCGGCTGATA
TTCAGTATATATGAGAAAACTGCATAATTATTTTACAGGTTTCTTTGCTTTCTTGAGTTG
GGACTGGGAGTGATGTGTGCCTCTATTCATATTAGTTTCTTTTACAAATTCTTAATTCAT
GCATGTGAGACCTCACTGACGCTTAAAATCAACTTTTGCTTTTTCAACAGCATGGAAAGG
ATCCTTGAACGATATGAAAGATACTCACTTTCGGAGAGACAGCTTCTCTCAACAGATCCT
GACCCACAGGTACTTGACTTACAGCCAACCCAGCTAGAAGAAAGTATTAAAATGTAAAAG
AAGGTACTTTGTATTCTAGATATAGCAAATGGTCAGCAGGGTTGAACTGTATTCATTGCC
TCTCCTAGTGCCTAACTATGGTTTTTTCTTTACCTCTAGTGAAATCTGTGTTTTAGGTTT
TGTGGGTCTGAATGATAGTGAATAGGGTTCTATGCATAGGAGTTCAAGTCCGAAGTCAAG
TCCTTGTTGATCAGGGTTTTAGTATAGTTTCAATTCTTCATATTGAAAATTCTGCTGAAT
AGTATTTACCTATATATATAGACACTCCACACAGTATACCTATCTTAAACCATGCATGTA
AGTTTGCATGGTTAGTTGTTCTTCTCATTTTCTCTTTATGCTGGGAAATATATAACTGTC
TTCACTTCAGGTTCAATATTTCCATCCAGTGTTTATCATTAGCAGCTACCTAAAAAGAAA
AACGGATATCATCAACTCGGTAACCCGTTTTCTTTTCTGGATCCTGCACAGGGAAACTGG
TCGATGGATTACCCTAAACTCACTGCTAGGATTGAAGTTTTACAAAGGAACCTGAGGTAC
TAATCTGATCATCAATTGCTAGTTTACAGAAGTCAGAACACAGCTTAATTAGCTTAGTGA
TGAAACCTTTTGGCCACATGGACGCTTTGTTTTAAGAATTGGGTCATGAGCCATGTGCAA
AAAAATAGCATTCTTGTGTTGATTTTTAGCCATTTGTTTTGCTCAAAAAGTCGATTTCTT
TGAATAGTGCGACCACTTTGAACAATGTTTGAGAAAACATGGAAACAAAATAATCAAAAC
TCATTAAGTTCTGCTAATTTTTTGCACAACAATTTGTCCGAAGGAATCCGTCAAATGTGA
GGTCCCATGTGGTGCATGCCTAAATGATAAGAGCAAAGCTGTTCCCCTTAAAGAATAAAT
TAGTGGAAGGCAGATATGGAAATTTTGACATCAATATATATATATATATATTTTTAGGCA
CTTTGTGGGAGAAGATCTGGATCCCTTAAGTCTGAGAGAGCTACAAAATTTGGAGCAACA
GCTTGATACAGCTCTTAAGCGCATCAGAACAAGAAAGGTAGACATGAACTTGTTTTTTTG
TCAATGTTTTATTGGATGGCAATTGTTAACTTATACCTATTTTCCCATTTGCAGAACCAG
CTTATGCATGAATCGATTTCGGAGCTTCAGAAGAAGGTAATTAAGATCTGCATGCATGCA
GGTGTTTTTGGGATCCTTAAATAAAATTTACGTTGCCCTACATTAAATTTGATGAAGATT
GACTTCTAGCTAGGTTTAACCTGAGAGTTAATGGTAGGTGGAAGTACTCCCTAATTACCA
TAATTTAACCTTGTATTTCCCTTAACCCTTCAAGAATGTTGAGAAAGCCACTAGATAGGG
TTAAAAATATGGGCATAACCTAGGCCCTAGGGTTGAGTCACCAGAATGCCTTAATCCTAC
CCTCTACGCCTAGCAAAAAAATTGGCACTTATTTTTCTGGGTCTATTTTCATTCACGCAT
TATTTCAATGTTCATAGAAATGGTAATAGCAGCTAGGGGATGATGTAGGGAAGGATAATT
CATCTAATCTCTAGTTCTTGTGATGGAAATTCTTACCTCCCCAAGGCTGAGGCAAAAAGC
TCCGTTTCCATTATGCTTGGTTTTCGGAAACTGCTAACAAGAAAGAATATGTTAAAGGAA
AATAACTTTCTCCATGAGAAATATAAAAGAAAATTAAATGTAATTAAAATGACTTAAAAG
TTTATAAATTTTTAAATTATTTAATCTTTATATTTAAAAGAAATATATATAATTTATTGA
CTTTAAATTTATTTTATTTTTTTTCATATTTTCTTTTTTTCCATTTTTCCTCTTCATTTT
CTTTCACTTCATTTTTTTCCCAAATTTTCTGAAATCAAACATCACCTTAATTTTCTGTTC
CTGTAACAAAAGAAAACGTAACTTTCTATCCAGTCCCATAGAAGACTGTTGTGCATGTGA
TCTCACACTGTAGAATGTCGCAGGAGAAATCACTGGTGGAGCAAAACAACGCATTAGCAA
AGAAGGTAAAAGGCTGTTTATGACTATATATTATTATGGATACTGCTCATGGTTTTTCAA
AATTACTCACAAGAAGTACTAGTTAGATTATTAATAACATCCAAGGTTATAAAATGTTGT
GACGTGAAAATAGGTGAAGGAGAAGGAGAAGGTCGAACAGAATAATCGTGCACAATGGGA
GCAGCAAAACAACATAGGCCAAAACTCATCTGCCTATGTGGTGCCACCACCCCCACTACA
GCTCCCTTCACTCACCATGGGGTATATCTTCTTTCTCTCTCTTTCTCTTTCTCATGTGGA
AAAGCCAATAAACATAGTGTAGAGAAGCCAGTTAAGGCTGGATTAGACTGAAGGCTGACA
TAGATAGTAAGAGGGGAGAAGTGGAAGCCAACACATCCTTTCACATGGTAAATTAGGAAC
ACATTCTCCTCTATAATTAATAAACAAAGAAATGAATGAAAACAAATTAAAAATAAGTCT
TTTTGTTGGAGTTTTGCACATTACGTTGAGAGTAGAAAGCTGCAGAGGCTGTAGATCATT
TGGGTTGGGCACATAATAAATATGGAGGTAAATGATGCAGTGGTAGTTTTGTGGGGAGAG
CTGTAGAGGAAGACGGAGCTGAAGCTCGACCTAGTCCCAATACCCTCATGCCACCATGGA
TGCTGCGCCACGTCAATGAATAAAGGGTGGAGATCATTTCCAGGTGAGAATTTTTTACGC
GACGGAGTTACACATGTGAGACATGTCAGCCAAGTCTTTAATGCCCCAGATAAATCCAAT
TGTAAAATCCTGAATTATGGTGATAAATCACTGCACCACCATAAGTTAATGATTTCAATG
TATTTTGGCACATGTGCCTTCTTCAAGATGGCCTTTGCCTTTGTTTGTGTGCGTGTCTGT
TTCTTTTTGTTTTTTGTTTTGGCGGGTAGCTTTGTGGCCTCTCCCTCCATGGTCATCTTC
AAAAAGTCATTCTACTAGAGAGAGCTTATGAACAGAATGGTTGGCTGGTTGCCTCTCCCA
TGTAATTGCAAGCTCATTAATTGATCCAAGGGGCAGAGCACAAGCCCTAGCTCATCCTTG
CATGGCAGTTATTTGCAACCCTACCGATGACTGAATCAGCTGATCCATCTGTTGGAAACA
TCATAGTAAAAGACGAACAAGTTTGTCATGAGTAGGAAACCTTTCAGAATCCCCACAAGC
ATAAGTAAATTAAAGTTCTTCATCAAGTGAAAAGTCAAATAGACTCTGACCTGAGATGTA
ACTAAGCATGGAATAACTACTAATTTGCAAGTTAAAGTGCAACCCCAAAGTCCGAAAATC
TTCCATTGATTCTGTAACGACATAACCAAACAATACAAATCATAGCATTTCCCAGGTTCT
AAAAATGCTAGACTGAAGAATTGTTTTACAAATGTTGGATTTCATCACCTCCAAATTTAT
AGGAGTCCAATGAACAGTCATAAATCGAGGATGTTTCCCATCATCTAACTATGATATAAT
AGTTCCCTGACTAGACAGATTATCAAGCTAAACAACTAGGAATACACAACAATTATAGCA
ATCTTAGCACAATTCCAATTATTTTCTCATTTCTTCCCATTGCCAATCTCTACATCATCA
TAGTTGTAGTCATCATCATCATCATGAGGCAAATGCTCCCTGTAGGTAAGAACAACCAGT
TAACATGGCTTCTTTGTCACAGATATAAAATTGAGATACAAAAATAAAACAAATCAAGAC
ACCACAAACAAATATGGTAAGTGTGTTATCCAG
>E1
ACCTTTGTGATAGGTATCTAGAGAATGATTGCAAAATAATAGTGGTAATAATAATAATGA
ATAATAAATAATTAGAAAAAAAAAAATAATAGTAATAAAGTTTTTTTTTCTTTTTTTTTT
TTGCAAAATAATAATATTAATGAATAAATAAATAAAAAAACCCGGAAAAAGTGCTAGGAG
AAAGTTAAATATTTTTTTCCCTGATATAAGCCTAAAGAGGGTGAGAAAACCTCCCTACAA
AAAGAAGAAAAAAAAATGACCACTATCAAATAGAAGTGGTCTCCATATTTAAGAAAAATG
TAGAGGGATCAACACGACTTTTGGGAAAGTAGAGTGATGTTAAATTTTGTTATAAAAAAT
AACAAGAATTGTTACAGTTAAAATAGAATTTCTCCTTTAAACGAGAGTTTTTTTTTTTTT
TTTTTTTTTATTCTTTCCATGCTTATTTGACATGAAGTCTTACCCATTTTAAACTATAGA
AAACCATCGACTCTCACCTTCAATAAGGACATGTTGAAGTTAGGACGTGATGTGATGTGG
GGCATTTATAAACACCAAAATTTTGATATCCTCAAATCATATCAAGATGCATCTTTTAGG
CAATGTGTAAATATCTAGAAAAAACCCTAAAATATTCTCAAATATCAAAGAAACAATTCA
TATACAAATGTTTTTACCCACTACAGGAGGTTTCTTTTGTTTTAGAGAGGGGAAAACACA
AGTGAAGAAGTCGATGTTTGCATTTGGTCTTCAACAAGCCTTATAATCATGTGGAAGAAA
TCAAAAAATCAAAGCACAAACAATCTAGTATTACTCATGACCAAATTTACAACAAAGTTA
AGATCAAGTCTAATTGGCCTTCGACTGCACTTCGATCCAAGAACATGTGGTTGCACCCTT
TAATCAAAATGAGTTGATGAGTTGGTTAAATCAAAAGATTACGTATTCTTTAGTTTAAAG
ATCACAAAATAACATTGTATTTGCATCTTTATTAATATAAATTTATCGATTATATTTTCT
TTGATTTTGGAGAACACAAAATTTCTGTGTACAACAACTAAGATCTGATGGCCTGTGAAT
ATGTGATAGGAGTTGGCAAAGTGTCGGATCAATTCCCAACTCTTTGGCTAATAATGTACC
AATGTCTTAAATAACTCCACTGGAGCAACCCATCTCTAGTTCTACATCTGTTACCCACTT
TATGTAGGGCTCTCAATTTTTTAGGATGACATTTTGATAAACATATGCCCACTTGATATA
GCCATGTTTATAATGATGGTTTTTTTTTTTTTTTTTTTTTCGGCTGATATTCAGTATATA
TGAGAAAACTGCATATTTATTTTACAGGTTTCCTTTGCTTTCTTGAGTTGGGACTGGGAT
TTATGTGTTGACTTCTATTCATATTAGTTTCTTTTACAAATTCTTAATTCATGAATGTGA
GACCTCACTGATGCTTAAAATCAACTTTTGCTTTTTCAACAGCATGGAAAGGATCCTTGA
ACGATATGAAAGATATTCACTTTCGGAGAGACAGCTTCTCTCAACAGATCCTGACCCACA
GGTACTTGACGTACAGCCAACCCAGCTAGAAAAAAATATTAAAATGTAAAAGAAGGTATT
TTGTATTCTAGATATAGCAAATGGTCAGCAGGTTGAACTGTATTCATTGCCTCTCCTTGT
GCCTGATTATGGTTTTTTCTTTACCCCTAGTGAAATCTGTGTTTTAGGTTTTGTGGGTCT
GAATGATAGTGAATAGGGTTCTATGCATAGGAGTTCAAGTCCAAAGTCAAGTCCTTGTTG
ATCAGGGTTTCAGTATAGTTTCAATTCTTCATATTGAAAATTCTGTTGAATAGTATTTAC
CTATATATATAGATACTCCACACAGTATACCTATCTTAAACCATGCATGTAAGTTTGCAT
GGTTAGTTGTTCTTCTCATTTTCTCTTTATGCTGGGAAATATATAACAGTCTTCACTTCA
GGTTCAATATTTCCATCCAGTGTTTATCATTAGCAGCTACCTAAAAAGAAAAACGGATAT
CATCAACTCGGTAACCCGTTTTCTTTTCTGGATCCTGCACAGGCAAACTGGTCGATGGAT
TACCCTAAACTCACTGCTAGGATTGAAGTTTTACAAAGGAACCTGAGGTACTAATCTGAT
CATCAATTGCTAGTTTACAGAAGTCAGAACACAGCTTAATTAGCTTAGTGATGAAACTTT
TTGGCCACATGGACGCTTTGTTTTAAGAATTGGGTCATGAGCCATGTGCAAAAAAATAGC
ATTCTTGTGTTGATTTTTAGCCATTTGTTTTGCTCAAAAAGTCGATTTCTTTGAATAGTG
CGACCACTTTGAACAATGTTTGAGAAAACATGGAAACAAAATAATCAAAACTCATTAAGT
TCTGCTAATTTTTTGCACTACAATTTGTCCGAAGGAATCCGTCAAATGTGAGGTCCCATG
TGGTGCATGCCTAAATGATAAGAGCAAAGCTGTTCCCCTTAAAGAATAAATTAGTGGAAG
GCAGATATGGAAATTTTGACATCAATATATATATATATATATTTTTAGGCACTTTGTGGG
AGAAGATCTGGATCCCTTAAGTCTGAGAGAGCTACAAAATTTGGAGCAACAGCTTGATAC
AGCTCTTAAGCGCATCAGAACAAGAAAGGTAGGCATGAACTTGTTTTTTTGTCAATGTTT
TATTGGATGGCAATTGTTGACTTATACCTATTTTCCCATTTGCAGAACCAGCTTATGCAT
GAATCGATTTCTGAGCTTCAGAAGAAGGTAATTAAGATCTGCATGCATGCAGGTGTTTTT
GGGATCCTTAAATAAAATTTACGTTGCCCTACATTAAATTTGATGAAGATTGACTTCTAG
CTAGGTTTAACCTGAGAGTTAATGGTAGGTGGAAGTACTCCCTAATTACCATAATTTAAC
CTTGTATTTCCCTTAACCCTTCAAGAATGTTGAGAAAGCCACTAGATAGGGTTAAAAATA
TGGGCATAACCTAGGCCCTAGGGTTGAGTCACCAGAATGCCTTAATCCTACCCTCTATGC
CTAGGAAAAAAATTGGCACTTATTTTTCTGGGTCTATTTTCATTCACGCATTATTTCAAT
GTTCATAGAAATGGTAATAGCAGCTAGGGGATGATGTAGGGAAGGATAATTCATCTAATC
TCTAGTTCTTGTGATGGAAATTCTTACCTCCCCAAGGCTGAGGCGAAAAGCTCCGTTTCC
ATTACGCTTGGTTTTCGGAAACTGTTAACAAGAAAGAATATGTTAAAAGGAAAATAACTT
TCTCCATCAGAAATATAAAAGAAAATTAAATGTAATTAAAATGACTTAAAAGTTTATAAA
TTTTTAAATTATTTAATCTTTATATTTAAAAGAAATATATATAATTTATTGACTTTAAAT
TTATTATTTTTTTTCATATTTTCTTTCTTTCCATTTTTCCTCTTCATTTTCTTTCACTTC
ATTTTTTTCCCAAATTTTCTGAAATCAAACATCACCTTAATTTTCTGTTCCTGTAACAAA
AGAAAACGTAACTTTCTATCCAGTCCCATAGAAGACTGTTGTGCATGTGATCTCACACTG
TAGAATGTCGCAGGAGAAATCACTGGTGGAGCAAAACAACGCATTAGCAAAGAAGGTAAA
AAGGCTGTTTATGACTATATATTATTATGGATACTGCTCATGGTTTTTCAAAATTACTCA
CAAGAAGTACTAGTTAGATTATTAATAACATCGAAGGTTATAAAATGTTGTGACGTGAAA
ATAGGTGAAGGAGAAGGAGAAGGTCGAACAGAATAATCGTGCACAATGGGAGCAGCAAAA
CAACATAGGCCAAAACTCATCTGCCTATCTGGTGCCACCACCCCCACTTCAGCTCCCTTC
ACTCACCATTGGGTATATCTTCTTTCTCTCTCTTTCTCTTTCTCATGTGGAAAAGCCAAT
AAACATAGTGTAGAGAAGCCATGTCAGGCTGGATTAGACTGAAGGCTGACATAGATAGTA
AGAGGGGAGAAGTGGAAGCCAACACATTCTCCTCTATAATTAATAAACAAAGAAATGAAT
GAAAACAAATTAAAAATAAGTTTTTTGTTGGAGCTTTGCACATTACGTTGAGAGTAGAAA
GCTGCAGAGGCTGTAGATCATTTGGGTTGGGCACATAATAAATATGGAGGTAAATGATGC
AGTGGTAGTTTTGTGGGGAGAGCTGTAGAGGAAGACGGAGCTGAAGCTCGACCTAGTCCC
AATACCCTCATGCCACCATGGATGCTGCGCCACGTCAATGAATAAAGGGTGGAGATCATT
TCCAGGTGAGAATTTTTTACGCGACGGAGTTACACATGTGAGACATGTCAGCCAAGTCTT
TAATGCCCCAGATAAATCCAATTGTAAAATCCTGAATTATGGTGATAAATCACTGCTCCA
CCACCATAAGTTAATGATTTCAATGTATTTTGGCATATGTGCCTTCTTCAAGATGGCCTT
TGCCTTTGTTTGTGTGCGTGTCTGTTTCTTTTGTTTTTTGTTTTGGCGGGTAGCTTTGTG
GCCTAGACCTCCATGGTCATCTTCAAAAAAAGTCATTCTACTAGAGAGAGCTTATGAACA
GAATGGTTGGCTCGTTGCCTCTCCCATGTAATTGCAAGCTCATTAATTGATCCAAGGGGC
AGAGCACAAGCCCTAGCTCATCCTTGCATGGCAGTTATTTGCAACCCTACCGATGACTGA
ATCAGCTGATCCATCTGTTGGAAACATCGTAGTAAAAGACGAACAAGTTTGTCATGAGTA
GGAAACCTTTCAGAATCCCCACAAGCATAAGGAAATTAAAGTTCTTCCTCAAGTGAAAAG
TTAAATAGACTCTGACCTGAGATGTAACTAAGCATGGAATAACTACTAATTTGCAAGTTA
AAGTGCAACCCCAAAGTCCGAAAATCTTCCATTGATTCTGTAACGACATAACCAAATAAT
ACAAATCATAGCATTTCCCAGGTTCTAAAAATGCTAGACTGAAGAATTGTTTTACAAATG
TTGGATTTCATCACCTCCAGATTTATAGGAGTCCAATGAACAGTCATAAATCGAGGATGT
TTCCCATCATCTAACTATGATATAATAGTTCCCTGACTAGACAGATTATCAAGCTAAACA
ACTAGGAATATACAACAATTATAGCAATCTTAGCACAATTCCAATTATTTTCTCATTTCT
TCCCATTGCCAATCTCTACATCATCATAGTTGTAGTCATCATCATCATCATGAGGCAAAT
GCTCCCTGTAGGTAAGAACAACCAGTTAACATGGCTTCTTTGTCACAGATACAAAATTGA
GATGCAAAAATAAAACAAATCAAGACACCACAAACAAATATGGTAAGTGTGTTATCCAG
>E2
