# Supplementary material for: Characterization of genes and alleles involved in the control of flowering time in grapevine
Source: PLoS One. 2019 Jul 3;14(7):e0214703. doi: 10.1371/journal.pone.0214703 (PMC6608932; doi:10.1371/journal.pone.0214703)
Supplement: S1 File — (ZIP) [file pone.0214703.s004.zip › VIT_214s0083g01050.fasta]

>N1
TTGAGAGGAGGTTAGTTTGTTTTTGAAGAGAAGACATTTATGTATATTCTTATATGACCA
AAACTTTTTTGTACAAGTCTCCTTGTATAATGGAGTTTAGTCATATGTTGATCTTGTTTT
TGAAATTGTGGAGAGGACTCCTCATCCTTTTCATGTACTTGTTATCTATAATTAATACAT
TTTTTGTTTATGATAAAAACATATCTATCAATGAAGGGTAAAACTCATAGTAACACTTGA
AACTGCACTTTAAAGTTAATGTTGTGTTAAAAAAAAGCTTTGATATCACTTGTACAAATA
GAAGCTTCAATCCTATCATATTAATGTCATAAAATAAAGATAAAACAATCTTCACATAAA
GGTACTTAGGTTTTAATGTGGTTTGACCAACCATACTTATATCCATGATTGAGAAAAAAA
AATATTTCATTATACAATGGAGAATATTATAGAGGACCAGAAAATGCAAATATAATCATA
GCGTTTAAAATATCTCATATTTCTCCACTTCTGGTATTTTCACCTTAAACTGTTAGTAAA
TGTCTCCTACTATTCCTCATATCTCTATCTACTCAATATAAACTTCATACTTACAACTTT
TTCTCCTAGAATATTTATAGAGATATTTCAAATACCATTCTTTATTTTATATGGAAATAT
AATATTATAATGACACATCAATATAATAAATAATCTATATAATATTCTTTACAAAAAAGA
AATATATATCGACTAGGAATTTGAAATATTTTTCAACAATCTCATCTTGGATCAAATTTC
ATCAAGTCAATATTCTATCGCTTATATGTTACTATCAAAGAAATCATGACATTTACTCTA
TTTGGAACTTTCTAGCCAAATCCTTACACAATAGCTTCTTTATGTGTCATAGTTGCATTG
TAGTAGATCTCCATGTATTCAAACTATTTATTCACTTGACTGTTTCCTCTTTTCAAGATG
CAATAAACATATAAAACAAACATACTTATTTCAAATAATAAAGTACAATACATCTCCAAA
TGAAGGAAGATCACCTTGATTCGAAGCACTTTGGTTAGCTTGCCCATTTATTTCATGTTT
GTGTTTTCTTTACCTAGGACAATCAAATTGAGGTTAAAGAAGATTCAGAGGGATTTTTAA
TGGGGAGGTGGGACTCTTGAGCAGAAACTTCATCTTGTTAGGTGGATGTTGCTTTGCTTA
GACAAAAACAAAGAGGGGTTGGGGATAAAGTATCTCTTTACTCTAAATAAGACGCTTTTG
TGCAAATGGAGTTGGAGATTTGCAAATGAGAGAGGAGTCTTTTGGAATTAAGTGATAAAG
GGAAAGTATGGGGATGAGCAAAGGGGTTAGTGTCCCAAAGAAGTGAGATATGGGTATGGT
GTGGGGTTGTGGAAAGCAATTAGGAAGTAGTGGCATGTTGTAAGTGGTAGATTTTCTTTT
GTGGTGGGTAATGGTCAAAGGGTGAAATTTTGGAAGGATAGATGGTGTGGGGTTGCACAT
TTTCCAAGGATGCTTGGTGAAATATGTGTGGAGTTCCACTGGTTCCACTAAGGGAAATGA
GAGTTGGAGCCTACAATTATCTAGATCTTTCAATGATTGGGAGGTGGATGAGGTGCATAG
GTTTTTATTGAGCCTCAATGGAAAGAGTGTTCAACGGAATGTGGAAGATAGGGTGCTTTG
GATAAAGATCAAATGTGGGAAGTTTTCCGTTAAGTCTCTCTATAAAGCCTTAGTTTTAGG
TCCTCCAGTCTCTTTTCCATCGAATGTTATTTGGAAAGCTTGTGTGCCCAAAGTGAGTTT
TTTTAGGTGGGAAGCAATGTGGGGAAAAACTCTTACTTTGGACCAACTTTAGAAAAGAGG
ATGACTTTTAACGAATAGATGCTACCTCTGCTAAATGCATGAAGAATCGATAGATCACAT
CCTCCTCCATTGTACTAAGATAAGGACTTTATGGGTGTTGTTTTTCTCTCTCTTTGGGGT
ACAATGGGTGATGCTAGCCACAGTTAAGGTGACGTTTTTGGGCTGGGACAGGTCCTTTGT
GGGAAAAAAAAAAAAAAAAGTTTGGAGAGTAGACCCTTATGTATTTTTTGGACGATTTGA
AAGGCAAGTAACAAAATTGTATTTAAAGATGATGTGTTGTCCATCCAAAGACTTGAGAGT
TCTTTTATTTTCTTTCACTGGTTGGAGATGAAATTGTTTATAAAATATGGTCCTTCGACT
TTAGTTGGTTTCTTTGATTGGGTGGGTTCTCGTTAAGGGTGAGGTTTTTTTTACTCCTTT
GTGTTTGACAACTATTTGTTCTAGTTGGGGAAGGGAGAGGTGTTTCCACTTTATATACTT
TGAGTTATTGTTTTGGCGGCTCTTTTCAATGTAATTTTATCTCTTTTATTTATAAAAAAT
AAAATAAAATAATAAAGTACATGCTTCATTTATCACATTCCAATGAGGGAAAATTGACTC
AATCTTAAACCAAATTTCCTTTTGTAATTCTTTTATATGTTTTGTTCTTTTTTATTCTTC
TAGAAATCTCAACTAATGCTCTAATGTCATTTATTGTGCTAATGAAAGCTTTGATACAAC
TTGTTGTGCAAATAGAAGTTTTAATGTTAATTAATATACTAATGCAAAAATACAAGGATG
AAACAATCCACAT
>E2
NTGAGAGGAGGTTAGTTTGTTTTTGAAGAGAAGACATTTATGTATATTCTTATATGACCA
AAACTTTTTTGTACAAGTCTCCTTGTATAATGGAGTTTAGTCATATGTTGATCTTGTTTT
TGTAATTGTGGAGAGGACTCCTCATCCTTTTCATGTACTTGTTATCTATAATTAATACAT
TTTTTGTTTATGATAAAAACATATCTATCAATGAAGGGTAAAACTCATAGTAACACTTGA
AACTGCACTTTAAAGTTAATGTTGTGTTAAAAAAAAGCTTTGATATCACTTGTACAAATA
GAAGCTTCAATCCTATCATATTAATGTCATAAAATAAAGATAAAACAATCTTCACATAAA
GGTACTTAGGTTTTAATGTGGTTTGACCAACCATACTTATATCCATGATTGAGAAAAAAA
AATATTTCATTATACAATGGAGAATATTATAGAGGACCAGAAAATGCAAATATAATCATA
GGGTTTAAAATATCTCATATTTCTCCACTTCTGGTATTTTCACCTTAAACTGTTAGTAAA
TGTCTCCTACTATTCCTCATATCTCTATCTACTCAATATAAACTTCATACTTACAACTTT
TTCTCCTAGAATATTTATAGAGATATTTCAAATACCATTCTTTATTTTATATGGAAATAT
AATATTATAATGACACATCAATATAATAAATAATCTATATAATATTCTTTACAAAAAAGA
AATATATATCGACTAGGAATTTGAAATATTTTTCAACAATCTCATCTTGGATCAAATTTC
ATCAAGTCAATATTCTATCGCTAATATGTTACTATCAAAGAAATCATGACATTTACTCTA
TTTGGAACTTTCTAGCCAAATCCTTACACAATAGCTTCTTTATGTGTCATAGTTGCATTG
TAGTAGATCTCCATGTATTCAAACTATTTATTCACTTGACTGTTTCCTCTTTTCAAGATG
CAATAAACATATAAAACAAACATACTTATTTCAAATAATAAAGTACAATACATCTCCAAA
TGAAGGAAGATCACCTTGATTCGAAGCACTTTGGTTAGCTTGCCCATTTATTTCATGTTT
GTGTTTTCTTTACCTAGGACAATCAAATTGAGGTTAGAGTAGATTCAGAGGGATTTTTTA
TGGGGAGGTGGGACTCTTGAGCAGAAACTTCATCTTGTTAGGTGGATGTTGCTTTGCTTA
GACAAAAACAAAGAGGGGTTGGGGATAAAGTATCTCTTTACTCTAAATAAGACGCTTTTG
TGCAAATGGAGTTGGAGATTTGCAAATGAGAGAGGAGTCTTTTGGAATTAAGTGATAAAG
GGAAAGTATGGGGATGAGCAAAGGGGTTAGTGTCCCAAAGAAGTGAGATATGGGTATGGT
GTGGGGTTGTGGAAAGCAATTAGGAGGTAGTGGCATGTTGTAAGTGGTAGATTTTCTTTT
GTGGTGGGTAATGGTCAAAGGGTGAAATTTTGGAAGGATAGATGGTGTGGGGTTGCACAT
TTTCCAAGGATGCTTGGTGAAATATGTGTGGAGTTCCACTGGTTCCACTAAGGGAAATGA
GAGTTGGAGCCTACAATTATCTAGATCTTTCAATGATTGGGAGGTGGATGAGGTGCATAG
GTTTTTATTGGGCCTCAATGGAAAGAGTGTTCAACGGAATGTGGAAGATAGGGTGCTTTG
GATAAAGATCAAATGTGGGAAGTTTTCCGTTAAGTCTCTCTATAAAGCCTTAGTTTTAGG
TCCTCCAGTCTCTTTTCCATCGAATGTTATTTGGAAAGCTTGTGTGCCCAAAGTGAGTTT
TTTTAGGTGGGAAGCAATGTGGGGAAAAACTCTTACTTTGGACCAACTTTAGAAAAGAGG
ATGACTTTTAACGAATAGATGCTACCTCTGCTAAATGCATGAAGAATCGATAGATCACAT
CCTCCTCCATTGTACTAAGATAAGGACTTTATGGGTGTTGTTTTTCTCTCTCTTTGGGGT
ACAATGGGTGATGCCAGCCACAGTTAAGGTGACGCTTTTGGGCTGGGACAGGTCCTTTGT
GGGAAAAAAAAAAAAAAAAGTTTGGAGAGTAGACCCTTATGTATTTTTTGGACGATTTGA
AAGGCAAGTAACAAAATTGTATTTAAAGATGATGTGTTGTCCATCCAAAGACTTGAGAGT
TCTTTTATTTTCTTTCACTGGTTGGAGATGAAATTGTTTATAAAATATGGTCCTTCGACT
TTAGTTGGTTTCTTTGATTGGGTGGGTTCTCGTTAAGGGTGAGGTTTTTTTTACTCCTTT
GTGTTTGACAACTATTTGTTCTAGTTGGGGAAGGGAGAGGTGTTTCTACTTTGTATACTT
TGAGTTATTGTTTTGGCGGCTCTTTTCAATGTAATTTTATCTCTTTTATTTATAAAAAAT
AAAATAAAATAATAAAGTACATGCTTCATTTATCACATTCCAATGAGGGAAAATTGACTC
AATCTTAAACCAAATTTCCTTTTGTAATTCTTTTATATGTTTTGTTCTTTTTTATTCTTC
TAGAAATCTCAACTAATGCTCTAATGTCATTTATTGTGCTAATGAAAGCTTTGATACAAC
TTGTTGTGCAAATAGAAGTTTTAATGTTAATTAATATACTAATGCAAAAATACAAGGATG
AAACAATCCACAT
>L2
NTGAGAGGAGGTTAGTTTGTTTTTGAAGAGAAGACATTTATGTATATTCTTATATGACCA
AAACTTTTTTGTACAAGTCTCCTTGTATAATGGAGTTTAGTCATATGTTGATCTTGTTTT
TGTAATTGTGGAGAGGACTCCTCATCCTTTTCATGTACTTGTTATCTATAATTAATACAT
TTTTTGTTTATGATAAAAACATATCTATCAATGAAGGGTAAAACTCATAGTAACACTTGA
AACTGCACTTTAAAGTTAATGTTGTGTTAAAAAAAAGCTTTGATATCACTTGTACAAATA
GAAGCTTCAATCCTATCATATTAATGTCATAAAATAAAGATAAAACAATCTTCACATAAA
GGTACTTAGGTTTTAATGTGGTTTGACCAACCATACTTATATCCATGATTGAGAAAAAAA
AATATTTCATTATACAATGGAGAATATTATAGAGGACCAGAAAATGCAAATATAATCATA
GGGTTTAAAATATCTCATATTTCTCCACTTCTGGTATTTTCACCTTAAACTGTTAGTAAA
TGTCTCCTACTATTCCTCATATCTCTATCTACTCAATATAAACTTCATACTTACAACTTT
TTCTCCTAGAATATTTATAGAGATATTTCAAATACCATTCTTTATTTTATATGGAAATAT
AATATTATAATGACACATCAATATAATAAATAATCTATATAATATTCTTTACAAAAAAGA
AATATATATCGACTAGGAATTTGAAATATTTTTCAACAATCTCATCTTGGATCAAATTTC
ATCAAGTCAATATTCTATCGCTAATATGTTACTATCAAAGAAATCATGACATTTACTCTA
TTTGGAACTTTCTAGCCAAATCCTTACACAATAGCTTCTTTATGTGTCATAGTTGCATTG
TAGTAGATCTCCATGTATTCAAACTATTTATTCACTTGACTGTTTCCTCTTTTCAAGATG
CAATAAACATATAAAACAAACATACTTATTTCAAATAATAAAGTACAATACATCTCCAAA
TGAAGGAAGATCACCTTGATTCGAAGCACTTTGGTTAGCTTGCCCATTTATTTCATGTTT
GTGTTTTCTTTACCTAGGACAATCAAATTGAGGTTAGAGTAGATTCAGAGGGATTTTTTA
TGGGGAGGTGGGACTCTTGAGCAGAAACTTCATCTTGTTAGGTGGATGTTGCTTTGCTTA
GACAAAAACAAAGAGGGGTTGGGGATAAAGTATCTCTTTACTCTAAATAAGACGCTTTTG
TGCAAATGGAGTTGGAGATTTGCAAATGAGAGAGGAGTCTTTTGGAATTAAGTGATAAAG
GGAAAGTATGGGGATGAGCAAAGGGGTTAGTGTCCCAAAGAAGTGAGATATGGGTATGGT
GTGGGGTTGTGGAAAGCAATTAGGAGGTAGTGGCATGTTGTAAGTGGTAGATTTTCTTTT
GTGGTGGGTAATGGTCAAAGGGTGAAATTTTGGAAGAATAGATGGTGTGGGGTTGCACAT
TTTCCAAGGATGCTTGGTGAAATATGTGTGGAGTTCCACTGGTTCCACTAAGGGAAATGA
GAGTTGGAGCCTACAATTATCTAGATCTTTCAATGATTGGGAGGTGGATGAGGTGCATAG
GTTTTTATTGGGCCTCAATGGAAAGAGTGTTCAACGGAATGTGGAAGATAGGGTGCTTTG
GATAAAGATCAAATGTGGGAAGTTTTCCGTTAAGTCTCTCTATAAAGCCTTAGTTTTAGG
TCCTCCAGTCTCTTTTCCATCGAATGTTATTTGGAAAGCTTGTGTGCCCAAAGTGAGTTT
TTTTAGGTGGGAAGCAATGTGGGGAAAAACTCTTACTTTGGACCAACTTTAGAAAAGAGG
ATGACTTTTAACGAATAGATGCTACCTCTGCTAAATGCATGAAGAATCGATAGATCACAT
CCTCCTCCATTGTACTAAGATAAGGACTTTATGGGTGTTGTTTTTCTCTCTCTTTGGGGT
ACAATGGGTGATGCCAGCCACAGTTAAGGTGACGCTTTTGGGCTGGGATAGGTCCTTTGT
GGGAAAAAAAAAAAAAAAAGTTTGGAGAGTAGACCCTTATGTATTTTTTGGACGATTTGA
AAAGCAAGTAACAAAATTGTATTTAAAGATGATGTGTTGTCCATCCAAAGACTTGAGAGT
TCTTTTATTTTCTTTCACTGGTTGGAGATGAAATTGTTTATAAAATATGGTCCTTCGACT
TTAGTTGGTTTCTTTGATTGGGTGGGTTCTCGTTAAGGGTGAGGTTTTTTTTACTCCTTT
GTGTTTGACAACTATTTGTTCTAGTTGGGGAAGGGAGAGGTGTTTCTACTTTGTATACTT
TGAGTTATTGTTTTGGCGGCTCTTTTCAATGTAATTTTATCTCTTTTATTTATAAAAAAT
AAAATAAAATAATAAAGTACATGCTTCATTTATCACATTCCAATGAGGGAAAATTGACTC
AATCTTAAACCAAATTTCCTTTTGTAATTCTTTTATATGTTTTGTTCTTTTTTATTCTTC
TAGAAATCTCAACTAATGCTCTAATGTCATTTATTGTGCTAATGAAAGCTTTGATACAAC
TTGTTGTGCAAATAGAAGTTTTAATGTTAATTAATATACTAATGCAAAAATACAAGGATG
AAACAATCCACA
