# Supplementary material for: Characterization of genes and alleles involved in the control of flowering time in grapevine
Source: PLoS One. 2019 Jul 3;14(7):e0214703. doi: 10.1371/journal.pone.0214703 (PMC6608932; doi:10.1371/journal.pone.0214703)
Supplement: S1 File — (ZIP) [file pone.0214703.s004.zip › VIT_215s0048g01280.fasta]

>L2
TTGGAGAGAGAGAAATGGCAGGAGCCGGAGAAGGCCCAAAAAGAGCAGGGAGGCCTCTAC
CACCACCGGGGAGAGGCCCTCCGCCGCCGCCTCGTCCTCGTTTCGAACCCGTTGATCGAG
AAAAGGTTAAGTTTTGGAATTTGGAATCATAACTCTCGCTACATGTCTTTAACACAACCG
CGTGGTTAATTCTAGGGTTTTGAAGCATGACTCTTTCTCTCAGGAGTTTTATAGTGTTTT
AAAGTTATTCTTCATGATTATTTGAAGTACTGATAATGTATGTTAACGGTAGATTATCAG
AATCTATGAATAATCTAGTGTATTTGTATTATGTTCTGTTTGGTTGCTTAGAAAATGCAG
GAAAAATGCAAGATATTAAAAGAATTTTCCGAGCCTTAGATTATTTCGGTTTTTTTGGGA
CCGGAGAAGACTGAAATGTAATCGCTTCGTGTTAGCTGTTAGCTGATTTTAGGTTAAATG
TTTAACTTAACTGGTTGATTTATAAAGCCGGAAATTCCTTTCCTATCTAGGCGTAGGATT
TTTTGCTATTTGGGGGAATGTGTCTACTTTTTGAAGTATAGGGGAGGCAATTACAGATTC
TATGATAAACTTGACTATATTTGGTTGGTTGAGTATAGCACGAGATAAGATACTTAGATT
TGAGAGGGATAACATATCCTCTACAATGTTTGGTGGGATAACATATCCTCTTCCATGTTG
ATTTGGTCGGTGATGTCTTAGGTTCAACCAAACATGGGATTTCATGTCTTCATGTCAATA
TGATACCACTATATGTTTTGCATCAGTCAACTATCTTCCACAACGTTTCTCCTCTACTAG
GGCTTGAGACCAACTGTAAATAAGATATTAAAAGATGATAATTTTAAAGCGATAATTCAT
ATCTTTGTTTGCTGATAGATGTGGGAATATCGATTTTTTTTAATTATTATTATTATTATT
TTTAAATAGTGCACTTTGAATCTTTATTTATGATTGATATGATTCTTTCCCTTGGGTGCA
GACATGTCCTTTATTGCTTCGGGTTTTCACTAAGGTATGTTCACCTTTTGGACTATAACC
TTTTTTCCTTCAATTAGATGTTTTTGTCCTCAAAATTCTTACCAACATATTTCAGTTGAG
CGTTGAAGTTATATCGCTCGTATCTTCTTTTAATGTTTTTTTAGAATGTTTGTCATTGTG
CTGCGAATTAAGAAGCTCAAAATTCTCTTCTTGCCTTTTAGTCAATGTATTTTTTTTTTG
TTTTTTTGGGGTTTCAATGTCCTTCTTTGATGCTAACTAGTAGTACATGGTGAATGGATG
ATGGGGTTCGACATTCACCGTTTAGGATTGACCATGCCCCTAATTGATGAGCACGTATTG
AAGTCCACACATTCCTTTGGTGTTTTTTTTTTTTTTTTTTTTTTTCTTTTTGGCTGATGA
AATATTACTTTTCTGTGATGTGTTTAATAATCAAATATTGTGGTTTAGGTGAATTCTTTT
TTGGTTTGAAGTTGTTTTAGGGTTGAGTATGAACTTGGAGAAAGGTGAAATTATGCTAGT
AAAGGGGGTCCCTAGTATCGAGGAATCAACTTTTTTGCTAGGTTGTGAGGTGGTTAAAAT
TACTTTATACCTATCTTAGTCTTCCTTTGGGTGCATCTTTAAATCTTTTTCCATATGGGA
AGTTGTGGAGGAGAGGGTTCTTAAAAGTTAGATTAACCATTATGAAGAACACTTTATCTG
GTTTGTCTGTCTACTAGTGGTCTATATTTATTATTCCAAGTGTGATTTGTGTGAAATTAG
AAAAGATTCAATATGATTTCTTGTAGGGAGACAATTCTTTGGACAAGAAACCTGACATAG
TTAATTGATTAATCATGTATTAGAATAAGACAAACCTAGTCTATGCATTAGAAGCTTTTC
CTTACTCAACACTGCACTTTTGGGTAAATGAAGTTAGATATATGCTATAAAGAGGGAGAA
GCTTTGGAAATGGGTTATCTTATGCAAATTTGGTGAGGAAGAGGGAGGGTGGTGTTAAGA
AGCAATGATGAGTATGAGATGTGGGGATGGGTTGGTGTGGAAAGAGACTAAGGATGAGAG
TTTCTTTGTGAAACTTTCTTTAGATTTTTGGAAGCAATTTTTCAAGTTCCTTTCCCAACT
AAAGAAGTCTGGCATTCAAGGATCTCCATGGAATTGAGGCTTCTTTTAGAGGTGATTCGG
AATACAAAGCAGGAGGAGGCCTCTAGTAAGCTGTTGTTGCATGTACATAAGGAATGGTGA
ATCAATAAACCATATCCTTATTCATTATTACATAGTGGAAAGCTTATGGCATTTGGTATT
TGGGCCCTTTGGAGTTTCTCGCTTGCTGCCAAGGTTGGTAAGGGAGGTTTTCTTAGGGTA
AGACATGAATTTTGTGGGGGAAAAAGAAGCAAAATATGAAGAATGACCTCAGTATGTTTT
CTTGGACTATTCAACAAGAGAGAAATTTTAGGACTTTTGATTGGATGGAGCATTCAATTC
AATCCTTGATAGATGTTTCCATGTGTTGCCTTTTTCTTTGATCTAAAGATTCTTTGGGTT
TTTTTTTTTTAATGAGTGAGGAACCTTCCGTGGTTGAGCCCTTTGAACTCCCCATGAATA
CCCAAATCTCGGGGGTGTTGATAGTACCTGCCACAACTAGCACTAGGTAATCCAGGACAT
TCAACCAACGATAGGAATTGAATTTAAGACTGTACCTCTACCACACATCCTTGCATTCCC
CTCAACCATCCAAGCACCCTGACGAGCTTAAAAGGTTGTATGTGAGGGTGTGAGATGGTT
TGTCTCTAGGCGTGAAGAGGAAGTCAACTTCAAAATCTCATTTCAAGAGGGAGCTTCAAA
AGTTGGAATGCTTGGTTAATTATAAAAGCTCATTCAAAAAGAAAAGAGGCATTGGGAGGA
GTAGTTGGGTGGTTCATGTTGAGCAATGAAGCTAAAAATTCTCTCTTAGAATGTTAGGGG
GCAACAGGGAGAAGCAGAAGAGAATAAATCCATTGATGAGATCTTAGGGGGTTGATATTG
TTTGTGTATTAGAAACTGAGGTGCAACAAATGTTTGTGCAGTTGGTGAGAAGTTTGGGAA
TCAAAAGATTCTTTGATTGGGTAGCAGTGGAAGCAAGAGGAGTGGTAGGAGACATTAGGG
TTCTGGAATTGATGTATGGAAGAGGGAGTGTTCTTCATTTCTTGGTGTTTGAAAAACTGT
AAAAAAGGCTTTGTTTAGGTCTTCTTAGGGGCCAATACAAAGGGGGAAGAGAGAATTTTT
GGGTGGAGTTTTAGAGGACCGCTAATGTTTAGGAGGGAATTTCAATATGATTAGATTCCC
TGGGGAAAGTAGAAACTGTCCTAGATTGTCTTTTGACATGAGGCGCTTTTCAAAGATACA
AAAGACCTCAAATTATGGGAACCCCCCAACCCCACCTAAATGGAGGACCTTTTATTGGAC
GTGGTGGTCAGAATTTGTAGTCTTTTTCAAGACTTGATTGTTTCCTAGTGTTAGATGATT
GAGAGGACTATTTTTTTGGTCTAACTCATAGCATTTTCCCTAAACTAGTTTTGATCACTC
TTCCACCATTCTAGATGACGGTGGAATGAGGAGGGACAAATCTCCTTTAAGATTTGAAAA
TGTGGCTTAAATTAGAAGGCTTCAAAGACATGGTGAGGAGTTGGTGGATGGGTTATAATG
CAAATGACTCGTTTAGTGACATATTGGTAGCAAAGTTAAAGGCTTTCAAATATGATTTAA
AAAATTGGAATATAAGAGGTTTTTAGGAATGTCACAACTAAAAAATTTGAGGCCCTTAAT
CAGATCTTTTTTTTTTTAAGATTCAAAGGAGAGAGAAGTAGTTATATTTGCCAGAGAATT
TGAGGCAAGAAGGCTAGCAAATGTTGAGTTCCATAAGTGAGTTTCTTTGGAAGAGACTAT
GTGGAGACAAAAATCAAGAGAAATTTAGTTAAATGCTAGGGATACAAACACCAGATTCTT
TCATATGATGGCCAATGCGCTGAGTGGAAAAAATATTTTGTCCAAAATTAGTGGGAATGG
GGAATGGCTGTTTGAGGATGCAAATATAAAGGAGGGAGTCTCCAGGGCCTTCCAAAATCT
CCTATGAAGCAGGGGATTGATGTCCCAACATTACTGGGATGACTTTTGAAGCATTGGGAA
GCGAGGGTGCTAGAATCTTAGAGGTTCCTTTTGCTGAGGAGGAAGTGTTAGTTGCACTTT
CCAGTTCATGTTGGGACAGCTTCAGGGCCAATCAGTTTCACTATGGTGTTTTGGAAAATG
AGTTAGTATTTTACAGAATTTGAGGTGATGGGTTTCTTCTGGGAGTTCTTATATGACCAT
TCTTTCAAAAGAAGCTTAAATGCTACTTTTTCTGTTTTAGTCTCATAGAAAGGCGTTGGG
GAGGACCTATTAGCTTATTTGGGGGATTATATAAATTCCTGGGTGAGGTACCTTGTTTTT
TTGGTCTTTTAGTGTCTTTTCATACATGGTGTATATTTTTTTTCTGCCTTTTTAGGTGTT
ATTAATACAATCAATTTTTTAGCTATCAAATAAAGAGGGAAAAAAAAAAGTCTTGGCTAA
GTTCCTTCCTAATACACTAAAATAGGTGGTGGGGAGAGTGGTTTTAGTTCATCAACATGC
GTATGTGGAGGGTAGGCACAATTTGGATGTAGCTATCATTGCAAATGAAGCCTTAGATTC
AAGGCTAAAGAGCTCCAATAGCTAGGTTGTTTGCAAGTTGGACATTAAAAAGACATATGA
TTATGTAAATTGGGATTTCTTGCTAATGGGGTGATAAAATGTTGGATTAAATGATGCATA
TCTATGACGAATTTCTTTGTCCTAGTCAATGGGTTCTTGGTCGGTGTTTTCCAAAGCTTC
GGGGAATTTAGGTAAGGATCTTCCCCCTATCTCTCCATTTTGATTGTGGAGG
>L1
NTGGAGAGAGAGAAATGGCAGGAGCCGGAGAAGGCCCAAAAAGAGCAGGGAGGCCTCTAC
CACCGCCAGGGAGAGGCCCTCCGCCGCCGCCTCGTCCTCGTTTCGAACCCGTTGATCGAG
AAAAGGTTAAGTTTTGGAATTTGGAATCATAACTCTCGCTACATGCCTTTAACTCAACGG
CGTGGTTAATTCTAGGGTTTTGAAGCATGACTCTTTCTCTCAGGAGTTTTATAGTGTTTT
AAAGTCATTCTTCATGATTATTTGAAGTACTGATAATGTATGTTAACGGTAGATTATCAG
AATCTATGAATAATCTAGTGAATTTGTATTATGTTCTGTTTGGTTGCTTAGAAAATGCAG
GAAAAATGCAAGATATTAAAAGAATTTTCCGAGCCTTAGATTATTTTGGCTTTTTTGGGA
CCGGAGAAGACTGAAATGTAATCACTTCGTCTTAGCTGTTAGCTGATTTTAGGTTAAATG
TTTAGCTTAACTGGTTGATTTATAAAGCCGGAAATTCCTTACCTATCTAGGCGTAGGTTT
TTTTGCTATTTGGGGGAATGTGTCTACTTTTTGAAGCATAGGGGAGGCAATTAGAGATTC
TATGATAAACTTGACTATATTTGGTTGGTTGTGTATAGCATGAGATAAAATACTTAGATT
TGAGAGGGATAACATATCCTCTTCAATGTTTGGTGGGATAACATATCCTTTTCCATGTTT
GATTTGGTCGGTGATGTCTTATGTTCAACCAAACATGGGATTTCATGTCTTCATGTCAAT
ATGATACCACTATATGTTTTGCATCAGTCAACTATCTTCCACAACGTTTCTCCTCTACTA
GGGCTTGAGACCAACTGTAAATAAGATATTAAAAGATGATAATTTTAAAGCGATAATTCA
TATCTTTGTTTGCTGATAGATGTGGGAATATTTATTTTTTTAATTATTATTATTATTATT
TTTAAATAGTGCACTTTGAATCTTTATTTATGATTGATATGATTCTTTCCCTTGGGTGCA
GACATGTCCTTTATTGCTTCGAGTTTTCACTAAGGTATGTTCACCTTTTGGACTATAACC
TTTTTTTCCTTCAATTAGATGTTTTTGTCCTCAAAATTCTTACCAACATATTTCAGTTGA
GCGTTGAAGTTATATTGCTCATATCTTCTCTTAATGTTTTTTTAGAATGTTTGTCATTGT
GCTGAGAATTAAGAAGCTCAAAATTCTCTTCTTGCCTTTTAGTCAATGTATATTTTTTTT
GTTTTTTTGTTTTTTTGGGGTTTCAATGTCCTTCTTCGATGCTAACTAGTACATGGTGAA
TGGATGATGGGGTTCGACATTCACCGTTTAGGGTTGACCATGCCCCTAATTGATGAGCAT
GTATTGAAGTCCACACATTCCTTTGGTGTTTTTTTTTGTTATTTTTTTGGCTGATGAAAT
ATTACTTTTCTGTGATGTGTTTAATAATCAAATATTGTGGTTTAGGTGAATTCTTTTTTG
GTTTGAAGTTGTTTTAGGGTTGAGTATGAACTTGGAGAAAGGTGAAATTATGCTAGTAAA
GGGGGTCCCTAGTATCGAGGAATCGACTTTTTTGCTAGGTTGTGAGGTGGTTAAAATTAC
TTTATACCTATCTTAGTCTTCCTTTGGGTGCATCTTTAAATCTTTTTCTATATGGGAAGT
CGTGGAGGAGAGGGTTCTTAAAAGGTTAAGACTCTTGGAAAAGTGTTCTTCATTGTTAGA
TTAACCATTATGAAGAACACTTTGTCTGGTTTGTCTGTCTACTAGTGGTCTATATTTATT
ATTCCAAGTGTGATTTGTATAAAATTAGAAAAGATTCAATATGATTTCTTGTAGGGAGAC
AATTCTTTGGACAAGAAACCTGACTTAGTTAATTGATTAATCATGTATTAGAATAAAACA
AACCTAGTCTATTCATTAGAAGCTTTCCTTACTCAACACGGCACTTTTGGGTAAATGAAG
TTAGATATATGCTATAAATAGGGAGAAGCTTTGGAAATGGGTTATCTTATGCAAATTTGG
TGAGGAAGAGGGAGGGTGGTGTTAAGAAGCGATGATGAGTATGAGATGTGGGGATGGGTT
GGTGTGGAAAGGTACTAAGGATGAGAGTTTCTTTGTCAAACTTTCTTTAGATTTTTGGAA
GCAATTTTTCAAGTTCCTTTGCCAACTAAAGAAGTCTGGCATTCAAGGATCTCCACGGAA
TTGAGGCTTCTTTTAGACGGGATTTGGAAGACAAAGCAGCAGGGGGCCTCTAGTAAGCTG
TTGTTGCATGTGTATAAGGAATGATGAATCAATAAACCATATCCTTATTCATTATTATAT
AGTGGAAAGCTTATGGCATTTGGTATTTGGGCCCTTTGGAGTTTCTCGCTTGCTGCCAAG
GTTGGTAAGGGAGGTCTTCTTAGGGTGAGACATGAATTTTGTGGGGGAAAAAGAAGCAAA
ATATGAAGAATGACCTTGGTATGTTTTCTTGGACTATTCAACAAGAGTGAAATTTTAGGA
CTTTTGATTGGATGGAGCATTCAATTCAATCCTTGATAGATGTTTCCATGTGTTGCCTTT
TTCTTTGATCTAAAGGTTCTTTGGGTTTTTTTTTTATGAGTGAGGAACCTTCCATGGTTG
AGCCCTTCGAACTCTCCAAGAATACCCAAATCTCGGGGGTGTTGGTAGTACCTGCCACAA
CTAGCACTAGGTAATCCAGGACATTCAACCAATGATAGGAATTGAATTTAAGACCGTACC
TCTACCACACATCCTTCCATTCCCCTTAACCATCCAAGCACCCTGACGAGCTTAAAAGGT
TGTATGTGAGGGTGCGAGATGGTTTGTCTCTAGGCGTGAAGAGGAAGTCAACTTCAAAAT
CTCATTTCAAGAGGGAGCTTCAAAAGTTGGAATGCTTGGTTAATTATAAAAGCTCATTCA
AAAAGAAAAGAGGCATTGGGAGGAGTAGTTGGGTAGTTCATGTTGAGCAATGAAGCTAAA
AATTCTCTCTTAGAATGTTAGGGGGCAACAGGGAGAAGCAGAAGAGAATAAATCCATTGA
TGAGATCTTAGGGGGTTGATATTGTTTGTTTATTAGAAACTGAGGTGCAACAAATGTTTG
TGCAGTTGGTGAGAAGTTTGGGAATCAAAAGATTCTTTGATTGGGTAGCAGTGGAAGCAA
GAGGAGTGGTAGGAGACATTAGGGTTCTGGAATTGATGTATGGAAGAGGGAGTGTTCTTC
ATTTCTTGGTGTTTCAAAAACTGTAAAAAAAGGCTTTGTTTAGGTCTTCTTAAGGGCCAA
TACAAAGGGGGAAGAGAGGATTTTTGGGTGGATTTTTAGAGGACCCCTAATGTTTAGGAG
GGAATTTCAATATGATTAAATTCCCTGGGGAAAGAAGAAACTGTCCTAGATTGTCTTTTG
ACATGAGGCGCTTTTCAAAGATACAAAAGACCTCAAATTAAGGGAACCCCCCAACCCCAC
CTAAATGGAGGACCTTTTATTGGATGTGGTGGTCAGAATTTGTAGTCTTTTTCAAGACTT
GAGTGTTTCCTAGTGTTAGATGATTGAGAGGATTATTTTTTTGGTCTAACTCATAGCATT
TTCCCTAAACTAGTTTTGATCACTCTTCCACCATTCTAGATGATGGTGGAATGAGGAGGG
ACAAATCTCCTTTAAGATTTGAAAATGTGGCTTAAATTAGAAGGCTTCAAAGACATGGTG
AGGAGTTGGTGGATGGGTTATAATGCAAATGGCTCGTTTAGTCACATATTGGTAGCAAAG
TTAAAGGCTTTCAAACATGATTTAAAAAATTGGAATATAAGAGGGTTTTAGGAATGTCAC
AACTAAAAAATTTGAGGCCCTTAATCAGATCTTTTTTTTTTTAAGATTCAAAGGAGAGAG
AAGTAGTTGTATTTGCCAAAGAATTTGAGGCAAGAAGGCTAGCAAATGTTGAGTTCCATA
AGTGAATTTCTTTGGAAGAGACTATGTGGAGACAAAAATCAAGAGAAATTTAGTTAAATG
TCAGGGATAAAAACACCGGATTCTTTCATATGATGGCCAATGCGCTGAGTAGAAAAAGTC
TTTTGTCCAAAATTAGTGGGAATGGGGAATGGTTGTTTGAGGATGCAAATATAAAGTAGG
GAGTCTCTAGGGCCTTCCAAAATCTCCTATGAAGCGGGGGATTGATGTCCCAACATTATT
GGGATGACTTTTGAAGCATTGGGAAGCAAAGGTGCTAGAATCTTAGAGGTTCCTTTTGCT
GAGGAGGAAGTGTTAGTTTCACCGTCCAGTTTATGTTGGGACAGCTTCAGGGCCAATCAG
TTTCACTATGGTGTTTTGGAAAATGAGTTAGTATCTTACAGAATTTGAGGTGATGGGTTT
CTTCTGGGAGTTCTTATATGACCATTCTTTCAAAAGAAGCTTAAATGCTACTTTTTCTGT
TTTAGTCTCATAGAAAGGCATTGGGGAGGACCTATTAGCTTATTTGGGGGATTATATAAA
TTCCTGGGTGAGGTACCTTGTTTTTTTGGCCTTTTAATGTCTTTTCATACATGGTGTATA
TTTTTTTTCTGCCTTTTTAGGTGTTATTAATACAATTGATTTTTTACCTATCAAATAAAG
AGGGAAAAAAAAAAGGTCTTGGCTAAATTCCTTCCTAATACACTAAAATAGGTGGTGGGG
AGAGTGGTTTTAGTTCATCAACATGCGTATGTGGAGGGTAGGCACAATTTGGACGTAGCT
ATCATTGCAAATGAAGCCTTAGATTCAAGGCTAAAGAGCTCCAATAGCTAGGTTGTTTGC
AAGTTGGACATTAAAAAGACATGATTATGTAAATTGGGATTTCTTGCTAACGGGGTGATA
AAATGTTGGATTAAATGATGCATATCTATGACGAATTTCTTTGTCCTAGTCAATGGGATC
TTGGTTGGTGTTTTCCAAAGCTTTGGGGAATTTAGGTAAGGATCTTCCCCCTATCTCTCC
ATTTTGATTGTGGAGG
>E0
TTGGAGAGAGAGAAATGGCAGGAGCCGGAGAAGGCCCAAAAAGAGCAGGGAGGCCTCTAC
CACCGCCGGGGAGAGGCCCTCCGCCGCCGCCTCGTCCTCGTTTCGAACCCGTCGATCGAG
AAAAGGTTAAGTTTTGGAATTTGGAATCATAACTCTCGCTACATGTCTTTAACACAACCG
CGTGGTTAATTCTAGGGTTTTGAAGCATGACTCTTTCTCTCAGGAGTTTTATAGTGTTTT
AAAGTTATTCTTCATGATTATTTGAAGTACTGATAATGTATGTTAACGGTAGATTATCAG
AATCTATGAATAATCTAGTGTATTTGTACTATGTTCTGTTTGGTTGCTTAGAAAATGCAG
GAAAAATGCAAGATATTAAAAGAATTTTCCGAGCCTTAGATTATTTCGGTTTTTTTGGGA
CCGGAGAAGACTGAAATGTAATCGCTTCGTGTTAGCTGTTAGCTGATTTTAGGTTAAATG
TTTAACTTAACTGGTTGATTTATAAAGCCGGAAATTCCTTTCCTATCTAGGCGTAGGATT
TTTTGCTATTTGGGGGAATGTGTCTACTTTTTGAAGTATAGGGGATGCAATTACAGATTC
TATGATAAACTTGACTATATTTGGTTGGTTGAGTATAGCACGAGATAAGATACTTAGATT
CGAGAGGGATAACATATCCTCTACAATGTTTGGTGGGATAACATATCCTCTTCCATGTTG
ATTTGGTCGGTGATGTCTTAGGTTCAACCAAACATGGGATTTCATGTCTTCATGTCAATA
TGATACCACTATATGTTTTGCATCAGTCAACTATCTTCCACAACGTTTCTCCTCTACTAG
GGCTTGAGACCAACTGTAAATAAGATATTAAAAGATGATAATTTTAAAGCGATAATTCAT
ATCTTTGTTTGCTGATAGATGTGGGAATATCGATTTTTTTTAATTATTATTATTATTATT
TTTAAATAGTGCACTTTGAATGTTTATTTATGATTGATATGATTCTTTCCCTTGGGTGCA
GACATGTCCTTTATTGCTTCGGGTTTTCACTAAGGTATGTTCACCTTTTGGACTATAACC
TTTTTTCCTTCAATTAGATGTTTTTGTCCTCAAAATTCTTACCAACATATTTCAGTTGAG
CGTTGAAGTTATATTGCTCGTATCTTCTTTTAATGTTTTTTTAGAATGTTTGTCATTGTG
CTGCGAATTAAGAAGCTCAAAATTCTCTTCTTGCCTTTTAGTCAATGTATTTTTTTTTTG
TTTTTTTGTTTTTTTGGGGTTTCAATGTCCTTCTTTGATGCTAACTAGTAGTACATGGTG
AATGGATGATGGGGTTCGACATTCACCGTTTAGGATTGACCATGCCCCTAATTGATGAGC
ACGTATTGAAGTCCACGCATTCCTTTGGTGTTTTTTTTTTTTTTTTTTTTTTTCTTTTTG
GCTGATGAAATATTACTTTTCTGTGATGTGTTTAATAATCAAATATTGTGGTTTAGGTGA
ATTCTTTTTTGGTTTGAAGTTGTTTTAGGGTTGAGTATGAACTTGGAGAAAGGTGAAATT
ATGCTAGTAAAGGGGGTCCCTAGTATCGAGGAATCAACTTTTTTGCTAGGTTGTGAGGTG
GTTAAAATTACTTTATACCTATCTTAGTCTTCCTTTGGGTGCATCTTTAAATCTTTTTCC
ATATGGGAAGTTGTGGAGGAGAGGGTTCTTAAAAGTTAGATTAACCATTATGAAGAACAC
TTTATCTGGTTTGTCTGTCTACTAGTGGTCTATATTTATTATTCCAAGTGTGATTTGTGT
GAAATTAGAAAAGGTTCAATATGATTTCTTGTAGGGAGACAATTCTTTGGACAAGAAACC
TGACTTAGTTAATTGATTAATCATGTATTAGAATAAGACAAACCTAGTCTATGCATTAGA
AGCTTTTCCTTACTCAACACTGCACTTTTGGGTAAATGAAGTTAGATATATGCTATAAAG
AGGGAGAAGCTTTGGAAATGGGTTATCTTATGCAAATTTGGTGAGGAAGAGGGAGGGTGG
TGTTAAGAAGCAATGATGAGTATGAGATGTGGGGATGGGTTGGTGTGGAAAGAGACTAAG
GATGAGAGTTTCTTTGTGAAACTTTCTTTAGATTTTTGGAAGCAATTTTTCAAGTTCCTT
TCCCAACTAAAGAAGTCTGGCATTCAAGGATCTCCATGGAATTGAGGCTTCTTTTAGAGG
TGATTCGGAATACAAAGCAGCAGGAGGCCTCTAGTAAGCTGTTGTTGCATGTACATAAGG
AATGGTGAATCAATAAACCATATCCTTATTCATTATTACATAGTGGAAAGCTTATGGCAT
TTGGTATTTGGGCCCTTTGGAGTTTCTCGCTTGCTGCCAAGGTTGGTAAGGGAGGTTTTC
TTAGGGTGAGACATGAATTTTGTGGGGGAAAAAGAAGCAAAATATGAAGAATGACCTCGG
TATGTTTTCTTGGACTATTCAACAAGAGAGAAATTTTAGGACTTTGATTGGATGGAGCAT
TCAATTCAATCCTTGATAGATGTTTCCATGTGTTGCCTTTTTCTTTGATCTAAAGGTTCT
TTGGGTTTTTTTTTTTTAATGAGTGAGGAACCTTCCATGGTTGAGCCCTTTGAACTCCCC
ATGAATACCCAAATCTCGGGGGTGTTGATAGTACCTGCCACAACTAGCACTAGGTAATCC
AGGACATTCAACCAACGATAGGAATTGAATTTAAGACTGTACCTCTACCACACATCCTTG
CATTCCCCTTAACCATCCAAGCACCCTGACGAGCTTAAAAGGTTGTATGTGAGGGTGTGA
GATGGTTTGTCTCTAGGCGTGAAGAGGAAGTCAACTTCAAAATCTCATTTCAAGAGGGAG
CTTCAAAAGTTGGAATGCTTGGTTAATTATAAAAGCTCATTCAAAAAGAAAAGAGGCATT
GGGAGGAGTAGTTGGGTGGTTCATGTTGAGCAATGAAGCTAAAAATTCTCTCTTAGAATG
TTAGGGGGCAACAGGGAGAAGCAGAAGAGAATAAATCCATTGATGAGATCTTAGGGGGTT
GATATTGTTTGTGTATTAGAAACTGAGGTGCAACAAATGTTTGTGCAGTTGGTGAGAAGT
TTGGGAATCAAAAGATTCTTTGATTGGGTAGCAGTGGAAGCAAGAGGAGTGGTAGGAGAC
ATTAGGGTTCTGGAATTGATGTATGGAAGAGGGATTGTTCTTCATTTCTTGGTGTTTGAA
AAACTGTAAAAAAGGCTTTGTTTAGGTCTTCTTAGGGGCCAATACAAAGGGGGAAGAGAG
GATTTTTGGGTGGAGTTTTAGAGGACCGCTAATGTTTAGGAGGGAATTTCAATATGATTA
GATTCCTTGGGGAAAGAAGAAACTGTCCTAGATTGTCTTTTGACATGAGGCGCTTTTCAA
AGATACAAAAGACCTCAAATTATGGGAACCCCCCAACCCCACCTAAATGGAGGACCTTTT
ATTGGATGTGGTGGTCAGAATTTGTAGTCTTTTTCAAGACTTGATTATTTCCTAGTGTTA
GATGATTGAGAGGACTATTTTTTTGGTCTAACTCATAGCATTTTCCCTAAACTAGTTTTG
ATCACTCTTCCACCATTCTAGATGACGGTGGAATGAGGAGGGACAAATCTCCTTTAAGAT
TTGAAAATGTGGCTTAAATTAGAAGGCTTCAAAGACATGGTGAGGAGTTGGTGGATGGGT
TATAATGCAAATGGCTCGTTTAGTGACATATTGGTAGCAAAGTTAAAGGCTTTCAAATAT
GATTTAAAAAATTGGAATATAAGAGGTTTTTAGGAATGTCACAACTAAAAAATTTGAGGC
CCTTAATCAGATCTTTTTTTTTTTAAGATTCAAAGGAGAGAGAAGTAGTTGTATTTGCCA
GAGATTTTGAGGCAAGAAGGCTAGCAAATGTTGAGTTCCATAAGTGAGTTTCTTTGGAAG
AGACTATGTGGAGACAAAAATCAAGAGAAATTTAGTTAAATGCTAGGGATACAAACACCA
GATTCTTTCATATGATGGCCAATGCGCTGAGTGGAAAAAATATTTTGTCCAAAATTAGTG
GGAATGGGGAATGGCTGTTTGAGGATGCAAATATAAAGGAGGGAGTCTCCAGGGCCTTCC
AAAATCTCCTATGAAGCGGGGGATTGATGTCCCAACATTATTGGGATGACTTTTGAAGCA
TTGGGAAGCGAGGGTGCTAGAATCTTAGAGGTTCCTTTTGCTGAGGAGGAAGTGTTAGTT
GCACTTTCCAGTTCATGTTGGGACAGCTTCAGGGCCAATCAGTTTCACTATGGTGTTTTG
GAAAATGAGTTAGTATTTTATAGAATTTGAGGTGATGGGTTTCTTCTGGGAGTTCTTATA
TGACCATTCTTTCAAAAGAAGCTTAAATGCTACTTTTTCTGTTTTAGTCTCATAGAAAGG
CGATGGGGAGGACCTATTAGCTTATTTGGGGGATTATATAAATTCCTGGGTGAGGTACCT
TGTTTTTTTGGTCTTTTAGTGTCTTTTCATACATGGTGTATATTTTTTTTCTGCCTTTTT
AGGTGTTATTAATACAATCAATTTTTTACCTATCAAATAAAGAGGGAAACAAAAAGTCTT
GGCTAAGTTCCTTCCTAATACACTAAAACAGGTGGTGGGGAGAGTGGTTTTAGTTCATCA
ACATGCGTATGTGGAGGGTAGGCACAATTTGGATGTAGCTATCATTGCAAATGAAGCCTT
AGATTCAAGGTTAAAGAGCTCCAATAGCTAGGTTGTTTGCAAGTTGGACATTAAAAAGAC
ATATGATTATGTAAATTGGGATTTCTTGCTAATGGGGTGATAAAATGTTGGATTAAATGA
TGCATATCTATGACGAATTTCTTTGTCCTAGTCAATGGGTTCTTGGTCGGTGTTTTCCAA
AGCTTCGGGGAATTTAGGTAAGGATCTTCCCCCTATCTCTCCATTTTGATTGTGGAGGA
