# Supplementary material for: Characterization of genes and alleles involved in the control of flowering time in grapevine
Source: PLoS One. 2019 Jul 3;14(7):e0214703. doi: 10.1371/journal.pone.0214703 (PMC6608932; doi:10.1371/journal.pone.0214703)
Supplement: S1 File — (ZIP) [file pone.0214703.s004.zip › VIT_216s0013g00860.fasta]

>N1
ATTTTCCATGACAAATAGAGCGATTCCATTGGTACCTTGCCCCACAGGCAGTGTCCTCCA
ACATTTGCTGTTAAGTCAAAAATTGGAATTAAATTGGGGAGAGAGAAAGAGAGACTGAGA
ACGTTTAAAATAAGACTTCAGATTAGAACTGCAACAATTGAAAAATATTTTATAATTTGG
TAAAGAATAAACATGGTAAAATAAATAACAAAACAAGACGTTAACAATGTTCTTAATCCT
GAATTGATTAGCAAGATGCCAAGAAACAGATTGGTACACACCAAACCAAAGGAAAAAAAA
AAAGACCTAGATTCTCACGTATTTAACCATTAAATACTACCAATATTTAGCTCTCTATAG
CTCTTATATGACTGAGCTTTAATTTCAGGTAATTGCAAAACCCAAGCCCCTGCAAATTGT
TATAAAAGTTACTCCAGGTCAAAAAATTTTTTTTTTTTTTTGTAGGAAACGACAAAGAAA
TATATTAAAAGAAAAAAGAAGTACAAGAGAAGGATGAGAAATCCTTCCACCAAAGAAAAC
TAAACAACAAGAATACGAAAACAAGAAACTACAAAGTAAAAATGAACAAACTCTCTAGAC
TAGACAAACCCAAAGGAATTACACGCCGCTAACCAATCAAGTTGTAACACAATAAGGGGA
GTCCCTTTAAAAACCTTGGAACAAAAAGCCCAAAGAGAAGCAAGGAAATGAATAGAATCC
CAAAGATTCTCTAAATTCCTTATTTTATCCTCAAAAATCCTCGCATTTCTTTCCCTCTGC
ACAACCCAAATTACAACTATACAAGCATCTTGCCACAAAACTATCCCTCTCTTCGATAAA
CCAAAGTCATTGTAATTGATGGACAACATGTCAAAAATGCTCCTTGGGGGAACTCAATCC
ATCTTGGCTAACTGAAATAATCTGTGTCATAACCCCATCGTCAAAGAATAATGTAGGAAA
AGATGATCAGCTGATTCTCCATGCCTCATGCACAACTTACAAATATCAGAACTAAGAGCT
TTGTAAGGTCTTCTCACTTGTAGCAAGTCATTAGTATTTACCTTTTTGTGTGCCACCAAC
CAGACAAAGGACTTGACTTTGAAAGGGACTTGAGATTTCCAAACACACTTAGTAGGGAAA
ACTGGAGGAGAACCAGAACATTAGGATAAGGTAAGAAAGAAATATTTGACTGTAAAAAGC
CCTAAAGAAGATAAAGACCAGGATCTCGCATCTGGAACCGAAAATGACACATGTAGACAA
TCAAGTGACCGCATGAGGCCTTCTAAATCTTCTATCTCAGGATCGGATAGGTTGCGTCAA
AAGTTAAAGTTCCATGAAAAGGGATGAGTAGATCCGAGAATTGAAGAAATAGGACTATTT
TTATCCGTGACTACTCTAAATAGTCTTGGATATTGAGAACCCAAAGGTTGATCCCCCCAC
CACAAGTCTTCCCATAACCGAATTCTTTCCCCATCTCCTACTACAAAACGAGTAAACTTG
GAAAACTCTTGAAAGACTTGAGCAATAGTCTTCCAAGGACAACGATGTGACCATCTGATT
ATAGTGTTGGCATCCCATCCATTGGAGTGTGATCCGTAAATGCTTAAAATAACCTTATGC
CATAGAGTTGAACCTTCCCTAGGGTACCTCCAAAACCATTTCCCTAAGAGTGCGACATTC
CTTAGAACTATCTTCTTAAATCCCAAACCCCCTTTTGCCTTCGGCTTACACACTACATCC
CAACTAACAAGATGATCTCTTTTACCTTCCCCAACCCTTGACCATAAAAAATCCCTTTGC
AATCTCTCAATTTTTGCAGCCACTGAAGCGGGTATCTTAAACAAGGAAAGGAAGTAGCAA
GGCATGTGGGTGAGGCAAGATTGGATAAGAGTTATCCTACCCCCAAAAGATAAAAAAGCC
TTTTGGCACCCAACTAATCTTCTCGAGATCCTCTCAATCACAGGATCCCAAAAGCCACAA
GTCTTAGGATTTCCTCCCAAAGGGAGACCCAAGTAGGGTATAGGCCACCCAAAAACCTTG
CAATCAAGCAATTCGGCCAACCTAGAAAAATGATTCTGTTCAAGATTGATGCCATAAATA
TTACTCTTGTCAAGGTTAACCTTAAGCCCAGAAATATGCCCAAACACTAGCAATAAACTC
TTGAGAGAATGCAAATCTTCCTCCCTAGTGTTAGAAAAGAAAATGGTATCATCTGCAAAT
TGTAAATGGGACACCCTTGTACTGTTCCTACCCACCCTGAAACCCTCCAACAAATTTCTT
TCCTCTGCTCTCAATAACATCCTGCTCAGTACATCTGCGACTAAAGTAAACAAAAAGGGG
AATAAAGGGTCGCCTTGTCTTAAGCCTCTGGATGCCTTGACCCACCCTATAGCGTTTCCA
TTCATTAAGACTGCAAAAGATACCGTGGACAAACCGTCTCTCATCCATTTCCTCCATCTA
GGACTAAACCCCTTCTTCTCCAACACATGATCTAAAAAATCCCAACACACATGGTCGTAA
GCCTTTTCAAAGTCGATTTTGAATACGACTCCTTCCTCCCCTGATCGTCTTTTCTCATCC
ACTATCTCATTGGCTATGAGAATTGCATCCAATATTTGTCTCCCTTGAACAAAAGCACCT
TGAATAGAATGAATAGTTTCGTGTAGAACCCCTCTTAGATACCTTGATAACACTTTGGCT
ATTATCTTGTAAAGACTAGTGATCAAGCTAATAGGTCTATAATCTGATATTTTCTTTTTC
ATGCTTTTTTTGGGCAACAGAACTATGAAGGAAGCATTAGTGCTTTGATTGATAATCCCG
CTACCGTGGAACTCTGCAAACACTCTCACTAAATCCTCCTTGATCACATTCCAACAATCT
TGAAACACTGCAATGGTAGAGCCATCAGGACCCGGCGCCTTATCCCTATCCAACTGAAAA
ATGGCCTTATAAATCTCTTTTTCAGTAAAAGGGGAGTCCAACCTAGATGCACTCTCTACA
GATATAGGGGACCAATCTTAGCCTTCAACTCTCCAAGACTCTCCAATAGGACCCGAGTAG
AGCTTTTCAAAGTAAAGTAAAATCTCCTTTGACTCCAGGTCAAAATTGAATGGGCACAAG
TGAGAGGAAACTTAATGTATAATAGCATAATCACATACTCAAGATGTGGACAAATTTTTA
GCATCAATTTGGAAGTGACACATTATTGCTACTCATCATAAAAGCTGCATCTACAGTGTA
ATTTATGTGATAAACCTGGAAGCACAAGGAAAGCCATAGTACTTATTTTACCAATATGTG
ATAAACCTAAAGCAACAACTATTGATCAATTCACCATATGCAACTTTCTCTCAAGAGCCC
CTACTCTTGAAGGATAAATCCCTTCAGAAATTTTCCAGCCTTAGATCACCTTTCTCGAGA
TGACAAATAATGACATTAAATAAATTGGTAAACTCGACAGAGCATTTTTTTATCAGAGTT
AGTCTTCATCCTTTTAATAGATGCTATCTATTCCACATAGTGAGCTGTATCTAAAATCTT
TCCTCCACCATGTCCCAAACTCGAGATAATATGAAACAGGCTCCCAACAAAAGGCATAGA
TTGGTGGTGGGCAGTGTCCCCACCCTGCATCCAGGTACACCAGCTAGATCCTCCACATTG
CAATTATGAAGACATCAAAAATTTAAGCAACTAAAGCATCTTACTTGAAAAAGGTGCCAT
GTCCATAATGTCCTTGGGTAAACCAAATCCACTAATTGACTCCTTGCTTTCAGCTGCAAG
AAAATAGAAATTAGACCAAGTATTGCAAAGGAAAGCATACCTAAATCCTCAAAAACCAAT
AAAAATCCAACACAGAATTACATACCACACTTAACAATCAAGATTGTTAGTGACCCAGAT
TTGGATTCCATTGCTAGCTTACTAATATCAGGGAGAATAAAATTTGCTTGAGCTTGATGA
CTACCATCAACTCTGGTTGAACTGGTCAAAATGCATGCTCGATTGAACCGATAAACTGCA
GGGTACTGTCTCCAAAGAACATCAGAGAAGAAGAAAATAATATTCAAGATATGCATGGAA
TTGATCAGTATAACTTAAAAAGACACATACATTCATACCTCTGCAAGTGCAATGTCAGAT
ATTGGTCTTGCTAACAAGATATACAAAGGAAATGGACTCTGAGCTTGTACTCCATCATAT
GTAGACCCTGGTAGAGAAATTGTCATCTGAATCCTACAAAACCAACCAGCAGCAATCCAG
TTAATGCCCTCAAAATGCAGTTGATTTTTATGCTATTGATGCAGCTAAGAAAAAGAGCCA
ACATCCTCAAAACTTAAGCAACTGAAACTCATTCAGTATCTTGAACAATTGCAGTTTGAC
TACGATAGGAAAAATTAGGAAAAATTAGGAAAACTTTAATCATAAAAGATATCATACACC
AAAACAATATAAGTTTTTTCTCCGCAACCCTATTTGTTTTTGCAACAGTGTGCTAAAGTG
AAATTTGATCCATTAGGAACCTCTAAAACCACTTTCCCATAGATGATATTTACAAATGTC
AATTTCCCTTTCTCTTGCATATGTGTGTGCACTCTTATGTGTTCTATACATGTATACATT
TTTTTTTTCTGTTTTCCAATAAGCAATGAGAGAGAGAGAGAGAGAGAGAGAGAGAACATA
CAAGACTACTTAAAAATAGGAAAATAATAAAATATACAGTTTGTGAGCTGAATAATAACC
TCCAAAGTGTGTAAGAAAAAGATATTTAAATAGGCCTCATTATTTAACACAAAGGGCCAT
GTAAAATTAGCAATGAAATTGTTACCTTCTTTTGTGCTTTGCTTGTATTTTGTATCGCAA
ACATCTTTGAAGAAATGATGGCTACATTATTAAAAGAGTACAGTTAGAAACATAAAATTA
AAGAAAGAATCTTGATTACCATTCAAATAAGTAATACATCTACAGGTTATTAGCACCAAA
AGAATTGGACAAAGATTTAATGGAATAAAGAACAGAAGTTTTCATGGCTAAAAATTAGTA
TATCCAACTATCAAGAATTTCATTGCCACTATATTTGTTTTGGGAAATCAAGTATCTCTT
TCAAGGAAAGGCAAGTATGATGTTTCAAAATAATGATAATTGCAAACCATATTAAACTTC
CAAGGAGATATATTGTAACTACACCAAACTATTTTAATAAGAAAACGAAGAAAAAAAAAA
CAGAATAGAACATACAAAATACAGAAGCAGAAAACAAGTTGAAATATTGACAATTAAATA
CTTTACATTTCCTACAGCACGTCGTTGAAGAATGTTATAAAGTTCAACAGGCTTGCAGTA
AATGGATAAAGACTCTTCTGCTGCAATTTCCTCCTCTGCAGATAAGTGCACACGAGAATC
TTGGCGGCACATCTGATCTGCACTTCTAGAATAGCTGCAATTGCAAACATGAATTTTCTT
TTCATGAAATGTGATGAAATGACCCATCAAAAGAAAAAGGCAAAAGGACCAAATTGTTAC
ACTTCCATTTGTACTTCAAACAACCATATTGCAAGTATCTAGCACTCTATCATTCAACCA
CTCAGATGCCAAGAAGTCAAGACCTCTGCTATATTCTTGAAATATTTTGCATTAATTGCT
TTAAAGGCGCACCAATCACATTAAGAAACCATGGAGGGACAAAACCGCATAAAAAGACAA
CAAAGTGATTTACTTATAAATATACATAACAACATTTGAGATAGTACTTATAAAAATTTG
ATTTACTTATAAATAAAGAAGGAAATAAAATATGTTTTCCACCTTCCTTTTATCTTCATC
CCCAAGGAATAGGAAAAAAGGAAAATAAAAACTCAAATCTTACATGGGTATGAAACCTTC
CTAATTTTGCAAGGATGCCAAAATCAAGCAAATCAGATATTAACCTAAATAAGGTAATTT
TATACTTGGAAATAATATTATAAGTGTATGGGCCTCTGAATAATGACTTGGTGGGTTGGG
CTTGGGAAACAACACATGGTTTGGCCGAATACCAACTTGACATAGTTCAATTAGGTAGGC
AAAAGAATAGTTTTGGAAAGCGCAAAGCACACCGAAGAGGCAAAACTCTCCTACAGCTTA
TGTACAATGCCCAACACAGTGTAGGCACTTGAGTGAAGTGAAACATGACTTAGAATGCAT
ATCAATTATACAAATATGCTCCAAAATCAAATATAATCAGTGAAGATTTTAAAATTCCAA
AAATTTAAAAGCATTCAACAATGAAGATTTTAATCTATCAAAAAAAAATATTATCCAAAA
TCTAATATAATAAATGAAGACTTTAAAATTCCAAAAATTTAAAAGAAGCATTCAACAAAA
AGGTAATTAAATTATATAAATTTCAATATACAGTTAGAAATTTCAAGAATGAAAGTGTTT
AAAAAGTTAAAATAAAGTAGACAAGGTACACCTTTCCAACAAGGC
>L2
ATTTTCCATGACAAATAGAGCGATTCCATTGGTACCTTGCCCCACAGGCAGTGTCCTCCA
ACATTTGCTGTTAAGTCAAAAATTGGAATTAAATTGGGGAGAGAGAAAGAGAGAGACTGA
GAACGTTTAAAATAAGACTTCAGATTAGAACTGCAACAATTGAAAAATATTTTATAATTT
GGTAAAGAATAAACATGGTAAAATAAATAACAAAACAAGACGTTAACAATGTTCTTAATC
CTGAATTGATTAGCAAGATGCCAAGAAACAGATTGGTACACATCAAACCAAAGGAAAAAA
AAAAAGACCTAGATTCTCACGTATTTAACCATTAAATACTACCAATATTTAGCTCTCTAT
AGCTCTTATATGACTGAGCTTTAATTTCAGGTAATTGCAAAACCCAAGCCCCTGCAAATT
GTTATAAAAGTTACTCCAAGTCAAAAATTTTTTTTTTTTTTTTGATAGGAAACGACAAAG
GAATATATTAAAAGAAAAAAGAAGTACAAGAGAAAGATGAGAAATCCTTCCACCAAAGAA
AACTAAACAACAAGAATACGAAAACAAGAAAATACAAAGTAAAAATGAACAAACTCTCTA
GACTAGACAAACCCAAAGGAATTACACGCCGCTAGCCAATCAAGTTGTAACACAATAAGG
GGAGTCCCTTTAAAAACCTTGGAACAAAAATCCCAAAGAGAAGCAAGGAAATGAATAGAA
TCCCAAAGATTCTCTGAATTCCTTACTTTATCCTCAAAAATCCTCGCCTTTCTTTCCCTC
CGCACAACCCAAATTACAGCTATACAAGCATCTTGCCACAAAACTATCCCTCTTCGATAA
ACCAAAGCCATTGTAATTGATGAACAACATGTCAGAAATGCTCCTTGGGGGAACTCAATC
CATCTTGGCTAACTGAAATAATCTGTGCCATAACCCCATCGTCAAAGAACAATGTAGGAA
AAGATGATCAGCTGATTCTCCATGCCTCATGCACAACTTACAAATATCAGGACTAAGAGC
TTTGTAGGGTCTTCTCACTTGTAGCAAGTCATTAGTATTTACCTTTTTGTGTGCCACCAA
CCAGACAAAGGACTTGACTTTGAAAGGGACTTGAGATTTCCAAACACACTTAGTAGGGAA
AACTGGAGGAGAACCAGAGCATTGGGATAAGGTAAGAAAAAAAGATTTGACTGTAAAAAG
CCCTGAAGAAGATAAAGACCAGGATCTCGCATCTGGAACCGAAAATGACACATGTAGACA
ATCAAGTGACCGCATGAGGCCTTCTAAATCTTCTATCTCAGGATCGGATAGGTTGCGTCA
AAAGTTAAAGTTCCATGAAAAGGGATGAGTAGATCCGAGAATTGAAGAAATAAGACTATT
TTTATCCGTGACTACTCTAAATAGTCTTGGATATTGAGAACCCAAAGGTTGATCCCCCCA
CCACAAGTCTTCCCATAACCGAATTCTTTCCTCATCTCCTACTACAAAACGAGTAAACTT
GGAAAACTCTTGAAAAACTTGAGCCAAGGACAACGATGTGACCATCTAACTATAGTGTTG
GCATCCCATCCATTGGAGTGTGATCCGTAAATGCTTAAAATAACCTTATGCCATAGAGTT
GAACCTTCCCTAGGGTACCTCCACAACCATTTCCCTAAGAGTGCGACATTCCTTAGAACT
ATCTTCCCAAATCCCAAACCCCCTTTTGCCTTTGGCTTACACACTACATCCCAACTAACA
AGATGATCTCTTTTACCTTCCCCAACCCTTGACCATAAAAAATCCCTTTGCAATCTCTCA
ATTTTTGCAGCCACTGAAGCAAGTATCTTAAACAAGGAAAGGAAGTAGCAAGGCATGTGG
GTGAGGCAAGATTGGATAAGAGTTATCCTACCCCCAAAAGATAAAAAAGTCTTTTGTCAC
CCATCAAATCTTCTCAAGATCCTCTCAATCACAGGATCCCAAAAGCCACAAGTCTTGGGA
TTTCCTCCCAAAGGGAGACCCAAGTAGGGTATAGGCCACCCAGAAACCTTGCAATCAAGC
AATTCGGCCAACCTAGAAAAATGATTCTGTTCAAGATTGATGTCATAAATATTACTCTTG
TCAAGGTTAACCTTAAACCCAGAAATATGCCCAAACACTAGCAATAAACTCTTGAGAGAA
TACAAATCTTCCTCCCTAGTGTTAGAGAAGAAAATGGTATCATCTGCAAATTGCAAATGG
GACACCCTTGTATTGTTCCTACCCACCCTGAAACCCTCCAACAAATTTCTTTCCTCTGCT
CTCAATAACATCCTGCTCAGTACATCTGCGACTAAAGTAAACAAAAAGGGGGATAAAGGG
TCGTCTTGTCTTAAGCCTCTGGATGCCTTGACCCACCCTATAGCGTTTCCATTCACTAAG
ACTGCAAAAGATACCGTGGACAAACAGTCTCTCATCCATTTCCTCCATCTAGGACTAAAC
CCCTTCTTCTCCAACACATGATCTAAAAAATCCCAACACACATGATCGTAAGCCTTTTCA
AAGTCGATTTTGAATACGACTCCTTCCTCTCTTGATCGTCTTTTCTCATCCACTATCTCA
TTGGCTATGAGAACTGCATCCAATATTTATCTCCCTTGAACAAAAGCGCCTTGAGTAGAA
TGAATAGTTTCGTGTAGAACCCCTCTTAGATACCCTGATAACACTTTGGCTATTATCTTG
TAAAGACTAGTGATCAAGCTAATAGGTCTATAGTCTGATATTTTCTTTTTCATGCTTTTT
TTGGGCAACAGAACTATGAAGGAAGCATTAGTGCTTTGATTGATAATCCCGCTACCGTGG
AACTCTGCAAACACTCTCACTAAATCCTCCTTGATCACATTCCAACAATCTTAAAACACT
GCAATGGTAGAGCCATCAGGACCCGGCGCCTTATCCCTATCCAACTGAAAAATGGTCTTA
TAAATCTCTTTTTCAGTAAAAGGGGAGTCCAACCTAGATGCACTCTCTACAGATATAGGG
GACCAATCTTAGCCTTCAACTCTCCAAGACTCTCCAGTAGGACTCGAGTAGAGCTTTTCA
AAGTAAAGTAAAATCTCCTTTGACTCCAAGTCAAAATTGAATGGGCACAAGTGAGAGGAA
ACTCAATGTATAATAGCATAATCACAGACTCAAGATGTGGACAAATTTTTAGCATCAATT
TGGAAGTGACACATTATTGCTACTCATCATAAAAGCTGCATCTACAGTGTAATTTATGTG
ATAAACCTGGAAGCACAAGGAAAGCCATAGTACTTATTTTACCAATATGTGATAAACCTG
AAGCAACAACTATTGACCAATTCACCATATGCAACTTTCTCTCAAGAGCCCCTACTCTTG
AAGGATAAATCCCTTCAGAAATTTTCCAGCCTTAGATCACCTTTCTCGAGATGACAAATA
ATGACATTAAATAAATTGGTAAACTCGACAGAGCATTTTTTTATCAGAGTTAGTCTTCAT
CCTTTTAATAGATGCTATCTATTCCACATAGTGAGCTGTTTCTAAAATCTTTCCTCCACC
ATGTCCCAAACTCGAGATAATATGAAACAGGCTCCCAACAAAAGGCATAGATTGGTGGTG
GGCAGTGTCCCCACCCTGCATCCAGGTACACCAGCTAGATCCTCCACATTGCAATTATGA
GGACATCAAAAATTTAAGCAACTAAAGCATCTTACTTGAAAAAGGTGCCATGTCCATAAT
GTCCTTGGGTAAACCAAATCCACTAATTGACTCCTTGCTTTCAGCTGCAAGAAAATAGAA
ATTAGACCAAGTATTGCAAAGGAAAGCATACCTAAATCCTCAAAAACCAATAAAAATCCA
ACACAGAATTACATACCACACTTAACAATCAAGATTGTTAGTGACCCAGATTTGGATTCC
ATTGCTAGCTTACTAATATCAGGGAGAATAAAATTTGCTTGAGCTTGATGACTACCATCA
ACTCTGGTTGAACTGGTCAAAATGCATGCTCGATTGAACCGATAAACTGCAGGGTACTGT
CTCCAAAGAACATCAGAGAAGAAGAAAATAATATTCAAGATATGCATGGAATTGATCAGT
ATAACTTAAAAAGACACATACATTCATACCTCTGCAAGTGCAATGTCAGATATTGGTCTT
GCTAACAAGATATACAAAGGAAATGGACTCTGAGCTTGTACTCCATCATATGTAGACCCT
GGTAGAGAAATTGTCATTTGAATCCTACAAAACCAACCAGCAGCAATCCAGTTAATGGCC
TCAAAATGCAGTTGATTTTTATGCTATTGATGCAGCTAAGAAAAAGAGCCAACATCCTCA
AAACTTAAGCAACTGAAACTCATTCAGTATCTTGAACAATTGCAGTTTGACTACGATAGG
AAAAATTAGGAAAACTTTAATCATAAAAGATATCATACACCAAAACAATATAAGTTTTTT
CTCCGCAACCCTATTTGTTTTTGCAACAGTGTGCTAAAGTGAAATTTGATCCATTAGGAA
CCTCTAAAACCACTTTCCCATAGATGATATTTACAAATGTCAATTTCCCTTTCTCTTGCA
TATGTGTGTGCACTCTTATGTGTTCTATACATGTATACATTTTTTTTTTCTGTTTTCCAA
TAAGCAATGAGAGAGAGAGAGAGAGAGAGAGAGAGAACATACAAGACTACTTAAAAATAG
GAAAATAATAAAATATACAGTTTGTGAGCTGAATAATAACCTCCGAAGTGTGTAAGAAAA
AGATATTTAAATAGACCTCATTATTTAACACAAAGGGGCATGTAAAATTAGCAATGAAAT
CGTTACCTTCTTTTGTGCTTTGCTTGTATTTTGTATCGCAAACATCTTTGAAGAAATGAT
GGCTACATTATTAAAAGAGTACAGTTAGAAACATAAAATTAAAGAAAGAATCTTGATTAC
CATTCAAATAAGTAATACATCTACAGGTTATTAGCACCAAAAGAATTGGACAAAGATTTA
ATGGAATAAAGAAAAGAAGTTTTCATGGCTAAAAATTAGTATATCCAACTATCAAGAATT
TCATTGCCACTATATTTGTTTTGGGAAATCAAGTATCTCTTTCAAGGAAAGGCAAGTATG
ATGTTTCAAAATAATGATAATTGCAAACCATATTAAACTTCCAAGGAGATATATTGTAAC
TACACCAAACTATTTTAATAAGAAAACGAAGAAAAAAAAAACAGAATAGAACATACAAAA
TACAGAAGCAGAAAACAAGTTGAAATATTGACAATTAAATACATTACATTTCCTACAGCA
CGTCGTTGAAGAATGTTATAAAGTTCGACAGGCTTGCAGTAAATGGATAAAGACTCTTCT
GCTGCAATTTCCTCCTCTGCAGATAAGTGCACACGAGAATCTTGGCGGCACATCTGATCT
GCACTTCTAGAATAGCTGCAATTGCAAACATGAATTTTCTTTTCATGAAATGTGATGAAA
TGACCCATCAAAAGAAAAAGGCAAAAGGACCAAATTGTTACACTTCCATTTGTACTTCAA
ACAACCATATTGCAAGTATCTAGCACTCTATCATTCAACCACTCAGATGCCAAGAAGTCA
AGACCTTTGCTATATTCTTGAAATATTTTGCATTAATTGCTTTAAAGGCACACCAATCAC
ATTAAGAAACCATGGAGGGACAAAACCGCATAAAAAGACAACAAAGTGATTTACTTATAA
ATATACATAACAACATTTGAGATAGTACTTATAAAAATTGATTTACTTATAAATAAAGAA
GGAAATAAAATATGTTTTCCACCTTCCTTTTATCTTCATCCCCAAGGAATAGGAAAAAAG
GAAAATAAAAACTCAAATCTTACATGGGTATGAAACCTTCCTAATTTTGCAAGGATGCCA
AAATCAAGCAAATCAGAAATTAACCTAAATAAGGTAATTTTATACTTGGAAATAATATTA
TAAGTGTATGGGCCTCTGAATAATGATTTGGTTGGTTGGGCTTGGGAAACAACACATGGT
TTGGCCGAATACCAACTTGGCATAGTTCAATTAGGTAGGCAAAAGAATAGTTTTGGAAAG
CGCAAAGCACACCGAAGAGGCAAAACTCTCCTACAGCTTATGTGCAATGCCCAACACAGT
GTAGGCACTTGAGTGAAGTGAAACATGACTTAGGATGCATATCAATTATACAAATATGCT
CCAAAATCAAATATAATCAGTGAAGATTTTAAAATTCCAAAAATTTAAAAGCATTCAACA
ATGAAGATTTTAATCTATCAAAAAAAAATATTATCCAAAATCTAATATAATAAATGAAGA
CTTTAAAATTCCAAAAATTTAAAAGAAGCATTCAACAAAAAGGTAATTAAATTATATAAA
TTTCAATATACAGTAAGAAATTTCAAGAATGAAAGTGTTTAAAAAGTTAAAATAAAGTGG
ACAAGGTACACCTTTCC
>E2
NTTTTCCATGACAAATAGAGCGATTCCATTGGTACCTTGCCCCACAGGCAGTGTCCTCCA
ACATTTGCTGTTAAGTCAAAAATTGGAATTAAATTGGGGAGAGAGAAAGAGAGAGACTGA
GAACGTTTAAAATAAGACTTCAGATTAGAACTGCAACAATTGAAAAATATTTTATAATTT
GGTAAAGAATAAACATGGTAAAATAAATAACAAAACAAGACGTTAACAATGTTCTTAATC
CTGAATTGATTAGCAAGATGCCAAGAAACAGATTGGTACACATCAAACCAAAGGAAAAAA
AAAAAGACCTAGATTCTCACGTATTTAACCATTAAATACTACCAATATTTAGCTCTCTAT
AGCTCTTATATGACTGAGCTTTAATTTCAGGTAATTGCAAAACCCAAGCCCCTGCAAATT
GTTATAAAAGTTACTCCAGGTCAAAAATTTTTTTTTTTTTTTTGATAGGAAACGACAAAG
GAATATATTAAAAGAAAAAAGAAGTACAAGAGAAGGATGAGAAATCCTTCCACCAAAGAA
AACTAAACAACAAGAATACGAAAACAAGAAAATACAAAGTAAAAATGAACAAACTCTCTA
GACTAGACAAACCCAAAGGAATTACACGCCGCTAGCCAATCAAGTTGTAACACAATAAGG
GGAGTCCCTTTAAAAACCTTGGAACAAAAAGCCCAAAGAGAAGCAAGGAAATGAATAGAA
TCCCAAAGATTCTCTGAATTCCTTACTTTATCCTCAAAAATCCTCGCCTTTCTTTCCCTC
CGCACAACCCAAATTACAGCTATACAAGCATCTTGCCACAAAACTATCCCTCTCTTCGAT
AAACCAAAGCCATTGTAATTGATGAACAACATGTCAGAAATGCTCCTTGGGGGAACTCAA
TCCATCTTGGCTAACTGAAATAATCTGTGCCATAACCCCATCGTCAAAGAACAATGTAGG
AAAAGATGATCAGCTGATTCTCCATGCCTCATGCACAACTTACAAATATCAGGACTAAGA
GCTTTGTAGGGTCTTCTCACTTGTAGCAAGTCATTAGTATTTACCTTTTTGTGTGCCACC
AACCAGACAAAGGACTTGACTTTGAAAGGGACTTGAGATTTCCAAACACACTTAGTAGGG
AAAACTGGAGGAGAACCAGAGCATTGGGATAAGGTAAGAAAGAAAGATTTGACTGTAAAA
AGCCCTGAAGAAGATAAAGACCAGGATCTCGCATCTGGAACCGAAAATGACACATGTAGA
CAATCAAGTGACCGCATGAGGCCTTCTAAATCTTCTATCTCAGGATCGGATAGGTTGCGT
CAAAAGTTAAAGTTCCATGAAAAGGGATGAGTAGATCCGAGAATTGAAGAAATAAGACTA
TTTTTATCCGTGACTACTCTAAATAGTCTTGGATATTGAGAACCCAAAGGTTGATCCCCC
CACCACAAGTCTTCCCATAACCGAATTCTTTCCTCATCTCCTACTACAAAACGAGTAAAC
TTGGAAAACTCTTGAAAGACTTGAGCCAAGGACAACGATGTGACCATCTAACTATAGTGT
TGGCATCCCATCCATTGGAGTGTGATCCGTAAATGCTTAAAATAACTTTATGCCATAGAG
TTGAACCTTCCCTAGGGTACCTCCACAACCATTTCCCTAAGAGTGCGACATTCCTTAGAA
CTATCTTCCCAAATCCCAAACCCCCTTTTGCCTTCGGCTTACACACATCATCCCAACTAA
CAAGATGATCTCTTTTACCTTCCCCAACCCTTGACCATAAAAAATCCCTTTGCAATCTCT
CAATTTTTGCAGCCACTGAAGCAAGTATCTTAAACAAGGAAAGGAAGTAGCAAGGCATGT
GGGTGAGGCAAGATTGGATAAGAGTTATTCTACCCCCAAAAGATAAAAAAGTCTTTTGTC
ACCCATCTAATCTTCTCAAGATCCTCTCAATCACAGGATCCCAAAAGCCACAAGTCTTGG
GATTTCCTCCCAAAGGGAGACCCAAGTAGGGTATAGGCCACCCAGAAACCTTGCAATCAA
GCAATTCGGCCAACCTAGAAAAATGATTCTGTTCAAGATTGATGTCATAAATATTACTCT
TGTCAAGGTTAACCTTAAACCCAGAAATATGCCCAAACACTAGCAATAAACTCTTGAGAG
AATACAAATCTTCCTCCCTAGTGTTAGAGAAGAAAATGGTATCATCTGCAAATTGCAAAT
GGGACACCCTTGTATTGTTCCTACCCACCCTGAAACCCTCCAACAAATTTCTTTCCTCTG
CTCTCAATAACATCCTGCTCAGTACATCTGCGACTAAAGTAAACAAAAAGGGGGATAAAG
GGTCGCCTTGTCTTAAGCCTCTGGATGCCTTGACCCACCCTGTAGCGTTTCCATTCACTA
AGACTGCAAAAGATACCGTGGACAAACAGTCTCTCATCCATTTCCTCCATCTAGGACTAA
ACCCCTTCTTCTCCAACACATGATCTAAAAAATCCCAACACACATGATCGTAAGCCTTTT
CAAAGTCGATTTTGAATACGACTCCTTCCTCTCTTGATCGTCTTTTCTCATCCACTATCT
CATTGGCTATGAGAACTGCATCCAATATTTATCTCCCTTGAACAAAAGCGCCTTGAGTAG
AATGAATAGTTTCATGTAGAACCCCTCTTAGATACCCTGATAACACTTTGGCTATTATCT
TGTAAAGACTAGTGATCAAGCTAACAGGTCTATAGTCTGATATTTTCTTTTTCATGCTTT
TTTTGGGCAACAGAACTATGAAGGAAGCATTAGTGCTTTGATTGATAATCCCGCTACCGT
GAAACTCTGCAAACACTCTCACTAAATCCTCTTTGATCACATTCCAACAATCTTGAAACA
CTGCAATGGTAGAGCCATCAGGACCCGGCGCCTTATCCCTATCCAACTGAAAAATGGCCT
TATAAATCTCTTTTTCAGTAAAAGGGGAGTCCAACCTAGATGCACTCTCTACAGATATAG
GGGACCAATCTTAGCCTTCAACTCTCCAAGACTCTCCAGTAGGACTCGAGTAGAGCTTTT
CAAAGTAAAGTAAAATCTCCTTTGACTCCAAGTCAAAATTGAATGGGCACAAGTGAGAGG
AAACTCAATGTATAATAGCATAATCACAGACTCAAGATGTGGACAAATTTTTAGCATCAA
TTTGGAAGTGACACATTATTGCTACTCATCATAAAAGCTGCATCTACAGTGTAATTTATG
TGATAAACCTGGAAGCACAAGGAAAGCCATAGTACTTATTTTACCAATATGTGATAAACC
TGAAGCAACAACTATTGACCAATTCACCATATGCAACTTTCTCTCAAGAGCCCCTACTCT
TGAAGGATAAATCCGTTCAGAAATTTTCCAGCCTTAGATCACCTTTCTCGAGATGACAAA
TAATGACATTAAATAAATTGGTAAACTCGACAGAGCATTTTTTTATCAGAGTTAGTCTTC
ATCCTTTTAATAGATGCTATCTATTCCACATAGTGAGCTGTTTCTAAAATCTTTCCTCCA
CCATGTCCCAAACTCGAGATAATATGAAACAGGCTCCCAACAAAAGGCATAGATTGGTGG
TGGGCAGTGTCCCCACCCTGCATCCAGGTACACCAGCTAGATCCTCCACATTGCAATTAT
GAAGACATCAAAAATTTAAGCAACTAAAGCATCTTACTTGAAAAAGGTGCCATGTCCATA
ATGTCCTTGGGTAAACCAAATCCACTAATTGACTCCTTGCTTTCAGCTGCAAGAAAATAG
AAATTAGACCAAGTATTGCAAAGGAAAGCATACTAAATCCTCAAAAACCAATAAAAATCC
AACACAGAATTACATACCACACTTAACAATCAAGATTGTTAGTGACCCAGATTTGGATTC
CATTGCTAGCTTACTAATATCAGGGAGAATAAAATTTGCTTGAGCTTGATGACTACCATC
AACTCTGGTTGAACTGGTCAAAATGCATGCTCGATTGAACCGATAAACTGCAGGGTACTG
TCTCCAAAGAACATCAGAGAAGAAGAAAATAATATTCAAGATATGCATGGAATTGATCAG
TATAACTTAAAAAGACACATACATTCATACCTCTGCAAGTGCAATGTCAGATATTGGTCT
TGCTAACAAGATATACAAAGGAAATGGACTCTGAGCTTGTACTCCATCATATGTAGACCC
TGGTAGAGAAATTGTCATTTGAATCCTACAAAACCAACCAGCAGCAATCCAGTTAATGGC
CACAAAATGCAGTTGATTTTTATGCTATTGATGCAGCTAAGAAAAAGAGCCAACATCCTC
AAAACTTAAGCAACTGAAACTCATTCAGTATCTTGAACAATTGCAGTTTGACTACGATAG
GAAAAATTAGGAAAACTTTAATCATAAAAGATATCATACACCAAAACAATATAAGTTTTT
TCTCCGCAACCCTATTTGTTTTTGCAACAGTGTGCTAAAGTGAAATTTGATCCATTAGGA
ACCTCTAAAACCACTTTCCCATAGATGATATTTACAAATGTCAATTTCCCTTTCTCTTGC
ATATGTGTGTGCGCTCTTATGTGTTCTATACATGTATACATTTTTTTTTTCTGTTTTCCA
ATAAGCAATGAGAGAGAGAGAGAGAGAGAGAGAGAGAATATACAAGACTACTTAAAAATA
GGAAAATAATAAAATATACAGTTTGTGAGCTGAATAATAACCTCCGAAGTGTGTAAGAAA
AAGATATTTAAATAGACCTCATTATTTAACACAAAGGGGCATGTAAAATTAGCAATGAAA
TCGTTACCTTCTTTTGTGCTTTGCTTGTATTTTGTATCGCAAACATCTTTGAAGAAATGA
TGGCTACATTATTAAAAGAGTACAGTTAGAAACATAAAATTAAAGAAAGAATCTTGATTA
CCATTCAAATAAGTAATACATCTACAGGTTATTAGCACCAAAAGAATTGGACAAAGATTT
AATGGAATAAAGAAAAGAAGTTTTCATGGCTAAAAATTAGTATATCCAACTATCAAGAAT
TTCATTGCCACTATATTTGTTTTGGGAAATCAAGTATCTCTTTCAAGGAAAGGCAAGTAT
GATGTTTCAAAATAATGATAATTGCAAACCATATTAAACTTCCAAGGAGATATATTGTAA
CTACACCAAACTATTTTAATAAGAAAACGAAGAAAAAAAAAACAGAATAGAACATACAAA
ATACAGAACCAGAAAACAAGTTGAAATATTGACAATTAAATACATTACATTTCCTACAGC
ACGTCGTTGAAGAATGTTATAAAGTTCGACAGGCTTGCAGTAAATGGATAAAGACTCTTC
TGCTGCAATTTCCTCCTCTGCAGATAAGTGCACACGAGAATCTTGGCGGCACATCTGATC
TGCACTTCTAGAATAGCTGCAATTGCAAACATGAATTTTCTTTTCATGAAATGTGATGAA
ATGACCCATCAAAAGAAAAAGGCAAAAGGACCAAATTGTTACACTTCCATTTGTACTTCA
AACAACCATATTGCAAGTATCTAGCACTCTATCATTCAACCACTCAGATGCCAAGAAGTC
AAGACCTTTGCTATATTCTTGAAATATTTTGCATTAATTGCTTTAAAGGCGCACCAATCA
CATTAAGAAACCATGGAGGGACAAAACCGCATAAAAAGACAACAAAGTGATTTACTTATA
AATATACATAACAACATTTGAGATAGTACTTATAAAAATTGATTTACTTATAAATAAAGA
AGGAAATAAAATATGTTTTCCACCTTCCTTTTATCTTCATCCCCAAGGAATAGGAAAAAA
GGAAAATAAAAACTCAAATCTTACATGGGTATGAAACCTTCCTAATTTTGCAAGGATGTC
AAAATCAAGCAAATCAGAAATTAACCTAAATAAGGTAATTTTATACTTGGAAATAATATT
ATAAGTGTATGGGCCTCTGAATAATGATTTGGTGGGTTGGGCTTGGGAAACAACACATGG
TTTGGCCGAATACCAACTTGGCATAGTTCAATTAGGTAGGCAAAAGAATAGTTTTGGAAA
GCGCAAAGCACACCGAAGAGGCAAAACTCTCCTACAGCTTATGTGCAATGCCCAACACAG
TGTAGGCACTTGAGTGAAGTGAAACATGACTTAGGATGCATATCAATTATACAAATATGC
TCCAAAATCAAATATAATCAGTGAAGATTTTAAAATTCCAAAAATTTAAAAGCATTCAAC
AATGAAGATTTTAATCTATCAAAAAAAAATATTATCCAAAATCTAATATAATAAATGAAG
ACTTTAAAATTCCAAAAATTTAAAAGAAGCATTCAACAAAAAGGTAATTAAATTATATAA
ATTTCAATATACAGTAAGAAATTTCAAGAATGAAAGTGTTTAAAAAGTTAAAATAAAGTG
GACAAGGTACACCTTTCC
