# Supplementary material for: Characterization of genes and alleles involved in the control of flowering time in grapevine
Source: PLoS One. 2019 Jul 3;14(7):e0214703. doi: 10.1371/journal.pone.0214703 (PMC6608932; doi:10.1371/journal.pone.0214703)
Supplement: S1 File — (ZIP) [file pone.0214703.s004.zip › VIT_217s0000g02630.fasta]

>E1
NGGATGGTGGTTTAGCATCTGGGTTACCCACCACACGTGGTGCTCTAGGCCTGCACCCTA
CTTTTTGATGGCCTCTGCATGCCCCATAGGCTACACGCATTCATCATGGCTCCCACTTTG
GCCTTCTTCCTATATAAACCATGTCTTCCTTCGGCTTTCACTCATCAACAGTTCTTTCTC
TTCTGCCCATCCCGTCTCGCTTGTTTCACTCTTTTTTTCTTCTTCTCTCTTCATGGCTGC
TTCGGTAGACCCTCTGGTTGTTGGTCGCGTGATTGGCGATGTGGTTGACATGTTCGTCCC
TACCATCAACATGTCTGTATACTACGGAGCTAAGCATGTCACTAATGGCTGTGATGTTAA
GCCATCCCTAACTGTGAATCCTCCCAAAGTGACCCTTTCAGGCCATCCCGATGAATTTTA
CACCCTGGTTCTCTCTCTTTCTCCCTGTGTCTTTTCTGTTTGATCTCTCTTTACTGAATT
CAAGTGAGCTCCATTATTATCCTATTCTTTTTTCTTCCTTTTTTGTGCTTCTGTAAACAT
GGCTTATCCATGCATGATGTTGACTTACTAGATTTTTACGATGGCTCGTGCAGGTGATGA
CCGACCCTGATGCACCCAGCCCCAGTGAGCCCTCCATGAGGGAGTGGGTACACTGGTCAG
TGACCTCTACACAGACTCCTTAATTCCCTGTTTTTCCCCCCTTGGGTTTTTTCTATCTGA
TATTCCTTCTTTTTGGCTAAATTACTTGGTGTCTTTTTGTGTTGAATTTCAGGATAGTTG
CAGATATTCCGGGAGGAACCAATGCCACCCGCGGTACAATCTCTCTCCCAACTCTTGTTA
TTCCTCTCAGTCATGCATGCAAATAAAAACTTTCAAGGGCCGGGACCTTGGTTCGAGCTA
AGCTTTCTGGCTGGCCGATCCATGCCTGTTTTTCCACTAATAACGTGAATATTTTGCTAC
TGAAAAAAGTTTTGTAAAATAAGCTATTTCAGGAGTTTTGTAAAGCAAAGCAACAGCTGA
AGCATTTTTCTGTTTTTTTTTTTTTTTTTTGTTCTTTATTTGTGCTTTACACTGACAGGA
ACGACTCTGTTGCCAAAGCAGCCTTTTTTTTTTTTTCTTTTTTTGCTACCCATCACTTTT
GCAGAAACGCACAAGGGTTACATCACAACATGATGCGCCCATTTGCCTTCAAAAAAACTG
TCGATATCCTATGGATTCCAAGGCATCAACCTGCTCCAAAAAAATTCAAATACCCAAAAT
AACCCCTAGCTTGTTGCATAACACACGTGTCTAGCATAATCCTCCGCCCACCACGTGTAT
GTAACAGTGCTCGTTTTTTCCATGTAACATTTCCTTTTCCTTCTTCATGCACGGCTCCAC
ATGACACGTGGTTGATCCACATAGCGGCAAGCATCAACGTGACACGTCCATGTTACTTGC
AATGGTCATCTCATCAAAATCTCACCATTAATTTTTCCTTACAAGTGGCAAATTCTCTGC
TCTCAACGTGGCGTCCATGTGATAACACACTTGGCCAGCTGCCCAGAAATGCATTCTAAG
GCTCGCATGGAGGACATAGAACATTAGATCTTAGGCTTTTTTCCGTTGCATTCACTCATT
GATTCATTGTCGTGATAGTGATAAGGATTTGTCATATTGATTGTTATTCTTGCAGGGAAA
GAGGCTCTCCCTTATGTAGGGCCACGCCCACCAGTGGGTATTCACCGCTACATACTGGTG
CTGTTTCAGCAGAAGGCTCCTTTAGGCTTGGTGGAGCAGCCTGGGTCAAGGGCCCACTTC
AGCACCCGTGCCTTTGCCAACCAGCTGGATCTGGGGCTGCCTGTGGCTACCGTCTACTTC
AACGCCCAGAAGGAGCCAGCAAACAGGAGGCGCTGAAGGGGTGTGGGGGGGAGGGGCGAG
GAGTGAGCAGAGTGAGGGGTGAAGGGTGAGTGCAGTAAAAGTAGTGAGAAATAAGGAGAG
GCTCTTATAGCGTAGCCTCCTGGTGTTGGGAGTCGTGGCTGTAGTTGTTGGGGTGTTATG
ACTAGTCTATGTCCATCTATCCTTTCTTGAACTTAATTTTGTTTCCACCTATGTTATCCT
TCTAATAGATGCCAACCTTTTGACTAATGTTTGTTTCTGTCCCAT
>E2
NGGATGGTGGTTTAGCATCTGGGTTACCCACCACACGTGGTGCTCTAGGCCTGCACCCTA
CTTTTTGATGGCCTCTGCATGCCCCATAGGCTACACGCATTCATCATGGCTCCCACTTTG
GCCTTCTTCCTATATAAACCATGTCTTCCTTCGGCTTTCACTCATCAACAGTTCTTTCTC
TTCTGCCCATCCCGTCTCGCTTGTTTCACTCTTTTTTTCTTCTTCTCTCTTCATGGCTGC
TTCGGTAGACCCTCTGGTTGTTGGTCGCGTGATTGGCGATGTGGTTGACATGTTCGTCCC
TACCATCAACATGTCTGTATACTACGGAGCTAAGCATGTCACTAATGGCTGTGATGTTAA
GCCATCCCTAACTGTGAATCCTCCCAAAGTGACCCTTTCGGGCCATCCCGATGAATTTTA
CACCCTGGTTCTCTCTCTTTCTCCCTGTGTCTTTTCTGTTTGATCTCTCTTTACTGAATT
CAAGTGAGCTCCATTATTATCTTATTCTTTTTTCTTCCTTTTTTGTGCTTCTGTAAACAT
GGATTATCCATGCATGATGTTGACTTACTAGATTTTTACGATCGCTCGTGCAGGTGATGA
CCGACCCTGATGCACCGAGCCCCAGTGAGCCCTCCATGAGGGAGTGGGTACACTGGTCAG
TGACCTCTACACAGACTCCTTAATTCCCTGTTTTTCCCCCCTTGGGTTTTCTCTATCTGA
TATTCCTTCTTTTTGGCTAAATTACTTGGTGTCTTTTTGTGTTGAATTTCAGGATAGTTG
CAGATATTCCGGGAGGAACCAATGCCACCCGCGGTATAATCTCTCTCCCAACTCTTGTTT
TTCCTCTCAGTCATGCATGCAAAGGTTCGAGCTAAGCTTTCTGGCTGGCCGATCCATGCC
TGTTTTTCCACTAATAACGTGAATATTTTGCTACTGAAAAAAGTTTTGTAAAGCAAAGCA
ACAGCTGAAGCATTTTTCTGTTTTTTTTTTTTTTTTTTGTTCTTTATTTGTGCTTTACAC
TGACAGGAACGACTCTGTTGCCAAAGCAGCCTTTTTTTTTTTTTCTTTTTTTGCTACCCA
TCACTTTTGCAGAAACGCACAAGGGTTACATCACAACATGATATGCCCATTTGTCTTCAA
AAAAACTGTCGATATCCTATGGATTCCAAGGCATCAACCTGCTCCAAAAAATTTCAAATA
CCCAAAATAACCCCTAGCTTGTTGCATAACACACGTGTCTAGCATAATCCTCCGCCCACC
ACGTGTATGTAACAGTCGTTTTTTCCATGTAACATTTCCTTTTCCTTCTTCATGCACGGC
TCCACATGACACGTGGTTGATCCACATAGCGGCAAGCATCAACGTGACACGTCCATGTTA
CTTGCAGTGGTCATCTCATCAAAATCTCACCATTAATTTTTCCTTACAAGTGGCAAATTC
TCTGCTCTCAACGTGGCGTCCATGTGATAACACACTTGGCCAGCTGCCCAGAAATGCATT
CTAAGGCTCGCATGGAGCACATAGAACATTAGATCTTATGCTTTTTTCCGTTGCATTCAC
TCATTCATTCATTGCCGTGATAGTGATAAGGATTTGTCATAGTGATTGTTATTCTTGCAG
GGAAAGAGGCTCTCCCTTATGTAGGGCCACGCCCACCAGTGGGCATTCACCGCTACATAC
TGGTGCTGTTTCAGCAGAAGGCTCCTTTAGGCTTGGTGGAGCAGCCTGGGTCAAGGGCCC
ACTTCAGCACCCGTGCCTTTGCCAACCAGCTGGATCTGGGGCTGCCTGTGGCTACCGTCT
ACTTCAACGCCCAGAAGGAGCCAGCAAACAGGAGGCGCTGAAGGGGTGTGGGGGGGAGGG
GCGAGGAGTGAGCAGAGTGAGGGGTGAAGGGTGAGTGCAGTAAAAGTAGTGAGAAATAAG
GAGAGGCTCTTATAGCGTAGCCTCCTGGTGTTGGGAGTCGTGGCTGTAGTTGTTGGGGGT
GTTATGACTAGTCTATGTCCATCTATCCTTTCTTGAACTTAATTTTGTTTCCACCTATGT
TATCCTTCTAATACGAAGAATGGATGGCCACCTTTTTGACTAATGTTTGTTTCTGTCCCA
T
>L1
NGGATGGTGGTTTAGCATCTGGGTTACCCACCACACGTGGTGCTCTAGGCCTGCACCCTA
CTTTTTGATGGCCTCTGCATGCCCCATAGGCTACACGCATTCATCATGGCTCCCACTTTG
GCCTTCTTCCTATATAAACCATGTCTTCCTTCGGCTTTCACTCATCAACAGTTCTTTCTC
TTCTGCCCATCCCGTCTCGTTTGTTTCACTCTTTTTTTCTTCTTCTCTCTACATGGCTGC
TTCGGTAGACCCTCTGGTTGTTGGTCGCGTGATTGGCGATGTGGTTGACATGTTCGTCCC
TACCATCAACATGTCTGTATACTACGGAGCTAAGCATGTCACTAATGGCTGTGATGTTAA
GCCATCCCTAACTGTGAATCCTCCCAAAGTGACCCTTTCGGGCCATCCCGATGAATTTTA
CACCCTGGTTCTCTCTCTTTCTCCCTGTGTCTTTTCTGTTTGATCTCTCTTTACTGAATT
CAAGTGAGCTCCATTATTATCTTATTCTTTTTTCTTCCTTTTTTGTGCTTCTGTAAACAT
GGATTATCCATGCATGATGTTGACTTACTAGATTTTTACGATCGCTCGTGCAGGTGATGA
CCGACCCTGATGCACCCAGCCCCAGTGAGCCCTCCATGAGGGAGTGGGTACACTGGTCAG
TGACCTCTACACAGACTCCTTAATTCCCTGTTTTTCCCCCCTTGGGTTTTCTCTATCTGA
TATTCCTTCTTTTTGGCTAAATTACTTGGTGTCTTTTTGTGTTGAATTTCAGGATAGTTG
CAGATATTCCGGGAGGAACCAATGCCACCCGCGGTACAATCTCTCTCCCAACTCTTGTTA
TTCCTCTCAGTCATGCATGCAAATAAAAACTTTCAAGGGCCGGGACCTTGGTTCGTGCTA
AGCTTTCTGGCTGGCCGATCCATGCCTGTTTTTCCACTAATAACGTGAATATTTTGCTAC
TGAAAAAAGTTTTGTAAAATAAGCTATTTCAGGAGTTTTGTAAAGCAAAGCAACAGCTGA
AGCATTTTTCTGTTTTTTTTTTTTTTTTTTGTTCTTTATTTGTGCTTTACACTGACAGGA
ACGACTCTGTTGCCAAAGCAGCCTTTTTTTTTTTTTCTTTTTTTGCTACCCATCACTTTT
GCAGAAACGCACAAGGGTTACATCACAACATGATGTGCCCATTTGCCTTCAAAAAAACTG
TCGATATCCTATGGATTCCAAGGCATCAACCTGCTCCAAAAATTTTCAAATACCCAAAAT
AACCCCTAGCTTGTTGCATAACACACGTGTCTAGCATAGTCCTCCGCCCACCACGTGTAT
GTAACAGTGCTCGTTTTTTCCATGTAACATTTCCTTTTCCTTCTTCATGCACGGCTCCAC
ATGACACGTGGTTGATCCACATAGCGGCAAGCATCAACGTGACACGTCCATGTTACTTGC
AATGGTCATCTCATCAAAATCTCACCATTAATTTTTCCTTACAAGTGGCAAATTCTCTGC
TCTCAACGTGGCGTCCATGTGATAATACACTTGGCCAGCTGCCCAGAAATGCATTCTAAG
GCTCGCATGGAGCACATAGAACATTAGATCTTAGGCTTTTTTCCGTTGCATTCACTCATT
CATTCATTGCCGTGATAGTGATAAGGATTTTTCATATTGATTGTTATTCTTGCAGGGAAA
GAGGCTCTCCCTTATGTAGGGCCACGCCCACCAGTGGGCATTCACCGCTACATACTGGTG
CTGTTTCAGCAGAAGGCTCCTTTAGGCTTGGTGGAGCAGCCTGGGTCAAGGGCCCACTTC
AGCACCCGTGCCTTTGCCAACCAGCTGGATCTGGGGCTGCCTGTGGCTACCGTCTACTTC
AACGCCCAGAAGGAGCCAGCAAACAGGAGGCGCTGAAGGGGTGTGGGGGGGAGGGGCGAG
GAGTGATCAGAGTGAGGGGTGAAGGGTGAGTGCAGTAAAAGTAGTGAGAAATAAGGAGAG
GCTCTTATAGCGTAGCCTCCTGGTGTTGGGAGTCGTGGCTGTAGTTGTTGGGGTGTTATG
ACTAGTCTATGTCCATCTATCCTTTCTTGAACTTAATTTTGTTTCCACCTATGTTATCCT
TCTAATACGAAGAATGGATGCCCACCTTTTGACTAATGTTTGTTTCTGTCCCAT
>L2
NGGATGGTGGTTTAGCATCTGGGTTACCCACCACACGTGGTGCTCTAGGCCTGCACTCTA
CTTTTTGATGGCCTCTGCATGCCCCATAGGCTACACGCATTCATCATGGCTCCCACTTTG
GCCTTCTTCCTATATAAACCATGTCTTCCTTCGGCTTTCACTCATCAAAAGTTCTTTCTC
TTCTGCCCATCCCGTCTCGTTTATTTCACTCTTTTTTTCTTCTTCTCTCTTCATGGCTGC
TTCGGTAGACCCTCTGGTTGTTGGTCGCGTGATTGGCGATGTGGTTGACATGTTCGTCCC
TACCATCAACATGTCTGTATACTACGGAGCTAAGCATGTCACTAATGGCTGTGATGTTAA
GCCATCCCTAACTGTGAATCCTCCCAAAGTGACCCTTTCGGGCCATCCCGATGAATTTTA
CACCCTGGTTCTCTCTCTTTCTCCCTGTGTCTTTTCTGTTTGATCTCTCTTTACTGAATT
CAAGTGAGCTCCATTATTATCCTATTCTTTTTTCTTCCTTTTTTGTGCTTCTGTAAACAT
GGATTATCCATGCATGATGTTGACTTACTAGATTTTTACGATGGCTCGTGCAGGTGATGA
CCGACCCTGATGCACCCAGCCCCAGTGAGCCTTCCATGAGGGAGTGGGTACACTGGTCAG
TGACCTCTACACAGACTCCTTAATTCCCTTTTTTCCCCCTTGGGTTTTCTCTATCTGATA
TTCCTTCTTTTTGGCTAAATTACTTGGTGTCTTTTTGTGTTGAATTTCAGGATAGTTGCA
GATATTCCGGGAGGAACCAATGCCACCCGCGGTATAATCTCTCTCCCAACTCTTGTTTTT
CCTCTCAGTCATGCATGCAAAGGTTCGAGCTAAGCTTTCTGGCTGGCCGATCCATGCCTG
TTTTTCCACTAATAACGTGAATATTTTGCTACTGAAAAAAGTTTTGTAAAGCAAAGCAAC
AGCTGAAGCATTTTTCTGTTTTTTTTTTTTTTTTTTGTTCTTTATTTGTGCTTTACACTG
ACAGGAACGACTCTGTTGCCAAAGCAGCCTTTTTTTTTTTTTCTTTTTTTGCTACCCATC
ACTTTTGCAGAAACGCACAAGGGTTACATCACAACATGATGTGCCCATTTGTCTTCAAAA
AAACTGTCGATATCCTATGGATTCCAAGGCATCAACCTGCTCCAAAAAAATTCAAATACC
CAAAATAACCCCTAGCTTGTTGCATAACACACGTGTCTAGCATAATCCTCCGCCCACCAC
GTGTATGTAACAGTGCTCGTTTTTTCCATGTAACATTTCCTTTTCCTTCTTCATGCACGG
CTCCACATGACACGTGGTTGATCCACATAGCGGCAAGCATCAACGTGACACGTCCATGTT
ACTTGCAATGGTCATCTCATCAAAATCTCACCATTAATTTTTCCTTACAAGTGGCAAATT
CTCTGCTCTCAACGTGGCGTCCATGTGATAATACACTTGGCCAGCTGCCCAGAAATGCAT
TCTAAGGCTCGCATGGAGCACATAGAACATTAGATCTTAGGCTTTTTTCCGTTGCATTCA
CTCATTCATTCATTGCCGTGATAGTGATAAGGATTTGTCATATTGATTGTTATTCTTGCA
GGGAAAGAGGCTCTCCCTTATGTAGGGCCACGCCCACCAGTGGGCATTCACCGCTACATA
CTGGTGCTGTTTCAGCAGAAGGCTCCTTTAGGCTTGGTGGAGCAGCCTGGGTCAAGGGCC
CACTTCAGCACCCGTGCCTTTGCCAACCAGCTGGATCTGGGGCTGCCTGTGGCTACCGTC
TACTTCAACGCCCAGAAGGAGCCAGCAAACAGGAGGCGCTGAAGGGGTGTGGGGGGGAGG
GGCGAGGAGTGATCAGAGTGAGGGGTGAAGGGTGAGTGCAGTAAAAGTAGTGAGAAATAA
GGAGAGGCTCTTATAGCGTAGCCTCCTGGTGTTGGGAGTCGTGGCTGTAGTTGTTGGGGG
TGTTATGACTAGTCTATGTCCATCTATCCTTTCTTGAACTTAATTTTGTTTCCACCTATG
TTATCCTTCTAATACGAAGAATGGATGCCAACCTTTTGACTAATGTTTGTTTCTGTCCCA
