# Supplementary material for: Characterization of genes and alleles involved in the control of flowering time in grapevine
Source: PLoS One. 2019 Jul 3;14(7):e0214703. doi: 10.1371/journal.pone.0214703 (PMC6608932; doi:10.1371/journal.pone.0214703)
Supplement: S1 File — (ZIP) [file pone.0214703.s004.zip › VIT_217s0000g06570.fasta]

>N1
TTATTAACAGTAGAAAGAAGCTGAGTGAGACGACTGAGAAGAAGGCTTGGGTGTCACTCG
TTGTTTGCAGGGCCAATCGCTAGTGGTGCTAACGTGCGCCTCTCTCTGCTGTCTGCAATC
TAACCATTGATTTCCTTCTTTTTGTCGTTGATCCTCGATTCTGACTGTTGGATTGGCTGA
TTACTCTCATTTGCTCCACTTGCTTTAAATAATATTCTTTTATTCATTGCTTTCTGTTTG
CGGATAGGGTAAACGTGCGCCAGCCTTTGCAAGCAGCATCGCCTTATTCTTCTCTCTCCT
AGGTTTGGGGTTGGGGTTCGTATCTTGAGGGTGTACGGACGCTGATTCTGATCTGTTAAT
GGAGTCTTGCACCGAAACCGGAGAAAACGAAACCCTAACCCTATTTTGTGTCCCAATTTT
GAGCGGAAAAGCGAGAGATGTCATGGAAGTTCTCTAGTATTACCTGTAACACCGATCGGG
GATAAGGCGGTGTTTGGCGGTCGACGGAATTGTCATTTTTTATGTTGTGTTAGTGTTTCC
TTGAATTGCTTGGATGGAGATGGCGCGGAATGAGATTGGCAGCGGCGGAAGTAACAGTAA
GAGCAGTGATTCCTTTATCGATCGAAGCAACGTGCGGATTTTGTTGTGCGACAACGATAC
CAAGAGTTCGGACGAGATCTTCACTCTTCTCTGCGGGTGCTCCTATCAAGGTACGTTTTT
TTTTTTTTTTTCCTTGGTAATATTTTGAATTTTGAGTTCCTTTTTTTGGAGTTGTGAAGA
GATTTTAGTTTAATTGTTTCCTGTTTTATGGATCATGTGGATTATGGAAGTTTGATTTGA
ATCTAGATTGTAGAAGTTTAAGTTTATCTATATATTTGATAGGCTTGCTTGTATATAATT
TTTTATCCGTAGTAGAGATTTGTTGATAGGAAGTTGAGTTTGCATTTCTTTATATTGAAA
ATGCAAAGAAGAACTGAAGTTAAACATAATATTTTCCCAAGGAGATGGTGAATTTTAGCC
AAGCTTGTGGTGAAGTATCTTGTAACATGATTGTAGTCGAGGGTTTTTATTTTTATTTTT
TTCTCTTTTGGTGGTGGGAAATGTTGTCTTGACATGATTTTCCTCTGAGACAAATGGATT
TTTGGGCTTCATTTGTTGCTGTTGGATGCTTTTATTTTTTGGGAACACTATTGCTATAGT
TATAACGGCATGTCTTTATATTCATCCAGAACAAACAATTGTATAAAATTTTATTTGAAG
ATTTACACATTTTGGGAAGGGGGCAAGCATTTCTGGTTTTGGCTGCCATCAGCTATCCAT
GAATGGGTTTGTTCAAAGACAACCAACTCAAATACTTGCTTTCCACAAAGAGATACCTCC
TATTTAAGTGTGCATAGCCTGGCAGTGCCTTAATGTTTTTTAGCAGGAAACTTTTCCTTT
TGAAGTCCAAAAATAATACAAAAATTTATTGAATTTCCCAATAGAGGTCAATATAGTTGA
AGAACAAGCTCCTCAGGCCTGAGTCCACCACTCATCTTGCTTATGAGTCAATTTGTTTTT
TGTTCCTTTGTTCTTTGATTATATTTTGAGAAAGCTCCCTGCTACTGTTACACTGCTTGA
GATACTTGTATCCATTTCCTGAGGAAACATGCATTTCTCTGCTAACTATGGATTTATGTT
GCTTAACAGTAACATCAGTGAGGTCAGCTAGACAGGTGATTGATGCATTGAATGCTGAGG
GACATGATATTGATATCATACTCGCTGAAGTTGACCTTCCAATGACCAAAGGCATGAAGA
TGTTAAAGTACATTATGCGGGATAAGGAGTTGCGACGCATACCCATTATCAGTAAGCTTG
ACATATTATTTTTTTTCTTCTGTTTTTCCTAGTAAACACTTCAACTTAGGGGATTAAAAC
TGATCTTTATTATCTGCTTTTGTTTTGTTAAGTGATGTCTGCACAGGACGAGGTTTCTGT
TGTTGTGAAGTGCTTGAGACTTGGTGCAGCTGACTACCTTGTAAAGCCTTTGCGCACAAA
TGAACTATTGAACTTGTGGACTCACATGTGGAGAAGGCGGCGAATGGTCTGTATCACTTG
ATCTTGGCATTTAGTTGTTTCAACTTTCAACTTCTTTTGGTGCACTTTCTAATTATTTCT
CAGAGAACTTGGTCTCCATCACTAAAAACTAAGCATTGGTACATATGACGCAAACACAGG
GAATTAAGGCCAACCTTTTTTCTCCTTGGAGATTGTTGCAGAAAATAATATGGTTTTAGA
CTGTAAGCATTCATTCTATAAGTTTTTCAAGCTGGCTGTCATATATTTCTCTCTATCCAA
AAGAATTCATGGCCTTTTATTTACCTGTCCTTCTATATAAAGCAAAGTGGCTTCAACTGA
TTCCAAGTGCCAACTCTTTGCGTCTTTGTCATGTGTGTTTGCACCTCATATCTACCATTA
AAAAAATTTCACGGTATCCCTAAAAAGGGAAGATGGTTGGGTTGGGCATGAGAGGCCTTC
AGGCTTATCTGTTACCCAGTGTCCAGTTAAGGGATTCCGCTTTTCTGGTTATCTAGCCCA
TTTTTTTCTGAGAAAAGAAGTTTCATCAGTTACCAACTTATGTCTCTAGAAGAAATATTC
AGATTTTTTATTCATGCCATTATTTATGTTGACAGCTTGGACTTGCAGAGAAGAACATCT
TGAATTATGATTTTGATGTGGCAGCTTCAGACCCTAGTGATGCTAATACAAACAGTACTA
TGTTCTCGGATGACACGGATGACAAGTCACGGATGAGTGCCAATCCAGAGATGGTTGTTT
CAGTTCATCAGGAAGATGAGGTGAGTTTAGTTTAGAGGATGAAGTCCAGTAGCATGGGTT
AGAAGCAGCAAAATATTTGGAATCTGAACTAAGCAATTTCTCCAATTGGTTGGTTCCATT
TGGTTAGGGAAAACCAGCATTGCATGGTGAATAAACTTTCAACCGAGCTTAGTATTAAAA
TTCTCTAATTGCAAGTAGTAGCTATCTTGCCCTGTTTGCTTGTGAAATGCTGGAAATCTG
TTTTCGTGCGCAATATATTCATCCTTTTTATATTGTTGTCTTATTCCAATTATTCCTATT
CCTTGTTGCAACTTCATGGAAGGTGAATGATGTTTAAATTAATCTGTTATGCATTTGTAT
TTGTCTGCTTTCCCTTTACAGTCTAATGCTACTATTGATAGCACTGATGTTGCTGCTGAG
CCTCCAGTTGTGAATCAGTTGGAATGTCGGCCTGATGTTCCAGGAATTAGTGACAGGCGA
ACAGGTGTGTTTCTCCTCATCTTTCTGCATCAATTGCTGCATACTTTTGGGTGATTCATT
AGAAATGAAATAACAAAGGTGATCAGTATTGCATTAATAACTCCATTCCTTTCTTTAAGC
ATTTGAAAAATCTCTATATGGTATATAATATCAGTAACAAGATTTCATGAAATGAGCCCT
TTTTTATCTTCTTCTTGTGATCACTTGCATTTTATATGTTTTGTATGTCTCTAAACGCAT
TTGGAAAATAAAACGGAGTAATTTTTGTTTGATGGTTCTTCCAAACAAACATCATATGTT
CTTTTTCATTTTCGTGCGGGATATCACAAATATGATGGTTATTTTTTATTTTTTATTTGG
AAAGAAAAATGAATCCCTTTATTTACTTTATGGTCTTATTGTTGCTAATTGGCATGGTAA
TGGTGATATGCGCCAGAACTCAGTTTAGATATTATCTGCAACACATATAATCTCTCTCTC
TCTCTCTCTCTCTGTGATAAGAAAAAGGAGGAAGCTTAGTAACACATACCAGGGGGGTTG
TTGTTAACCCCCCAAGTGCATGGGAAGTGGTACAAGTTTACATCAAAAGAAATCCAAAGA
AAGAAAGCAGATGGCAACCAAATATAATATGAAAGGATTTTTAAAAGAAAATATGAAGAC
AAAAAACAACAAGGGACCATATTGGAGCACTGAAATAGGTAAAATAGAAGTGTCACTGTA
TATAATATAATCCAAAAGTTCACTGAAATATGTAAACATTTTGGTCTCCCATTCTGAAGA
GTTTGCTAAAATTACCAATTAACCTTGCATGAGTAAGAGTGAAATTCAATTTAATTTTTT
TTTTGGAAAAAAGGATTGTGGTGAAGGGATATTACATGAATATGTTTTCTTATTTATATT
TCTTTGTTTTACATATAAGAATATGTGCTAACATACATAGTCTAGGTTGTGTGGAACTTA
AAAGTGTTCTTAAGTTGCCAATATTCTTTGTACTATTAATGCCACTTTCACCTTGTTACT
GAAGAGGTTCACATGCTATGAGTAATTATGATCTTTTCCCCAAGAGATGCAAAGAGGAGA
CAGACACAACAAGGGATCAGAGAGAGATAAGGTGCCTATTACTGTTGGTGGTTAAGAGCA
GTTTCTAAGGCAATTTAAATAGAGGACTATATATGTTTCTAAAACTTTTTGGTCATAGAT
CAGAGGGGCGACTTGTTTATTGGACATAGTGTATATGGTTAATTTGTTGGGGTAAACCAT
AATTATTTTATGCAAAGTGTAATTTGTTGCATCTTGTTGAATAGTCTAGTTTCTTCATGA
AAATTGTGGGATTGCAGAAGATGGCTGACACTTAGAGCAAACTTCACAACCTGCTGTAAC
CAATTTTGCGATGTGCATTTCCTATTTTTTGCTATTCTATGCATCTTTGTAGATCCTTAG
TGCTAAAGTTTCTTCACGAAAATTTTGGGATTGCAGAAGATGGTTGACACTTAGAGCAAA
CTTCACAACCTTCTGTAACCAATTTTGCGATGTGCATTTCCTATTTCTTGCTATTCTATG
CATCTTAGTAGATCCTTAGTGCTAAAGTTTCTTCATGAAAATTGTGGGATTGCAGAGGAT
GGCTGACACTTAAGAGCAATCTTCACAACCTTCTGTAACTGATTTTGTGATGTGCATTTC
CTATTTCTTGCTATCCTATGCATCTTAGTAAATCCTTAGTGTTAAAGTTCAAGTAGCTGC
ACCATATACTGATAACAACAAATTCTTATATTTATTATCAAAGCATACCTCACCATATCC
CATTACATGGTAAATATGTAGTGTTAAATAATGGATAATGTACTCTGCTCTTACTACCCT
CACTGGGAATAATAACTGCAATCCCATCTAATAGTAAAGAGTACAACTATTTTTAGTATT
TTGCTCCATATCACCCTTCCCCCTGGAAAATACCTATTAAGTTCTGGTTATTTTTTCAGG
ACAACTTCTTTCAGGCCCAAAAAAGAGTGAACTGAAGGTTGGTGAGTCTTCTGCCTTCTT
TACATATGTCAAATCAAGCATGATTAAAACCAATTCTCAAGGGATTCCCAACATCAATGA
AAGTGCTCCTCAACATTCAAGGATGGAAGAGAGAGTTCAAGCATGGAGTGAAAAGGGGGT
TAATGATACCCAAGAACATGAAAATGGAGAGGCATGGGAAAACTATTCACAAGGAGATGA
CTTTCCAAGCAGTAACAGCATCCCTGATTCTCTTTCTGTGGAGATGTCTTGTACCCCTCC
TGCACCAATCGAATTTGTACAAGGAAGGAACTCGAAGGGAGAAGAGTTCTCTCAGGTGCC
AATTCATCCAAGAAATGAACATCAAGTTGATATTTCAGGGTTTCCGGGGCACACTGCTTA
CCCATATTGTATGTCAGGAGTGATGAATCAAGTGATGATGCCATCATCTGCACAGCTGTA
TCCGAAGAGCCTGCATGACATGCAAAATAATGCTACTACTTCTGCCATGCTACCTCAGTA
CAATCATCTTCCACAATGTCCTCCCCATGTGCCTGGAGTTGCATCATTTCCTTATTATCC
AGTTAGTATATGCCTGCAACCAGGTCAAATGTCCACTACACACCCCTGGCCATCATATGG
AAATTCATCTTCCACTGAAGTGAAATTAGGTAAAGTAGATAGAAGAGAGGCTGCCTTGAT
AAAGTTTAGGCAGAAAAGGAAGGAGCGTTGTTTTGACAAGAAAATTAGATATGTGAACAG
AAAACGACTTGCTGAAAGGAGGCCACGTGTGAGAGGACAGTTTGTGAGGAAAATGAATGG
TGTAAATGTGGATCTTAATGGGCGACCTGCTTCTGTTGATTTTGATGAGGATGAAGAGGA
GTATGAGGAGGAGAATGCATCAAGGGATTCTACTCCTTGATGCATTCTCCCGGGGATGAT
CCTTTGGGATATCATTGTTGAGCTGCTAGTAGTTCCCTTGCAGTTAGAAAGCTTTTGTTC
TAAAAGTTCCTGTGCCTTTCTCTGTTCACTTGGCAGCTGTCCATGCTCTCTTGGGTGAAT
GGGAAGTGGTACTTGGGCATTTCTATCATATTGATGCTGGGGGGTATACTACTTTAAGCA
TGCCAATATCCATTTCCTTCACTTGCCCATTGAAATAGGGGTGGAACATGTTGCCACTTG
TTGCTTATCCTGTTTTTAAGGCCAAATGTGCCACTGGTTCACCTTGCTTAAATAACACAA
TCACAAGGAGCTTTTTGATCAGGGTTAACACCTGCAGGTTGGGGATAATGGACCCAGAAG
CTCCATACACTATCATTTTCAGTATGCAAATCCGTATGGTTGGATTGCCTCTCCAGTTTC
TTTGAAGAAAGGCTGATGGATTCTCTAAAATACTCTTGAAGGAGAGAAGGTAACTTCATA
TGGGGTTTTACAGCCAGATCAAATGTATTGAAGCCACTCTGACATTTTCCTCCTACTTTT
TGAACTATTTGGAAGTTTTATATCAGTTTAACCAGTTAAAAAATGCTACATGTAGTTTGC
GTCAGTATATGAATCACTTCTTCATTTACAGGCAACATTTGGTTCTGACTACCACTAATC
CAACATGATACTTTTCTACACCAATTTCTTGTCATAGCGAGTCAAGACTGTTTGTCTTGG
GAGTTGGAATGTTCCAGCTTCACTATCATAAACTTTGATGCCTGCATCTTCACTATCATA
GGAATTGAAGTAGCTCTAGCAAGATGCTTAACAAGCTTCCAGCAACCATTCTGGCATTCT
TGCAGGTGCTAGAGGGCAGGAATGGTGTCACTGTCAACAATGTCTATATTTGATTAGTGA
TTTGCTTCTTATTTTGCCCCCACAGGTTTTGATTGCAAGGTGGGAACTAATCTTATAGGA
GAAATGATTAGTTCGCTCAACATGTCTTGAGTGCTTCTCTGGTCGGCAAACTGAGACATG
GTGTGGTTTTTCTTCTTAAATCAAGGGCGTTCTTACATTGTGTCTTGCTTGCAGGAGTAT
GTGTGGAGAAGGTGATTGGAAATTTTAGTGTGAAGAAGTTCAACTCTTCAGTGCTGAGAT
GTAAGGATGGCTATTCTTGTTTGTGGATATTCATGGAGTGCTAGAGACAGTTCAAGAATG
TTGAAAATAAAAATTTATTGGAATTCACAAAATTATATTTGCAAAGAGTTTCAGAGGCAT
TATTGTTGAAGGGAAGCACAAGAAATCAGTCAAGACTCGGAAAGCAGCAGAGGAGTTACT
TTCTGTCACAAAGTATATACTAATTTTTATTTGACATTATGTAAGGTTATCATTGTCTCC
TATCAATCAAGGAAGCAGCTGAGGTATTGCGAGGAGACCGTTTTGTGAATGATCCCCACT
TTGATAGTGCTCACAAACATCCATATGTTCTGAGGCACGGTGGCTAGTAGGTCAGTTGCA
ATTGGGGGAAAGTGCTGGATCTCAAAATCCAATGTTTGACTCTCCAGGTCGCTGCCCTCA
GCTCCACTATCCATTTGGGTTGTTACCTGATAAGATTGACGTG
>L2
TTATTAACAGTAGAAAAAAGCTGAGTGAGACGACTGAGAAGAAGGCTTGGGTGTCACTCG
TTGTTTGCAGGGCCAATCGCTAGTGGTGCTAACGTGCGCCTCTCTCTGCTGTCTGCAATC
TAGCCATTGATTTCCTTCTTTTTGTCTTTGATCCTCGATTCTGACTGTTGGATTGGCTGA
TTACTCTCATTTGCTCCACTTGCTTTAAATAATATTCTTTTATTCATTGCTTTCTGTTTG
CGGATAGGGTTAACGTGCGCCAGCCTTTGCAAGCAGCATCGCCTTATTCTTCTCTCTCCT
CGGTTTGGGGTTGGGGTTGGGGTTCGTATCTTGAGGGTGTACGGACGCTGATTCTGATCT
GTTAATGGAGTCTTGCATCGAAACCGGAGAAAACGAAACCCTAACCCTATTTTGTGTCCC
AATTTTGAGCGGAAAAGCGAGAGACGTCATGGAAGTTCTCTAGTATTACCTGTAACACCG
ATCGGGGATAAGGCGGTGTTTGGCGGTCGACGGAATTGTCATTTTTTATGTTGTGTTAGT
GTTTCCTTGAATTGCTTGGATGGAGATGGCACGGAATGAGATTGGCAGCGGCGGAAGTAA
CAGTAAGAGCAGTGATTCCTTTGTCGATCGAAGCAACGTGCGGATTCTGTTGTGCGACAA
CGATACCAAGAGTTCGGACGAGATCTTCACTCTTCTCTGCAGGTGCTCCTATCAAGGTAC
GTTTTTTTTTTTTTTTTTCTTGGTAATATTTTGAATTTTGAGTTCCTTTTTTTGGAGTTG
TGAAGAGATTTTAGTTTAATTGTTTCCTGTTTTATGGATCATGTGGATTATGGAAGTTTG
ATTTGAAACTAGATTGTAGAAGTTTAAGTTTATCTATATATTTGATAGGCTTGCTTGTAT
ATAATTTTTTATCCGTAGTAGAGATTTGTTGATAGGAAGTTGAGTTTGCATTTCTTTATA
TTGAAAATGCAAAGAAGAACTGAAGTTAAACATAATATTTTTCCAAGGAGATGGTGAATT
TTAGCCAAGCTTGTGGTGAAGTATCTTGTAACATGATTGTAGTCGAGGGTTTTTATTTTT
ATTTTTTTCTCTTTCGGTGGTGGGAAATGCTGTCTTGACATGATTTTCCCCTGAGACAAA
TGGATTTTTGGGCTGCATTTGTTGCTGTTGGATGCTTTTTTTTTTTGGGAACACTATTGC
TATAGTTATAACGCCATGTCTTTATATTCATCCAGAACAAACAATTGTATAAAATTTTAT
TTGAAGATTTACACATTTTGGGAAGGGGGCAAGCATTTCTGGTTTTGGCTGCCATCAGCT
ATCCATGAATGGTTTGTTCAAAGACAACCAACTCAAATACGAGCTTTCCACAAAGAGATA
CCTCCTATTTAAGTGTGCATAGCCTGGCAGTGCCTTAATGTTTTTTAGCAGGAAACTTTT
CCTTTTGAAGTCCAAAAATAATACAAAAATTTATTGAATTTCCCAATAGAGGTCAATATA
GTTGAAGAACAAGCTCCTCAGGCCTGAGTCCACCACTCATCTTGCTTAGGAGTCAATTTG
TTTTTTGTTCCTTTGTTCTTTGATTATATTTTGAGAAAGCTCCCTGCTACTGTTACACTG
CTTGAGATACTTGTATCCATTTCCTGAGGAAACATGCATTTCTCTGCTAACTATGGATTT
GTGTTGCTTAACAGTAACATCAGTGAGGTCAGCTAGACAGGTGATTGATGCATTGAATGC
TGAGGGACATGATATTGATATCATACTCGCTGAAGTTGACCTTCCAATGACCAAAGGCAT
GAAGATGTTAAAGTACATTATGCGGGATAAGGAGTTGCGACGCATACCCATTATCAGTAA
GCTTGACATATTATTTTTTTTCTTCTGTTTTTCCTAGTAAACACTTCAACTTAGGGGATT
AAAACTGATCTTTATTATCTGCTTTTGTTTTGTTAAGTGATGTCCGCACAGGACGAGGTT
TCTGTTGTTGTGAAGTGCTTGAGACTTGGTGCAGCTGACTACCTTGTAAAGCCTTTGCGC
ACAAATGAACTATTGAACTTGTGGACTCACATGTGGAGAAGGCGGCGAATGGTCTGTATC
GCTTGATCTTGGCATTTAGTTGTTTCAACTTTCAACTTCTTTTGGTGCACTTTCTAATTA
ATTCTCAGAGAACTTGGTCTCCATCACTAAACACTAAGCATTGGTACATATGACGCAAAC
ACAGGGAATTAAGGCCAACCTTTTTCTCCTTGGAGATTGTTGCAGAAAATAATATGGTTT
TAGACTGTAAGCATTCATTCTATAAGTTTTTCAAGCTGGCTGTCATATATTTCTTTCTCT
ATCCAAAAGAATTCATGGCCTTTTATTTACCTGTCCTTCTATATAAAGCAAAGTGGCTTC
AACTGATTCCAAGTGCCAACTCTTTGCGTCTTTGTCATGTGTGTTTGCACCTCATATCTA
CCATTAAAAAAATTTCACAGTATCCCTAGAAAGGGAAGATGGGTGGGTTGGGCATGAGAG
GCCTTCAGGCTTATCTGTTACCCAGTGTCCAGTTAAGGGATTCCACTTTTCTGGTTATCT
AGCCCATTTTTTTCTGAGAAAAGAAGTTTCATCAGTTACCAACTTATGTCTCTAGAAGAA
ATATTCAGATTTTTTATTCATGCCATTATTTATGTTGACAGCTTGGACTTGCAGAGAAGA
ACATCTTGAATTATGATTTTGATGTGGCAGCTTCAGACCCTAGTGATGCTAATACAAACA
GTACTATGTTCTCGGATGATACGGATGACAAGTCACGGATGAGTGCCAATCCAGAGGTGG
TTGTTTCAGTTCATCAGGAAGATGAGGTGAGTTTAATTTAGAGGATGAAGTCCAGTAGCA
TGGGTTAGAAGCAGCAAAATATTTGGAATCTGAACTAAGCAATTTCTCCAATTGGTTGGT
TCCATTTGGTTAGGGAAAACCAGCATTGCATGGTGAATAAACTTTCAACCGAGCTTAGTA
TTAAAATTCTCTAATTGCAAGTAGTAGCTATCTTGCCCTGTTTGCTGTGAAATGCTGGAA
ATCTGTTTTCATGCGCAATATATTCATCCTTTTTATATTGTTGTCTTATTCCAATTATTC
CTATTCCTTGTTGCAACTTCATGGAAGGTGAATGATGTTTAAATTAATCTGTTATGCATT
TGTATTTGTCTGCTTTCCCTTTACAGTCTAATGCTACTATTGATAGCACTGATGTTGCTG
CTGAGCCTCCAGTTGTGAATCAGTTGGAATGTCGGCCTGATGTTCCAGGAATTAGTGACA
GGCGAACAGGTGTGTTTCTCCTCATCTTTCTGCATCAATTGCTGCATACTTTTGGGTGAT
TCATTAGAAATGAAATAACAAAGGTGATCTGTATTGCATTAATAACTCCATTCCTTTCTT
TAAGCATTTGAAAAATCTCTATCTGGTATATAATATCAGTAATAAGATTTCATGAAATGA
GCCCTTTTTTATCTTCTTCTTGTGATCACTTGCATTTTATATGTTTTGTATGTCTCTAAT
GCATTTGGAAAATAAAACGGAGTAATTTTTGTTTGATGGTTCTTCCAGACAAACATCATA
TGTTCTTTTTCATTTTCTTGCAGGATATCATAAATATGATGGTTATTTTTTATTTTTTAT
TTGGAAAGAAAAAGGAATCCCTTTATTTACTTTATGGTCTTATTGTTGCTAATTGGCATG
GTAATGGTGATATGCGCCAGAACTCAATTTAGATATTATCTGCAACACATATAATCTCTC
TCTCTCTCTCTCTCTCTGTGATAAGAAAAAGGAGGAAACTTAGTAACACATACCAGGGGG
GTTGTTGTTAACCCCCCAAGTGCATGGGAAGTGGTACAAGTTTACATCAAAAGAAATCCA
AAGAAAGAAAGCAGATGGCAACCAAATATAATATGAAAGGATTTTTAAAAGAAAATATGA
AGACAAAAAACAACAGGGGACCATATTGGAGCACTGAAATAGGTAAAATAGAAGTCACTG
TATATAATATAATCCAAAAGTTCACTGAAATATGTAAACATTTTGGTCTCCCATTCTGAA
GAGTTTGCTAAAATTACCAATTAACCTTGCATCAGTAAGAGTGAAATTCAATTTAATTTT
TTTTTTGGAAAAAAGGATTGTGGTGAAGGGATATTACATGAATATGTTTTCTTATTTATA
TTTCTTTGTTTTACATATAAGAATATGTGCTAACATACATAGTCTAGGTTGTGTGGAACT
TAAAAGTGTTCTTAAGTTGCCAATATTCTTTGTACTATTAATGCCACTTTCACCTTGTTA
CTGAAGAGGTTCACATGCTATAAGTAATTATGATCTTTTCCCCAAGAGATGCAAAGGGGA
GACAGACACAAAAAGGGATCAGAGAGAGATAAGGTGCCTATTACTGTTGGTGGTTAGAGC
AGTTTCTAAGGCAATTTAAATAGAGGACTATATATGTTTCTAAAACTTTTTGGTCATAGA
TCAGAGGGGCGACTTGTTTATTGGACATAGTGTATATGGTTAATTTGTTGGGGTAAACCA
TAATTATTTTATGCAAAGTGTAATTTGTTGCATCTTGTTGAATTGTCTAGTTTCTTCATG
AAAATTGTGGGATTGCAGAACATGGCTGACACTTAGAGCAAACTTCACAACCTGCTGTAA
CCAATTTTGCGATGTGCATTTCCTATTTTTTGCTATTCTATGCATCTTAGTAGATCCTTA
GTGCTAAAGTTTCTTCATGAAAATTGTGGGATTGCAGAAGATGGTTGACACTTAGAGCAA
ACTTCACAACCTTCTGTAACCAATTTTGCGATGTGCATTTCCTATTTCTTGCTATTCTAT
GCATCTTAGTAGATCCTTAGTGCTAAAGTTTCTTCATGAAAATTGTGGGATTGCAGACAA
TGGCTGACACTTAAGAGCAATCTTCACAACCTTCTGTAACTGATTTTGTGATGTGCATTT
CCTATTTCTTGCTATCCTATGCATCTTAGTCAATCCTTAGTGCTAAAATTCAAGTAGCTG
CACCATATACTGATAACAACAAATTCTTATATTTATTATCAAAGCATACCTCACCATATC
CCATTACATGGTAAATATGTAGTGTTAAATAATGGATAATGTACTCTGCTCTTACTACCC
TCACTGGGAATAATAACTGCAATCCCATCTAATAGTAAAGAGTACAACTATTTTTAGTAT
TTTGCTCCATATCACCCTTCCCCCTGGAAAATACCTATTAAGTTCTGGTTATTTTTTCAG
GACAACTTCTTTCAGGTCCAAAGAAGAGTGAACTGAAGGTTGGTGAGTCTTCTGCCTTCT
TTACATATGTCAAATCAAGCATGATTAAAACCAATTCTCAAGGGATTCCCAACATCAATG
AAAGTGCTCCTCAACATTCAAGGATGGAAGAGAGAGTTCAAGCATGGAGTGAAAAGGGGG
TTAATGATACCCAAGAACATGAAAATGGAGAGGCATGGGAAAACTATTCACAAGGAGATG
ACTTTCCAAGCAGTAACAGCATCCCTGATTCTCTTTCTGTGGAGAGGTCTTGTACCCCTC
CTGCACCAATCGAATTTGTACAAGGAAGGAACTCGAAGGGAGAAGAGTTCTCTCAGGTGC
CAATTCATCCAAGAAATGAACATCAAGTTGATATTTCAGGGTTTCCGGGGCACACTGCTT
ACCCATATTGTATGTCAGGAGTGGTGAATCAAGTGATGATGCCATCATCTGCACAGCTGT
ATCCGAAGAGCCTGCATGACATGCAAAATAATGCTACTACTCCTGCCATGCTACCTCAGT
ACAATCATCTTCCACAATGTCCTCCCCATGGGCCTGGAGTTGCATCATTTCCTTATTATC
CAGTTAGTATATGCCTGCAACCAGGTCAAATGTCCACTACACACCCCTGGCCATCATATG
GAAATTCATCTTCCACTGAAGTGAAATTAGGTAAAGTAGATAGAAGAGAGGCTGCCTTGA
TAAAGTTTAGGCAGAAAAGGAAGGAGCGTTGTTTTGACAAGAAAATTAGATATGTGAACA
GAAAACGACTTGCTGAAAGGAGGCCACGTGTGAGAGGACAGTTTGTGAGGAAAATGAATG
GTGTAAATGTGGATCTTAATGGGCAACCTGCTTCTGTTGATTTTGATGAGGATGAAGAGG
AGTATGAGGAGGAGAATGCATCAAGGGATTCTACTCCTTGATGCATTCTCCCGGGGATGA
TCCTTTGGGATATCATTGTTGAGCTGCTAGTAGTTCCCTTGCAGTTAGAAAGCTTTTGTT
CTAAAAGTTCCTGTGCCTTTCTTTGTTCACTTGGCAGCTGTCCATGCTCTCTTGGGTGAA
TGGGAAGTGGTACTTGGGCATTTCTATCATATTGATGCTGGGGGGTATACTACTTTAAGC
ATGCCAATATCCATTTCCTTCACTTGCCCATTGAAGTAGGGGTGGAACATGTTGCCACTT
GTCGCTTATCCTGTTTTTAAGGCCAAATGTGCCACTGGTTCACCTTGCTTAAATAACACA
ATCACAAGGAGCTTTTTGATCAGGGTTTACACCTGCAGGTTGGGGATAATGGACCCAGAA
GCTCCATACACTATCATTTTCAGTATGCAAATCCGTATGGTTGGATTGCCTCTCCAGTTT
CTTTGAAGAAAGGCTGATGGATTCTCTAAAATACTCTTGAAGGAGAGAAGGTAACTTCAT
ATGGGGTTTTACAGCCAGATCAAATGTATTGAAGCCACTCTGACATTTTCCTCCTACTTT
TTGAACTATTTGGAAGTTTTATATCAGTTTAACCAGTTAAAAAATGCTACATGTAGTTTG
TGTCAGTATATGAATCACTTCTTCATTTACAGGCAACATTTGGTTCTGACTACACTAATC
CAACATGATACTTTTCTACACCAATTTCTTGTCATAGCGAGTCAAGACTGTTTGTCTTGG
GAGTTGGAATGTTCCAGCTTCACTATCATAAACTTTGATGCCTGCATCTTTGTTGAGGAA
ATTTCAGGTTTCCACTTTTAAATCATAGCAATTGAAGTCGCTCTAGCAAGATGCTTAACA
AGCTTCCAGCAACCATTCTGGCATTCTTGCAGGTGCTAGAGGGCAGGAATGGTGTCACTG
TCAACAATGTCTATATTTGATTAGTGATTTGCTTCTTATTTTGCCCCCACAGGTTTTGAT
TGCAAGGTGGGAACTAAATCTTATAGGAGAAATGATTAGTTCGCTCAACATGTCTGAGTG
CTTCTCTGGTCGGCAAACTGAGACATGGTGTGGTTTTTCTTCTTAAAATCAAGGGCGTTC
TTACATTGTGTCTTGCTTGCAGGAGTATGTGTGGAGAAGGTGATTGGAAATTTTAGTGTG
AAGAAGTTCAACTCTTCAGTGCTGAGATGTAAGGATGGCTATTCTTGTTTGTGGATATTC
ATGGAGTGCTAGAGACAGTTCAAGAATGTTGAAAAGAAAAATTTATTGGAATTCACAAAA
TTAGTCAAGACTCGGAAAGCAGCAGAGGTGTTACTTTCTGTCACAAAGTATATACTAATT
TTTATTTGACGTTATGTAAGGTTATCATTGTCTCCTATCAATCAAGGAAGCAGCTGAGGT
GTTGCGAGGGGACCGTTTTGTGAATGATCCCCACTTTGATAGTGCTCACAAACACCCATA
TGTTCTGAGGCACGGTGGCTAGTAGGTCAGTTGCAATTGGGGGAAAGTGCTGGATCTCAA
AATCCAATGTTTGACTCTCCAGGTCGCTGCCCTCAGCTCCACTATCCATATGGGTTGTTA
CCTGATAAGTTTGACGT
>E2
NTATTAACAGTAGAAAAAAGCTGAGTGAGACGACTGAGAAGAAGGCTTGGGTGTCACTCG
TTGTTTGCAGGGCCAATCGCTAGTGGTGCTAACGTGCGCCTCTCTCTCTGCTGTCTGTAA
TCTAACCATTGATTTCCTTCTTTTTGTCTTTGATCCTCGATTCTGACTGTTGGATTGGCT
GATTACTCTCATTTGCTCCACTTGCTTTAAATAATATTCTTTTATTCATTGCTTTCTGTT
TGCGGATAGGGTTAACGTGCGCCAGCCTTTGCAAGCAGCATCGCCTTATTCTTCTCTCTC
CTCGGTTTGGGGTTGGGGTTGGGGTTCGTATGTTGAGTGTGTACGGACGCTGATTCTGAT
CTGTTAATGGAGTCTTGCATCGAAACCGGAGAAAACGAAACCCTAACCCTATTTTGTGTC
CCAATTTTGAGCGGAAAAGCGAGAGATGTCATGGAAGTTCTCTAGTATTACCTGTAACAC
CGATCGGGGATAAGGCGGTGTTTGGCGGTCGACGGAATTGTCATTTTTTATGTTGTGTTA
GTGTTTCCTTGAATTGCTTGGATGGAGATGGCGCGGAATGAGATTGGCAGCGGCGGAAGT
AACAGTAAGAGCAGTGATTCCTTTATCGATCGAAGCAACGTGCGGATTTTGTTGTGCGAC
AACGATACCAAGAGTTCGGACGAGATCTTCACTCTTCTGTGCGGGTGCTCCTATCAAGGT
ACGTTTTTTTTTTTTTTTTCCTTGGTAATATTTTGAATTTTGAGTTCCTTTTTTTGGAGT
TGTGAAGAGATTTTAGTTTAATTGTTTCCTGTTTTATGGATCATGTGGATTATGGAAGTT
TGATTTGAATCTAGATTGTAGAAGTTTAAGTTTATCTATATATTTGATAGGGTTGCTTGT
AAATAATTTTTTATCCGTAATAGAGATTTGTTGATAGGAAGTTGAGTTTGCATTTCTTTA
TATTGAAAATGCAAAGAAGAACTGAAGTTAAACATAATATTTTCCCAAGGAGATGGTGAA
TTTTAGCCAAGCTTGTGGTGAAGTATCTTGTAACATGATTGTAGTCGAGGGTTTTTATTT
TTATTTTTTTCTCTCTTGGTGGTGGGAAATGTTGTCTTGACATGATTTTCCTCTTGAGAC
AAATGGATTTTTGGGCTGCATTTGTTGCTGTTGGATGCTTTTTTTTTTTGGGAACACTAT
TGCTATAGTTATAACGGCATGTCTTTATATTCATCCAGAACAAACAATTGTATAAAATTT
TATTTGAAGATTTACACATTTTGGGAAGGGGGCAAGCATTTCTGGTTTTGGCTGCCATCA
GCTATCCATGAATGGGTTTGTTCAAAGACAACCAACTCAAATACTTGCTTTCCACAAAGA
GATACCTCCTATTTAAGTGTGCATAGCCTGGCAGTGCCTTAATGTTTTTTAGCAGGAAAC
TTTTCCTTTTGAAGTCCAAAAATAATACAAAAATTTATTGAATTTCCCAATAGAGGTCAA
TATAGTTCAAGAACAAGCTCCTCAGGCCTGAGTCCACCACTCATCTTGCTTATGTGTCAA
TTTGTTTTTTGTTCCTTTGTTCTTTGATTATATTTTGAGAAAGCTCCCTGCTACTGTTAC
ACTGCTTGAGATACTTGTATCCATTTCCTGAGGAAACATGCATTTCTCTGCTAACTATGG
ATTTGTGTTGCTTAACAGTAACATCAGTGAGGTCAGCTAGACAGGTGATTGATGCATTGA
ATGCTGAGGGACATGATATTGATATCATACTCGCTGAAGTTGACCTTCCAATGACCAAAG
GCATGAAGATGTTAAAGTACATTATGCGGGATAAGGAGTTGCGACGCATACCCATTATCA
GTAAGCTTGACATATAATTTTTTTTCTTCTGTTTTTCCTAGTAAACACTTCAACTTAGGG
GATTAAAACTGATCTTTATTATCTGCTTTTGTTTTGTTAAGTGATGTCCGCACAGGATGA
GGTTTCTGTTGTTGTGAAGTGCTTGAGACTTGGTGCAGCTGACTACCTTGTAAAGCCTTT
GCGCACAAATGAACTATTGAACTTGTGGACTCACATGTGGAGAAGGCGGCGAATGGTCTG
TATCGCTTGATCTTGGCATTTAGTTGTTTCAACTTTCAACTTCTTTTGGTGCACTTTCTA
ATTATTTCTCAGAGAACTTGGTCTCCATCACTAAACACTAAGCATTGGTACATATGACGC
AAACACAGGGAATTAAGGCCAACCTTTTTTCTCCTTGGAGATTGTTGCAGAAAATAATAT
GGTTTTAGACTGTAAGCATTCATTCTATAAGTTTTTCAAGCTGGCTGTCGTATATTTCTC
TCTATCCAAAAGAATTCATGGCCTTTTATTTACCTGTCCTTCTATATAAAGCAAAGTGGC
TTCAACTGATTCCAAGTGCCAACTCTTTGCGTCTTTGTCATGTGTGTTTGCACCTCATAT
CTACCATTAAAAAAATTTCACAGTATCCCTAAAAAGGGAAGATGGTTGGGTTGGGCATGA
GAGGCCTTCAGGCTTATCTGTTACCCAGTGTCCAGTTAAGGGGTTCTGCTTTTCTGGTTA
TCTAGCCCATTTTTTTCTGAGAAAAGAAGTTTCATCAGTTACCAACTTATGTCTCTAGAA
GAAATATTCAGATTTTTTATTCATGCCATTATTTATGTTGACAGCTTGGACTTGCAGAGA
AGAACATCTTGAATTATGATTTTGATGTAGCAGCTTCAGACCCTAGTGATGCTAATACAA
ACAGTACTATGTTCTCGGATGACACGGATGACAAGTCACGGATGAGTGCCAATCCAGAGA
TGGTTGTTTCAGTTCATCAGGAAGATGAGGTAAGTTTAGTTTAGAGGATGAAGTCCAGTA
GCGTGGGTTAGAAGCAGCAAAATATTTGGAATCTGAACTAAGCAATTTCTCCAATTGGTT
GGTTCCATTTGGTTAGGGAAAACCAGCATTGCATGGTGAATAAGTTTTCAACCGAGCTTA
GTATTAAAATTCTCTAATTGCAAGTAGTAGCTATCTTGCCCTGTTTGCTTGTGAAATGCT
GGAAATCTGTTTTCATGCGCAATATATTCATCCTTTTTATATTGTTGTCTTATTCCAATT
ATTCCTATTCCTTGTTGCAACTTCATGGAAGGTGAATGATGTTTAAATTAATCTGTTATG
CATTTGTATTTGTCTGCTTTCCCTTTACAGTCTAATGCTACTATTGATAGCACTGATGTT
GCTGCTGAGCCTCCAGTTGTGAATCAGTTGGAATGTCGGCCTGATGTTCCAGGAATTAGT
GACAGGCGAACAGGTGTGTTTCTCCTCATCTTTCTGCATCAATTGCTGCATACTTTTGGG
TGATTCATTAGAAATGAAATAACAAAGGTGATCAGTATTGCATTAATAACTCCATTCCTT
TCTTTAAGCATTTGAAAAATCTCTATCTGGTATATAATATCAGTAACAAGATTTCATGAA
ATGAGCCCTTTTTTATCTTCTTCTTGTGATCACTTGCATTTTATATGTTTTGTATGTCTC
TAAATGCATTTGGAAAATAAAACGGAGTAATTTTTGTTTGATGGTTCTTCCAAACAAACA
TCATATGTTCTTTTTCATTTTCTTGCGGGATATCACAAATATGATGGTTATTTTTTATTT
TTTATTTGGAAAGAAAAAGGAATCCCTTTATTTACTTTATGGTCTTATTGTTGCTAATTG
GCATGGTAATGGTGATATGCGCCAGAACTCAGTTTAGATATTATCTGCAACACATATAAT
CTCTCTCTCTCTCTCTCTCTCTGTGATAAGAAAAAGGAGGAAACTTAGTAATTTACATCA
AAAGAAATCCAAAGAAAGAAAGCAGATGGCAACCAAATATAATATGAAAGGATTTTTAAA
AGAAAATATGAAGACAAAAAACAACAGGGGACCATATTGGAGCACTGAAATAGGTAAAAT
AGAAGTGTCACTGTGTATAATATAATCCAAAAGTTCACTGAAATATGTAAACATTTTGGT
CTCCCATTCTGAAGAGTTTGCTAAAATTACCAATTAACCTTGCATGAGTAAGAGTGAAAT
TCAATTTAATTTTTTTTTTGGAAAAAAGGATTGTGGTGAAGGGATATTACATGAATATGT
TTTCTTATTTATATTTCTTTGTTTTACATATAAGAATATGTGCTAACATACATAGTCTAG
GTTGTGTGGAACTTAAAAGTGTTCTTAAGTTGCCAATATTCTTTGTACTATTAATGCCAC
TTTCACCTTGTTACTGAAGAGGTTCACATGCTATGAGTAATTATGATCTTTTCCCCAAGA
GATGCAAAGGGGAGACAGACACAAAAAGGGATCAGAGAGAGATAAGGTGCCTATTACTGT
TGGTGGTTAAGAGCAGTTTCTAAGGCAATTTAAATAGAGGACTATATATGTTTCTAAAAC
TTTTTGGTCATAGATCAGAGGGGCGACTTGTTTATTGGACATAGTGTATATGGTTAATTT
GTTGGGGTAAACCATAATTATTTTATGCAAAGTGTAATTTGTTGCATCTTGTTGAATTGT
CTAGTTTCTTCATGAAAATTGTGGGATTGCAGAAGATGGCTGACACTTAGAGCAAACTTC
ACAACCTGCTGTAACCAATTTTGCGATGTGCATTTCCTATTTTTTGCTATTCTATGCATC
TTAGTAGATCCTTAGTGCTAAAGTTTCTTCATGAAAATTGTGGGATTGCAGAAGATGGTT
GACACTTAGAGCAAACTTCACAACCTTCTGTAACCAATTTTGCGATGTGCATTTCCTATT
TCTTGCTATTCTATGCATCTTAGTAGATCCTTAGTGCTAAAGTTTCTTCATGAAAATTGT
GGGATTGCAGACGATGGCTGACACTTAGAGCAATCTTCACAACCTTCTGTAACTGATTTT
GTGATGTGCATTTCCTATTTCTTGCTATCCTATGCATCTTAGTAAATCCTTAGTGCTAAA
ATTCAAGTAGCTGCACCATATACTGATAACAACAAATTCTTATATTTATTATCAAAGCAT
ACCTCACCATATCCCATTACATGGTAAATATGTAGTGTTAAATAATGGATAATGTACTCT
GCTCTTACTACCCTCACTGGGAATAATAACTGCAATCCCATCAAATAGTAAAGAGTACAA
CTATTTTTAGTATTTTGCTCCATATCACCCTTCCCCCTGGAAAATACCTATTAAGTTCTG
GTTATTTTTTCAGGACAACTTCTTTCAGGTCCAAAGAAGAGTGAACTGAAGGTTGGTGAA
TCTTCTGCCTTCTTTACATATGTCAAATCAAGCATGATTAAAACCAATTCTCAAGGGATT
CCCAACATCAATGAAAGTGCTCCTCAACAATCAAGGATGGAAGAGAGCGTTCAAGCATGG
AGTGAAAAGGGGGTTAATGATACCCAAGAACATGAAAATGGAGAGGCATGGGAAAACTAT
TCACAAGGAGATGACTTTCCAAGCAGTAACAGCATCCCTGATTCTCTTTCTGTGGAGAGG
TCTTGTACCCCTCCTGCACCAATCGAATTTGTACAAGGAAGGAACTCGAAGGGAGAAGAG
TTCTCTCAGGTGCCAATTCATCCAAGAAATGAACATCAAGTTGATATTTCAGGGTTTCCG
GGGCACACTGCTTACCCATATTGTATGTCAGGAGTGGTGAATCAAGTGATGATGCCATCA
TCTGCACAGCTGTATCCGAAGAGCCTGCATGACATGCAAAATAATGCTACTACTCCTGCC
ATGCTACCTCAGTACAATCATCTTCCACAATGTCCTCCCCATGGGCCTGGAGTTGCATCA
TTTCCTTATTATCCAGTTAGTATATGCCTGCAACCAGGTCAAATGTCCACTACACACCCC
TGGCCATCATATGGAAATTCATCTTCCACTGAAGTGAAATTAGGTAAAGTAGATAGAAGA
GAGGCTGCCTTGATAAAGTTTAGGCAGAAAAGGAAGGAGCGTTGTTTTGACAAGAAAATT
AGATATGTGAACAGAAAACGACTTGCTGAAAGGAGGCCACGTGTGAGAGGACAGTTTGTG
AGGAAAATGAATGGTGTAAATGTGGATCTTAATGGGCAACCTGCTTCTGTTGATTTTGAT
GAGGATGAAGAGGAGTATGAGGAGGAGAATGCATCAAGGGATTCTACTCCTTGATGCATT
CTCCCGGGGATGATCCTTTGGGATATCATTGTTGAGCTGCTAGTAGTTCCCTTGCAGTTA
GAAAGCTTTTGTTCTAAAAGTTCCTGTGCCTTTCTCTGTTCACTTGGCAGCTGTCCATGC
TCTCTTGGGTGAATGGGAAGTGGTACTTGGGCATTTCTATCATATTGATGCGGGGGGGTA
TACTACTTTAAGCATGCCAATATCCATTTCCTTCACTTGCCCATTGAAGTAGGGGTGGAA
CATGTTGCCACTTGTCGCTTATCCTGTTTTTAAGGCCAAATGTGCCACTGGTTCACCTTG
CTTAAATAACACAATCACAAGGAGCTTTTTGATCAGGGTTTACACCTGCAGGTTGGGGAT
AATGGACCCAGAAGCTCCATACACTATCATTTTCAGTATGCAAATCTGTATGGTTGGATT
GCCTCCACAGTTCCTTTGAAGAAAGGCTGATGGATTCTCTAAAATACTCTTGAAGGAGAG
AAGGTAACTTCATATGGGGTTTTACAGCCAGATCAAATGTATTGAAGCCACTCTGACATT
TTCCTCCTACTTTTTGAACTATTTGGAAGTTTTATATCAGTTTAACCAGTTAAAAAATGC
TACATGTAGTTTGTGTCAGTATATGAATCACTTCTTCATTTACAGGCAACATTTGGTTCT
GACTACCACTAATCCAACATGATACTTTTCTACACCAATTTCTTGTCATAGCGAGTCAAG
ACTGTTTGTCTTGGGAGTTGGAATGTTCCAGCTTCACTATCATAAACTTTGATGCCTGCA
TCTTTGTTGAGGAAATTTCAGGTTTCCACTATCATAGGAATTGAAGTAGCTCTAGCAAGA
TGCTTAACAAGCTTCCAGCAACCATTCTGGCATTCTTGCAGGTGCTAGAGGGCAGGAATG
GTGTCACTGTCAACAATGTCTATATTTGATTAGTGATTTGCTTCTTATTTTGCCCCACAG
GTTTTGATTGCAAGGTGGGAACTAAATCTTATAGGAGAAATGATTAGTTCGCTCAACATG
TCTGAGTGCTTCTCTGGTCGGCAAACTGAGACATGGTGTGGTTTTTCTTCTTAAAATCAA
GGGCGTTCTTACATTGTGTCATGCTTGCAGGAGTATGTGTGGAGAAGGTGATTGGAAATT
TTAGTGTGAAGAAGTTCAACTCTTCAGTGCTGAGATGTAAGGATGGCTATTCTTGTTTGT
GGATATTCATGGAGTGCTACAGACAGTTCAAGAATGTTGAAAAGAAAAATTTATTGGAAT
TCACAAAATTATATTTGCAAAGAGTTTCAGAGGCATTATTGTTGAAGGGAAGCACAAGAA
ATCAGTCGAGACTCGGAAAGCAGCAGAGGTGTTACTTTCTGTCACAAAGTATATACTAAT
TTTTATTTGACGTTATGTAAGGTTATCATTGTCTCCTATCAATCAAGGAAGCAGCTGAGG
TGTTGCGAGGGGACCGTTTTGTGAATGATCCCCACTTTGATAGTGCTCACAAACATCCAT
ATGTTCTGAGGCACGGTGGCTAGTAGGTCAGTTGCAATTGGGTGAAAGTGCTGGATCTCA
AAATCCAATGTTTGACTCTCCAGGTCGCTGCCCTCAGCTCCACTATCCATATGGGTTGTT
ACCTGATAAGATTGACGT
