# Supplementary material for: Characterization of genes and alleles involved in the control of flowering time in grapevine
Source: PLoS One. 2019 Jul 3;14(7):e0214703. doi: 10.1371/journal.pone.0214703 (PMC6608932; doi:10.1371/journal.pone.0214703)
Supplement: S1 File — (ZIP) [file pone.0214703.s004.zip › VIT_217s0000g08480.fasta]

>E2
AATGTGTTTTACAGGTATAGTAAATTAAGTGTGTGGAGATGAGAAAAGGTTATCACATGA
TGTTATGAAAGAAGATTTGAACATTGAATTCTCTAATACAGTCATACTTTATCCTATAAT
ATCTTGGAGTTTGTACATGGGTAATTTATCTAAGTAGGAATTCCTTTTTCTAATAAATAA
ATTTTATTTGCTTTCAAATAAAATCTGGCAAAACTTAACTTCTTCTGTTGATGAGTCAGT
GAATTAAATACAAGTGTGTGGTGGCCTGACCATGAAAAGGCCCAGACCTTATACAACCGT
CCGCGACAAGGGCCAAATTTGTGAATAACGTGATGAGATTTCTCACTTACCCTCCCTTCA
AAGGCAAGAGGAGAGAGGAGAGAGGAGAGAGGAGAGAGGAGAGAATCAATGCAAACTAAG
GTACTCAAGTATTCATACCTATATAAACTCCACTTCAATAGTCTCCCAATGCCCAACTCC
AATAATAAACCTTAAAAAACCTACTTCTCTGCTGCAACAATGGAGGGAGCAAATGGGTAC
AGAAAGGGTCTGTGGACAGTGGAGGAAGACAGAATTCTCATGGATTACATAAGGGTTCAT
GGTAAAGGCAAGTGGAATCGCATTGCCAAAGTCACAGGTCAGTTGAAGGAGAATATATGA
TATCAATGAGCTTGTGTAATTGGTCCTTTTTTTTTTTTTTTTGTTGTGTGGTAATGTGGA
GGCCTGGGTGTGTGTACAGGTTTGAAGAGGTGTGGCAAGAGTTGCAGATTAAGGTGGATG
AATTATCTAAGTCCCAGTGTAAAGCGTGGGGATTTCTCTCAGGAAGAAGACGACCTCATC
ATCCGCCTTCATAATCTCCTTGGAAACAGGTCCTTTTTCTTAATCATAATAAAATTTTCT
ATATATGATTGGAAGTTAATGTAATTATTCATTGGATTTGTGAATTAATGAATGTTTTTT
AGGTGGTCTTTGATTGCTGGGCGTGTGCCGGGAAGGACTGATAACCAAGTGAAGAACCAT
TGGAACACTCATTTGAGCAAAAAGCTCGGAATCAAAAAGCACAAAAGTAAAAGTGAAGGT
TCCTCACAGGCACAATCCATTGAAGCTAAGGAGGCTCACAGTATGCCATCAAACCCAGAT
TCTAAACCACCTTCAGAAGACAAAAATGGAGAAACTGGCCCCGATGTGAGGGAAGATCTC
CCCAGAAGCATGACCATGTTGGCTAACACACAAGATATGGAAATGGGCACAGAGGATTAT
GAGAGCTCTCTTTGGTTTTCTACTGGTGATTTAGATCTAAATGCTCCCAGTTTAATGCAA
TTTCTTGATGGCCATGTTCTTGATTTTGTTTGGGATGGCTTGTAACCATTGCTTTGGGCT
TTAATCAAAGTTTTTCCCCCTCCCTTTACCCTCTACCATTCTTATACTTGAGTCTAAATT
GAAGAACTAGTAAAAGGGCAAAATCCATTGCCATTTCATTGAAAAGAACAAGGGGTACCC
GTGTAGGGACGATGGCAGCAGTGCATGGATACTGGAAATCTGATAGAAACCCATCCCATT
GGTACACGTTTAAAGTAAACA
>L2
AATGTGTTTTACAGGTATAGTAAATCAAGTGTGTGGAGATGAGAAAAGGTTATCACATGA
TGTTATGAAAGAAGATTTGAACATTGAATTCTCTAATACAGTCATACTTTATCCTATAAT
TTCTTGGAGTTTGTACATGGGTAATTTATCTAAGTAGGAATTCCTTTTTCTAATAAATAA
ATTTTATTTGCTTTCAAATAAAATCTGGCAAAACTTAACTTCTTCTGTTGATGAGTCAGT
GAATTAAATACAAGTGTGTGGTGGCCTGACCATGAAAAGGCCCAGACCTTATACAACCGT
CCGCGACAAGGGCCAAATTTGTGAATAACGTGATGAGATTTCTCACTTACCCTCCCTTCA
AAGGCAAGAGGAGAGAGGAGAGAGGAGAGAGGAGAGAGGAGAGAATCAATGCAAACTAAG
GTACTCAAGTATTCATACCTATATAAACTCCACTTCAATAGTCTCCCAATGCCCAACTCC
AATAATAAACCTTAAAAAACCTACTTCTCTGCTGCAACAATGGAGGGAGCAAATGGGTAC
AGAAAGGGTCTGTGGACAGTGGAGGAAGACAGAATTCTCATGGATTACATAAGGGTTCAT
GGTAAAGGCAAGTGGAATCGCATTGCCAAAGTCACAGGTCAGTTGAAGGAGAATATATGA
TATCAATGAGCTTGTGTAATTGGTCCTTTTTTTTTTTTTTTTGTTGTGTGGTAATGTGGA
GGCCTGGGTGTGTGTACAGGTTTGAAGAGGTGTGGCAAGAGTTGCAGATTAAGGTGGATG
AATTATCTAAGTCCCAGTGTAAAGCGTGGGGATTTCTCTCAGGAAGAAGACGACCTCATC
ATCCGCCTTCATAATCTCCTTGGAAACAGGTCCTTTTTCTTAATCATAATAAATTTTTCT
ATATATGATTGGAAGTTAATGTAATTATTCATTGGATTTGTGAATTAATGAATGTTTTTT
AGGTGGTCTTTGATTGCTGGGCGTGTGCCGGGAAGGACTGATAACCAAGTGAAGAACCAT
TGGAACACTCATTTGAGCAAAAAGCTCGGAATCAAAAAGCACAAAAGTAAAAGTGAAGGT
TCCTCACAGGCACAATCCATTGAAGCTAAGGAGGCTCACAGTATGCCATCAAACCCAGAT
TCTAAACCACCTTCAGAAGACAAAAATGGAGAATCTGGCCCCGAAGTGAGGGAAGATCTC
CCCAGAAGCATGACCATGTTGGCTAACACACAAGATATGGAAATGGGCACAGAGGATTAT
GAGAGCTCTCTTTGGTTTTCTACTGGTGATTTAGATCTAAATGCTCCCAATTTAATGCAA
TTTCTTGATGGCCATGTTCTTGATTTTGTTTGGGATGGCTTGTAACCATTGCTTTGGGCT
TTAATCAAAGTTTTTCCCCCTCCCTTTACCCTCTACCATTCTTATACTTGAGTCTAAATT
GAAGAACTAGTAAAAGGGCAAAATCCATTGCCATTTCATTGAAAAGAACAAGGGGTACCC
GTGTAGGGACGATGGCAGCAGTGCATGGATACTGGAAATCTGATAGAAACCCATCCCATT
GGTACACGTTTAAAGTAAACAG
>N1
NNNATGTGTTTTACAGTTATAGTAAATCAAGTGTGTGGAGATGAGAATAGGTTATCACAT
GATGTTATGAAAGAAGATTTGAACATTGAATTCTCTAATACAGTCATACTTTATCCTATA
ATTTCTTGGAGTTTGTACATGGGTAATTTATCTAAGTAGGAATTCCTTTTTCTAATAAAT
AAATTTTATTTGCTTTCAAATAAAATCTGGCAAAACTTAACTTCTTCTGTTGATGAGTCA
GTGAATTAAATATAAGTGTGTGGTGGCCTGACCATGAAAAGGCCCAGACCTTGTACAACC
GTCCGCGACAAGGGCCAAATTTGTGAATAACGTGATGAGATTTCTCACTTACCCTCCCTT
CAAAGGCAAGAGGAGAGAGGAGAGAGGAGAGAGGAGAGAGGAGAGAATCAATGCAAACTA
AGGTACTCAAGTATTCATACCTATATAAACTCCACTTCAACAGTCTCCCAATGCCCAACT
CCAATAATAAACCTTAAAAAACCTACTTCTCTGCTGCAACAATGGAGGGAGCAAATGGGT
TCAAAAAGGGTCTGTGGACAGTGGAGGAAGACAGAATTCTCATGGATTACATAAGGGTTC
ATGGTAAAGGCAAGTGGAATCGCATTGCCAAAGTCACAGGTCAGTTGAAGGAGAAAATAT
AATATCAATGAGCTTGTGTAATTGGTCCTTTTTTTTTTTTATTTGTTGTGTGGTAATGTG
GAGGCCTGGGTGTGTGTACAGGTTTGAAGAGGTGTGGCAAGAGTTGCAGATTAAGGTGGA
TGAATTATCTAAGTCCCAGTGTAAAGCGTGGGGATTTCTCTCAGGAAGAAGACGACCTCA
TCATCCGCCTTCATAATCTCCTTGGAAACAGGTCCTTTTTCTTAATCATAATAAATTTTT
CTATATATGATTGGAAGTTAATGTAATTATTCATTGGATTTGTGAATTAATGAATGTTTT
TTAGGTGGTCTTTGATTGCTGGGCGTGTGCCGGGAAGGACCGATAACCAAGTGAAGAACC
ACTGGAACACTCATTTGAGCAAAAAGCTCGGAATCAAGAAGCACAAAAGTAAAAGTGAAG
GTTCCTCACAGGCACAATCCATTGAAGCTAAGGAGGCTCACAGTATGCCATCAAACCCAG
ATTCTAAACCACCTTCAGAAGACAAAAATGGAGAAACTGGCCCGGAAGTGAGGGAAGATC
TCCCCAGAAGCATGACCATGTTGGCTAACACACAAGATATGGAAATGGGCACTGAGGATT
ATGAGAGCTCTCTTTGGTTTTCTACTGGTGATTTAGATCTAAATGCTCCCAGTTTAATGC
AATTTCTTGATGGCCATGTTCTTGATTTTGTTTGGGATGGCTTGTAACCATTGCTTTGGG
CTTTAATCAAAGTTTTTCCCCCTCCCTTTACCCTCTACCATACTTATACTTGAGTCCAAA
TTGAAGAACTAGTAAAAGGGCAAAATCCATTGCCATTTCATTGAAAAGAACAAGAGGTAC
CCATGTAGGGACGATGGCAGCAGTGCATGGATACTGGAAATCTGATAGAAACCCATCCCA
TTGGTACACGTTTAAAGTAAACAG
