# Supplementary material for: Characterization of genes and alleles involved in the control of flowering time in grapevine
Source: PLoS One. 2019 Jul 3;14(7):e0214703. doi: 10.1371/journal.pone.0214703 (PMC6608932; doi:10.1371/journal.pone.0214703)
Supplement: S1 File — (ZIP) [file pone.0214703.s004.zip › VIT_217s0000g10300.fasta]

>L1
ATGATATTTCATTGCTCTATGCTAGCCAATAGGGGAACACCTATGAATTCGTTTCTTTCT
CATCCAACAATCTATAAAATAATGTTTCTTAGTAGGTATATACCTTGGGTGTATCGAGAA
ACAAGGAAGCGCTTCTTATATAACTGGACCTTACTAGGCAAAAGGGTCTTTCAGAGCTTT
GTTGAATATCTTTTAAGGAGAAAGCAAAATCTAAGAAATGGCTTCTGGTCTGTTGAGTGA
AGAAACGAGTGATGAGGTGATTGGTCTTGATACCAGCCTTTCGGCTCAGGCTTACTATTC
TCGCTCTTATCTGCCCATATTCCAGAATGGTTCTGCTACTAATTGGTTCCACTACTCGGA
TGAAGCTAGAAACCACAAGAGGCTTAAACGAACCCAAAGTATAGCTGAATCCATCGGAAG
TAATAGCAGCCTTTATAGTGGTGGAAAAAGCTATAGTAACAGCAGCGGCAGTTTTATCAG
CCGCAGTAGCAGTACTAATAGCTTGAATAGCTTGCCAAGGCTTCATTTTCGAGATCATAT
ATGGACTTATACTCAAAGATACCTTGCAGCTGAAGCTGTGGAAGAAGCAGCAGCAGCCAT
GATCAGTGCTGCAGAAGGTGAAGTTGAGGAAGATGGAAGTGGGGACGGGATGAGGTTGGT
TCAGCTTCTCATTGCTTGTGCTGAAGCTGTGGCTTGTCGTGACAAGACACATGCCTCATC
GCTATTATCAGAGCTTCGAGCCAATGCTTTAGTCTTCGGCTCTTCATTCCAGCGTGTGGC
ATCCTGCTTTGTCCAAGGCCTCGCGGACCGGCTGTCTTTGGTTCAACCACTTGGGGCAGT
TGGTTTTATAGCACCGTCCATCAACCCATTGGACACAGCCTGGGAGAAAAAGGAGGAAGC
CTTACGTCTTGTTTATGAAATTTGCCCACATATTAAGTTTGGTCACTTTGTGGCCAATGC
TTCAATATTGGAAGCCTTTGAGGGAGAGAATTTTGCCCATGTCGTTGACTTGGGCATGAC
ACTTGGCCTAGCACATGGTCAGCAATGGCGCCAGCTGATCCATAGCCTAGCCAATCGTGC
AGGCCGACCACCACGCCGTCTTAGGATCACTGGCGTCGGCCTTTGTGTAGACCGGTTCAA
AATTATAGGTGAGGAGCTTGAGGCTTACGCCCAGGACTTGGACATAAACTTGGAGTTTTC
AGCAGTGGAAAGCAACTTGGAAAATCTTCGGCCTGAAGACATCAAACGTGAAGATGGGGA
AGCTCTTGTTGTCAACAGCATCCTTCAATTGCACTGTGTGGTCAAGGAAAGCCGCGGAGC
TTTAAACTCGGTCCTGCAGAAAATCAACGAGCTCTCACCCAAGGTTTTAGTCCTGATTGA
GCAGGACTCAAGCCATAACGGACCCTTCTTTCTTGGGAGGTTCATGGAAGCACTTCATTA
CTACTCTGCAATCTTTGACTCCCTAGAAGCAATGCTACCTAAGTATGATACTAGGCGCGC
CAAAATAGAACAGTTTTACTTTGGGGAGGAGATAAAGAACATAGTGAGTTGCGAAGGGCC
AGCAAGGGTGGAGCGGCATGAGAGGGTGGACCAGTGGCGCAGGAGGATGAGTCGTGCCGG
GTTTCAGGCTGCACCCATTAAGATGATGGCTCAGGCCAAGCAATGGCTGGGGAAAGTTAA
GGCCTGTGAAGGGTATAATGTTATGGAAGAGAAGGGATGCTTGGTGCTGGGCTGGAAATC
AAAGCCTATTGTGGCAGCCTCTTGCTGGAAATGCTGATCATAACTGCCCTGTCATGTGTC
CAAGTGAGCTAGGTGGGCATGCTAAATACCAATAAAGCAGTCCAGGTTGTGGAGGAACTG
TGTGGCTATGAGCTATGTTTTCTATAATAATGTGTCTGCTACAAACTGTATGTAGCAATC
TCCAAAACCAGTGTTTGCAGACACTGATTTTGGGTGTCCAAGTTTGAATATGAGTGGTTG
TTCAGGTAGTGTGCAATAAAGGGTAAGTCTAGTTGCTCTTGTGTGCA
>L2
NTCATTACTCTATGCTAGCCAATAGGGGAACACCTATGAATTCGTTTGTTTCTCATCCAA
CAATCTATAAAATAATGTTTCTTAGAAGGTATATACCTTGGGTGTATCGAGAAAACAAGG
AAGCACTTCTTATATAACTGGACCTTACTAGGCAAAAGGGTCTTTCAGAGCTTTGTTGAA
TATCTTTTAAGGAGAAAGCAAAATCTAAGAAATGGCTTCTGGTCTGTTGAGTGAAGAAAG
TAGTGATGAGGTGAGTGGTCTTGATACCAGCCTTTCGGCTCAGGCTTACTATTCTCGCTC
TTATCTGCCCATATTCCAGAATGGTTCTGCTACTAATTGGTTCCACTACTCGGATGAAGC
TAGAAACCACAAGAGGCTTAAACGAACCCAAAGTATAGCTGAATCCATCGGAAGTAATAG
CAGCCTTTATAGTGGTGGAAAAAGCTATAGTAACAGCAGCAGCAGTTTTATCAGCCGCAG
TAGCAGTACTAATAGCTTGAATAGCTTGTCAAGGCTCCATTTTCGAGATCATATATGGAC
TTATACTCAAAGATACCTTGCAGCTGAAGCTGTGGAAGAAGCAGCAGCAGCCATGATCAG
TGCTGCAGAAGGTGAAGTTGAGGAAGATGGAAGTGGGGACGGGATGAGGTTGGTTCAGCT
TCTCATTGCTTGTGCTGAAGCTGTGGCTTGTCGTGACAAGACACATGCCTCATCGCTATT
ATCAGAGCTTCGAGCCAATGCTTTAGTCTTCGGCTCTTCATTCCAGCGTGTGGCATCCTG
CTTTGTCCAAGGCCTCGCGGACCGACTGTCTTTGGTTCAACCACTTGGGGCAGTTGGTTT
TATAGCACCTTCCATCAACCCAGTGGACACAGCCTGGGAGAAAAAGGAGGAAGCCTTACG
TCTTGTTTATGAAATTTGCCCACATATTAAGTTTGGTCACTTTGTGGCCAATGCTTCAAT
ATTGGAAGCCTTTGAGGGAGAGAATTTTGCCCATGTCGTTGACTTGGGCATGACACTTGG
CCTAGCACATGGTCAGCAATGGCGCCAGCTGATCCATAGCTTAGCCAATCGTGCAGGCCG
ACCACCACGCCGTCTTAGGATCACTGGTGTCGGCCTTTGTGTAGACCGGTTCAAAATTAT
AGGTGAGGAGCTTGAGGCTTACGCCCAGGACTTGGACATAAACTTGGAGTTTTCAGCTGT
GGAAAGCAACTTGGAAAATCTTCGGCCTGAAGACATCAAACGTGAAGATGGGGAAGCTCT
TGTTGTCAACAGCATCCTTCAATTGCACTGTGTGGTCAAGGAAAGCCGCGGAGCTTTAAA
CTCGGTCCTGCAGAAAATCAACGAGCTCTCACCCAAGGCTTTAGTCCTGGTTGAGCAGGA
CTCAAGCCATAACGGACCCTTCTTTCTTGGGAGGTTCATGGAAGCACTTCATTACTACTC
TGCAATCTTTGACTCCCTAGAAGCAATGCTACCTAAGTATGATACTAGGCGCGCCAAAAT
AGAACAGTTTTACTTCGGGGAGGAGATAAAGAACATAGTGAGTTGCGAAGGGCCAGCAAG
GGTGGAGCGGCATGAGAGGGTGGACCAGTGGCGCAGGAGGATGAGTCGTGCCGGGTTTCA
GGCTGCACCCATTAAGATGATGGCTCAGGCCAAGCAATGGCTGGGGAAAGTTAAGGCCTG
TGAAGGGTATAATATTATGGAAGAGAAGGGATGCTTGGTGCTGGGCTGGAAATCAAAGCC
TATTGTGGCAGCCTCTTGCTGGAAATGCTGATCATAGCTGCCCTGTCATGTGTCCAGGTG
AGCTAGGTGGGGATGCTAAATACCAATAAAACAGTCCAGGTTGTGGAGGAACTGTGTGGC
TATGAGCTATGTTTTCTATAATAATGTGTCTGCTACGAACTGTATGTAGCAATCTCCAAA
ACCAGTGTTTGCAGACACTGATTTTGGGTGTCCAAGTTTGAATATGAGTGGTTGTTCAGG
TAGTGTGCAATAAAGGGTAAGTCTAGTTGCTCTTGTGTGCAT
>E2
>E1
ATGATATTTCATTGCTCTATGCTAGCCAATAGGGGAACACCTATGAATTCGTTTCTTTCT
CATCCAACAATCTATAAAATAATGTTTCTTAGTAGGTATATACCTTGGGTGTATCGAGAA
ACAAGGAAGCGCTTCTTATATAACTGGACCTTACTAGGCAAAAGGGTCTTTCAGAGCTTT
GTTGAATATCTTTTAAGGAGAAAGCAAAATCTAAGAAATGGCTTCTGGTCTGTTGAGTGA
AGAAACGAGTGATGAGGTGAGTGGTCTTGATACCAGCCTTTCGGCTCAGGCTTACTATTC
TCGCTCTTATCTGCCCATATTCCAGAATGGTTCTGCTACTAATTGGTTCCACTACTCGGA
TGAAGCTAGAAACCACAAGAGGCTTAAACGAACCCAAAGTATAGCTGAATCCATCGGAAG
TAATAGCAGCCTTTATAGTGGTGGTGGAAAAAGCTATAGTAACAGCAGCAGCAGTTTTAT
CAGCCGCAGTAGCAGTACTAATAGCTTGAATAGCTTGCCAAGGCTTCATTTTCGAGATCA
TATATGGACTTATACTCAAAGATACCTTGCAGCTGAAGCTGTGGAAGAAGCAGCAGCAGC
CATGATCAGTGCTGCAGAAGGTGAAGTTGAGGAAGATGGAAGTGGGGACGGGATGAGGTT
GGTTCAGCTTCTCATTGCTTGTGCTGAAGCTGTGGCTTGTCGTGACAAGACACATGCCTC
ATCGCTATTATCAGAGCTTCGAGCCAATGCTTTAGTCTTCGGCTCTTCATTCCAGCGTGT
GGCATCCTGCTTTGTCCAAGGCCTCGCGGACCGGCTGTCTTTGGTTCAACCACTTGGGGC
AGTTGGTTTTATAGCACCGTCCATCAACCCATTGGACACAGCCTGGGAGAAAAAGGAGGA
AGCCTTACGTCTTGTTTATGAAATTTGCCCACATATTAAGTTTGGTCACTTTGTGGCCAA
TGCTTCAATATTGGAAGCCTTTGAGGGAGAGAATTTTGCCCATGTCGTTGACTTGGGCAT
GACACTTGGCCTAGCACATGGTCAGCAATGGCGCCAGCTGATCCATAGCCTAGCCAATCG
TGCAGGCCGACCACCACGCCGTCTTAGGATCACTGGTGTCGGCCTTTGTGTAGACCGGTT
CAAAATTATAGGTGAGGAGCTTGAGGCTTACGCCCAGGACTTGGACATAAACTTGGAGTT
TTCAGCAGTGGAAAGCAACTTGGAAAATCTTCGGCCTGAAGACATCAAACGTGAAGATGG
GGAAGCTCTTGTTGTCAACAGCATCCTTCAATTGCACTGTGTGGTCAAGGAAAGCCGCGG
AGCTTTAAACTCGGTCCTGCAGAAAATCAACGAGCTCTCGCCCAAGGTTTTAGTCCTGGT
TGAGCAGGACTCAAGCCATAACGGACCCTTCTTTCTTGGGAGGTTCATGGAAGCACTTCA
TTACTACTCTGCAATCTTTGACTCCCTAGAAGCAATGCTACCTAAGTATGATACTAGGCG
CGCCAAAATAGAACAGTTTTACTTTGGGGAGGAGATAAAGAACATAGTGAGTTGCGAAGG
GCCAGCAAGGGTGGAGCGGCATGAGAGGGTGGACCAGTGGCGCAGGAGGATGAGTCGTGC
CGGGTTTCAGGCTGCACCCATTAAGATGATGGCTCAGGCCAAGCAATGGCTGGGGAAAGT
TAAGGCCTGTGAAGGGTATAATGTTATGGAAGAGAAGGGATGCTTGGTGCTGGGCTGGAA
ATCAAAGCCTATTGTGGCAGCCTCTTGCTGGAAATGCTGATCATAGCTGCCCTGTCATGT
GTCCAAGTGAGCTAGGTGGGCATGCTAAATACCAATAAAGCAGTCCAGGTTGTGGAGGAA
CTGTGTGGCTATGAGCTATGTTTTCTATAATAATGTGTCTGCTACAAACTGTATGTAGCA
ATCTCCAAAACCAGTGTTTGCAGACACTGATTTTGGGTGTCCAAGTTTGAATATGAGTGG
TTGTTCAGGTAGTGTGCAATAAAGGGTAAGTCTAGTTGCTCTTGTGTGCAA
