# Supplementary material for: Characterization of genes and alleles involved in the control of flowering time in grapevine
Source: PLoS One. 2019 Jul 3;14(7):e0214703. doi: 10.1371/journal.pone.0214703 (PMC6608932; doi:10.1371/journal.pone.0214703)
Supplement: S1 File — (ZIP) [file pone.0214703.s004.zip › VIT_218s0001g01800.fasta]

>E1
CGGAGACAACTAATAACAATGCTGATAGATCTTCTCAAGTTACTAATAACACCTATTCAA
ACATGCCTTCGGGGTTATCTATGAAAAAAAGCATGGCCCGTGATACTTCTGAACCAATGA
ATCACCCTTCAAAAATGGTGAAATTGGATGATGGACGGAGGGCCCCTTTTTCTACTGTGG
GTTTGAATTTATCTACCAGTTCTGCATCTGCATCTGCATCTGGACCATCCCAAGTTCTTG
GAATTGGCTCAGTCTCTGCAAACCAAATAAGTAAAGCAGAAGAAGTGCAACACATGGATA
AGAAGGCCCCTCAGGTACTGTTTTATCATTTTATGATATGAATAATTCCTGGCTTTCCTG
TTCTCCACTTATTAGGCCATTGCTTAAGCTTGATTAGTGTTAAGACTTCAGCCAAATCAA
CCTGATATATGTTGTTGGCTTAGTACCTAATGACTTAAGGTTTTGGGTCCAATTTTTTTT
TATCAGAAACAAAAGAAGTATTAACTATGGATAAAAAGAACATTAGCAGAATGAAGAGTC
CTCCCCACAATTACAAAAACCTGATCAAAATATGATTGAACTCCTCCACTATACAAAAAG
GTCTAGTCCACATACAAATACATATAGATGTTATCTCCTCAAGTCCTGACTAAACTCCCT
CATTGTTTTCCAAACCCTTTAGGGTCAACTTGGTAGCTTGACATGACATTAGAGCCTTGA
TTTAGGGAGATCATCATGTTGATGTTTCCTTCCTCATTTATTAAACCAAAGTGCAAGCTT
AAAGATGGTTATCCGTGAGGTGGGGTGTTAGTGTTTTATCTCAATCAGCTTGATATACAT
TGTTGGCTCATTACCTAATAACTGAAACTTTTGTGTCAAATCGGTAGTTTAACCATTAAT
TTAATGTTTGTTATTTGTAGTCGCAAGTGTTTGTTCTAAGTTTTCTTTTTGCTCAATTTT
GGGATCAGATGGTTACTGTGAATAAGAGAAGTTCAAAATATCAAATGCTGCCTCATATCC
ATTGACTAGGGTAAACTGATAACCTGATGCATGCAATCCTATCATTTCCATTTTATAAGC
AAAACAACATATTGAGGTCTTAGTTTCTGCTTTTTAAATCTTTCCATGAATCTCGTTAAG
TATGAATTACATCTGCATAAACCAAAGTAATTTTTCCACACTGTCATTTGTTGTCTATAG
CTTTGTTCATTGTCTATCAAAGCTTCATCATATGACTCAAAAACTTGATACCATGATTAT
TGGCTTAACTTTGAAATATCACTTTTGATCTTATATATTTCCAAATGCTTCTACTCCATT
TATTCGACATCTTCATCCTTGGGATCTTGTTGAACAAATTACGTGAACAGACCACAACAT
TTTTTTGGTAATGTGGACATCCACTATGTAAGACTGAAGAACCAAGGATAAATGTCTCCT
TCCCTAGGAGCAATATTTTGAGTAAGCCCCGGATTTGGACCTGCGACCTCCATTCCTAAA
CAGGAATGCTTGCTAGTTGAGCTGCTTGTGGGGGCTTTAACCAGATTGCATAGTTGTTAA
AAACTTACGATATACGATATAAAACAATGGTACGATACATTTCTTATAGAAATTGATACG
TATTGCAATCCGTATGTTACTTTAAAGTGTATCTTACAATACATATACGATACGCAATAG
ATTACAAATTGATCGTAAAAAGGAGAAATAGGTAAAATAATCTTATATGAAAAACTACCT
TCTTATTATCAAATGCTATATTAGAAGTCAAGTTTCTTTTTACAATGAATATTGGAAAAC
TTTCATTTGAGTGGTTTAAATGTTGACAATGAAAATGATGGTGATTAATGAATAAATATT
TTTACTTAAAATATTAGTTTTTTTTATAAGGGTGTATATATATGGATCAATTAACAACAC
AATAAGCGTATATACTTAGTTAGAATTTGGAACTAAAAATTATAGCTAAAAATTGAAGAA
GTTTGCTTTTGTGGATTATGTGATGAATCTATATATTAAAGTCATTTTGTTAATTTAAAC
TTTCCAAAATTTTAACATTCAATGTTTTCATGTGATATGATATAGTTTAACTCTTTAGAT
CTTACTATCTTGCATAAAATTGATTATATATTACTCTATACTTCATACTTTCAACAGATA
TACACACATATACATATTTTTATATTTCTTTTTCACTATATAAAATACTTACGATACACG
ATATAGAAAAATAGAAAAATGATACATGATATGTTTTATGAGTTAACAACTACAAATTTT
GTCTAATTAGAAACAAAAAAAAAAAACTATAGATTTTACTTTGATGAGAATTCGATCTAG
TCCTAAATTATTCCCTATATTTTTGTCTTTCTCCACTGCTTTGCCTCTATTATTTTTTTA
ATAGGAAATGACAAAGGGATATATTGATAGAAAAAAGGAGTACAAGAGAAGGATGAAGAA
TCCTCCCACCAAAGAAAACTAAACTACAAGAATATAAAAACAAGAAAATACAAAGTAAAA
ACAAACAAACTCTCTAGATTAGACCAACCCTTTGGAATTGCACACCGCTAACCAATCAAG
TTGTAACACATTAAGGGGAGTCCCCTTAAAAACCTTGGAACAGAAAGCCTAAAGAGAAGC
AAGGAAATGAATAGAATCCCAAAGATACTTTGAATTCCTTGCTTTATCCTAAAAAATCAT
CGCATTTCTTTCTCGCCACACAACCCAAATTAAAGCGATGTTCGCAGCTTGCCACAAAAC
TATCCCTCTTTTAGATAAACCAAAACCATTATAATTGATGGACAACATGTCGAAGATGCT
CCTCGGGGGAACCCAATCCATCTTGGCTAACTGAAATAATCTGTGCCACAACCCCATCGT
CAAAGAGCAATGTAGGAAAAGATGATCTGTTGATTCTTCATGCACATATTACAATTATCA
GGACTAAGAGCTTTGTAGGGTCTTCTCAATTGTAGCAAGTCATTAGTATTTACCTTCTTG
TGTGCT
>L1
NGGAGACAACTAATAACAATGCTGATAGATCTTCTCAAGTTACTAATAACACCTATTCAA
ACATGCCTTCGGGGTTATCTATGAAAAAAAGCATGGCCCGTGATACTTCTGAACCAATGA
ATCACCCTTCAAAAATGATGAAATTGGATGATGGACGGAGGGCCCCTTTTTCTACTGTGG
GTTTGAATTTATCTACCAGTTCTGCATCTGCATCTGGACCATCCCAAGTTCTTGGAATTG
GCTCAGTCTCTGCAAACCAAATAAGTAAAGCAGAAGAAGTGCAACACATGGATAAGAAGG
CCCCTCAGGTACTGTTTTATCATTTTATGATATGAATAATTCCTGGCTTTCCCGTTCTCC
ACTTATTAGGCCATTGCTTATGCTTGATTAGTGTTAAGACTTCAGCCAAATCAACCTGAT
ATATGTTGTTGGCTTAGTACCTAATGACTTAAGGTTTTGGGTCCAATTTTTTTTATCAGA
AACAAAAGAAGTATTAACTATGGATAAAAAGAACATTAGCAGAATGAAGAGTCCTCCCCA
CAATTACAAAAACCTGATCAAAATATGATTGAACTCCTCCACTATACAAAAAGGTCTAGT
CCACATACAAATACATATAGATGTTATCTCCTCAAGTCCTGACTAAACTCCCTCATTGTT
TTCCAAACCCTTTAGGGTCAACTTGGTAGCTTGACATGACATTAGAGCCTTGATTTAGGG
AGATCATCATGTTGATGTTTCCTTCCTCATTTATTAAGCCAAAGTGCAAGCTTAAAGATG
GTTATCCGTGAGGTGGGGTGTTAGCGTTTTATCTCAATCAGCTTGATATACATTGTTGGC
TCATTACCTAATAACTGAAACTTTTGTGTCAAATTAGTAGTTTAACCATTAATTTAATGT
TTGTTATTTGTAGTCGCAAGTGTTTGTTCTAAGTTTTCTTTTTGCTCAATTTTGGGATCA
GATGGTTACTGTGAATAAGAGAAGTTCAAAATATCAAATGCTGCCTCATATCCATTGACT
AGGGTAAACTGATAACCTGATGCATGCAATCCTATCATTTCCATTTTATAAGCAAAACAA
CATATTGAGGTCTTAGTTTCTGCTTTTTAAATCTTTCCATGAATCTCGTTAAGTATGAAT
TACATTTGCATAAACCAAAGTAATTTTTCCACACTGTCATTTGTTGTCTATAGCTTTGTT
CATTGTCTATCAAAGCTTCATCATATGACTCAAAAGCTTGATACCATGATTATTGGCTTA
ACTTTGAAATATCACTTTTGATCTTATATATTTCCAAATGCTTCTACTCCATTTATTCGA
CATCTTCATCCTTGGGATCTTGTTGAACAAATTACTTGAACAGACCACAACATTTTTTTG
GTAATGTGGACATCCACTATGTAAGACTGAAGAACCAAGGATAAATGTCTCCTTCCCTAG
GAGCAATATTTTGAGTAAGCCCCAGATTTGGACCTGCGACCTCCATTCCTAAACAGGAAT
GCTTGCTAGTTGAGCTGCTTGTGGGGGCTTTAACCAGATTGCATAGTTGTTAAAAACTTA
CGATATACGATATAAAACAATGGTACGATACATTTCTTATAGAAATTGATACGTATTGCA
ATCCGTATATTACTTTAAAGTGTATCTTACAATACATATACGATACGCAATAGATTAAAA
ATTGATCGTAAAAAGGAGAAATAGGTAAAATAATCTTATATGAAAAACTACCTTCTTATT
ATCAAATGCTATATTAGAAGTCAAGTTTCTTTTTCCAATGAATATTGGAAAACTTTCATT
TGAATGGTTTAAATGTTGACAATGAAAATGATGGTGATTAATGAATAATTTTTTTTACTT
AAAATATTAGTTTTTTTAATAAAGGTGTATATATATGGATCAATTAACAACACAATAAGC
GTATATACTTAGTTAGAATTTGGAACTAAAAATTATAACTAAAAATTGAAGAAGTTTGCT
TTTGTGGATTATGTGATGAATCTATATATTAAAGTCATTTTGTTAATTTAAACTTTTCAA
AATTTTAACATTCAATGTTTTCATGTGATATGATATAGTTTAACTCTTTAGATCTTACTA
TCTTGCATAAAATTGATTATATATTACTCTATACTTCATACTTTCAATAGATATACACAC
ATATACATATTTTTATATTTCTTTTTCACTATATAAAATACTTATGATACGCGATATAGA
AAAATAGAAAAATGATACACGATATGTTTTATGAGTTAACAACTACAAATTTTGTCTGAT
TAGAAACAAAAAAAAAAAACTATAGATTTTACTTTGATGAGAATTCAATCTAGTCCTAAA
TTATTCCCTATATTTTTGTCTTTTTCCACTGCTTTGCCTCTATTATTTTTTTAATAGGAA
ACGACAAAGGGATATATTGATAGAAAAAAGGAGTACAAGAGAAGGATGAGGAATCCTCCC
ACCAAAGAAAACTAAACTACAAGAATACAAAAACAAGAAAATACAAAGTAAAAACAAACA
AACTCTCTAGATTAGACCAACCCTTTGAAATTGCACACCGCTAACCAGTCAAGTTGTAAC
ACATTAAGGGGAGTCCCCTTAAAAACCTTGGAACAGAAAGCCCAAAGAGAAGCAAGGAAA
TGAATAGAATCCCAAAGATACTTTGAATTCCTTGCTTTATCCTAAAAAATCATCACATTT
CTTTCTCGCCACACAACCCAAATTAAAGCGATGTTCGCAGCTTGCCACAAAACTATCCCT
CTTTTAGATAAACCAAAACCATTATAATTGATGGACAACATGTCGAAGATGCTCCTCGGG
GGAACCCAATCCATCTTAGTTAATTGAAATAATCTGTGCCACAACCCCATCGTGAAAGAG
CAATGTAGGAAAAGATGATCTATTGATTCTTTATGCACATATTACAAATATCAGGACTAA
GAGTTTTGTAGGGTCTTCTCAATTGTAGCAAGTCATTAGTATTTACCTTCTTGTGTGC
>N2
NGGAGACAACTAATAACAATGCTGATAGATCTTCTCAAGTTACTAATAACACCTATTCAA
ACATGCCTTCGGGGTTATCTATGAAAAAAAGCATGGCCCGTGATACTTCTGAACCAATGA
ATCACCCTTCAAAAATGATGAAATTGGATGATGGACGGAGGGCCCCTTTTTCTACTGTGG
GTTTGAATTTATCTACCAGTTCTGCATCTGCATCTGGACCATCCCAAGTTCTTGGAATTG
GCTCAGTCTCTGCAAACCAAATAAGTAAAGCAGAAGAAGTGCAACACATGGATAAGAAGG
CCCCTCAGGTACTGTTTTATCATTTTATGATATGAATAATTCCTGGCTTTCCCGTTCTCC
ACTTATTAGGCCATTGCTTATGCTTGATTAGTGTTAAGACTTCAGCCAAATCAACCTGAT
ATATGTTGTTGGCTTAGTACCTAATGACTTAAGGTTTTGGGTCCAATTTTTTTTATCAGA
AACAAAAGAAGTATTAACTATGGATAAAAAGAACATTAGCAGAATGAAGAGTCCTCCCCA
CAATTACAAAAACCTGATCAAAATATGATTGAACTCCTCCACTATACAAAAAGGTCTAGT
CCACATACAAATACATATAGATGTTATCTCCTCAAGTCCTGACTAAACTCCCTCATTGTT
TTCCAAACCCTTTAGGGTCAACTTGGTAGCTTGACATGACATTAGAGCCTTGATTTAGGG
AGATCATCATGTTGATGTTTCCTTCCTCATTTATTAAGCCAAAGTGCAAGCTTAAAGATG
GTTATCCGTGAGGTGGGGTGTTAGCGTTTTATCTCAATCAGCTTGATATACATTGTTGGC
TCATTACCTAATAACTGAAACTTTTGTGTCAAATTAGTAGTTTAACCATTAATTTAATGT
TTGTTATTTGTAGTCGCAAGTGTTTGTTCTAAGTTTTCTTTTTGCTCAATTTTGGGATCA
GATGGTTACTGTGAATAAGAGAAGTTCAAAATATCAAATGCTGCCTCATATCCATTGACT
AGGGTAAACTGATAACCTGATGCATGCAATCCTATCATTTCCATTTTATAAGCAAAACAA
CATATTGAGGTCTTAGTTTCTGCTTTTTAAATCTTTCCATGAATCTCGTTAAGTATGAAT
TACATTTGCATAAACCAAAGTAATTTTTCCACACTGTCATTTGTTGTCTATAGCTTTGTT
CATTGTCTATCAAAGCTTCATCATATGACTCAAAAGCTTGATACCATGATTATTGGCTTA
ACTTTGAAATATCACTTTTGATCTTATATATTTCCAAATGCTTCTACTCCATTTATTCGA
CATCTTCATCCTTGGGATCTTGTTGAACAAATTACTTGAACAGACCACAACATTTTTTTG
GTAATGTGGACATCCACTATGTAAGACTGAAGAACCAAGGATAAATGTCTCCTTCCCTAG
GAGCAATATTTTGAGTAAGCCCCAGATTTGGACCTGCGACCTCCATTCCTAAACAGGAAT
GCTTGCTAGTTGAGCTGCTTGTGGGGGCTTTAACCAGATTGCATAGTTGTTAAAAACTTA
CGATATACGATATAAAACAATGGTACGATACATTTCTTATAGAAATTGATACGTATTGCA
ATCCGTATATTACTTTAAAGTGTATCTTACAATACATATACGATACGCAATAGATTAAAA
ATTGATCGTAAAAAGGAGAAATAGGTAAAATAATCTTATATGAAAAACTACCTTCTTATT
ATCAAATGCTATATTAGAAGTCAAGTTTCTTTTTCCAATGAATATTGGAAAACTTTCATT
TGAATGGTTTAAATGTTGACAATGAAAATGATGGTGATTAATGAATAATTTTTTTTACTT
AAAATATTAGTTTTTTTAATAAAGGTGTATATATATGGATCAATTAACAACACAATAAGC
GTATATACTTAGTTAGAATTTGGAACTAAAAATTATAACTAAAAATTGAAGAAGTTTGCT
TTTGTGGATTATGTGATGAATCTATATATTAAAGTCATTTTGTTAATTTAAACTTTTCAA
AATTTTAACATTCAATGTTTTCATGTGATATGATATAGTTTAACTCTTTAGATCTTACTA
TCTTGCATAAAATTGATTATATATTACTCTATACTTCATACTTTCAATAGATATACACAC
ATATACATATTTTTATATTTCTTTTTCACTATATAAAATACTTACGATACGCGATATAGA
AAAATAGAAAAATGATACACGATATGTTTTATGAGTTAACAACTACAAATTTTGTCTGAT
TAGAAAAAAAAAAAAAACTATAGATTTTACTTTGATGAGAATTCAATCTAGTCCTAAATT
ATTCCCTATATTTTTGTCTTTTTCCACTGCTTTGCCTCTATTATTTTTTTAATAGGAAAC
GACAAAGGGATATATTGATAGAAAAAAGGAGTACAAGAGAAGGATGAGGAATCCTCCCAC
CAAAGAAAACTAAACTACAAGAATACAAAAACAAGAAAATACAAAGTAAAAACAAACAAA
CTCTCTAGATTAGACCAACCCTTTGAAATTGCACACCGCTAACCAGTCAAGTTGTAACAC
ATTAAGGGGAGTCCCCTTAAAAACCTTGGAACAGAAAGCCCAAAGAGAAGCAAGGAAATG
AATAGAATCCCAAAGATACTTTGAATTCCTTGCTTTATCCTAAAAAATCATCACATTTCT
TTCTCGCCACACAACCCAAATTAAAGCGATGTTCGCAGCTTGCCACAAAACTATCCCTCT
TTTAGATAAACCAAAACCATTATAATTGATGGACAACATGTCGAAGATGCTCCTCGGGGG
AACCCAATCCATCTTAGCTAATTGAAATAATCTGTGCCACAACCCCATCGTGAAAGAGCA
ATGTAGGAAAAGATGATCTATTGATTCTTTATGCACATATTACAAATATCAGGACTAAGA
GTTTTGTAGGGTCTTCTCAATTGTAGCAAGTCATTAGTATTTACCTTCTTGTGTGC
