# Supplementary material for: Characterization of genes and alleles involved in the control of flowering time in grapevine
Source: PLoS One. 2019 Jul 3;14(7):e0214703. doi: 10.1371/journal.pone.0214703 (PMC6608932; doi:10.1371/journal.pone.0214703)
Supplement: S1 File — (ZIP) [file pone.0214703.s004.zip › VIT_218s0001g07460.fasta]

>E2
AAACCTTCTTTTTTTACCCTTCCTCTTCTAGTGTCTTTAGACATTGCTTCTTGCAATTAG
GTAATCCGTGTCTGAAAGGCAATAAACCATTTTGGGATTCATGTATAGCAAATTTGACTA
GTATCTTGTTGTATGTATTTCTTAGGACAAGCTTAACATCATTTTCTTTCTATCTCGCAA
AGCTTGATGTCAATGACATATTGGCTTCTCTTAGGTCTTTCATATTAAAAGGATTTGACA
ACCAAATTTTGATTGATGATAATACTCTCACATAAGTACTAATGAGAAGCATATAATCTA
CACATAGAACTAGGAAGACCACTAAGTTTCTCTTTATCCTTTTGTATACACACAACTCAT
CCATGTTTTGATCAAAGACAAAGGATTTGACAGCTATGTCAAAATGTTTATTCCAACTAT
ACAAATCTTGTTTAAGCCCATAGATAGATTTACAAAGCTTGCATGCGAGATGCTCTTTCT
TTCTACTATGAATCCTTTGGCTATGTCATATAGATATCATCCTCAAGATGACCATTTAAA
AAGTCATCTTGACATCCATTTGCCAAATCTCATAATCAAAATATGTAGTAATGGAAAGAA
GAATTCTAATGGACATAAGCATGGCAACAAGTGAAAAGTTTTCCTTATAATTGATTATTT
CCTTTTGAGTATATTGTTTCACAACAACCTTACCTTGAAGGTTTTCAACCTTCCCATCTA
CTCATTTTTTTCTTTTATAGATTCACTTGCATTCTATGAGTTTTATCCTAGAAGGTGATT
CTACAAGCTCCCAAAATCTACTAGAGTACATAGACTCCATCTAGATTTCCTAGCATGAAG
CTATTAGCTTGTGTCTTTGTTTGTTAGAAATAGCTTTATCATAATCATTGGCATTTGAGC
ATGTTCCAATTGAACTGCCTCTTGGGCTTCCCTTAAAAGCGTGTATCTTACCAAATGGTG
TTATAACTTTCCCACTATGACGAAGTTCTAGTGTGGGTTAAGGAATTTCCCGCATCATAT
ATGATATTTCTTTCTCTACCATTAGTTCATCTATCTTAGGGCCTACCTTTTTATTTCCTA
ATATCTATGATCATGAAATAAATGAGTTCTAAACCCTTTTGGTTATCTAATAAACAAACA
CACTACTTTTGATCTAGTATCCAACTTGTTTATCTTTCCCTTTTGAATGTGTGTAGGGCT
ATATAAGTGTCTTAGACTGGGGGCCCAACTCATAACTCACATGGTGCCTTAGGAATTGAT
TTATTGGGAACTAGATTCAAAAGATAAGTGGTTGTATCCAATACATATCCCCAAAAGGAT
GTAAGATTAAATATTATCTTGTCATTAAACTAACCATGTTTAACAAGGTCTTGTTTCTCT
TTTTTGTAACACCATGTTGTTATGATATGCTAAGAGTTGTCAATTGTGAAATAATCCCAC
AACTAACCATATGGTCCTTGAACTCATTCAAGAGTATTCACCTCCTTAATCAAATCAAAG
AACTTTTGATGTTTTTCCTAATTGGTCATCCACTTTTGTTTTGAACTCCTTGAATATTTT
TGAAGATTCAGACTTGTGGTGCAATAGGTAAACATGGTCACATCCTGAGTAATCATCAAT
AAAAGTAATAAAATACTCATAGCCTCCTAAAGCTTGAATACGCATGGGAATATCTGGATG
TACTAACTCTAACAAATCATCTACCCTTAACCCTTTAGTCTTATGAGGCCTCTTAGTCAA
ATTTTTTTTCTATATAAGATTCACATATTGGGTGAAGTCCAATGCTTATGGATTCCAAGA
GCCCATTTTTGGTCAATCTTTATACCCTATTTAGATTAACATGACCTAGGCGTAGATGTC
ATAAATATGTCGAGTGTATGCAAAAAGTTTTCTTTTATTAGATAATGCTACAAATAAATT
AAGATTAGGAGCATCGTTATTTGCAGTAAAGTTTATGACATGCATATCATTCTTTAATAA
ACTAGAATGTATGATAGAAAATTGTTTCTTTATTAAACCTTATTGGATAAGGAAATGGTA
TAACCATCTTTATTTAAACAAGAAATAAAATAATATTATGCCTAATTCTAGGTGCATAAA
AGCAATTATTTAAAACTAGCATTCTCCTACTACCAACATCCAAGCGAACTACACCTATGG
CTTTCACTTCAACCTTTGCTTTTGAACTAGGGTCAAATACGTCTCTCCTTTATTGAGGTT
TTTGTTTATATAGAACCCTTGCAATGAATTGCTAACATGATTAATGGCGTTTGAATAGAC
AATTCAAGAGCTAGTAGAGTCTACCATACTACATGTTTCAATATTAAAGACTTGATATAT
ACTTTCTCACTTCTTTGCTATGAACTTGGAGCAGTTGTGGCATGCTAAAATCACTTCCTG
TCGATCTTGTTAGCTTCATCTTTTTTTTTTTTTTGCCTTATTTTTCTAACCTTTTTTCTC
TTCTTGCCCATTTTTTATATAATTGTTTGTGTTTTTAGCTTTTCTTTAGTAACAAAACTA
GCTCGAGCTATCGCACTTGGTTTAGATTTAAGTATATTCTTTGATGTTTACAAGGTATTC
AACAATCTAGTCTAGGCGAGGTATAGTGTAATTTGTTCATAATATGATTTAACATGAAAT
GATGGAATGACTTGAGATGAGATTGTAGAATAAACACTAGAATCTCTTCATTGAGGCCTC
CAAGAATCTCTAGTTCATTAAGGTATCTGATCTTTAGTTCTTTAAATCATCTTAGTATTC
ATTAGCTCCTTGAACATGATTTGGCAAGCTTCTCACCCATGTTCACCAAACATTTTGTTA
AGGTTTAGCATCATCTTGCTAGTAGTAGTCAT
>L1
AAACCTTCTTTTTTTACCCTTCCTCTTCCAGTGTCTTTAGACATTGCTTCTTGCAATTAG
GTAATCCATGTCTGAAAGGCAATAAACCATTTTGGGATTCATGTATAGCAAATTTGACTA
GTATCTTGTTGTATGTGTTTCTTAGGACAAGCTTAACATGATTTTCTTTCTATCTCGCCA
AAGCTTGATGTCAATGACATATTGGCTTCTCTTAGGTCTTTCATATTAAAAGGATTTGAC
GACCAAATTTTGATTGATGATAATACTCTCACATAAGTACTAATGAGAAGCATATAATCT
ACACAGAACTAGGAAGACCACTAAGTTTCTCTTTATCCTTTTGTATACACACAACTCATC
CATGTTTTGATCAAAGACAAAGGATTTGACAGCTATGTCAAAATGTTTATTCCAACTATA
CAAATCTTGTTTAAGCCCATAGATAGATTTACAAAGCTTGCATGCGAGATGCTCTTTCTT
TCTACTATGAATCCCTTGGCTATGTCATATAGATATCATCCTCAAGATGACCATTTAAAA
AGTCATCTTGACATCCATTTGCCAAATCTCATAATCAAAATATGTAGTAATGGAAAGAAG
AATTCTAATGGACATAAGCATGGCAACAAGTGAAAAGTTTTCCTTATAATTGATTATTTC
CTTTTGAGTATATTGTTTCACAACAACCTTACCTTGAAGGTTTTCAACCTTCCCATCTAC
TCATTTTTTTCTTTTATAGATTCACTTGCATTCTATGAGTTTTATCCTAGAAGGTGATTC
TACAAGCTCCCAAAATCTACTAGAGTACATAGACTCCATCTAGATTTCCTAGCATGAAGC
TATTAGCTTGTGTCTTTGTTAGAAATAGCTTTATCATAATCATTGGCATTTGAGCATGTT
CCAATTGAACTGCCTTTTGGGCTTCCCTTAAAAGCGTGTATCTTACCAAATGGTGTTATA
ACTTTCCCACTATGACGAAGTTCTAGTGTGGGTTAAGGAATTTCCCGCATCATATATGAT
GTTTCTTTCTCTACCATTAGTTCATCTATCTTAGGGCCTACCTTTTTATTTCCTAATATC
TATGATCATGAAATAAATGAGTTCTAAATCCTTTTGGTTATCTAATAAACAAACACACTA
CTTTTGATCTAGTATCCAACTTGTTTATCTTTCCCTTTTGAATGTGTGTAGGGCTATATA
AGTGTCTTAGACTGGGGGCCCAACTCAAACTCACATGGTGCCTTAGGAATTGATTTATTG
GGAACTAGATTCAAAAGATAAGTGGTTGTATCCAATACATATCCCCAAAAGGATGTAAGA
TTAAATATTATCTTGTCATTAAACTAACCATGTTTAACAAGGTCTTGTTTCTCTTTTTTG
TAACACCATGTTGTTATGATATGCTAAGAGTTGTCAATTGTGAAATAATCCCACAACTAA
CCATATGGTCCTTGAACTCATTCAAGAGTATTCACCTCCTTAATCAAATCAAAGAACTTT
TGATGTTTTTCCTAATTGGTCATCCACTTTTGTTTTGAACTCCTTGAATATTTTTGAAGA
TTCAGACTTGTGGTGCAATAGGTAAACATGGTCACATCCTGAGTAATCATCAATAAAAGT
AATAAAATACTCATAGCCTCCTAAAGCTTGAATACGCATGGGAATATCTGGATGTACTAA
CTCTAACAAATCATCTACCCTTAACCCTTTAGTCTTCTGAGGCCTCTTAGTCAAATTTTT
TTTCTATATAAGATTCACATATTGGGTAAAGTCCAATGCTTATGGATTCCAAGAGTCCAT
TTTTGGTCAATCTTTATACCCTATTTAGATTAACATGACCTAGGCGTAGATGTCATAAAT
ATGTCGAGTGTATGCAAAAAGTTTTCTTTTATTAGATAATGCTACAAATAAATTAAGATT
AGGAGCATCGTTATTTGCAGTAAAGTTTATGACATGCATATCATTCTTTAATAAACTAGA
ATGTATGATAGAAAATTGTTTCTTTATTAAACCTTATTGGATAAGGAAATGGTATAACCA
TCTTTATTTAAACAAGAAATAAAATAATATTATGCCTAATTCTAGGTGCATAAAAGCAAT
TATTTAAAACTAGCATTCTCCTACTACCAACATCCAAGCGAACTACACCTATGGCTTTCA
CTTCAACCTTTGCTTTTGAACTAGGGTCAAATACGTCTCTCCTTTATTGAGGTTTTTGTT
TATATAGAACCCTTGCAATGAATTGCTAACATGATTAATGGCGTTTGAATAGACAATTCA
AGAGCTAGTAGAGTCTACCATACTACATGTTTCAATATTAAAGACTTGATATATACTTTC
TCACTTCTTTGCTATGAACTTGGAGCAATTGTGGCATGCTAAAATCACTTCCTGTCGATC
TTGTTAGCTTCATCTTTTTTTTTTTTTTGCCTTATTTTTCTAACCTTTTTTCTCTTCTTG
CCCATTTTTTATATAATTGTTTGTGTTTTTAGCTTTTCTTTAGTAACAAAACTAGCTCGA
GCTATCGCACTTGGTTTAGATTTAAGTATATTCTTTGTTGTTTATGTTTACAAGGTATTC
AATAGTCTAGGCGAGGTATAGTGTAATTTGTTCATAATATGATTTAACATGAAATGATGG
AATGACTTGAGATGAGATTGTAGAATAAACACTAGAATCTCTTCATTGAGGCCTCCAAGA
ATCTCTAGTTCATTAAGGTATCTGATCTTTAGTTCTTTAAATCATCTTAGTATTCATTAG
CTCCTTGAACATGATTTGGCAAGCTTCTCACCCATGTTCACCAAACATTTTGTTAAGGTT
TAGCATCATCTTGCTAGTAGTAGTCAT
>L2
AAACCTTCTTTTTTTACCCTTCCTCTTCCAGTGTCTTTAGACATTGCTTCTTGCAATTAG
GTAATCCATGTCTGAAAGGCAATAAACCATTTTGGGATTCATGTATAGCAAATTTGACTA
GTATCTTGTTGTATGTGTTTCTTAGGACAAGCTTAACATGATTTTCTTTCTATCTCGCCA
AAGCTTGATGTCAATGACATATTGGCTTCTCTTAGGTCTTTCATATTAAAAGGATTTGAC
GACCAAATTTTGATTGATGATAATACTCTCACATAAGTACTAATGAGAAGCATATAATCT
ACACAGAACTAGGAAGACCACTAAGTTTCTCTTTATCCTTTTGTATACACACAACTCATC
CATGTTTTGATCAAAGACAAAGGATTTGACAGCTATGTCAAAATGTTTATTCCAACTATA
CAAATCTTGTTTAAGCCCATAGATAGATTTACAAAGCTTGCATGCGAGATGCTCTTTCTT
TCTACTATGAATCCCTTGGCTATGTCATATAGATATCATCCTCAAGATGACCATTTAAAA
AGTCATCTTGACATCCATTTGCCAAATCTCATAATCAAAATATGTAGTAATGGAAAGAAG
AATTCTAATGGACATAAGCATGGCAACAAGTGAAAAGTTTTCCTTATAATTGATTATTTC
CTTTTGAGTATATTGTTTCACAACAACCTTACCTTGAAGGTTTTCAACCTTCCCATCTAC
TCATTTTTTTCTTTTATAGATTCACTTGCATTCTATGAGTTTTATCCTAGAAGGTGATTC
TACAAGCTCCCAAAATCTACTAGAGTACATAGACTCCATCTAGATTTCCTAGCATGAAGC
TATTAGCTTGTGTCTTTGTTAGAAATAGCTTTATCATAATCATTGGCATTTGAGCATGTT
CCAATTGAACTGCCTTTTGGGCTTCCCTTAAAAGCGTGTATCTTACCAAATGGTGTTATA
ACTTTCCCACTATGACGAAGTTCTAGTGTGGGTTAAGGAATTTCCCGCATCATATATGAT
GTTTCTTTCTCTACCATTAGTTCATCTATCTTAGGGCCTACCTTTTTATTTCCTAATATC
TATGATCATGAAATAAATGAGTTCTAAATCCTTTTGGTTATCTAATAAACAAACACACTA
CTTTTGATCTAGTATCCAACTTGTTTATCTTTCCCTTTTGAATGTGTGTAGGGCTATATA
AGTGTCTTAGACTGGGGCCCAACTCAAACTCACATGGTGCCTTAGGAATTGATTTATTGG
GAACTAGATTCAAAAGATAAGTGGTTGTATCCAATACATATCCCCAAAAGGATGTAAGAT
TAAATACTATCTTGTCATTAAACTAACCATGTTTAACAAGGTCTTGTTTCTCTTTTTTGT
AACACCATGTTGTTATGATATGCTAAGAGTTGTCAATTGTGAAATAATCCCACAACTAAC
ATATGGTCCTTGAACTCATTCAAGAGTATTCACCTCCTTAATCAAATCAAAGAACTTTTG
ATGTTTTTCCTAATTGGTCATCCACTTTTGTTTTGAACTCCTTGAATATTTTTGAAGATT
CAGACTTGTGGTGCAATAGGTAAACATGGTCACATCCTGAGTAATCATCAATAAAAGTAA
TAAAATACTCATAGCCTCCTAAAGCTTGAATACGCATGGGAATATCTGGATGTACTAACT
CTAACAAATCATCTACCCTTAACCCTTTAGTCTTCTGAGGCCTCTTAGTCAAATTTTTTT
TCTATATAAGATTCACATATTGGGTAAAGTCCAATGCTTATGGATTCCAAGAGTCCATTT
TTGGTCAATCTTTATACCCTATTTAGATTAACATGACCTAGGCGTAGATGTCATAAATAT
GTCGAGTGTATGCAAAAAGTTTTCTTTTATTAGATAATGCTACAAATAAATTAAGATTAG
GAGCATCGTTATTTGCAGTAAAGTTTATGACATGCATATCATTCTTTAATAAACTAGAAT
GTATGATAGAAAATTGTTTCTTTATTAAACCTTATTGGATAAGGAAATGGTATAACCATC
TTTATTTAAACAAGAAATAAAATAATATTATGCCTAATTCTAGGTGCATAAAAGCAATTA
TTTAAAACTAGCATTCTCCTACTACCAACATCCAAGCGAACTACACCTATGGCTTTCACT
TCAACCTTTGCTTTTGAACTAGGGTCAAATACGTCTCTCCTTTATTGAGGTTTTTGTTTA
TATAGAACCCTTGCAATGAATTGCTAACATGATTAATGGCGTTTGAATAGACAATTCAAG
AGCTAGTAGAGTCTACCATACTACATGTTTCAATATTAAAGACTTGATATATACTTTCTC
ACTTCTTTGCTATGAACTTGGAGCAATTGTGGCATGCTAAAATCACTTCCTGTCGATCTT
GTTAGCTTCATCTTTTTTTTTTTTTTGCCTTATTTTTCTAACCTTTTTTCTCTTCTTGCC
CATTTTTTATATAATTGTTTGTGTTTTTAGCTTTTCTTTAGTAACAAAACTAGCTCGAGC
TATCGCACTTGGTTTAGATTTAAGTATATTCTTTGTTGTTTATGTTTACAAGGTATTCAA
TAGTCTAGGCGAGGTATAGTGTAATTTGTTCATAATATGATTTAACATGAAATGATGGAA
TGACTTGAGATGAGATTGTAGAATAAACACTAGAATCTCTTCATTGAGGCCTCCAAGAAT
CTCTAGTTCATTAAGGTATCTGATCTTTAGTTCTTTAAATCATCTTAGTATTCATTAGCT
CCTTGAACATGATTTGGCAAGCTTCTCACCCATGTTCACCAAACATTTTGTTAAGGTTTA
GCATCATCTTGCTAGTAGTAGTCAT
>E1
NAACCTTCTTTTTTTACCCTTCCTCTTCCAGTGTCTTTAGACATTGCTTCTTGCAATTAG
GTAATCCATGTCTGAAAGGCACTAAACCTTTTTGAGATTCATGTATAGCAAATTTGACTA
TTATCTTGTTGTATGTGTTTCTTAGGACAAGCCTAACATCATTTTCTTTCTATCTCGCCA
AAGCTTGATGTCAATGACATATTGGCTTCTCTTAGGTCTTTCATATTAAAAGGATTTGAC
AACCAAATTTTGATTGATGATAATACTCTCACATAAGTACTAATGAGAAGCATATAATCT
ACACATAGAACTAGGAAGACCACTAAGTTTCTCCTTATCCTTTTGTGTATACACAACTCA
TCCATGTTTTGATCAAAGACAAAGGATTTGACAGCTATGTCAAAATGTTTATTCCAACTA
TACAAATCTTGTTTAAGTCCATAGATAGATTTACAAAGCTTGCATGCGAGATGCTCTTTC
TTTCTACTATGAATCCCTTGGCTATGTCATATAGATATCATCCTCAAGATGACCATTTAA
AAAATCGTCTTGACATCCATTTGCCAAATCTCATAATCAAAATATGTAGTAATGGAAAGA
AGAATTCTAATGGACATAAGCATGGCAACAAGTGAAAAGTTTTACTTATAATTGATTGTT
TCCTTTTGAGTATATTGTTTTACAACAACCTTACCTTGAAGGTTTTCAACGTTCCCATCT
ACTCATTTTTTTCTTTTATATATTCACTTGCATTCTATGAGTTTTATCCTAGAAGGTGAT
TCTACAAGCTCCCAAAATCTACTAGAGTACATAGACTCGATCTAGATTTCCTAGCATGAA
GCTATTAGCTTGTGTCTTTGTTAGAAATAGCTTTATCATAATCATTGGCATTTGAGCATG
TTCCAATTGAACTGCCTCTTAGGCTTCCCTTAAAAGCGTGTATCATACCAAATGGTGTTA
TAACTTTCCCACTATGACGAAGTTCTAGTGTGGGTTGAGGTATTTCCCGCATCATTTATG
ATGTTTCTTTCTCTACCATTAGTTCATCTATCTTAGGGCCTACCTTTTTATTTCCTAATA
TCTAGGATCATGAAATAAATGAGTTCTAAATCCTTTTGGATATCTAATAAACAAACACAC
CACTTTTGATCTAGTATCCAACTTGTTTATCTTTCCCTTTTGAATGTGTATAGGGCTATA
TAAGTGTCTTAGACTGGGCTTTGGCCCAACTCATAACTCACATGGTGCCTTAGGAATTGA
TTTATTGGGAACTAGATTCAAAAGATAAGTGGTTGTATCCAATACATATCCCCAAAAGGA
TGTAAGATTAAATATTATCTTGTCATTAAACTAACCATGTTTAACAAAGTCTTGTTTCTC
TTTTTTGTAACACCGTGTTGTTATGATATGCTAAGAGTTGGTCGATTGTGAAATAATCCC
ACAACTAACCATATGGTCCTTGAACTCATTCAAGAGTATTCACCTCCTTAACCAAATCAA
AGAACTTTTGATGTTTTTCCTAATTGGTCATCCACTTTTGTTTTGAACTCCTTGAATATT
TTTGAAGATTCAGACTTGTGGTGCAATAGGTAAACATGGTCACATCCTGAGTAATTATCA
ATAAAAGTAATAAAATACTCATAGCCTCCTAAAGCTTGAATACTCATGGGAATATCTGGA
TGTACAACTCTAACAAATCATCTACCCTTAACCCTTTAGTCTTATGAGGCCTCTTAGTCA
AATTTTTTTTCTATATAAGATTCACATATTGGGTAAAGTCCAATGCTTATGGATTCCAAG
AGTCCATTTTTGGTCAATCTTTATACCCTATTTAGATTAACATGACCTAGGCGTAGATGT
CATAAATATGTCAAGTGTATGCAAAAAGTTTTCTTTTATTAGATAATGCTACAAATAAAT
TAAGATTAGGAGCATCGTTATTTGCAGTAAAGTTTATGACATGCATGTCATTCTTTAATA
AACTAGAATGTATGATAGAAAATTGTTTCTTTATTAAACCTTATTGGATAAGGAAATGGT
ATAACCATTTTTATTTAAACAAGAAATAAAATAATATTATGCCTAATTCTAGGTGCATAA
AAGCAATTATTTAAAACTAGCATTCTCCTACTACCAATATCCACCTATGGCTTTCACTTC
AACCTTTGCTTTTGAACTAGGGTCAAATAAGTCTCTCCTTTATTGAGGTTTTTGTTTATA
TAGAACCCTTGCAATGAATTGCTAACATGATTAATGGCGTTCGAATAGACAATTCAAGAG
CTAGTAGAGTCTACCATAGTACATGCTTCAATATTAAAGACTTGATATATACTTTCTCAC
TTCTTTGTTATGAACTTGGAGCAGTTGCGGCATACTAAAATCACTTCCTATCGATCTTGT
TAGCTTCATCTTTTTTTTTTTTTTGTCTTATTTTTCTAACCTTTTTTCTCTTCTTGCCCA
TTTTTTATATAATTGTTTGTGTTTTTAGCTTTTCTTTAGTAACAAAACTAGCTCGAGCTA
TCACACTTGGTTTAGATTTAAGTATATTCTTTGATGTTTACAAGGTATTCAATAGTCTAG
GCGAGGTATAGTGTAATTTGTTCCTAATATGATTTAGCATGAAATGATGGAATGACTTGA
GATGAGATTGTAGAATAAACACTAGAATCTCTTCATTGAGGTCTCCAAGAATCTCTAGTT
CATTAAGGTATCTGATATTTAGTTCTTTAAATCATCTTAGTATTCATTAGCTCCTTGAAC
ATGATTTGGCAACCTTCTCACCCATGTTCACCAAACATTTTGTTAAGGTTTAGCATCATC
TTGCTAGTAGTGGTCA
