# Supplementary material for: Characterization of genes and alleles involved in the control of flowering time in grapevine
Source: PLoS One. 2019 Jul 3;14(7):e0214703. doi: 10.1371/journal.pone.0214703 (PMC6608932; doi:10.1371/journal.pone.0214703)
Supplement: S1 Table — (XLS) [file pone.0214703.s005.xls]

## Sheet: GF.GA-47-42 x Villard blanc - f
F1 individuals of the F1 mapping population Gf.Ga-47-42 x Villard blanc and days until full bloom after January 1st in the years 1999, 2009, and 2011-2016
Line	1999	2009	2011	2012	2013	2014	2015	2016
89-30-3	166	162	151	161	171	157	162	173
89-30-22	169	164	151	160	179	157	162	175
89-30-24	168	162	153	163	175	158	162	173
89-30-29	166	163	149	156	170	155	158	173
89-30-47	166	161	150	157	170	153	-	172
89-30-49	167	162	150	160	171	154	160	172
89-30-51	166	162	150	156	171	153	160	171
89-30-52	166	160	149	156	170	154	158	171
89-30-54	166	161	150	154	169	155	158	171
89-30-57	167	162	150	160	173	157	162	172
89-30-59	167	162	150	156	171	156	162	173
89-30-63	167	162	151	158	170	156	160	172
89-30-66	166	159	154	155	171	156	160	172
89-30-70	166	159	151	160	170	156	160	172
89-30-72	168	164	154	162	170	158	164	173
89-30-76	168	164	151	164	173	158	164	173
89-30-81	168	164	150	160	173	157	162	174
89-30-82	170	164	156	161	176	158	164	175
89-30-95	165	156	149	154	174	153	160	171
89-30-98	168	162	151	161	172	156	162	171
89-30-110	167	162	151	156	171	157	162	172
89-30-112	166	162	151	157	171	156	162	172
89-30-129	167	161	150	157	171	155	160	171
89-30-132	168	167	151	164	172	159	164	173
89-30-147	169	162	152	163	179	157	-	173
89-30-152	-	168	155	164	183	157	164	174
89-30-164	172	162	154	164	171	157	162	172
89-30-165	165	161	150	156	170	153	156	172
89-30-166	178	164	154	158	175	157	162	173
89-30-168	166	161	150	155	170	154	-	171
89-30-181	-	159	149	157	172	153	156	171
89-30-182	172	168	155	163	173	158	162	175
89-30-185	167	164	153	160	173	159	164	171
89-30-194	168	162	154	161	172	-	162	172
89-30-198	167	162	151	157	172	157	160	171
89-30-201	172	165	156	164	177	157	166	173
89-30-205	169	169	154	157	171	155	164	174
89-30-209	168	162	151	157	171	156	162	172
89-30-212	166	159	-	156	171	156	162	171
89-30-213	168	162	151	161	171	161	158	174
89-30-223	167	170	150	159	171	157	166	173
89-30-225	168	161	152	159	170	155	162	172
89-30-226	167	160	151	-	-	-	-	171
89-30-237	166	163	151	157	171	156	162	171
89-30-241	-	162	-	157	170	154	158	172
89-30-247	167	161	153	161	172	157	162	172
89-30-251	168	168	153	158	171	158	162	172
89-30-257	165	162	149	154	171	152	-	170
89-30-263	169	164	154	162	173	158	164	174
89-30-266	167	160	154	156	169	161	162	171
89-30-273	165	162	150	153	169	152	158	171
89-30-277	174	169	155	168	176	157	167	173
89-30-279	167	162	151	156	170	153	160	171
89-30-292	167	162	151	157	170	156	160	171
89-30-294	165	156	149	155	168	157	-	171
89-30-297	168	169	154	160	171	157	166	172
89-30-298	168	162	-	157	170	156	158	172
89-30-303	166	161	151	156	170	154	158	171
89-30-304	165	163	151	157	169	152	158	172
89-30-309	173	168	154	164	179	157	164	172
89-30-315	166	160	154	-	-	-	-	172
89-30-318	166	160	150	155	169	157	-	171
89-30-324	169	164	154	160	171	156	162	171
89-30-328	169	164	153	161	172	157	162	173
89-30-329	176	169	157	168	181	159	164	172
89-30-330	170	162	153	157	171	154	162	173
89-30-336	168	162	153	161	172	157	-	172
89-30-337	169	164	156	158	174	157	164	175
89-30-342	167	161	150	159	170	155	160	173
89-30-349	166	164	151	154	170	152	160	173
89-30-354	166	160	156	155	173	157	158	171
89-30-358	170	162	154	157	171	154	162	172
89-30-359	168	162	-	155	176	154	-	171
89-30-361	-	169	154	156	172	157	-	172
89-30-370	170	164	157	160	172	161	164	172
89-30-371	177	169	156	169	183	159	167	176
89-30-372	167	161	153	159	171	157	162	171
89-30-378	172	164	155	161	181	159	164	172
89-30-380	-	-	-	-	-	155	158	171
89-30-382	170	162	152	156	171	158	162	171
89-30-384	172	164	155	162	179	161	164	175
89-30-392	165	162	150	156	168	152	158	169
89-30-401	166	162	150	160	169	157	-	171
89-30-405	166	163	150	162	170	157	166	172
89-30-412	170	170	154	165	175	159	162	175
89-30-424	167	161	150	156	170	155	160	171
89-30-426	165	161	151	156	168	154	158	171
89-30-434	166	160	150	153	170	152	158	171
89-30-439	166	159	150	-	-	-	-	171
89-30-446	169	164	155	-	172	158	158	174
89-30-461	168	164	154	161	172	159	167	173
89-30-484	167	164	151	160	170	157	162	173
89-30-494	167	162	151	-	-	-	-	173
89-30-501	166	162	151	157	170	156	-	171
89-30-503	174	169	156	169	-	159	164	177
89-30-505	167	164	151	156	-	156	162	171
89-30-508	165	162	151	154	169	155	158	171
89-30-511	-	-	-	-	-	158	162	174
89-30-514	168	164	151	168	171	156	160	172
89-30-518	167	162	151	159	171	156	162	171
89-30-519	168	170	151	161	171	155	164	173
89-30-528	166	162	150	158	170	156	162	171
89-30-533	168	-	-	157	168	152	158	171
89-30-540	-	159	-	-	-	-	-	171
89-30-544	178	170	155	168	179	158	164	174
89-30-554	168	161	151	156	172	155	162	171
89-30-555	168	164	153	154	171	153	158	172
89-30-558	166	164	150	155	170	155	160	172
89-30-560	168	169	-	164	179	156	162	173
89-30-563	166	162	151	157	170	154	160	172
89-30-566	167	164	150	157	178	159	164	173
89-30-568	166	162	150	155	170	152	158	172
89-30-572	168	164	149	156	174	-	166	171
89-30-573	172	164	153	159	170	155	164	171
89-30-575	168	164	153	160	172	155	164	172
89-30-578	169	164	154	161	174	158	166	174
89-30-584	168	164	154	159	174	158	166	173
89-30-586	167	164	150	160	173	158	160	173
89-30-588	167	161	151	-	-	-	-	172
89-30-592	169	164	154	164	171	157	162	173
89-30-594	172	169	155	168	179	159	164	175
89-30-596	166	161	148	154	169	152	160	172
89-30-598	166	164	154	156	171	155	162	173
89-30-607	165	162	151	-	-	-	-	172
89-30-613	166	162	150	-	-	-	-	171
89-30-620	167	162	151	-	-	-	-	172
89-30-621	167	161	154	-	-	-	-	172
89-30-622	168	164	152	160	170	157	160	172
89-30-625	167	162	153	157	170	153	162	172
89-30-632	170	164	153	161	173	159	167	173
89-30-634	167	164	-	156	170	156	164	172
89-30-637	166	164	151	157	169	152	158	172
89-30-639	166	164	151	156	171	154	162	172
89-30-640	168	164	154	161	174	157	162	173
89-30-643	168	164	154	158	173	155	164	173
89-30-644	168	164	151	-	-	-	-	173
89-30-645	166	162	149	155	171	152	164	171
89-30-646	165	160	152	155	170	154	158	171
89-30-649	168	164	155	160	173	-	162	171
89-30-650	-	164	153	160	171	155	162	172
89-30-657	167	161	151	157	171	155	162	171
89-30-659	169	164	153	161	175	157	164	173
89-30-660	169	164	151	162	171	157	164	173
89-30-666	168	164	153	163	171	157	162	172
89-30-668	167	162	150	160	170	157	162	171
89-30-672	169	164	-	165	173	158	164	175
89-30-674	168	164	153	160	170	158	162	172
89-30-678	167	159	153	154	170	154	160	171
89-30-680	168	161	154	157	171	157	-	172
89-30-683	168	164	154	161	173	156	164	172
89-30-689	-	164	155	157	171	156	-	173
GF.GA-47-42	-	-	147	153	171	150	158	168
Villard blanc	-	-	156	167	180	159	167	175
