# Supplementary material for: Characterization of genes and alleles involved in the control of flowering time in grapevine
Source: PLoS One. 2019 Jul 3;14(7):e0214703. doi: 10.1371/journal.pone.0214703 (PMC6608932; doi:10.1371/journal.pone.0214703)
Supplement: S2 Table — (XLS) [file pone.0214703.s006.xls]

## Sheet: Primer for target gene Sequenci
Amplimer	gene ID	chr	start reference sequence	end reference sequence	fw-Primer	Sequence	Position reference sequence	genomic position start	genomic position end	rv-Primer	Sequence	Position reference sequence	genomic position start	genomic position end	amplimer length
Vv00064a	GSVIVT01001405001	chr18	18680701	18675219	v19p	TTGCTGCTGTTTGTGCTCTT	383	18680319	18680300	v19q	CCTTGGCTCTCAGTCTGCTA	5167	18675535	18675554	4784
Vv00060a	VIT_200s0203g00080	chrUn	11888186	11890202	v19h	CATTTTGAAAATCGGGCCGC	18	11888203	11888222	v19i	TCTAGATTGAGCTGGGCCTG	2006	11888203	11888222	1988
Vv00100a	VIT_200s1675g00010	chr2	63365	78524	v23a	ACCAATTCCCTCCTTCCCTG	16526	35343	35362	v23b	CTAAAGCCTACAACGCCGTC	20520	39337	39318	3994
Vv00046a	VIT_201s0010g00730	chr1	15901232	15898000	BA44	AGCACTTTCCAGAAATACCCTG	435	15900798	15900777	BA45	GTTTTCTGATGCTCTGCCCTG	2820	15898413	15898433	2385
Vv00044a	VIT_201s0010g00740	chr1	15901530	15908102	BA36	TGGGTATAAATGCAGGGCCTT	5664	15907193	15907173	BA73	GGGTGCTGACTCCTTGTACC	2391	15903920	15903939	3273
Vv00040a	VIT_201s0010g02270	chr1	19230228	19233355	BA28	TCAGAGGTACCTTGCAGTTGAG	904	19231131	19231152	BA29	TCTCCATGGATCACACTAGTTTT	2213	19232440	19232418	1309
vv00033d	VIT_201s0010g03890	chr1	21239516	21263171	v07O	AAAAGCTAGGTGTTATGGGCAA	17698	21257213	21257234	v07P	GGGAATTGAGAGATGGCTAACA	23598	21263113	21263092	5900
Vv00034a	VIT_201s0010g03900	chr1	21367898	21387389	v07R	TTGAATTTGTTACCGGTTGATG	46	21367943	21367964	v07S	GATTTAAATGTCCCAAGCCAAA	6530	21374427	21374406	6484
Vv00034b					v07T	TCAAAGTTCAAAGGAGTTGTGC	6436	21374333	21374354	v07U	TTTAGGAAAAGGACAAGGACCA	13056	21380953	21380932	6620
Vv00012a	VIT_201s0011g00100	chr1	149382	176544	v08X	GTATGGCCAGGTTTTACTCAGC	93	149474	149495	v08Y	TTAGAGTCCCTGCAACTAACCC	6850	156231	156210	6757
Vv00012b					v08Z	GGGTTAGTTGCAGGGACTCTAA	6829	156210	156231	v09A	CTATGTAGATCCCTCGAAGCCT	13666	163047	163026	6837
Vv00009a	VIT_201s0011g00110	chr1	193107	207538	v08R	GGTGGCTGCTCCAGTTAAAGTA	2	193108	193129	v08S	CTGTCTAAGCCAATGTTGGATATT	4915	198021	197998	4913
Vv00007a	VIT_201s0011g01240	chr1	1070686	1079368	v08N	CCACATCGAGTGATTATTTAGATTT	114	1070799	1070823	v08O	CACCCAGCAATCTCTATTCCTC	4373	1075058	1075037	4259
Vv00007b					v08P	GAGGAATAGAGATTGCTGGGTG	4352	1075037	1075058	v08Q	GACCAATTCAAGACGGAGAAAG	8634	1079319	1079298	4282
Vv00039a	VIT_201s0011g01560	chr1	1352272	1356920	BA26	CCAAGCAAGGAAAAGGGCATAA	914	1353185	1353206	BA27	GGAACAAAAGTGACATAGGGAGA	3798	1356069	1356047	2884
Vv00008a	VIT_201s0011g02120	chr1	1805491	1815503	v08J	ACAGCAAACCGTAGAGAAGAGG	6175	1803021	1803042	v08K	CCTGGTTAGAATAAAGCAGGAGG	12532	1809378	1809356	6357
Vv00008b					v12T	AGACAATCGTTCAATTTCGGAT	123	1796969	1796990	v12U	ATTTCCGAGGACTATGGGAGAT	6242	1803088	1803067	6119
Vv00013a	VIT_201s0011g03070	chr1	2750620	2753908	v12P	AGGAGGTTTGTGAACGTTGG	120	2750739	2750758	v12Q	CCCATGACACCTCTGGACTT	3217	2753836	2753817	3097
Vv00016b	VIT_201s0011g03140	chr1	2831748	2879486	v13L	TTGTGTTTATTCCTGAAAGGGG	26996	2832803	2832824	v13M	AATCGAAAGTAGTGTTTGGGGA	33519	2839326	2839305	6523
Vv00015a	VIT_201s0011g03520	chr1	3189693	3195443	v12J	TAGCCAGGAAAGGATGGATG	742	3190434	3190453	v12K	ACGATTCCCCACTGAGTTTG	2375	3192067	3192048	1633
Vv00015b					v12L	GGCCTGACTGCTTGGTATGT	2184	3191876	3191895	v12M	GGCCTGGCCATAAATCATTA	3553	3193245	3193226	1369
Vv00014a	VIT_201s0011g04240	chr1	3848137	3855446	v030	ACGAAACTCGGACTTGCACT	585	3848721	3848740	v031	GAAGCACTCCCATGAAAAGC	7175	3855311	3855292	6590
Vv00011a	VIT_201s0011g05260	chr1	4893994	4898616	v08F	ACATAGTCCAATCCATAGGGGA	51	4894044	4894065	v08G	GAGAGTGTCAGTCAGTTGGGG	4623	4898616	4898596	4572
Vv00010a	VIT_201s0011g05810	chr1	5580263	5586379	v08D	GAGGATTTTGGGTGAGATCTGT	29	5580291	5580312	v08E	TTTTCTTTCTCTTATTGTCTCCCAA	6000	5586262	5586238	5971
Vv00041a	VIT_201s0011g06410	chr1	6225980	6231660	BA30	ATTCTCATCATTCTCGCCACTC	4752	6230731	6230710	BA31	AATTCGCATGTGGATCTGTGA	940	6226919	6226939	3812
Vv00038a	VIT_201s0026g00150	chr1	8786896	8808169	v16K	CCCTTGGGTTGCTGTTTCAA	78	8786973	8786992	v16L	TTAGTTCACCCATGCTTGCC	5244	8792139	8792120	5166
Vv00043a	VIT_201s0026g02200	chr1	11609081	11612375	BA34	TTGAGTCGAGGGTCATCTACAG	2379	11611459	11611438	BA72	CCCACTTGACATGGTCCCTC	1453	11610533	11610552	926
Vv00042a	VIT_201s0026g02580	chr1	12211093	12216480	BA32	CTGACCTGTCTTCCCTCTTTCT	959	12212051	12212072	BA33	ATAGTGCTAGGAAGGGGAGTTG	4474	12215566	12215545	3515
Vv00083a	VIT_203s0017g02143	chr3	18906157	18917973	v205	TATTGTTCCTTCCCCGTGCT	1038	18907194	18907213	v206	GCACAAGTACAACCACCCTG	11403	18917559	18917540	10365
Vv00083b					v207	CGGGAACTGCATTTTAGTGTCA	293	18906449	18906470	v208	CCAACACCCATGCAAACTCA	6515	18912671	18912652	6222
Vv00081c	VIT_203s0167g00070	chr3	12267253	12296018	v20s	AGGTCGGTTAGGCGTGTAAA	32980	12288583	12288564	v20t	CGGAAGGTTTTGAAGGCGAA	26776	19562834	19562815	6204
Vv00081e					v20w	TGCATCATTTTCCATTCCCTCT	20198	12275801	12275780	v20x	GCGAAATCTCTCTTGCAGCA	14554	12270157	12270176	5644
Vv00086a	VIT_204s0023g02820	chr4	19394938	19398304	v21x	ACTGACCAGGGACGTGAATT	8	19394945	19394964	v21y	ACATCCCAACATCCAAGCATG	3108	19398045	19398025	3100
Vv00096a	VIT_204s0044g00850	chr4	21993462	21998360	v22m	TGGGAGTGACTCGAATGCAT	861	21994322	21994341	v22n	CTTCAATGGTGTCTGGGTGC	4744	21998205	21998186	3883
Vv00101a	VIT_205s0020g03150	chr5	4894250	4899596	v23e	AGCGGAGATGGACAGAAACA	494	4894743	4894762	v23f	CTGAGGTTGAGGGTTCGAGT	5184	4899433	4899414	4690
Vv00082a	VIT_205s0102g01160	chr5	23296175	23306154	v203	TCGGTGCGTTGGATTGTTTT	8676	23304850	23304831	v204	GTGAAGGGACAGGCAAGTTG	711	23296885	23296904	7965
Vv00102a	VIT_206s0004g03590	chr6	4499126	4493724	v23g	ATTTGGTGGTCTTGGCAACC	161	4498966	4498947	v23h	TGCAAAGAAACGTGTCAGGG	4978	4494149	4494168	4817
Vv00091a	VIT_206s0009g02480	chr6	15021466	15015451	v22a	GGGATTGTGAGAAACGGTGG	399	15021068	15021049	v22b	AAGTACCCTTGCTCTGCTGT	5492	15015975	15015994	5093
Vv00104a	VIT_207s0005g02260	chr7	4638096	4627641	v23m	GCTCTTCACTGCCAAACACA	2943	4635154	4635135	v23n	CGAGCACTCTTCCATGCTTC	8989	4629108	4629127	6046
Vv00103a	VIT_207s0104g01590	chr7	2559154	2569489	v23k	ATTCCGTTGCTTGACCGATG	1769	2560922	2560941	v23l	TTCCTGCCAAAAGTGACAGC	7918	2567071	2567052	6149
Vv00108a	VIT_208s0007g04200	chr8	18187100	18189469	v232	GGACACACACACAAGCACAT	249	18187348	18187367	v233	GCCAGCCAAATTAAACCCCA	1832	18188931	18188912	1583
Vv00092a	VIT_208s0056g01230	chr8	1940533	1936652	v22c	ATTTGCTCCAACTCCCCTCA	623	1939911	1939892	v22d	GTGCACCAACCACGAATTCT	3474	1937060	1937079	2851
Vv00105a	VIT_209s0002g02680	chr9	2435491	2441475	v23t	TTTAGATACAGGCCGCCACA	4	2435494	2435513	v23u	CAACGTCTTGTGGTCCAGTG	5301	2440791	2440772	5297
Vv00069a	VIT_210s0042g00820	chr10	14134489	14127380	v19z	GAAGAGCTCATTGGACAGCA	71	14134419	14134400	v191	CTCTTGTGCAACTGTGGAACA	6717	14127773	14127793	6646
Vv00070a	VIT_210s0116g00750	chr10_random	344440	341086	v192	GATGGGTTCTGGGGAGAGTC	705	344218	344199	v193	GAAGAACATGGCATCAGGGG	5206	339717	339736	4501
Vv00071a	VIT_211s0016g02170	chr11	1774309	1783657	v194	ATGAGGGAGAGGGCAAAGTC	781	1775089	1775108	v195	GGGGTTGGTGTGGTCAAATC	9272	1783580	1783561	8491
Vv00072a	VIT_211s0052g01800	chr11	19620406	19622938	v196	CCACACCTCAGTCGTCAGTA	428	19620833	19620852	v197	AAGGTGGGTGAGAGCCAATT	2059	19622464	19622445	1631
Vv00074a	VIT_212s0028g03350	chr12	4110737	4107796	v20a	GTGGGGCTCTTGGGAATTTG	33	4110705	4110686	v20b	ACCTGCCCACAAACGATTTC	2038	4108700	4108719	2005
Vv00106a	VIT_212s0059g01180	chr12	6111866	6102852	v23v	GTGAGAACGGAGCCAAACAG	1220	6110647	6110628	v23w	CACACCCTGAAGCTAGACCA	7845	6104022	6104041	6625
Vv00075a	VIT_213s0019g03550	chr13	4719398	4724611	v20c	CGGACCCCTTCAGATTGTCT	400	4719797	4719816	v20d	ATTGTGAATGGGGCTGTTCC	4727	4724124	4724105	4327
Vv00099a	VIT_213s0067g03390	chr13	1857719	1891986	v22w	CTCAGCTCGCATGTTGTCTC	4438	1862156	1862175	v22x	TAGATCAGCCTGCCAACCAA	8387	1866105	1866086	3949
Vv00026a	VIT_214s0006g00640	chr14	14805792	14809361	v09Z	TTTGGTGCGTACCACTTACATC	125	14805916	14805937	v10A	ATCTATGCCAAGTCACGCTTCT	3504	14809295	14809274	3379
Vv00035a	VIT_214s0030g00440	chr14	4292875	4297113	v16O	CCAGAGCAGCACATTCGTTT	247	4293121	4293140	v16P	CCGTTCACCCTAGTCGTTCT	5465	4298339	4298320	5218
Vv00021a	VIT_214s0030g01660	chr14	6461432	6467040	v09V	TGGGCATGACTAAATACATTCG	71	6461502	6461523	v09W	CCTCAAAGGACCCTTCTCATAA	5536	6466967	6466946	5465
Vv00023b	VIT_214s0060g00100	chr14	114071	122673	v10H	CATGCATGTGTTTGGTAACTGA	4263	118333	118354	v10I	ATTGCGTATTCTCAATTCTGGC	8529	122599	122578	4266
Vv00022a	VIT_214s0060g00260	chr14	261785	268677	v10D	GGTAGGGAGGATTAGGACGTTT	95	261879	261900	v10E	CCCACCTCTCTCTCAATCAAAA	6893	268677	268656	6798
Vv00036a	VIT_214s0060g02440	chr14	2058336	2064219	v16Q	AGAGAAGCTGACCCAAGACC	22	2058357	2058376	v16R	ATGGGCACAAAGGTCCTACA	5153	2063488	2063469	5131
Vv00109a	VIT_214s0066g02630	chr14	28789670	28797963	v234	AGCTTCTGATCACCATGCCT	4276			v235	AAAATGCGGGGTCCACAATC	/			/
Vv00024d	VIT_214s0068g01800	chr14	25508955	25537232	v10T	TGATCTAACTCTTGCTAGAGACCCT	16888	25525842	25525866	v10U	AGTCTGGTTGCTTGAGAATGGT	22656	25531610	25531589	5768
Vv00025a	VIT_214s0081g00440	chr14	8304341	8320808	v17A	GAGGAGTCAGAGGCGTAGAC	230	8304570	8304589	v17B	TGCCCTCTTTGCTGTTCATG	5793	8310133	8310114	5563
Vv00025b					v10Z	AAGTCATCCAAAAGGACCTTGA	6061	8310401	8310422	V11A	AAACCATTACCTTGAGCCCTCT	12328	8316668	8316647	6267
Vv00037a	VIT_214s0083g00130	chr14	22049931	22056841	v17E	TCGACGGAGAATCAGGACTG	214	22050144	22050163	v17F	ACCGTGACTTGACAAGACCA	6258	22056188	22056169	6044
Vv00017a	VIT_214s0083g00640	chr14	22694812	22699379	V11F	GGTTTTGTTGTATGGGTAGGGA	28	22694839	22694860	v06Z	GAGTCCGCTCTGCAGTAAATAGT	1513	22696324	22696302	1485
Vv00018a	VIT_214s0083g01030	chr14	23342234	23319330	V11H	TTACAACAACAATCTGTGTGGCT	22827	23319408	23319430	V11I	AATTTTAACGCCACCCCAAG	17101	23325134	23325115	5726
Vv00019a	VIT_214s0083g01050	chr14	23380548	23362221	V11P	ATGAATGAAAGCTTCGGGTCT	18267	23362282	23362302	V11Q	AAGCTTTAAGATCACGCTTCAAA	12167	23368382	23368360	6100
Vv00019b					V11R	GAAAGCTTTGAAGCGTGATCTT	12195	23368354	23368375	V11S	TCATATGAGGCCACACATATCAG	6031	23374518	23374496	6164
Vv00029a	VIT_214s0108g00490	chr14	29254269	29265850	v07X	TTACAAATGGGACATGGCATAA	13	29254281	29254302	v07Y	GCAATAGGTCTGATTTGGTTCAG	5891	29260159	29260137	5878
Vv00030a	VIT_214s0108g00980	chr14	29616353	29621701	v08B	TGAAAATTAGTATTATGCAAAAGCAA	125	29616477	29616502	v08C	GTATCAAAAGCCACCTGCCTAC	5277	29621629	29621608	5152
Vv00110a	VIT_215s0048g01280	chr15	15433255	15442722	v238	TTGGTCTTCAGGCCATGGAT	413	15432380	15432399	v239	CCATTCCCTCACCACCTCTT	5560	15438814	15438795	5147
Vv00107a	VIT_215s0048g01320	chr16	15453033	15455630	v23z	AATGAACGGCCTTGGCTTTT	563	14863151	14863132	v231	AGCTGACCTCATTTGCCTCT	2583	15455615	15455596	2020
Vv00085c	VIT_216s0013g00860	chr16	6367529	6437142	v21p	GGTTTGAAGGGCTGTGTGTT	62303	6429831	6429812	v21q	GCTCATGCCAATTCTAGGCC	55802	6423330	6423349	6501
Vv00085d					v21r	ATGCATGGCCTAGAATTGGC	55827	6423355	6423336	v21s	CATGGATGCAAGTCAACAGTT	49225	6416753	6416773	6602
vv00032a	VIT_217s0000g00150	chr17	70718	74739	v14J	GGGGAACAATAGCAATAGCAAA	5	70722	70743	v14K	TACCTGTTCAGGCTGTGATCTG	4009	74726	74705	4004
Vv00061a	VIT_217s0000g02630	chr17	2416528	2413602	v19j	CGCAGAGGGTGTTGATCATG	192	2416337	2416318	v19k	AGGATGGAGCAGTTATGGGG	2503	2414026	2414045	2311
Vv00048a	VIT_217s0000g04990	chr17	5453293	5433519	v18s	CGCTCGGACGATTGAATCAG	31	5453263	5453244	v18t	ACTCAACTCAGTCCAACCTCA	4056	5449238	5449258	4025
Vv00049a	VIT_217s0000g04990				v18u	TGAGGTTGGACTGAGTTGAGT	4036	5449258	5449238	v18v	GGAAGCATGTGTCACGGAAG	10960	5442334	5442353	6924
Vv00050a	VIT_217s0000g04990				v18w	CTTCCGTGACACATGCTTCC	10941	5442353	5442334	v18x	CCATCACAACCAAAGGCACA	15605	5437689	5437708	4664
Vv00051a	VIT_217s0000g04990				v18y	ACCCCTCAGCTAGTTGTTGT	15183	5438111	5438092	v18z	CAATATAGCGGTGTGTGGCC	19774	5433520	5433539	4591
Vv00052a	VIT_217s0000g06570	chr17	7100663	7109026	v181	TAACGCCTCCACAGTTCCTT	372	7101034	7101053	v182	AAGTGGAACTGGAGCCTACC	8327	7108989	7108970	7955
Vv00065a	VIT_217s0000g08480	chr17	9704872	9702925	v19r	GGGAGAATGGGTGATTTGAGAC	1	9704872	9704851	v19s	CCCAATTTACGGCCCCAATT	1734	9703139	9703158	1733
Vv00066	VIT_217s0000g10300	chr17	12558804	12556244	v19t	AAAGTTCGTGGGGAGGGAAA	255	12558550	12558531	v19u	TGAGTTACAGTTGCCAGGCT	2420	12556385	12556404	2165
VV00084b	VIT_218s0001g01800	chr18_random	2333179	2307843	v21d	CATATCCCCACCCCAATCCT	4923	2328257	2328276	v21b	CGCCTCCAATAAGACCCAGA	538	2332642	2332623	4385
Vv00084d					v21g	CTGTGGTGTCCTGGCCTT	10525	2322655	2322638	v21h	CTGGGAAGATTTGTGGTGGG	15865	2317315	2317334	5340
Vv00084f					v21k	ACGTGGAGAGACATAGGCAC	20244	2312936	2312917	v21c	TGTGCGGGAATAGGAAGGTT	25285	2307895	2307914	5041
Vv00053a	VIT_218s0001g07460	chr18	5693993	5711899	v183	GGCTAACTGTACGGAAAGCG	336	5694328	5694347	v184	TGGTAGTTTTGGCTCCCGAT	8008	5702000	5701981	7672
Vv00054a					v185	CTAGCATCGGGAGCCAAAAC	7984	5701976	5701995	v186	GATGGTGAGGGGTGACAAGA	12385	5706377	5706358	4401
Vv00055a					v187	TCTTGTCACCCCTCACCATC	12366	5706358	5706377	v188	CCACCCCAAGAGCAGAGTAA	17678	5711670	5711651	5312
Vv00079a	VIT_219s0090g00590	chr19	6695636	6691283	v20k	CCATCTGAGGCCCAATCTGA	719	6694918	6694899	v20l	AAAGAGCGCGACCCAAATTT	4135	6691502	6691521	3416
Vv00077a	VIT_219s0140g00120	chr19	15497229	15500150	v20g	CGTGTTCTTCCAAAGCCCTC	585	15497813	15497832	v20h	CACAGGTCGCTGAAATGGTT	2623	15499851	15499832	2038
