# Supplementary material for: Characterization of genes and alleles involved in the control of flowering time in grapevine
Source: PLoS One. 2019 Jul 3;14(7):e0214703. doi: 10.1371/journal.pone.0214703 (PMC6608932; doi:10.1371/journal.pone.0214703)
Supplement: S3 Table — (XLSX) [file pone.0214703.s007.xlsx]

## Sheet: Sheet1
Median flowering time of the years 1999 and 2010-2016 for amplicon sequenced F1 individuals. Medians were calculated by counting for each year days after January 1st divided by total days of flowering duration
ID F1 individual	F1 indidvidual	median
13370506	89-30-22	0.59
13370910	89-30-29	0.33
13371718	89-30-52	0.28
13371920	89-30-57	0.34
13372122	89-30-95	0.49
13380102	89-30-98	0.19
13380304	89-30-152	0.46
13381516	89-30-185	0.8
13382930	89-30-198	0.55
13383536	89-30-201	0.41
13391516	89-30-247	0.69
13391920	89-30-257	0.56
13392526	89-30-273	0.2
13393334	89-30-309	0.28
13400506	89-30-328	0.73
13401314	89-30-329	0.6
13401516	89-30-349	0.84
13402526	89-30-371	0.41
13403739	89-30-378	0.97
13410304	89-30-384	0.78
13410910	89-30-434	0.78
13412324	89-30-434	0.28
13412728	89-30-461	0.66
13413334	89-30-503	0.9
13413739	89-30-508	0.39
13421314	89-30-544	0.85
13422122	89-30-560	0.67
13422526	89-30-566	0.6
13423334	89-30-575	0.55
13423536	89-30-578	0.7
13423739	89-30-584	0.61
13430506	89-30-594	0.84
13430708	89-30-596	0.27
13431718	89-30-632	0.61
13432526	89-30-640	0.6
