# Supplementary material for: Characterization of genes and alleles involved in the control of flowering time in grapevine
Source: PLoS One. 2019 Jul 3;14(7):e0214703. doi: 10.1371/journal.pone.0214703 (PMC6608932; doi:10.1371/journal.pone.0214703)
Supplement: S4 Table — (XLS) [file pone.0214703.s008.xls]

## Sheet: S3 nomenclature system
Nomenclature system for the alleles of genes
# alleles	case #	similar alleles	new name for similar allele	allele names	possible combinations in F1
4 alleles:	1	none	/	E1	E1/L1		E1: allele 1 of early flowering parent
				E2	E1/L2		E2: allele 2 of early flowering parent
				L1	E2/L1		L1: allele 1 of late flowering parent
				L2	E2/L1		L2: allele 2 of late flowering parent
3 alleles	1	E1 = E2	E0	E0	E0/L1
				L1	E0/L2
				L2
	2	L1 = L2	L0	E1	E1/L0
				E2	E2/L0
				L0
	3	E1 = L1	N1	E2	E2/N1
				L2	N1/L2
				N1	E2/L2
	4	E2 = L2	N2	E1	E1/N2
				N2	N2/L1
				L1	E1/L1
	5	E2 = L1	N	E2	E2/N
				N	N/L1
				L1	E2/L1
	6	E1 = L2	N	E1	E1/N
				N	N/L2
				L2	E1/L2
2 alleles	1	E1 = E2 = L1	Na	Na	Na/L2
				L2	Na/Na
	2	E1 = E2 = L2	Nb	Nb	Nb/L1
				L1	Nb/Nb
	3	E1 = L1 = L2	Nc	E2	E2/Nc
				Nc	Nc/Nc
	4	E2 = L1 = L2	Nd	E1	E1/Nd
				Nd	Nd/Nd
	5	E1 = E2	E0	E0	E0/L0
		L1 = L2	L0	L0
	6	E1 = L1	N1	N1	N1/N1
		E2 = L2	N2	N2	N2/N2
					N1/N2
1 allele	1	E1 = E2 = L1 = L2	N0	N0	N0/N0
total	14				33
