# Supplementary material for: Characterization of genes and alleles involved in the control of flowering time in grapevine
Source: PLoS One. 2019 Jul 3;14(7):e0214703. doi: 10.1371/journal.pone.0214703 (PMC6608932; doi:10.1371/journal.pone.0214703)
Supplement: S5 Table — (XLS) [file pone.0214703.s009.xls]

## Sheet: FTC candidate genes in Vitis
gene name	CRIBI-ID	transcript used	chr CRIBI	start position CRIBI	end position CRIBI	length CRIBI	strand CRIBI	priority	reference vitis	ID Genoscope	chr_gs	scaffold_gs	position_start_gs	position_end_gs	lenght_gs	strand_gs	cDNA_lenght_gs	exons_gs	RBH vitis	RBH Arabidopsis	best blast hit Vitis	best blast hit Arabidopsis	gs_anno_8x_aka_ncbi_locustag	blast_hits genoscope	genoscope_hits	PFAM_description	PFAM_link
VvAP1	VIT_201s0011g00100	VIT_201s0011g00100.1	chr1	150391	175330	24939	-	1	Calonje et al., 2004	GSVIVT01012250001	chr1	scaffold_11	150382	175544	25163	-	726	8	gi|526118179|ref|NP_001268210.1|_apetala1_[Vitis_vinifera]	/	gi|526118179|ref|NP_001268210.1|_apetala1_[Vitis_vinifera]	AT1G69120.1|Symbols:AP1,AGL7|K-boxregionandMADS-boxtranscriptionfactorfamilyprotein|chr1:25982576-25986102REVERSELENGTH=256	GSVIVT00030005001	AP1(9e-99); CAL(7e-90); AGL8(1e-77); SEP3(2e-46); FLC(1e-25); AGL18(8e-31); MADS51(3e-21)	CAL-like	SRF-type transcription factor (DNA-binding and dimerisation domain, K-box region	http://pfam.sanger.ac.uk/search/sequence/results/45b73d3c-fcdd-4e6d-b6da-1c47a375c7bf
VvSEP4	VIT_201s0011g00110	VIT_201s0011g00110.1	chr1	193865	206588	12723	-	3	Díaz-Riquelme et al., 2009	GSVIVT01012249001	chr1	scaffold_11	194107	206538	12432	-	732	8	gi|359472558|ref|XP_002263410.2|_PREDICTED:_MADS-box_protein_CMB1_[Vitis_vinifera]	/	gi|359472558|ref|XP_002263410.2|_PREDICTED:_MADS-box_protein_CMB1_[Vitis_vinifera]	AT3G02310.1|Symbols:SEP2,AGL4|K-boxregionandMADS-boxtranscriptionfactorfamilyprotein|chr3:464554-466687REVERSELENGTH=250	GSVIVT00030008001	SEP3(3e-75); AGL8(1e-54); AP1(3e-49); CAL(2e-47); SOC1(9e-31); FLC(1e-25)	MAF4-like / Q9C676-like (MADS-box) / Q3EC76 (Uncharacterized protein At2g037102 Arabidopsis thaliana)	SRF-type transcription factor (DNA-binding and dimerisation domain, K-box region	http://pfam.sanger.ac.uk/search/sequence/results/5043b265-a816-41e5-8c80-b03959b811a2
VvSPL6a	VIT_201s0011g00130	VIT_201s0011g00130.1	chr1	230152	236567	6415	+	5		GSVIVT01012247001	chr1	scaffold_11	230334	235218	4885	+	1497	4	/	/	gi|731372279|ref|XP_010650027.1|_PREDICTED:_squamosa_promoter-binding-like_protein_6_isoform_X1_[Vitis_vinifera]	AT1G69170.1|Symbols:|Squamosapromoter-bindingprotein-like(SBPdomain)transcriptionfactorfamilyprotein|chr1:26005626-26007041FORWARDLENGTH=405	GSVIVT00030009001	SPL9(1e-32); SPL15(2e-30); SPL3(9e-30); SPL5(2e-26)		SBP domain	http://pfam.sanger.ac.uk/search/sequence/results/3a6071f8-692c-4299-be33-3e043c1b34a9
VvSUF4a	VIT_201s0011g01240	VIT_201s0011g01240.5	chr1	1071613	1078482	6869	-	3		GSVIVT01012145001	chr1	scaffold_11	1071686	1078368	6683	-	1128	7	/	/	gi|731371680|ref|XP_010649233.1|_PREDICTED:_protein_SUPPRESSOR_OF_FRI_4_[Vitis_vinifera]	AT1G30970.1|Symbols:SUF4|zincfinger(C2H2type)familyprotein|chr1:11040613-11043593REVERSELENGTH=367	GSVIVT00030113001	SUF4(3e-110)	LD-like	Zinc finger, C2H2 type	http://pfam.sanger.ac.uk/search/sequence/results/80ea6fc0-236c-4c3a-b47f-abef113587a8
VvABS2	VIT_201s0011g01560	VIT_201s0011g01560.1	chr1	1353271	1355959	2688	+	5	Díaz-Riquelme et al., 2009	GSVIVT01012110001	chr1	scaffold_11	1353272	1355920	2649	+	771	7	gi|731371469|ref|XP_010648971.1|_PREDICTED:_MADS-box_protein_FBP24_[Vitis_vinifera]	/	gi|731371469|ref|XP_010648971.1|_PREDICTED:_MADS-box_protein_FBP24_[Vitis_vinifera]	AT5G23260.3|Symbols:TT16,ABS,AGL32|K-boxregionandMADS-boxtranscriptionfactorfamilyprotein|chr5:7836442-7838340FORWARDLENGTH=238	GSVIVT00030142001	AP1(2e-36); PI(2e-32)	SEP1	SRF-type transcription factor (DNA-binding and dimerisation domain); K-box region	http://pfam.sanger.ac.uk/search/sequence/results/7f9cb81e-d265-4b5c-add9-3df1fcd1b77b
VvHUA2a	VIT_201s0011g02120	VIT_201s0011g02120.1	chr1	1797826	1815325	17499	+	3		GSVIVT01012049001	chr1	scaffold_11	1797847	1814503	16657	+	3723	17	/	/	gi|731371032|ref|XP_010648439.1|_PREDICTED:_ENHANCER_OF_AG-4_protein_2_isoform_X1_[Vitis_vinifera]	AT5G23150.1|Symbols:HUA2|Tudor/PWWP/MBTdomain-containingprotein|chr5:7786173-7792080FORWARDLENGTH=1392	GSVIVT00030203001	HUA2(1e-171)	HUA2-like (transcription factor)	PWWP domain; CTD kinase subunit gamma CTK3	http://pfam.sanger.ac.uk/search/sequence/results/4ba28c0b-b344-432a-ac1d-8e480117d762
VvRAV1b	VIT_201s0011g03070	VIT_201s0011g03070.1	chr1	2751566	2753036	1470	+	4		GSVIVT01011947001	chr1	scaffold_11	2751620	2752908	1289	+	687	4	gi|731370595|ref|XP_002281709.2|_PREDICTED:_AP2/ERF_and_B3_domain-containing_transcription_factor_RAV1-like_[Vitis_vinifera]	/	gi|731370595|ref|XP_002281709.2|_PREDICTED:_AP2/ERF_and_B3_domain-containing_transcription_factor_RAV1-like_[Vitis_vinifera]	AT1G25560.1|Symbols:TEM1,EDF1|AP2/B3transcriptionfactorfamilyprotein|chr1:8981891-8982976REVERSELENGTH=361	GSVIVT00030292001	RAV2(2e-40); TEM1(5e-37)		B3 DNA binding domain	http://pfam.sanger.ac.uk/search/sequence/results/3b31e716-d35e-443b-8d30-9328f62e6d7b
VvPFT1a	VIT_201s0011g03140	VIT_201s0011g03140.1	chr1	2806738	2878676	71938	+	3		GSVIVT01011939001	chr1	scaffold_11	2806808	2878486	71679	+	2448	16	gi|225423909|ref|XP_002278845.1|_PREDICTED:_mediator_of_RNA_polymerase_II_transcription_subunit_25_[Vitis_vinifera]	/	gi|225423909|ref|XP_002278845.1|_PREDICTED:_mediator_of_RNA_polymerase_II_transcription_subunit_25_[Vitis_vinifera]	AT1G25540.1|Symbols:PFT1|phytochromeandfloweringtimeregulatoryprotein(PFT1)|chr1:8969392-8974446REVERSELENGTH=836	GSVIVT00030300001	PFT1(0)	PFT1-like	Mediator complex subunit 25 von Willebrand factor type A	http://pfam.sanger.ac.uk/search/sequence/results/623bc35e-3260-418b-9774-f757fc1597bf
VvTGA2c	VIT_201s0011g03230	VIT_201s0011g03230.1	chr1	2941266	2947464	6198	+	5		GSVIVT01011929001	chr1	scaffold_11	2941266	2946321	5056	+	1362	11	gi|731370548|ref|XP_010647869.1|_PREDICTED:_transcription_factor_TGA2-like_[Vitis_vinifera]	/	gi|731370548|ref|XP_010647869.1|_PREDICTED:_transcription_factor_TGA2-like_[Vitis_vinifera]	AT1G68640.1|Symbols:PAN|bZIPtranscriptionfactorfamilyprotein|chr1:25769739-25772303REVERSELENGTH=452	GSVIVT00030308001	TGA4(8e-91)		bZIP transcription factor; Seed dormancy control	http://pfam.sanger.ac.uk/search/sequence/results/dc7ea4b1-fdd4-46b8-a22d-5f469936a0e5
VvCOL16	VIT_201s0011g03520	VIT_201s0011g03520.1	chr1	3190592	3193373	2781	+	1		GSVIVT01011877001	chr1	scaffold_11	3356428	3358218	1790	-	443	4	/	/	gi|225423977|ref|XP_002282578.1|_PREDICTED:_zinc_finger_protein_CONSTANS-LIKE_16_[Vitis_vinifera]	AT1G25440.1|Symbols:|B-boxtypezincfingerproteinwithCCTdomain|chr1:8933939-8935284REVERSELENGTH=417
VvCOL10	VIT_201s0011g04240	VIT_201s0011g04240.1	chr1	3849170	3854088	4918	+	1		GSVIVT01011821001	chr1	scaffold_11	3849137	3854446	5309	+	1071	3	gi|731370027|ref|XP_010663197.1|_PREDICTED:_putative_zinc_finger_protein_At1g68190_isoform_X1_[Vitis_vinifera]	/	gi|731370027|ref|XP_010663197.1|_PREDICTED:_putative_zinc_finger_protein_At1g68190_isoform_X1_[Vitis_vinifera]	AT1G68190.1|Symbols:|B-boxzincfingerfamilyprotein|chr1:25559384-25561004FORWARDLENGTH=356
VvGAI1	VIT_201s0011g05260	VIT_201s0011g05260.1	chr1	4895037	4897415	2378	-	3	Boss and Thomas, 2002	GSVIVT01011710001	chr1	scaffold_11	4894994	4897616	2623	-	1227	6	gi|225424291|ref|XP_002284648.1|_PREDICTED:_DELLA_protein_GAI1_[Vitis_vinifera]	/	gi|225424291|ref|XP_002284648.1|_PREDICTED:_DELLA_protein_GAI1_[Vitis_vinifera]	AT2G01570.1|Symbols:RGA1,RGA|GRASfamilytranscriptionfactorfamilyprotein|chr2:255581-257344REVERSELENGTH=587	GSVIVT00030538001	GAI(5e-128); RGA1(2e-128); RGL1(2e-112); RGL2(1e-108)	GAI1(vv & vr); GAI; GID1A; RGL3	Transcriptional regulator DELLA protein N terminal; GRAS family transcription factor	http://pfam.sanger.ac.uk/search/sequence/results/8c965a6f-e606-4587-b378-4598e613e149
VvADOd	VIT_201s0011g05810	VIT_201s0011g05810.1	chr1	5580698	5585530	4832	-	3		GSVIVT01011652001	chr1	scaffold_11	5581263	5585379	4117	-	1524	4	gi|731369240|ref|XP_010651450.1|_PREDICTED:_adagio_protein_3_[Vitis_vinifera]	/	gi|731369240|ref|XP_010651450.1|_PREDICTED:_adagio_protein_3_[Vitis_vinifera]	AT1G68050.1|Symbols:ADO3,FKF1|flavin-binding,kelchrepeat,fbox1|chr1:25508737-25510697FORWARDLENGTH=619	GSVIVT00030594001	FKF1(0); LKP2(2e-149); ZTL(8e-143)		PAS domain; Galactose oxidase, central domain	http://pfam.sanger.ac.uk/search/sequence/results/19a57036-62c2-4982-bd83-10d83eedacdc
VvARPc	VIT_201s0011g05830	VIT_201s0011g05830.1	chr1	5599545	5605879	6334	+	5		GSVIVT01011650001	chr1	scaffold_11	5599548	5605308	5761	+	1287	6	gi|731369219|ref|XP_010651276.1|_PREDICTED:_two-component_response_regulator_ARR1_isoform_X1_[Vitis_vinifera]	/	gi|731369219|ref|XP_010651276.1|_PREDICTED:_two-component_response_regulator_ARR1_isoform_X1_[Vitis_vinifera]	AT4G16110.1|Symbols:ARR2,RR2|responseregulator2|chr4:9112979-9115785FORWARDLENGTH=664	GSVIVT00030597001	PCL1(2e-21)		Response regulator receiver domain; Myb-like DNA-binding domain	http://pfam.sanger.ac.uk/search/sequence/results/f894b4da-e4cc-495e-be75-89d89c772f7d
VvTPS6	VIT_201s0011g05960	VIT_201s0011g05960.1	chr1	5722102	5727217	5115	-	5		GSVIVT01011634001	chr1	scaffold_11	5722391	5726992	4602	-	2109	8	gi|731369173|ref|XP_010650494.1|_PREDICTED:_alpha,alpha-trehalose-phosphate_synthase_[UDP-forming]_6_[Vitis_vinifera]	/	gi|731369173|ref|XP_010650494.1|_PREDICTED:_alpha,alpha-trehalose-phosphate_synthase_[UDP-forming]_6_[Vitis_vinifera]	AT1G68020.2|Symbols:ATTPS6,TPS6|UDP-Glycosyltransferase/trehalose-phosphatasefamilyprotein|chr1:25497493-25500241FORWARDLENGTH=860	GSVIVT00030610001	TPS1(5e-101)	TPS5-like; TPS6-like; TPS2-like; TPS11-like; TPS1-like	Glycosyltransferase family 20; Trehalose-phosphatase	http://pfam.sanger.ac.uk/search/sequence/results/540ff12f-3c1c-465a-9c9e-93d630baa089
VvBRIa	VIT_201s0011g06410	VIT_201s0011g06410.1	chr1	6227185	6230660	3475	-	4		GSVIVT01011586001	chr1	scaffold_11	6226980	6230660	3681	-	2943	6	gi|225424494|ref|XP_002281730.1|_PREDICTED:_serine/threonine-protein_kinase_BRI1-like_2_[Vitis_vinifera]	/	gi|225424494|ref|XP_002281730.1|_PREDICTED:_serine/threonine-protein_kinase_BRI1-like_2_[Vitis_vinifera]	AT2G01950.1|Symbols:VH1,BRL2|BRI1-like2|chr2:440805-444236REVERSELENGTH=1143	GSVIVT00030658001	BRI1(6e-133)		Leucine rich repeat (N-terminal domain); Protein tyrosine kinase; Protein kinase domain	http://pfam.sanger.ac.uk/search/sequence/results/b5534ab9-e0f4-41ee-b6b2-8ba17b9b2c57
VvKNAT1a	VIT_201s0127g00210	VIT_201s0127g00210.1	chr1	7552152	7563156	11004	-	5		GSVIVT01013790001	chr1	scaffold_127	7552215	7562392	10178	-	957	5	gi|225425603|ref|XP_002263313.1|_PREDICTED:_homeobox_protein_knotted-1-like_6_[Vitis_vinifera]	/	gi|225425603|ref|XP_002263313.1|_PREDICTED:_homeobox_protein_knotted-1-like_6_[Vitis_vinifera]	AT1G23380.1|Symbols:KNAT6,KNAT6L,KNAT6S|KNOTTED1-likehomeoboxgene6|chr1:8297499-8302492REVERSELENGTH=327	GSVIVT00002753001	STM(4e-65)		KNOX1 domain; KNOX2 domain; ELK domain; Homeobox KN domain	http://pfam.sanger.ac.uk/search/sequence/results/ef32dcd1-5503-44c5-b1ce-3017e480f2ca
VvWERc	VIT_201s0127g00730	VIT_201s0127g00730.1	chr1	8079551	8080776	1225	-	4		GSVIVT01013735001	chr1	scaffold_127	8079675	8080776	1102	-	663	3	gi|359473180|ref|XP_003631256.1|_PREDICTED:_transcription_factor_WER-like_[Vitis_vinifera]	/	gi|359473180|ref|XP_003631256.1|_PREDICTED:_transcription_factor_WER-like_[Vitis_vinifera]	AT5G14750.1|Symbols:WER,ATMYB66,WER1,MYB66|mybdomainprotein66|chr5:4763656-4764738REVERSELENGTH=203	GSVIVT00002700001	MYB66(1e-51)	MYB66-like	Myb-like DNA-binding domain	http://pfam.sanger.ac.uk/search/sequence/results/5106554f-80a2-4f20-a908-8c12405a4bde
VvMBD9a	VIT_201s0026g00150	VIT_201s0026g00150.1	chr1	8787896	8805571	17675	-	3		GSVIVT01020232001	chr1	scaffold_26	8787896	8807169	19274	-	5370	13	gi|731374665|ref|XP_010653361.1|_PREDICTED:_methyl-CpG-binding_domain-containing_protein_9-like_isoform_X1_[Vitis_vinifera]	/	gi|731374665|ref|XP_010653361.1|_PREDICTED:_methyl-CpG-binding_domain-containing_protein_9-like_isoform_X1_[Vitis_vinifera]	AT3G01460.1|Symbols:MBD9,ATMBD9|methyl-CPG-bindingdomain9|chr3:173316-182038FORWARDLENGTH=2176	GSVIVT00028835001	MBD9(0)	osLIPB-Like (Lipoate-protein ligase B)	F/Y-rich N-terminus; F/Y rich C-terminus; Bromodomain; PHD-finger	http://pfam.sanger.ac.uk/search/sequence/results/fd3b752e-9541-4397-b872-7de63d160f8e
VvMHK	VIT_201s0026g00160	VIT_201s0026g00160.1	chr1	8806372	8807196	824	-	3		GSVIVT01020232001	chr1	scaffold_26	8787896	8807169	19274	-	5370	13	/	/	gi|731410313|ref|XP_002262879.3|_PREDICTED:_transmembrane_9_superfamily_member_12_[Vitis_vinifera]	AT4G13020.4|Symbols:MHK|Proteinkinasesuperfamilyprotein|chr4:7603947-7606732FORWARDLENGTH=405	GSVIVT00028835001	MBD9(0)	osLIPB-Like (Lipoate-protein ligase B)	F/Y-rich N-terminus; F/Y rich C-terminus; Bromodomain; PHD-finger	http://pfam.sanger.ac.uk/search/sequence/results/fd3b752e-9541-4397-b872-7de63d160f8e
VvbHLH79a	VIT_201s0026g01140	VIT_201s0026g01140.1	chr1	10145756	10149885	4129	-	5		GSVIVT01020121001	chr1	scaffold_26	10146181	10150591	4411	-	627	6	gi|225424835|ref|XP_002272776.1|_PREDICTED:_transcription_factor_bHLH79_[Vitis_vinifera]	/	gi|225424835|ref|XP_002272776.1|_PREDICTED:_transcription_factor_bHLH79_[Vitis_vinifera]	AT1G59640.1|Symbols:ZCW32,BPE,BPEub|BIGPETALP|chr1:21909464-21911030REVERSELENGTH=264	GSVIVT00028942001	CIB1(2e-34)		Helix-loop-helix DNA-binding domain	http://pfam.sanger.ac.uk/search/sequence/results/9f980a41-2932-4db5-bc9e-ae4d1ba51482
VvUBC2a	VIT_201s0026g01770	VIT_201s0026g01770.2	chr1	11008681	11013925	5244	+	3		GSVIVT01020056001	chr1	scaffold_26	11008741	11013679	4939	+	576	7	/	/	gi|225424932|ref|XP_002277449.1|_PREDICTED:_ubiquitin-conjugating_enzyme_E2_2_[Vitis_vinifera]	AT2G02760.1|Symbols:ATUBC2,UBC2|ubiquiting-conjugatingenzyme2|chr2:774271-775149FORWARDLENGTH=152	GSVIVT00029008001	UBC1(6e-86); UBC2(4e-78)		Ubiquitin-conjugating enzyme	http://pfam.sanger.ac.uk/search/sequence/results/a6edb953-49c5-4bc8-bae1-c084b7adc7a7
VvTCP15b	VIT_201s0026g02200	VIT_201s0026g02200.1	chr1	11609059	11611589	2530	-	5		GSVIVT01020011001	chr1	scaffold_26	11610081	11611375	1295	-	954	3	gi|731373743|ref|XP_002274048.2|_PREDICTED:_transcription_factor_TCP15-like_[Vitis_vinifera]	/	gi|731373743|ref|XP_002274048.2|_PREDICTED:_transcription_factor_TCP15-like_[Vitis_vinifera]	AT1G69690.1|Symbols:|TCPfamilytranscriptionfactor|chr1:26216449-26217426FORWARDLENGTH=325	GSVIVT00036994001	CHE(9e-21)		TCP family transcription factor	http://pfam.sanger.ac.uk/search/sequence/results/63ec44eb-e130-48a1-b4cc-12e15d989b54
VvCUL3a	VIT_201s0026g02230	VIT_201s0026g02230.1	chr1	11680537	11687407	6870	+	3		GSVIVT01020008001	chr1	scaffold_26	11680568	11687175	6608	+	1959	4	gi|731373734|ref|XP_010652162.1|_PREDICTED:_cullin-3A_isoform_X1_[Vitis_vinifera]	/	gi|731373734|ref|XP_010652162.1|_PREDICTED:_cullin-3A_isoform_X1_[Vitis_vinifera]	AT1G26830.1|Symbols:CUL3A,ATCUL3A,ATCUL3,CUL3|cullin3|chr1:9296063-9298374FORWARDLENGTH=732	GSVIVT00036990001	CUL4(1e-103)		Cullin family; Cullin protein neddylation domain	http://pfam.sanger.ac.uk/search/sequence/results/12058d84-6826-4a9c-bae0-803195e42a87
VvCDF2a	VIT_201s0026g02580	VIT_201s0026g02580.1	chr1	12211948	12215668	3720	+	3		GSVIVT01019969001	chr1	scaffold_26	12212093	12215480	3388	+	1113	4	gi|359473345|ref|XP_002269461.2|_PREDICTED:_cyclic_dof_factor_2_[Vitis_vinifera]	/	gi|359473345|ref|XP_002269461.2|_PREDICTED:_cyclic_dof_factor_2_[Vitis_vinifera]	AT5G39660.2|Symbols:CDF2|cyclingDOFfactor2|chr5:15878920-15880712FORWARDLENGTH=457	GSVIVT00036946001	CDF1(5e-63); CDF2(1e-63); CDF3(2e-43); CDF5(1e-48)		Dof domain, zinc finger	http://pfam.sanger.ac.uk/search/sequence/results/067c1cf7-5564-47a6-a8cd-83198f81f707
VvPRRa	VIT_201s0010g00730	VIT_201s0010g00730.1	chr1	15898381	15900732	2351	-	5		GSVIVT01010125001	chr1	scaffold_10	15898501	15900732	2232	-	2232	1	gi|731375126|ref|XP_010654175.1|_PREDICTED:_putative_pentatricopeptide_repeat-containing_protein_At1g68930_[Vitis_vinifera]	/	gi|731375126|ref|XP_010654175.1|_PREDICTED:_putative_pentatricopeptide_repeat-containing_protein_At1g68930_[Vitis_vinifera]	AT1G68930.1|Symbols:|pentatricopeptide(PPR)repeat-containingprotein|chr1:25918314-25920545FORWARDLENGTH=743	GSVIVT00021165001	GHD7(6e-94)		PPR repeat family; PPR repeat; Pentatricopeptide repeat domain; DYW family of nucleic acid deaminases	http://pfam.sanger.ac.uk/search/sequence/results/5231ed24-d347-472d-ae21-e8f56748e3c1
VvbHLH49	VIT_201s0010g00740	VIT_201s0010g00740.1	chr1	15902319	15907218	4899	-	5		GSVIVT01010126001	chr1	scaffold_10	15902530	15907102	4573	-	1491	11	gi|731375145|ref|XP_010654208.1|_PREDICTED:_transcription_factor_bHLH49_isoform_X1_[Vitis_vinifera]	/	gi|731375145|ref|XP_010654208.1|_PREDICTED:_transcription_factor_bHLH49_isoform_X1_[Vitis_vinifera]	AT1G68920.3|Symbols:|basichelix-loop-helix(bHLH)DNA-bindingsuperfamilyprotein|chr1:25915620-25917675FORWARDLENGTH=485	GSVIVT00021166001	CIB1(4e-41)		Helix-loop-helix DNA-binding domain	http://pfam.sanger.ac.uk/search/sequence/results/d28db229-0343-443b-bab6-403652a649fe
VvGA2OX8a	VIT_201s0010g01650	VIT_201s0010g01650.1	chr1	17964451	17967012	2561	-	4		GSVIVT01010228001	chr1	scaffold_10	17965019	17966964	1946	-	1173	4	gi|359473517|ref|XP_003631313.1|_PREDICTED:_gibberellin_2-beta-dioxygenase_8-like_[Vitis_vinifera]	/	gi|359473517|ref|XP_003631313.1|_PREDICTED:_gibberellin_2-beta-dioxygenase_8-like_[Vitis_vinifera]	AT4G21200.1|Symbols:ATGA2OX8,GA2OX8|gibberellin2-oxidase8|chr4:11302751-11306601FORWARDLENGTH=338	GSVIVT00021262001	GA2OX8(3e-106); GA2OX7(9e-72)		non-haem dioxygenase in morphine synthesis N-terminal, 2OG-Fe(II) oxygenase superfamily	http://pfam.sanger.ac.uk/search/sequence/results/8f3e0b9d-8f29-4c13-aa1c-f46e0abd797f
VvSCL21a	VIT_201s0010g02270	VIT_201s0010g02270.1	chr1	19230746	19232935	2189	+	4		GSVIVT01010305001	chr1	scaffold_10	19231228	19232355	1128	+	1044	2	gi|225425918|ref|XP_002267538.1|_PREDICTED:_scarecrow-like_protein_21_[Vitis_vinifera]	/	gi|225425918|ref|XP_002267538.1|_PREDICTED:_scarecrow-like_protein_21_[Vitis_vinifera]	AT5G17490.1|Symbols:RGL3|RGA-likeprotein3|chr5:5764316-5765887REVERSELENGTH=523	GSVIVT00035115001	RGL2(2e-54); RGL1(4e-54); GAI(4e-53)	giberellin response modulator protein(os)	GRAS family transcription factor	http://pfam.sanger.ac.uk/search/sequence/results/1ceb82a9-35b5-4581-bfd5-c5fc51e16c40
VvSPB2	VIT_201s0010g03710	VIT_201s0010g03710.5	chr1	21064086	21071775	7689	-	5		GSVIVT01010496001	chr1	scaffold_10	21064305	21071687	7383	-	1257	6	/	/	gi|731376451|ref|XP_002271312.2|_PREDICTED:_squamosa_promoter-binding-like_protein_2_isoform_X1_[Vitis_vinifera]	AT5G43270.1|Symbols:SPL2|squamosapromoterbindingprotein-like2|chr5:17360527-17362143REVERSELENGTH=419	GSVIVT00002801001	SPL9(7e-31); SPL15(4e-29); SPL3(1e-26)		SBP domain	http://pfam.sanger.ac.uk/search/sequence/results/ddd75471-1d53-4e0f-b3fd-8a34f3619440
VvFLC	VIT_201s0010g03890	VIT_201s0010g03890.1	chr1	21240373	21261785	21412	-	1		GSVIVT01010513001	chr1	scaffold_10	21240516	21262171	21656	-	498	7	/	/	gi|526117565|ref|NP_001268057.1|_flowering_locus_C_[Vitis_vinifera]	AT1G26310.1|Symbols:CAL,CAL1,AGL10|K-boxregionandMADS-boxtranscriptionfactorfamilyprotein|chr1:9100330-9103510REVERSELENGTH=255				K-box region	http://pfam.sanger.ac.uk/search/sequence/results/a53401f9-9381-4200-ace9-f90b6f66ccb1
VvAG1	VIT_201s0010g03896	VIT_201s0010g03896.1	chr1	21325536	21325766	230	-	1	Boss et al., 2001	GSVIVT01000802001	chr12	scaffold_142	279315	292144	12830	-	1092	11	/	/	gi|526117565|ref|NP_001268057.1|_flowering_locus_C_[Vitis_vinifera]	AT5G10140.4|Symbols:FLC|K-boxregionandMADS-boxtranscriptionfactorfamilyprotein|chr5:3173724-3179339REVERSELENGTH=182	GSVIVT00018932001	AGL19(2e-37); AGL17(4e-33); PI(3e-27)		SRF-type transcription factor (DNA-binding and dimerisation domain, K-box region	http://pfam.sanger.ac.uk/search/sequence/results/d712426e-b4f6-41f3-94cf-af19dda63bf3
VvSEP3	VIT_201s0010g03900	VIT_201s0010g03900.4	chr1	21368759	21386789	18030	-	3	Boss et al., 2002	GSVIVT01010521001	chr1	scaffold_10	21368898	21386389	17492	-	729	8	gi|731374956|ref|XP_010653929.1|_PREDICTED:_MADS-box_protein_4_isoform_X1_[Vitis_vinifera]	/	gi|731374956|ref|XP_010653929.1|_PREDICTED:_MADS-box_protein_4_isoform_X1_[Vitis_vinifera]	AT1G24260.1|Symbols:SEP3,AGL9|K-boxregionandMADS-boxtranscriptionfactorfamilyprotein|chr1:8593790-8595862REVERSELENGTH=250	GSVIVT00002777001	SEP3(3e-101); CAL(5e-49); AP1(3e-49); AGL8(5e-48); SOC1(5e-31); FLC(4e-25)	AGL9-like / AGL14-like/ RAVL3-like	SRF-type transcription factor (DNA-binding and dimerisation domain, K-box region	http://pfam.sanger.ac.uk/search/sequence/results/52330401-65b9-405b-bb83-3ec9885a72d8
VvSPL16	VIT_201s0010g03910	VIT_201s0010g03910.2	chr1	21412700	21417926	5226	-	5		GSVIVT01010522001	chr1	scaffold_10	21412776	21417820	5045	-	1266	5	/	/	gi|731376581|ref|XP_010656138.1|_PREDICTED:_squamosa_promoter-binding-like_protein_16_[Vitis_vinifera]	AT5G50570.2|Symbols:SPL13A,SPL13|Squamosapromoter-bindingprotein-like(SBPdomain)transcriptionfactorfamilyprotein|chr5:20582555-20583791REVERSELENGTH=359	GSVIVT00002776001	SPL9(1e-29); SPL15(3e-27)		SBP domain	http://pfam.sanger.ac.uk/search/sequence/results/75c91129-9d86-414e-b5e7-b749b488de76
VvGA2OX8d	VIT_210s0116g00410	VIT_210s0116g00410.1	chr10	189638	195475	5837	-	3	Cheng et al., 2015	GSVIVT01012628001	chr10	scaffold_116	190065	195087	5023	-	1266	4	gi|731404175|ref|XP_002268173.2|_PREDICTED:_gibberellin_2-beta-dioxygenase_8_[Vitis_vinifera]	/	gi|731404175|ref|XP_002268173.2|_PREDICTED:_gibberellin_2-beta-dioxygenase_8_[Vitis_vinifera]	AT4G21200.1|Symbols:ATGA2OX8,GA2OX8|gibberellin2-oxidase8|chr4:11302751-11306601FORWARDLENGTH=338	GSVIVT00006920001	GA2OX8(2e-127); GA2OX7(5e-76)		non-haem dioxygenase in morphine synthesis N-terminal, 2OG-Fe(II) oxygenase superfamily	http://pfam.sanger.ac.uk/search/sequence/results/bcb5b06d-aa2c-4507-b442-c4b3905be442
VvWNK4a	VIT_210s0116g00480	VIT_210s0116g00480.1	chr10	222831	224588	1757	+	5		GSVIVT01012632001	chr10	scaffold_116	222774	228777	6004	+	1287	4	gi|225444385|ref|XP_002267815.1|_PREDICTED:_probable_serine/threonine-protein_kinase_WNK4_[Vitis_vinifera]	/	gi|225444385|ref|XP_002267815.1|_PREDICTED:_probable_serine/threonine-protein_kinase_WNK4_[Vitis_vinifera]	AT3G18750.3|Symbols:WNK6|withnolysine(K)kinase6|chr3:6454307-6456830REVERSELENGTH=567	GSVIVT00006916001	WNK2(1e-70)		Protein kinase domain	http://pfam.sanger.ac.uk/search/sequence/results/7c31da01-7961-4779-9231-a2b0c9c53059
VvML	VIT_210s0116g00680	VIT_210s0116g00680.2	chr10	299147	305169	6022	+	5		GSVIVT01012643001	chr10	scaffold_116	300629	304962	4334	+	2181	10	/	/	gi|225444363|ref|XP_002266688.1|_PREDICTED:_homeobox-leucine_zipper_protein_MERISTEM_L1_[Vitis_vinifera]	AT4G04890.1|Symbols:PDF2|protodermalfactor2|chr4:2476970-2480090REVERSELENGTH=743	GSVIVT00006904001	FWA(7e-114)	PDF2-like (PROTODERMAL FACTOR 2) (Homeobox-leucine zipper protein)	Homeobox domain; START domain	http://pfam.sanger.ac.uk/search/sequence/results/60df281e-421b-434d-a6db-373af77fe901
VvPCFS4a	VIT_210s0116g00720	VIT_210s0116g00720.3	chr10	317322	328216	10894	-	3		GSVIVT01012646001	chr10	scaffold_116	317863	328295	10433	-	3012	10	/	/	gi|731404204|ref|XP_010655357.1|_PREDICTED:_polyadenylation_and_cleavage_factor_homolog_4_[Vitis_vinifera]	AT4G04885.1|Symbols:PCFS4|PCF11P-similarprotein4|chr4:2472083-2475417FORWARDLENGTH=808	GSVIVT00006902001	PCFS4(0)		RNA polymerase II-binding domain	http://pfam.sanger.ac.uk/search/sequence/results/62981f9d-831a-456c-a230-54eb4ed5d133
VvCOP1b	VIT_210s0523g00030	VIT_210s0523g00030.3	chr10	1189951	1199180	9229	-	4		GSVIVT01007271001	chr10	scaffold_523	1190020	1198807	8788	-	1809	13	gi|359483452|ref|XP_002270330.2|_PREDICTED:_E3_ubiquitin-protein_ligase_COP1-like_[Vitis_vinifera]	/	gi|359483452|ref|XP_002270330.2|_PREDICTED:_E3_ubiquitin-protein_ligase_COP1-like_[Vitis_vinifera]	AT2G32950.1|Symbols:COP1,ATCOP1,DET340,FUS1,EMB168|Transducin/WD40repeat-likesuperfamilyprotein|chr2:13978000-13983282FORWARDLENGTH=675	GSVIVT00012821001	COP1(0); SPA2(2e-94); SPA4(8e-91); SPA3(5e-90); SPA1(4e-86)	COP1-like; CIP8-like	WD domain, G-beta repeat	http://pfam.sanger.ac.uk/search/sequence/results/96cccdaf-8f08-4ae0-bfa5-b2edd7bde5fb
VvSPB1	VIT_210s0003g00050	VIT_210s0003g00050.1	chr10	1346191	1348771	2580	+	1		GSVIVT01021087001	chr10	scaffold_3	1346397	1348752	2356	+	423	2	gi|731404450|ref|XP_010655440.1|_PREDICTED:_squamosa_promoter-binding_protein_1_isoform_X1_[Vitis_vinifera]	/	gi|731404450|ref|XP_010655440.1|_PREDICTED:_squamosa_promoter-binding_protein_1_isoform_X1_[Vitis_vinifera]	AT2G33810.1|Symbols:SPL3|squamosapromoterbindingprotein-like3|chr2:14305342-14305828FORWARDLENGTH=131	GSVIVT00003071001	SPL3(5e-33); SPL4(4e-30) SPL5(8e-30); SPL9(3e-27)		SBP domain	http://pfam.sanger.ac.uk/search/sequence/results/5b69a1b2-4b71-47d9-b5a3-6b5cd8d407f1
VvDOF1	VIT_210s0003g01260	VIT_210s0003g01260.1	chr10	2577215	2577834	619	-	5		GSVIVT01021212001	chr10	scaffold_3	2577241	2577870	630	-	522	2	gi|359483726|ref|XP_002266522.2|_PREDICTED:_dof_zinc_finger_protein_DOF1.5_[Vitis_vinifera]	/	gi|359483726|ref|XP_002266522.2|_PREDICTED:_dof_zinc_finger_protein_DOF1.5_[Vitis_vinifera]	AT1G29160.1|Symbols:|Dof-typezincfingerDNA-bindingfamilyprotein|chr1:10183797-10184324REVERSELENGTH=175	GSVIVT00035876001	CDF3(6e-30); CDF1(3e-30); CDF2(2e-29); CDF5(1e-26)		Dof domain, zinc finger	http://pfam.sanger.ac.uk/search/sequence/results/415a0017-0d86-404a-8dbe-61580e820d15
VvTPS7a	VIT_210s0003g01680	VIT_210s0003g01680.1	chr10	3105364	3114457	9093	+	5		GSVIVT01021260001	chr10	scaffold_3	3105505	3113122	7618	+	2355	4	/	/	gi|225443732|ref|XP_002268174.1|_PREDICTED:_probable_alpha,alpha-trehalose-phosphate_synthase_[UDP-forming]_7_[Vitis_vinifera]	AT1G06410.1|Symbols:ATTPS7,TPS7,ATTPSA|trehalose-phosphatase/synthase7|chr1:1955413-1958153FORWARDLENGTH=851	GSVIVT00035830001	TPS1(1e-102)	TPS7-like; TPS11-like	Glycosyltransferase family 20; Trehalose-phosphatase	http://pfam.sanger.ac.uk/search/sequence/results/566cb4d5-40ec-461a-8bb1-8f23b2064997
VvAG2	VIT_210s0003g02070	VIT_210s0003g02070.2	chr10	3729831	3738968	9137	+	1		GSVIVT01021303001	chr10	scaffold_3	3730147	3738385	8239	+	681	7	/	/	gi|526117719|ref|NP_001268097.1|_agamous_[Vitis_vinifera]	AT4G18960.1|Symbols:AG|K-boxregionandMADS-boxtranscriptionfactorfamilyprotein|chr4:10383917-10388272FORWARDLENGTH=252		SEP3(7e-39); AGL19(2e-38); AP1(6e-37); SOC1(2e-35); PI(2e-28); AG-like(3e-14)	AGL1-like	SRF-type transcription factor (DNA-binding and dimerisation domain, K-box region	http://pfam.sanger.ac.uk/search/sequence/results/fd7dea34-4f30-4662-bc86-4ad7ef438101
VvTPS1b	VIT_210s0003g02150	VIT_210s0003g02150.1	chr10	3850742	3856215	5473	+	4		GSVIVT01021312001	chr10	scaffold_3	3852106	3878590	26485	+	17955	7	/	/	gi|731404889|ref|XP_010655595.1|_PREDICTED:_alpha,alpha-trehalose-phosphate_synthase_[UDP-forming]_1-like_[Vitis_vinifera]	AT1G78580.1|Symbols:ATTPS1,TPS1|trehalose-6-phosphatesynthase|chr1:29552495-29557482REVERSELENGTH=942	GSVIVT00007211001	TPS1(4e-160)	TPS2-like; TPS4-like	Glycosyltransferase family 20	http://pfam.sanger.ac.uk/search/sequence/results/1918577c-a56c-4101-a9f9-f27ac3742d10
VvSRG1	VIT_210s0003g02290	VIT_210s0003g02290.1	chr10	4121661	4123658	1997	+	5		GSVIVT01021330001	chr10	scaffold_3	4121172	4123658	2487	+	1182	5	gi|225462482|ref|XP_002270036.1|_PREDICTED:_protein_SRG1_[Vitis_vinifera]	/	gi|225462482|ref|XP_002270036.1|_PREDICTED:_protein_SRG1_[Vitis_vinifera]	AT1G17020.1|Symbols:SRG1,ATSRG1|senescence-relatedgene1|chr1:5820258-5821741FORWARDLENGTH=358	GSVIVT00007230001	GA3OX2(8e-45); GA3OX1(5e-44)		non-haem dioxygenase in morphine synthesis N-terminal, 2OG-Fe(II) oxygenase superfamily	http://pfam.sanger.ac.uk/search/sequence/results/b939ec16-a87a-4aa8-953c-dfbcee8f753e
VvSRG1a	VIT_210s0003g02300	VIT_210s0003g02300.1	chr10	4128104	4129933	1829	-	5		GSVIVT01021331001	chr10	scaffold_3	4125738	4129933	4196	-	1116	5	gi|225462484|ref|XP_002270078.1|_PREDICTED:_protein_SRG1_[Vitis_vinifera]	/	gi|225462484|ref|XP_002270078.1|_PREDICTED:_protein_SRG1_[Vitis_vinifera]	AT1G17020.1|Symbols:SRG1,ATSRG1|senescence-relatedgene1|chr1:5820258-5821741FORWARDLENGTH=358	GSVIVT00007231001	GA3OX2(1e-46); GA3OX1(4e-44)		non-haem dioxygenase in morphine synthesis N-terminal, 2OG-Fe(II) oxygenase superfamily	http://pfam.sanger.ac.uk/search/sequence/results/3bfc9d07-f502-4b24-8990-a066a60a79e5
VvSRG1b	VIT_210s0003g02330	VIT_210s0003g02330.1	chr10	4182039	4184353	2314	+	5		GSVIVT01021334001	chr10	scaffold_3	4181776	4184353	2578	+	1275	5	gi|225462488|ref|XP_002270288.1|_PREDICTED:_protein_SRG1_[Vitis_vinifera]	/	gi|225462488|ref|XP_002270288.1|_PREDICTED:_protein_SRG1_[Vitis_vinifera]	AT1G17020.1|Symbols:SRG1,ATSRG1|senescence-relatedgene1|chr1:5820258-5821741FORWARDLENGTH=358	GSVIVT00007235001	GA3OX2(1e-44)		non-haem dioxygenase in morphine synthesis N-terminal, 2OG-Fe(II) oxygenase superfamily	http://pfam.sanger.ac.uk/search/sequence/results/662c4226-475e-429e-9202-0c49f3b59d50
VvSRG1c	VIT_210s0003g02350	VIT_210s0003g02350.1	chr10	4236655	4238482	1827	+	5		GSVIVT01021337001	chr10	scaffold_3	4236655	4238482	1828	+	906	4	/	/	gi|225462492|ref|XP_002270474.1|_PREDICTED:_protein_SRG1_[Vitis_vinifera]	AT1G17020.1|Symbols:SRG1,ATSRG1|senescence-relatedgene1|chr1:5820258-5821741FORWARDLENGTH=358		GA3OX2(3e-44)		non-haem dioxygenase in morphine synthesis N-terminal, 2OG-Fe(II) oxygenase superfamily	http://pfam.sanger.ac.uk/search/sequence/results/424ea2b3-eb7e-4e2d-9559-8e1d7bca0950
VvSRG1d	VIT_210s0003g02390	VIT_210s0003g02390.1	chr10	4304150	4306136	1986	-	5		GSVIVT01021346001	chr10	scaffold_3	4304344	4306352	2009	-	1197	5	gi|225462500|ref|XP_002271009.1|_PREDICTED:_protein_SRG1_[Vitis_vinifera]	/	gi|225462500|ref|XP_002271009.1|_PREDICTED:_protein_SRG1_[Vitis_vinifera]	AT1G17020.1|Symbols:SRG1,ATSRG1|senescence-relatedgene1|chr1:5820258-5821741FORWARDLENGTH=358	GSVIVT00007233001	GA3OX2(1e-45)		non-haem dioxygenase in morphine synthesis N-terminal, 2OG-Fe(II) oxygenase superfamily	http://pfam.sanger.ac.uk/search/sequence/results/ff742b59-353e-4957-81fb-1f503779b787
VvSRG1h	VIT_210s0003g02400	VIT_210s0003g02400.1	chr10	4344243	4346109	1866	-	5		GSVIVT01021349001	chr10	scaffold_3	4344243	4346118	1876	-	924	4	/	/	gi|359483584|ref|XP_003632981.1|_PREDICTED:_protein_SRG1-like_[Vitis_vinifera]	AT1G17020.1|Symbols:SRG1,ATSRG1|senescence-relatedgene1|chr1:5820258-5821741FORWARDLENGTH=358		GA3OX2(4e-44)		non-haem dioxygenase in morphine synthesis N-terminal, 2OG-Fe(II) oxygenase superfamily	http://pfam.sanger.ac.uk/search/sequence/results/85192a2f-26bc-4531-bfc0-87469332628b
VvSRG1i	VIT_210s0003g02410	VIT_210s0003g02410.2	chr10	4371142	4373926	2784	+	5		GSVIVT01021353001	chr10	scaffold_3	4361857	4373894	12038	+	1479	6	gi|225462503|ref|XP_002268794.1|_PREDICTED:_protein_SRG1-like_[Vitis_vinifera]	/	gi|225462503|ref|XP_002268794.1|_PREDICTED:_protein_SRG1-like_[Vitis_vinifera]	AT1G17020.1|Symbols:SRG1,ATSRG1|senescence-relatedgene1|chr1:5820258-5821741FORWARDLENGTH=358	GSVIVT00007247001	GA3OX1(1e-44)		non-haem dioxygenase in morphine synthesis N-terminal, 2OG-Fe(II) oxygenase superfamily	http://pfam.sanger.ac.uk/search/sequence/results/83ee39c5-b9f2-4bad-a5fe-eaf1d3f7af04
VvPHYE	VIT_210s0003g02680	VIT_210s0003g02680.1	chr10	4672460	4683571	11111	-	1		GSVIVT01021381001	chr10	scaffold_3	4672999	4683341	10343	-	2634	4	gi|225463382|ref|XP_002271671.1|_PREDICTED:_phytochrome_E_[Vitis_vinifera]	/	gi|225463382|ref|XP_002271671.1|_PREDICTED:_phytochrome_E_[Vitis_vinifera]	AT4G18130.1|Symbols:PHYE|phytochromeE|chr4:10042312-10045948REVERSELENGTH=1112	GSVIVT00003388001	PHYE(0); PHYD(0); PHYA(0)	PHYB-like	GAF domain, Phytochrome region, PAS fold, His Kinase A (phospho-acceptor) domain, Histidine kinase-, DNA gyrase B-, and HSP90-like ATPase	http://pfam.sanger.ac.uk/search/sequence/results/b10412cc-ee2a-40ec-80f4-ead22bc5bca4
VvSVP3	VIT_210s0003g03020	VIT_210s0003g03020.1	chr10	5135521	5136105	584	+	3	Díaz-Riquelme et al., 2009	GSVIVT01011300001	chr15	scaffold_107	8055955	8088281	32327	+	543	7	gi|731405512|ref|XP_010655802.1|_PREDICTED:_agamous-like_MADS-box_protein_AGL62_[Vitis_vinifera]	/	gi|731405512|ref|XP_010655802.1|_PREDICTED:_agamous-like_MADS-box_protein_AGL62_[Vitis_vinifera]	AT5G60440.1|Symbols:AGL62|AGAMOUS-like62|chr5:24306329-24307520FORWARDLENGTH=299	GSVIVT00002394001	SVP(8e-50); AGL24(5e-40)	Dam1 (prunus persica)	SRF-type transcription factor (DNA-binding and dimerisation domain, K-box region	http://pfam.sanger.ac.uk/search/sequence/results/496a1bce-5bdf-4e5c-97e2-7e4492c5d46a
VvGA2OX1c	VIT_210s0003g03490	VIT_210s0003g03490.1	chr10	5846605	5848646	2041	+	3	Cheng et al., 2015	GSVIVT01021468001	chr10	scaffold_3	5846741	5848388	1648	+	1002	3	gi|225443855|ref|XP_002269217.1|_PREDICTED:_gibberellin_2-beta-dioxygenase_isoform_X2_[Vitis_vinifera]	/	gi|225443855|ref|XP_002269217.1|_PREDICTED:_gibberellin_2-beta-dioxygenase_isoform_X2_[Vitis_vinifera]	AT1G30040.1|Symbols:ATGA2OX2,GA2OX2|gibberellin2-oxidase|chr1:10537769-10539570FORWARDLENGTH=341	GSVIVT00028281001	GA2OX2(3e-117); GA2OX1(4e-107); GA2OX3(2e-97); GA2OX4(1e-73)		non-haem dioxygenase in morphine synthesis N-terminal, 2OG-Fe(II) oxygenase superfamily	http://pfam.sanger.ac.uk/search/sequence/results/a13a1e46-971a-42ad-aa88-238a028fe1b3
VvCUL4	VIT_210s0003g03710	VIT_210s0003g03710.1	chr10	6283790	6322024	38234	+	3		GSVIVT01021502001	chr10	scaffold_3	6283880	6321286	37407	+	2409	17	gi|359483875|ref|XP_002270764.2|_PREDICTED:_cullin-4_[Vitis_vinifera]	/	gi|359483875|ref|XP_002270764.2|_PREDICTED:_cullin-4_[Vitis_vinifera]	AT5G46210.1|Symbols:CUL4,ATCUL4|cullin4|chr5:18731569-18736653REVERSELENGTH=792	GSVIVT00028307001	CUL4(0)		Cullin family; Cullin protein neddylation domain	http://pfam.sanger.ac.uk/search/sequence/results/2b2dfab1-769f-45c6-885b-9105492bf9fc
VvEXSc	VIT_210s0003g04545	VIT_210s0003g04545.1	chr10	7997036	8000078	3042	+	5		GSVIVT01031661001	chr5	scaffold_62	19746230	19750105	3876	-	2943	7	gi|731405287|ref|XP_010655724.1|_PREDICTED:_leucine-rich_repeat_receptor_protein_kinase_EXS-like_[Vitis_vinifera]	/	gi|731405287|ref|XP_010655724.1|_PREDICTED:_leucine-rich_repeat_receptor_protein_kinase_EXS-like_[Vitis_vinifera]	AT5G07280.1|Symbols:EMS1,EXS|Leucine-richrepeattransmembraneproteinkinase|chr5:2285088-2288666FORWARDLENGTH=1192	GSVIVT00033550001	BRI1(1e-133)		Leucine rich repeat N-terminal domain; Protein kinase domain	http://pfam.sanger.ac.uk/search/sequence/results/0db0433e-4781-4178-911e-82d2ce669763
VvNF-YA7	VIT_210s0003g04650	VIT_210s0003g04650.1	chr10	8293151	8310994	17843	+	3		GSVIVT01021622001	chr10	scaffold_3	8295874	8310552	14679	+	627	5	/	/	gi|731405317|ref|XP_010655736.1|_PREDICTED:_nuclear_transcription_factor_Y_subunit_A-7_[Vitis_vinifera]	AT1G30500.2|Symbols:NF-YA7|nuclearfactorY,subunitA7|chr1:10804736-10805896REVERSELENGTH=190		NFYA4(2e-51)		CCAAT-binding transcription factor (CBF-B/NF-YA) subunit B	http://pfam.sanger.ac.uk/search/sequence/results/8e33ba10-e1f0-4c5e-b60e-13b6e26dd813
VvJMJ18a	VIT_210s0092g00210	VIT_210s0092g00210.3	chr10	11527749	11538464	10715	-	3		GSVIVT01037956001	chr10	scaffold_92	11527946	11538707	10762	-	2856	16	/	/	gi|731405639|ref|XP_010655861.1|_PREDICTED:_lysine-specific_demethylase_JMJ18_isoform_X1_[Vitis_vinifera]	AT1G30810.2|Symbols:|Transcriptionfactorjumonji(jmj)familyprotein/zincfinger(C5HC2type)familyprotein|chr1:10938139-10941505REVERSELENGTH=819	GSVIVT00035196001	JMJ14(0); REF6(4e-40)	JMJ14-like (Probable lysine-specific demethylase) / T17H7.10-like / At2g34880-like (Transcription factor jumonji and C5HC2 type zinc finger domain-containing protein)	JmjN domain; JmjC domain, hydroxylase; Zinc-finger double domain; F/Y-rich N-terminus; F/Y rich C-terminus	http://pfam.sanger.ac.uk/search/sequence/results/4c06b021-392c-4d67-9e36-e455eb6aeaa1
VvTCP7	VIT_210s0042g00170	VIT_210s0042g00170.1	chr10	12940358	12943754	3396	-	3		GSVIVT01026145001	chr10	scaffold_42	12936187	12943830	7644	-	867	6	gi|225462562|ref|XP_002268058.1|_PREDICTED:_transcription_factor_TCP7_[Vitis_vinifera]	/	gi|225462562|ref|XP_002268058.1|_PREDICTED:_transcription_factor_TCP7_[Vitis_vinifera]	AT5G23280.1|Symbols:|TCPfamilytranscriptionfactor|chr5:7843017-7843769FORWARDLENGTH=250	GSVIVT00007093001	CHE(1e-29)		TCP family transcription factor	http://pfam.sanger.ac.uk/search/sequence/results/2c62fba0-a6c8-4b51-8759-2e90bf0d6ad5
VvABS1	VIT_210s0042g00820	VIT_210s0042g00820.1	chr10	14127878	14133902	6024	-	3	Díaz-Riquelme et al., 2009	GSVIVT01026207001	chr10	scaffold_42	14127881	14133989	6109	-	657	8	gi|731405777|ref|XP_010655916.1|_PREDICTED:_protein_TRANSPARENT_TESTA_16_[Vitis_vinifera]	/	gi|731405777|ref|XP_010655916.1|_PREDICTED:_protein_TRANSPARENT_TESTA_16_[Vitis_vinifera]	AT5G23260.2|Symbols:TT16,ABS,AGL32|K-boxregionandMADS-boxtranscriptionfactorfamilyprotein|chr5:7836442-7838340FORWARDLENGTH=252	GSVIVT00031869001	PI(3e-32)		SRF-type transcription factor (DNA-binding and dimerisation domain, K-box region	http://pfam.sanger.ac.uk/search/sequence/results/dff62b0a-3ffe-4e5b-871c-7830838a9776
VvABI3b	VIT_210s0071g00270	VIT_210s0071g00270.1	chr10	16556709	16566825	10116	-	5		GSVIVT01034419001	chr10	scaffold_71	16556697	16566825	10129	-	918	7	gi|731406070|ref|XP_010656027.1|_PREDICTED:_uncharacterized_protein_LOC100256682_[Vitis_vinifera]	/	gi|731406070|ref|XP_010656027.1|_PREDICTED:_uncharacterized_protein_LOC100256682_[Vitis_vinifera]	AT3G24650.1|Symbols:ABI3,SIS10|AP2/B3-liketranscriptionalfactorfamilyprotein|chr3:8997911-9000780FORWARDLENGTH=720	GSVIVT00003138001	LFL1(8e-32)		B3 DNA binding domain	http://pfam.sanger.ac.uk/search/sequence/results/f8b91383-a97d-46ea-a82a-21dc6cb2d115
VvBAHCC	VIT_210s0116g00160	VIT_210s0116g00160.1	chr10_random	77087	83420	6333	-	5		GSVIVT01004809001	chr10_random	scaffold_235	77037	83420	6384	-	648	5	gi|359494828|ref|XP_003634849.1|_PREDICTED:_BAH_and_coiled-coil_domain-containing_protein_1_[Vitis_vinifera]	/	gi|359494828|ref|XP_003634849.1|_PREDICTED:_BAH_and_coiled-coil_domain-containing_protein_1_[Vitis_vinifera]	AT4G22140.2|Symbols:EBS|PHDfingerfamilyprotein/bromo-adjacenthomology(BAH)domain-containingprotein|chr4:11728093-11730230REVERSELENGTH=224		EBS(9e-108)		BAH domain; PHD domain	http://pfam.sanger.ac.uk/search/sequence/results/4bd93065-b0ce-4e28-a600-4168cc022881
VvSBH1	VIT_210s0116g00190	VIT_210s0116g00190.1	chr10_random	92751	99263	6512	-	3		GSVIVT01004811001	chr10_random	scaffold_235	92751	99853	7103	-	750	4	gi|731435199|ref|XP_010645351.1|_PREDICTED:_homeobox_protein_SBH1_[Vitis_vinifera]	/	gi|731435199|ref|XP_010645351.1|_PREDICTED:_homeobox_protein_SBH1_[Vitis_vinifera]	AT1G62360.1|Symbols:STM,BUM1,SHL,WAM1,BUM,WAM|KNOX/ELKhomeoboxtranscriptionfactor|chr1:23058796-23061722REVERSELENGTH=382	GSVIVT00011511001	STM(9e-112)		KNOX1/2 domain; ELK domain; Homeobox KN domain	http://pfam.sanger.ac.uk/search/sequence/results/c8153fbf-9a51-4b18-ae78-dfe12015667d
VvGESa	VIT_210s0116g00750	VIT_210s0116g00750.1	chr10_random	340057	344422	4365	-	4		GSVIVT01006342001	chr10_random	scaffold_350	340057	344422	4366	-	2454	13	gi|731435169|ref|XP_010645364.1|_PREDICTED:_(E,E)-geranyllinalool_synthase-like_[Vitis_vinifera]	AT1G61120.1|Symbols:TPS04,GES,TPS4|terpenesynthase04|chr1:22523689-22528598FORWARDLENGTH=877	gi|731435169|ref|XP_010645364.1|_PREDICTED:_(E,E)-geranyllinalool_synthase-like_[Vitis_vinifera]	AT1G61120.1|Symbols:TPS04,GES,TPS4|terpenesynthase04|chr1:22523689-22528598FORWARDLENGTH=877	GSVIVT00005337001	GA2(4e-91); GA1(2e-62)		Prenyltransferase-like; Terpene synthase, N-terminal domain; Terpene synthase family, metal binding domain	http://pfam.sanger.ac.uk/search/sequence/results/b1d4eb79-1b0d-41f1-a949-2827a7dfca10
VvACTa	VIT_211s0016g00770	VIT_211s0016g00770.1	chr11	713295	714847	1552	+	5		GSVIVT01015049001	chr11	scaffold_16	713295	714860	1566	+	1131	4	gi|731406267|ref|XP_002277323.2|_PREDICTED:_actin_[Vitis_vinifera]	/	gi|731406267|ref|XP_002277323.2|_PREDICTED:_actin_[Vitis_vinifera]	AT3G12110.1|Symbols:ACT11|actin-11|chr3:3858116-3859609FORWARDLENGTH=377	GSVIVT00016409001	ESD1(2e-43)		Actin	http://pfam.sanger.ac.uk/search/sequence/results/196d9b0a-37fd-42e9-9c00-edec88d96629
VvCTR9	VIT_211s0016g01260	VIT_211s0016g01260.1	chr11	1002432	1027044	24612	-	3		GSVIVT01015096001	chr11	scaffold_16	1002563	1027008	24446	-	3276	24	gi|359484435|ref|XP_002279485.2|_PREDICTED:_RNA_polymerase-associated_protein_CTR9_homolog_[Vitis_vinifera]	/	gi|359484435|ref|XP_002279485.2|_PREDICTED:_RNA_polymerase-associated_protein_CTR9_homolog_[Vitis_vinifera]	AT2G06210.1|Symbols:ELF8,VIP6|binding|chr2:2429108-2436588REVERSELENGTH=1091	GSVIVT00016462001	ELF8(0)	ELF8	Tetratricopeptide repeat	http://pfam.sanger.ac.uk/search/sequence/results/a2feda19-0d11-4c3f-8380-bc8c941242a9
VvELF4b	VIT_211s0016g01370	VIT_211s0016g01370.2	chr11	1101792	1103960	2168	+	4		GSVIVT01015108001	chr11	scaffold_16	1103200	1103641	442	+	345	1	/	/	gi|731406359|ref|XP_010656130.1|_PREDICTED:_protein_ELF4-LIKE_4_[Vitis_vinifera]	AT1G17455.2|Symbols:ELF4-L4|ELF4-like4|chr1:5997932-5998276FORWARDLENGTH=114	GSVIVT00016474001	ELF4L4(7e-43); ELF4L3(6e-40); ELF4L2(2e-41); ELF4L1(3e-18); ELF4(4e-15)		Protein of unknown function (DUF1313)	http://pfam.sanger.ac.uk/search/sequence/results/29f6663a-754d-44d4-aac2-772606001141
VvNF-YA3	VIT_211s0016g01480	VIT_211s0016g01480.1	chr11	1176299	1181926	5627	+	5		GSVIVT01015120001	chr11	scaffold_16	1178837	1181808	2972	+	933	6	/	/	gi|731406393|ref|XP_010656145.1|_PREDICTED:_nuclear_transcription_factor_Y_subunit_A-3-like_isoform_X1_[Vitis_vinifera]	AT1G72830.1|Symbols:HAP2C,ATHAP2C,NF-YA3|nuclearfactorY,subunitA3|chr1:27405699-27407088REVERSELENGTH=340		NFYA4(3e-32)		CCAAT-binding transcription factor (CBF-B/NF-YA) subunit B	http://pfam.sanger.ac.uk/search/sequence/results/8e13f5ed-d5c3-4569-9d84-3de32671178b
VVvP3a	VIT_211s0016g01730	VIT_211s0016g01730.1	chr11	1380976	1386879	5903	-	3		GSVIVT01015149001	chr11	scaffold_16	1381431	1386842	5412	-	966	2	gi|225444830|ref|XP_002280723.1|_PREDICTED:_WD_repeat-containing_protein_61_[Vitis_vinifera]	AT4G29830.1|Symbols:VIP3|Transducin/WD40repeat-likesuperfamilyprotein|chr4:14597728-14599157FORWARDLENGTH=321	gi|225444830|ref|XP_002280723.1|_PREDICTED:_WD_repeat-containing_protein_61_[Vitis_vinifera]	AT4G29830.1|Symbols:VIP3|Transducin/WD40repeat-likesuperfamilyprotein|chr4:14597728-14599157FORWARDLENGTH=321	GSVIVT00016508001	VIP3(9e-148)	putative VIP-like (Picea abies)	WD domain, G-beta repeat	http://pfam.sanger.ac.uk/search/sequence/results/4a9cb156-49d4-4dd5-b613-1ddf14c37664
VvMSI4a	VIT_211s0016g02170	VIT_211s0016g02170.1	chr11	1774420	1784665	10245	+	2		GSVIVT01015200001	chr11	scaffold_16	1774809	1783157	8349	+	1410	15	gi|359484483|ref|XP_002282044.2|_PREDICTED:_WD-40_repeat-containing_protein_MSI4_[Vitis_vinifera]	/	gi|359484483|ref|XP_002282044.2|_PREDICTED:_WD-40_repeat-containing_protein_MSI4_[Vitis_vinifera]	AT2G19520.1|Symbols:FVE,ACG1,MSI4,NFC4,NFC04,ATMSI4|Transducinfamilyprotein/WD-40repeatfamilyprotein|chr2:8456006-8459235FORWARDLENGTH=507	GSVIVT00016560001	FVE(0); MSI(1e-49)	FVE-like	Histone-binding protein RBBP4 or subunit C of CAF1 complex; WD domain, G-beta repeat	http://pfam.sanger.ac.uk/search/sequence/results/188f1064-561d-4190-bcd5-edc646dc6121
VvPRRb	VIT_211s0016g02495	VIT_211s0016g02495.1	chr11	1999330	2000061	731	+	5		GSVIVT01015233001	chr11	scaffold_16	1995214	2007865	12652	+	2295	6	/	/	gi|731406611|ref|XP_010656221.1|_PREDICTED:_pentatricopeptide_repeat-containing_protein_At3g24000,_mitochondrial-like_[Vitis_vinifera]	AT4G08210.1|Symbols:|Pentatricopeptiderepeat(PPR-like)superfamilyprotein|chr4:5183813-5185873REVERSELENGTH=686	GSVIVT00016595001	GHD7(2e-83)		PPR repeat family; PPR repeat; DYW family of nucleic acid deaminases	http://pfam.sanger.ac.uk/search/sequence/results/356eee8b-7d4e-430b-be0a-611f8470826c
VvPRRc	VIT_211s0016g02500	VIT_211s0016g02500.1	chr11	2001879	2007983	6104	+	5		GSVIVT01015233001	chr11	scaffold_16	1995214	2007865	12652	+	2295	6	gi|731406611|ref|XP_010656221.1|_PREDICTED:_pentatricopeptide_repeat-containing_protein_At3g24000,_mitochondrial-like_[Vitis_vinifera]	/	gi|731406611|ref|XP_010656221.1|_PREDICTED:_pentatricopeptide_repeat-containing_protein_At3g24000,_mitochondrial-like_[Vitis_vinifera]	AT4G13650.1|Symbols:|Pentatricopeptiderepeat(PPR)superfamilyprotein|chr4:7939611-7942898REVERSELENGTH=1064	GSVIVT00016595001	GHD7(2e-83)		PPR repeat family; PPR repeat; DYW family of nucleic acid deaminases	http://pfam.sanger.ac.uk/search/sequence/results/356eee8b-7d4e-430b-be0a-611f8470826c
VVvN3a	VIT_211s0016g04240	VIT_211s0016g04240.2	chr11	3525357	3539527	14170	+	3		GSVIVT01015423001	chr11	scaffold_16	3536280	3539365	3086	+	1824	5	/	/	gi|731407020|ref|XP_010656358.1|_PREDICTED:_VIN3-like_protein_1_isoform_X1_[Vitis_vinifera]	AT3G24440.1|Symbols:VRN5,VIL1|FibronectintypeIIIdomain-containingprotein|chr3:8876207-8878171REVERSELENGTH=602	GSVIVT00016778001	VIL1(1e-124); VIN3(5e-61)		Protein of unknown function (DUF1423), Fibronectin type III domain	http://pfam.sanger.ac.uk/search/sequence/results/7e5934fc-6474-42f0-a7d0-4ab3253832e9
VvSLR1	VIT_211s0016g04630	VIT_211s0016g04630.1	chr11	3959481	3961177	1696	-	4	Cheng et al., 2015	GSVIVT01015465001	chr11	scaffold_16	3959483	3965721	6239	-	2115	5	gi|225445382|ref|XP_002284952.1|_PREDICTED:_DELLA_protein_SLR1-like_[Vitis_vinifera]	/	gi|225445382|ref|XP_002284952.1|_PREDICTED:_DELLA_protein_SLR1-like_[Vitis_vinifera]	AT1G14920.1|Symbols:GAI,RGA2|GRASfamilytranscriptionfactorfamilyprotein|chr1:5149414-5151015FORWARDLENGTH=533	GSVIVT00016824001	GAI(1e-60); RGA1(2e-58); RGL1(2e-56)	GAI-like (Tetrastigma triphyllum)	F-box domain; Transcriptional regulator DELLA protein N terminal; GRAS family transcription factor	http://pfam.sanger.ac.uk/search/sequence/results/04212182-59aa-4482-bed3-0b678f7aac6d
VvARPb	VIT_211s0016g05490	VIT_211s0016g05490.1	chr11	4861968	4867184	5216	-	3		GSVIVT01015556001	chr11	scaffold_16	4862914	4867036	4123	-	1302	7	/	/	gi|731407285|ref|XP_010656439.1|_PREDICTED:_actin-related_protein_6_[Vitis_vinifera]	AT3G33520.1|Symbols:ATARP6,ARP6,SUF3,ESD1|actin-relatedprotein6|chr3:14093791-14095476REVERSELENGTH=421	GSVIVT00016923001	ESD1(3e-170)		Actin	http://pfam.sanger.ac.uk/search/sequence/results/d73df2fb-830f-422e-8870-b1c8a31b4575
VvRAV1a	VIT_211s0037g00010	VIT_211s0037g00010.1	chr11	7603337	7604681	1344	-	5		GSVIVT01023582001	chr11	scaffold_37	7601963	7604681	2719	-	729	2	gi|225445893|ref|XP_002276492.1|_PREDICTED:_AP2/ERF_and_B3_domain-containing_transcription_factor_At1g50680-like_isoform_X2_[Vitis_vinifera]	/	gi|225445893|ref|XP_002276492.1|_PREDICTED:_AP2/ERF_and_B3_domain-containing_transcription_factor_At1g50680-like_isoform_X2_[Vitis_vinifera]	AT1G51120.1|Symbols:|AP2/B3transcriptionfactorfamilyprotein|chr1:18938091-18939149FORWARDLENGTH=352	GSVIVT00017239001	TEM1(2e-30)		AP2 domain	http://pfam.sanger.ac.uk/search/sequence/results/36322736-6391-4c33-b034-aa21125e64b9
VvSPL10	VIT_211s0065g00170	VIT_211s0065g00170.2	chr11	13587363	13610021	22658	-	5		GSVIVT01032239001	chr11	scaffold_65	13588595	13606856	18262	-	981	6	/	/	gi|526118097|ref|NP_001268193.1|_promoter-binding_protein_SPL10_[Vitis_vinifera]	AT5G43270.1|Symbols:SPL2|squamosapromoterbindingprotein-like2|chr5:17360527-17362143REVERSELENGTH=419	GSVIVT00017032001	SPL9(7e-35); SPL15(7e-33)		SBP domain	http://pfam.sanger.ac.uk/search/sequence/results/3f32a303-7696-45b5-8f07-e29b65d84199
VvCSTF77a	VIT_211s0065g00710	VIT_211s0065g00710.1	chr11	14650351	14709845	59494	-	3		GSVIVT01032296001	chr11	scaffold_65	14650796	14737520	86725	-	2310	22	gi|225445638|ref|XP_002265193.1|_PREDICTED:_cleavage_stimulation_factor_subunit_77_isoform_X1_[Vitis_vinifera]	AT1G17760.1|Symbols:CSTF77,ATCSTF77|Tetratricopeptiderepeat(TPR)-likesuperfamilyprotein|chr1:6110208-6116271REVERSELENGTH=734	gi|225445638|ref|XP_002265193.1|_PREDICTED:_cleavage_stimulation_factor_subunit_77_isoform_X1_[Vitis_vinifera]	AT1G17760.1|Symbols:CSTF77,ATCSTF77|Tetratricopeptiderepeat(TPR)-likesuperfamilyprotein|chr1:6110208-6116271REVERSELENGTH=734	GSVIVT00016982001	CSTF77(0)		Tetratricopeptide repeat; Suppressor of forked protein	http://pfam.sanger.ac.uk/search/sequence/results/482507fa-02e0-40be-94a4-a59efb291f6f
VvCSTF77b	VIT_211s0065g00715	VIT_211s0065g00715.1	chr11	14732921	14737550	4629	-	3		GSVIVT01032296001	chr11	scaffold_65	14650796	14737520	86725	-	2310	22	/	/	gi|225445638|ref|XP_002265193.1|_PREDICTED:_cleavage_stimulation_factor_subunit_77_isoform_X1_[Vitis_vinifera]	AT1G17760.1|Symbols:CSTF77,ATCSTF77|Tetratricopeptiderepeat(TPR)-likesuperfamilyprotein|chr1:6110208-6116271REVERSELENGTH=734	GSVIVT00016982001	CSTF77(0)		Tetratricopeptide repeat; Suppressor of forked protein	http://pfam.sanger.ac.uk/search/sequence/results/482507fa-02e0-40be-94a4-a59efb291f6f
VvPRRd	VIT_211s0103g00340	VIT_211s0103g00340.1	chr11	16015035	16018556	3521	+	5		GSVIVT01010898001	chr11	scaffold_103	16015035	16018455	3421	+	1857	2	gi|225446273|ref|XP_002266689.1|_PREDICTED:_pentatricopeptide_repeat-containing_protein_At2g34400_[Vitis_vinifera]	/	gi|225446273|ref|XP_002266689.1|_PREDICTED:_pentatricopeptide_repeat-containing_protein_At2g34400_[Vitis_vinifera]	AT2G34400.1|Symbols:|Pentatricopeptiderepeat(PPR-like)superfamilyprotein|chr2:14516226-14518186FORWARDLENGTH=621	GSVIVT00001532001	GHD7(2e-84)		PPR repeat family; PPR repeat	http://pfam.sanger.ac.uk/search/sequence/results/f4d423cc-736b-45c9-8d01-705f6355969d
VvPEP	VIT_211s0052g00030	VIT_211s0052g00030.1	chr11	16926353	16933213	6860	+	3		GSVIVT01029319001	chr11	scaffold_52	16926494	16932969	6476	+	1095	6	gi|225445949|ref|XP_002264417.1|_PREDICTED:_KH_domain-containing_protein_At4g18375_[Vitis_vinifera]	/	gi|225445949|ref|XP_002264417.1|_PREDICTED:_KH_domain-containing_protein_At4g18375_[Vitis_vinifera]	AT4G26000.1|Symbols:PEP|RNA-bindingKHdomain-containingprotein|chr4:13197280-13199539FORWARDLENGTH=495	GSVIVT00006796001	FLK(2e-63)	Q9SZH4-like (KH-Domain)	KH domain	http://pfam.sanger.ac.uk/search/sequence/results/38f99528-3786-4985-b973-c83f0fdd7449
VvADOa	VIT_211s0052g00720	VIT_211s0052g00720.1	chr11	18261062	18262861	1799	+	3		GSVIVT01035529001	chr4	scaffold_8	2059973	2064897	4925	+	1710	3	/	/	gi|225446020|ref|XP_002269105.1|_PREDICTED:_adagio_protein_1_[Vitis_vinifera]	AT5G57360.1|Symbols:ZTL,LKP1,ADO1,FKL2|Galactoseoxidase/kelchrepeatsuperfamilyprotein|chr5:23241597-23244256FORWARDLENGTH=609	GSVIVT00032333001	ZTL(0); LKP2(0); FKF1(3e-159)		PAS domain; F-box-like, Kelch motif/Galactose oxidase, central domain	http://pfam.sanger.ac.uk/search/sequence/results/cab6ed64-e8a2-40d2-9bab-3831276c2bcd
VvADOb	VIT_211s0052g00730	VIT_211s0052g00730.1	chr11	18287912	18290912	3000	+	3		GSVIVT01035529001	chr4	scaffold_8	2059973	2064897	4925	+	1710	3	gi|225446020|ref|XP_002269105.1|_PREDICTED:_adagio_protein_1_[Vitis_vinifera]	/	gi|225446020|ref|XP_002269105.1|_PREDICTED:_adagio_protein_1_[Vitis_vinifera]	AT5G57360.1|Symbols:ZTL,LKP1,ADO1,FKL2|Galactoseoxidase/kelchrepeatsuperfamilyprotein|chr5:23241597-23244256FORWARDLENGTH=609	GSVIVT00032333001	ZTL(0); LKP2(0); FKF1(3e-159)		PAS domain; F-box-like, Kelch motif/Galactose oxidase, central domain	http://pfam.sanger.ac.uk/search/sequence/results/cab6ed64-e8a2-40d2-9bab-3831276c2bcd
VVvN3c	VIT_211s0052g00830	VIT_211s0052g00830.3	chr11	18377192	18384959	7767	-	3		GSVIVT01029220001	chr11	scaffold_52	18377334	18384816	7483	-	1959	7	/	/	gi|731408411|ref|XP_010656843.1|_PREDICTED:_VIN3-like_protein_2_[Vitis_vinifera]	AT4G30200.3|Symbols:VEL1,VIL2|vernalization5/VIN3-like|chr4:14786852-14790070REVERSELENGTH=702	GSVIVT00031355001	VIN3(1e-141); VIL1(4e-65)		Protein of unknown function (DUF1423), Fibronectin type III domain	http://pfam.sanger.ac.uk/search/sequence/results/a4eb6673-cb3f-41f0-a439-1b1f02f0fe9c
VvCOL5	VIT_211s0052g01800	VIT_211s0052g01800.1	chr11	19620744	19622772	2028	+	3		GSVIVT01029107001	chr11	scaffold_52	19620906	19622438	1533	+	750	3	gi|225446176|ref|XP_002277953.1|_PREDICTED:_zinc_finger_protein_CONSTANS-LIKE_5_[Vitis_vinifera]	/	gi|225446176|ref|XP_002277953.1|_PREDICTED:_zinc_finger_protein_CONSTANS-LIKE_5_[Vitis_vinifera]	AT5G57660.1|Symbols:ATCOL5,COL5|CONSTANS-like5|chr5:23355573-23356729FORWARDLENGTH=355	GSVIVT00031464001	COL5(7e-41)		B-box zinc finger	http://pfam.sanger.ac.uk/search/sequence/results/a22e51ac-2555-42a8-96db-43b4df798a34
VvAG1	VIT_212s0142g00360	VIT_212s0142g00360.1	chr12	279426	291956	12530	-	1		GSVIVT01000802001	chr12	scaffold_142	279315	292144	12830	-	1092	11	gi|731408632|ref|XP_010656929.1|_PREDICTED:_MAD-box_transcripion_factor_isoform_X1_[Vitis_vinifera]	/	gi|731408632|ref|XP_010656929.1|_PREDICTED:_MAD-box_transcripion_factor_isoform_X1_[Vitis_vinifera]	AT3G58780.1|Symbols:SHP1,AGL1|K-boxregionandMADS-boxtranscriptionfactorfamilyprotein|chr3:21739150-21741766FORWARDLENGTH=248	GSVIVT00018932001	AGL19(2e-37); AGL17(4e-33); PI(3e-27)		SRF-type transcription factor (DNA-binding and dimerisation domain, K-box region	http://pfam.sanger.ac.uk/search/sequence/results/d712426e-b4f6-41f3-94cf-af19dda63bf3
VvPIF4	VIT_212s0028g01110	VIT_212s0028g01110.2	chr12	1646654	1650628	3974	+	3		GSVIVT01020814001	chr12	scaffold_28	1646903	1650547	3645	+	1635	9	/	/	gi|731409174|ref|XP_010657099.1|_PREDICTED:_transcription_factor_PIF4_[Vitis_vinifera]	AT3G59060.1|Symbols:PIL6,PIF5|phytochromeinteractingfactor3-like6|chr3:21828189-21829895REVERSELENGTH=442	GSVIVT00018844001	PIF4(9e-36); PIF3(4e-25)	PIF4-like; PHYA-like	Helix-loop-helix DNA-binding domain	http://pfam.sanger.ac.uk/search/sequence/results/da91ebab-325f-4e05-b1b3-3b3419d206d9
VvTPS7b	VIT_212s0028g01670	VIT_212s0028g01670.1	chr12	2329757	2333598	3841	-	5		GSVIVT01020754001	chr12	scaffold_28	2329571	2333082	3512	-	2349	4	gi|359485309|ref|XP_003633255.1|_PREDICTED:_probable_alpha,alpha-trehalose-phosphate_synthase_[UDP-forming]_7_[Vitis_vinifera]	AT1G06410.1|Symbols:ATTPS7,TPS7,ATTPSA|trehalose-phosphatase/synthase7|chr1:1955413-1958153FORWARDLENGTH=851	gi|359485309|ref|XP_003633255.1|_PREDICTED:_probable_alpha,alpha-trehalose-phosphate_synthase_[UDP-forming]_7_[Vitis_vinifera]	AT1G06410.1|Symbols:ATTPS7,TPS7,ATTPSA|trehalose-phosphatase/synthase7|chr1:1955413-1958153FORWARDLENGTH=851	GSVIVT00018785001	TPS1(7e-107)	TPS7-like; TPS11-like	Glycosyltransferase family 20; Trehalose-phosphatase	http://pfam.sanger.ac.uk/search/sequence/results/fd9490b4-39db-40ba-9191-f9ca29a8e7ad
VvMGP	VIT_212s0028g03030	VIT_212s0028g03030.1	chr12	3777870	3781106	3236	+	5		GSVIVT01020612001	chr12	scaffold_28	3778166	3780152	1987	+	1284	4	gi|731408877|ref|XP_002275400.3|_PREDICTED:_zinc_finger_protein_MAGPIE_[Vitis_vinifera]	/	gi|731408877|ref|XP_002275400.3|_PREDICTED:_zinc_finger_protein_MAGPIE_[Vitis_vinifera]	AT1G03840.1|Symbols:MGP|C2H2andC2HCzincfingerssuperfamilyprotein|chr1:967596-970058REVERSELENGTH=506	GSVIVT00018650001	NUC(4e-117); ID1(1e-75)		Zinc-finger double-stranded RNA-binding; Zinc finger, C2H2 type	http://pfam.sanger.ac.uk/search/sequence/results/54bbd77a-c702-4f8a-bc5e-b10ebde75e94
VvSPB1	VIT_212s0028g03350	VIT_212s0028g03350.1	chr12	4108169	4110257	2088	-	3		GSVIVT01020578001	chr12	scaffold_28	4108297	4110237	1941	-	510	2	gi|225446416|ref|XP_002275728.1|_PREDICTED:_squamosa_promoter-binding_protein_1_isoform_X2_[Vitis_vinifera]	/	gi|225446416|ref|XP_002275728.1|_PREDICTED:_squamosa_promoter-binding_protein_1_isoform_X2_[Vitis_vinifera]	AT1G53160.1|Symbols:SPL4|squamosapromoterbindingprotein-like4|chr1:19806478-19807080FORWARDLENGTH=174	GSVIVT00018616001	SPL4(2e-33); SPL5(4e-33); SPL3(2e-31); SPL9(3e-26)		SBP domain	http://pfam.sanger.ac.uk/search/sequence/results/9371cfd7-b1d8-45b3-a348-5b1e0cbf7e66
VvSPAR4	VIT_212s0028g03570	VIT_212s0028g03570.2	chr12	4385765	4406479	20714	-	4		GSVIVT01020557001	chr12	scaffold_28	4390938	4406316	15379	-	870	4	gi|359485383|ref|XP_002274192.2|_PREDICTED:_protein_SPA1-RELATED_4_isoform_X1_[Vitis_vinifera]	/	gi|359485383|ref|XP_002274192.2|_PREDICTED:_protein_SPA1-RELATED_4_isoform_X1_[Vitis_vinifera]	AT3G15354.1|Symbols:SPA3|SPA1-related3|chr3:5169327-5172480REVERSELENGTH=837	GSVIVT00018595001	SPA3(4e-79); SPA4(8e-78); SPA2(4e-37)		Protein kinase domain	http://pfam.sanger.ac.uk/search/sequence/results/051024bd-a68c-4355-9925-3c5fe8eb0fbe
VvGAMYBa	VIT_212s0059g00700	VIT_212s0059g00700.1	chr12	5528282	5529743	1461	-	5		GSVIVT01030434001	chr12	scaffold_59	5528282	5529743	1462	-	1281	2	gi|731409461|ref|XP_010657205.1|_PREDICTED:_transcription_factor_GAMYB_isoform_X2_[Vitis_vinifera]	/	gi|731409461|ref|XP_010657205.1|_PREDICTED:_transcription_factor_GAMYB_isoform_X2_[Vitis_vinifera]	AT5G06100.1|Symbols:MYB33,ATMYB33|mybdomainprotein33|chr5:1838555-1839997FORWARDLENGTH=451	GSVIVT00025883001	MYB33(1e-59); MYB65(1e-59)		Myb-like DNA-binding domain	http://pfam.sanger.ac.uk/search/sequence/results/0bc237b1-c84a-423b-9c82-944267047c95
VvPBRM1	VIT_212s0059g01180	VIT_212s0059g01180.2	chr12	6103036	6111456	8420	-	3		GSVIVT01030487001	chr12	scaffold_59	6103353	6111366	8014	-	648	5	/	/	gi|731409521|ref|XP_010657227.1|_PREDICTED:_protein_polybromo-1_[Vitis_vinifera]	AT4G22140.2|Symbols:EBS|PHDfingerfamilyprotein/bromo-adjacenthomology(BAH)domain-containingprotein|chr4:11728093-11730230REVERSELENGTH=224		EBS(2e-109)		BAH domain; PHD-finger	http://pfam.sanger.ac.uk/search/sequence/results/aacaa6ff-41a7-43b5-ac87-d3d1351fab89
VvLET6	VIT_212s0059g01190	VIT_212s0059g01190.2	chr12	6115143	6120258	5115	-	5		GSVIVT01030488001	chr12	scaffold_59	6115199	6119855	4657	-	747	4	gi|731409525|ref|XP_002273805.3|_PREDICTED:_homeobox_protein_knotted-1-like_LET6_[Vitis_vinifera]	/	gi|731409525|ref|XP_002273805.3|_PREDICTED:_homeobox_protein_knotted-1-like_LET6_[Vitis_vinifera]	AT1G62360.1|Symbols:STM,BUM1,SHL,WAM1,BUM,WAM|KNOX/ELKhomeoboxtranscriptionfactor|chr1:23058796-23061722REVERSELENGTH=382	GSVIVT00025930001	STM(9e-104)		KNOX1 domain; KNOX2 domain; ELK domain; Homeobox KN domain	http://pfam.sanger.ac.uk/search/sequence/results/7e6561ee-c651-4793-8e94-04b3f5a150ed
VvCOP1a	VIT_212s0059g01420	VIT_212s0059g01420.1	chr12	6341424	6352095	10671	-	3		GSVIVT01030511001	chr12	scaffold_59	6341675	6351993	10319	-	2031	13	gi|225447155|ref|XP_002271415.1|_PREDICTED:_E3_ubiquitin-protein_ligase_COP1_[Vitis_vinifera]	/	gi|225447155|ref|XP_002271415.1|_PREDICTED:_E3_ubiquitin-protein_ligase_COP1_[Vitis_vinifera]	AT2G32950.1|Symbols:COP1,ATCOP1,DET340,FUS1,EMB168|Transducin/WD40repeat-likesuperfamilyprotein|chr2:13978000-13983282FORWARDLENGTH=675	GSVIVT00025955001	COP1(0); SPA2(4e-93); SPA4(2e-86); SPA1(1e-85); SPA3(1e-85)	COP1-like	Zinc finger, C3HC4 type (RING finger); WD domain, G-beta repeat	http://pfam.sanger.ac.uk/search/sequence/results/d08158d6-0a72-426a-b81e-5f62d5edde10http://pfam.sanger.ac.uk/search/sequence/results/d08158d6-0a72-426a-b81e-5f62d5edde10
VvHDG2	VIT_212s0059g02310	VIT_212s0059g02310.1	chr12	7100671	7107653	6982	-	5		GSVIVT01030605001	chr12	scaffold_59	7101002	7106874	5873	-	2274	11	/	/	gi|731409755|ref|XP_010657311.1|_PREDICTED:_homeobox-leucine_zipper_protein_HDG2_isoform_X3_[Vitis_vinifera]	AT1G05230.4|Symbols:HDG2|homeodomainGLABROUS2|chr1:1513388-1517024REVERSELENGTH=721	GSVIVT00026038001	FWA(8e-114)	HDG3-like (Homeodomain GLABRA 2-like protein 3) (Homeobox-leucine zipper protein)	Homeobox domain; START domain	http://pfam.sanger.ac.uk/search/sequence/results/bdc34a7c-2a21-41f1-8f76-b60df33280c9
VvSOC1	VIT_212s0059g02675	VIT_212s0059g02675.1	chr12	7381525	7383758	2233	+	3		GSVIVT01008560001	chr17	scaffold_0	878131	881091	2961	+	708	9	gi|731409826|ref|XP_010657334.1|_PREDICTED:_MADS-box_protein_SOC1-like_isoform_X1_[Vitis_vinifera]	/	gi|731409826|ref|XP_010657334.1|_PREDICTED:_MADS-box_protein_SOC1-like_isoform_X1_[Vitis_vinifera]	AT1G22130.1|Symbols:AGL104|AGAMOUS-like104|chr1:7812387-7814259REVERSELENGTH=335	GSVIVT00017956001	AGL19(7e-38); AP1(4e-34); SOC1(6e-31)	AGL14-like	SRF-type transcription factor (DNA-binding and dimerisation domain, K-box region	http://pfam.sanger.ac.uk/search/sequence/results/a7d06945-a641-4f15-8171-e0e69c46a72e
VvACTd	VIT_212s0178g00200	VIT_212s0178g00200.6	chr12	8677013	8681215	4202	+	5		GSVIVT01026580001	chr4	scaffold_44	21427667	21430968	3302	-	1227	6	/	/	gi|731410014|ref|XP_010657405.1|_PREDICTED:_actin-101_[Vitis_vinifera]	AT5G09810.1|Symbols:ACT7|actin7|chr5:3052809-3054220FORWARDLENGTH=377	GSVIVT00034893001	ESD1(1e-50)		Actin	http://pfam.sanger.ac.uk/search/sequence/results/54fff011-5339-4ac4-987f-de8e6c7e137a
VvWNK11a	VIT_212s0057g00520	VIT_212s0057g00520.1	chr12	9088237	9092680	4443	-	5		GSVIVT01030044001	chr12	scaffold_57	9089290	9097431	8142	-	2496	8	/	/	gi|731410085|ref|XP_010657424.1|_PREDICTED:_probable_serine/threonine-protein_kinase_WNK11_[Vitis_vinifera]	AT5G55560.1|Symbols:|Proteinkinasesuperfamilyprotein|chr5:22506477-22507757REVERSELENGTH=314	GSVIVT00029146001	WNK1(1e-100)		Nuclear protein Es2; Protein kinase domain	http://pfam.sanger.ac.uk/search/sequence/results/f1676eca-290b-43cf-95bc-f2b034882772
VvDGCR14	VIT_212s0057g00530	VIT_212s0057g00530.1	chr12	9095568	9097431	1863	-	5		GSVIVT01030044001	chr12	scaffold_57	9089290	9097431	8142	-	2496	8	gi|225447600|ref|XP_002272703.1|_PREDICTED:_protein_DGCR14_[Vitis_vinifera]	/	gi|225447600|ref|XP_002272703.1|_PREDICTED:_protein_DGCR14_[Vitis_vinifera]	AT3G07790.1|Symbols:|DGCR14-related|chr3:2487491-2489017FORWARDLENGTH=508	GSVIVT00029146001	WNK1(1e-100)		Nuclear protein Es2; Protein kinase domain	http://pfam.sanger.ac.uk/search/sequence/results/f1676eca-290b-43cf-95bc-f2b034882772
VvPAT1	VIT_212s0057g00560	VIT_212s0057g00560.2	chr12	9122797	9126383	3586	-	5		GSVIVT01030047001	chr12	scaffold_57	9122981	9126371	3391	-	1455	3	/	/	gi|731410100|ref|XP_010657430.1|_PREDICTED:_scarecrow-like_transcription_factor_PAT1_[Vitis_vinifera]	AT5G48150.2|Symbols:PAT1|GRASfamilytranscriptionfactor|chr5:19522497-19524053REVERSELENGTH=490	GSVIVT00029142001	RGL1(2e-59); RGL2(6e-58); GAI(2e-57); RGA1(2e-56)	PAT1; SCL5; SCL13; SCL21	GRAS family transcription factor	http://pfam.sanger.ac.uk/search/sequence/results/eafd8ddf-cf4e-47b0-8241-106ca51c2d3a
VvPHYC	VIT_212s0057g00980	VIT_212s0057g00980.1	chr12	9664126	9671435	7309	-	1		GSVIVT01030081001	chr12	scaffold_57	9664311	9670124	5814	-	2748	7	gi|731410193|ref|XP_010657472.1|_PREDICTED:_phytochrome_C_[Vitis_vinifera]	/	gi|731410193|ref|XP_010657472.1|_PREDICTED:_phytochrome_C_[Vitis_vinifera]	AT5G35840.1|Symbols:PHYC|phytochromeC|chr5:14008049-14011619FORWARDLENGTH=1111	GSVIVT00029101001	PHYA(4e-143); PHYD(3e-133)		PAS fold, GAF domain, Phytochrome region, PAS fold, His Kinase A (phospho-acceptor) domain, Histidine kinase-, DNA gyrase B-, and HSP90-like ATPase	http://pfam.sanger.ac.uk/search/sequence/results/e33852b5-6ee7-4519-a068-f67177fb65ee
VvNF-YB3a	VIT_212s0057g01010	VIT_212s0057g01010.1	chr12	9707752	9710605	2853	+	3		GSVIVT01014673001	chr19	scaffold_15	8458282	8459992	1711	+	633	1	gi|731410207|ref|XP_010657477.1|_PREDICTED:_nuclear_transcription_factor_Y_subunit_B-3_[Vitis_vinifera]	AT4G14540.1|Symbols:NF-YB3|nuclearfactorY,subunitB3|chr4:8344663-8345148FORWARDLENGTH=161	gi|731410207|ref|XP_010657477.1|_PREDICTED:_nuclear_transcription_factor_Y_subunit_B-3_[Vitis_vinifera]	AT4G14540.1|Symbols:NF-YB3|nuclearfactorY,subunitB3|chr4:8344663-8345148FORWARDLENGTH=161	GSVIVT00033366001	NFYB3(2e-60); NFYB2(1e-54); NFYB1(3e-46)		Histone-like transcription factor (CBF/NF-Y) and archaeal histone	http://pfam.sanger.ac.uk/search/sequence/results/946cad67-da85-4e19-98c9-de24347c22f1
VvABIc	VIT_212s0034g00100	VIT_212s0034g00100.1	chr12	15485208	15485470	262	+	3		GSVIVT01001940001	chr13	scaffold_175	15048793	15073575	24783	+	669	5	/	/	gi|225463745|ref|XP_002265747.1|_PREDICTED:_ABSCISIC_ACID-INSENSITIVE_5-like_protein_2_[Vitis_vinifera]	AT3G19290.2|Symbols:ABF4,AREB2|ABREbindingfactor4|chr3:6687956-6689713FORWARDLENGTH=415	GSVIVT00002670001	TaFDL2(5e-59)		bZIP transcription factor	http://pfam.sanger.ac.uk/search/sequence/results/28e6e2da-af5e-4f53-8718-ebef025f166d
VvELF4	VIT_213s0067g00860	VIT_213s0067g00860.3	chr13	493756	496209	2453	+	3	Carbonell-Bejerano et al., 2014	GSVIVT01032821001	chr13	scaffold_67	494108	497196	3089	+	438	1	/	/	gi|225448425|ref|XP_002270733.1|_PREDICTED:_protein_EARLY_FLOWERING_4_[Vitis_vinifera]	AT2G40080.1|Symbols:ELF4|Proteinofunknownfunction(DUF1313)|chr2:16734545-16734880REVERSELENGTH=111	GSVIVT00029290001	ELF4(1e-25); ELF4L1(3e-18)	ELF4	Protein of unknown function (DUF1313)	http://pfam.sanger.ac.uk/search/sequence/results/bd5f252e-189c-4f24-afb9-9baed3e7af8c
VvF3Ha	VIT_213s0067g01020	VIT_213s0067g01020.1	chr13	584205	586569	2364	-	5		GSVIVT01032809001	chr13	scaffold_67	584275	586196	1922	-	1080	3	gi|731412166|ref|XP_010658264.1|_PREDICTED:_flavonol_synthase/flavanone_3-hydroxylase_[Vitis_vinifera]	/	gi|731412166|ref|XP_010658264.1|_PREDICTED:_flavonol_synthase/flavanone_3-hydroxylase_[Vitis_vinifera]	AT5G05600.1|Symbols:|2-oxoglutarate(2OG)andFe(II)-dependentoxygenasesuperfamilyprotein|chr5:1672266-1674602FORWARDLENGTH=371	GSVIVT00029301001	GA20OX1(2e-50); GA3OX2(3e-46); GA3OX1(9e-45); GA2OX3(7e-33)		non-haem dioxygenase in morphine synthesis N-terminal, 2OG-Fe(II) oxygenase superfamily	http://pfam.sanger.ac.uk/search/sequence/results/2b99d146-9012-4da0-87c0-24026358fd60
VvANLf	VIT_213s0067g01580	VIT_213s0067g01580.1	chr13	892004	892520	516	+	5		GSVIVT01027508001	chr15	scaffold_48	16132617	16138896	6280	+	2316	11	/	/	gi|731420937|ref|XP_010661561.1|_PREDICTED:_homeobox-leucine_zipper_protein_ANTHOCYANINLESS_2_isoform_X1_[Vitis_vinifera]	AT4G00730.2|Symbols:ANL2,AHDP|Homeobox-leucinezipperfamilyprotein/lipid-bindingSTARTdomain-containingprotein|chr4:301071-304103REVERSELENGTH=570	GSVIVT00026236001	FWA(6e-140)	FT-like / HDG1-like / HDG7-like / HDG12-like / ANL2-like (ANTHOCYANINLESS 2-like) (Homeobox-leucine zipper protein)	Homeobox domain; START domain	http://pfam.sanger.ac.uk/search/sequence/results/68a81c53-843b-48ba-bb60-a4a16fcf95a0
VvPRRe	VIT_213s0067g02260	VIT_213s0067g02260.2	chr13	1263229	1268367	5138	+	5		GSVIVT01032721001	chr13	scaffold_67	1263635	1266673	3039	+	12541	3	/	/	gi|731411995|ref|XP_010658204.1|_PREDICTED:_putative_pentatricopeptide_repeat-containing_protein_At3g25970_[Vitis_vinifera]	AT2G27610.1|Symbols:|Tetratricopeptiderepeat(TPR)-likesuperfamilyprotein|chr2:11783927-11786533REVERSELENGTH=868	GSVIVT00029397001	GHD7(2e-83)		PPR repeat family; PPR repeat	http://pfam.sanger.ac.uk/search/sequence/results/9121379c-bbeb-4a20-bbf3-5e8688ceb788
VvPPR37b	VIT_213s0067g03390	VIT_213s0067g03390.1	chr13	1857954	1891641	33687	+	4	Carbonell-Bejerano et al., 2014	GSVIVT01032644001	chr13	scaffold_67	1858219	1891486	33268	+	2310	8	gi|731411851|ref|XP_010658157.1|_PREDICTED:_two-component_response_regulator-like_PRR37_isoform_X2_[Vitis_vinifera]	/	gi|731411851|ref|XP_010658157.1|_PREDICTED:_two-component_response_regulator-like_PRR37_isoform_X2_[Vitis_vinifera]	AT5G02810.1|Symbols:PRR7,APRR7|pseudo-responseregulator7|chr5:638283-641461REVERSELENGTH=727	GSVIVT00029486001	PRR7(2e-90); PRR3(9e-63); PRR)83e-52); PRR5(3e-49)	PRR7-like	Response regulator receiver domain; CCT domain	http://pfam.sanger.ac.uk/search/sequence/results/eecabb46-c970-426e-bd34-31d89ed092d8
VvACTc	VIT_213s0019g01240	VIT_213s0019g01240.2	chr13	2880581	2885095	4514	-	5		GSVIVT01016550001	chr13	scaffold_19	2880916	2883022	2107	-	1134	4	/	/	gi|731413051|ref|XP_010658580.1|_PREDICTED:_actin-1_[Vitis_vinifera]	AT3G12110.1|Symbols:ACT11|actin-11|chr3:3858116-3859609FORWARDLENGTH=377	GSVIVT00018490001	ESD1(1e-51)		Actin	http://pfam.sanger.ac.uk/search/sequence/results/a5c8d093-fddf-4bc2-90b7-cc8c3b9f17bc
VvSRG1j	VIT_213s0019g02010	VIT_213s0019g02010.1	chr13	3328970	3330424	1454	-	5		GSVIVT01016505001	chr13	scaffold_19	3328977	3330424	1448	-	1104	4	gi|731412949|ref|XP_002278096.3|_PREDICTED:_protein_SRG1-like_[Vitis_vinifera]	/	gi|731412949|ref|XP_002278096.3|_PREDICTED:_protein_SRG1-like_[Vitis_vinifera]	AT3G21420.1|Symbols:|2-oxoglutarate(2OG)andFe(II)-dependentoxygenasesuperfamilyprotein|chr3:7541579-7543221FORWARDLENGTH=364	GSVIVT00018445001	GA3OX1(3e-44)		non-haem dioxygenase in morphine synthesis N-terminal, 2OG-Fe(II) oxygenase superfamily	http://pfam.sanger.ac.uk/search/sequence/results/962cac30-b235-4672-bf17-6e1135ad83db
VvBELh	VIT_213s0019g02450	VIT_213s0019g02450.1	chr13	3700699	3706110	5411	-	5		GSVIVT01016458001	chr13	scaffold_19	3701110	3709563	8454	-	2808	8	gi|731412857|ref|XP_010658510.1|_PREDICTED:_BEL1-like_homeodomain_protein_9_[Vitis_vinifera]	/	gi|731412857|ref|XP_010658510.1|_PREDICTED:_BEL1-like_homeodomain_protein_9_[Vitis_vinifera]	AT5G02030.1|Symbols:LSN,PNY,HB-6,BLR,RPL,BLH9,VAN|POX(planthomeobox)familyprotein|chr5:395754-398872FORWARDLENGTH=575	GSVIVT00018398001	RPL(6e-66); BLH8(7e-56); ATH1(3e-34)		POT family; Associated with HOX, Homeobox KN domain	http://pfam.sanger.ac.uk/search/sequence/results/0e79a584-a0c5-4552-a5d2-d1c46ce5f503
VvNRT1	VIT_213s0019g02460	VIT_213s0019g02460.4	chr13	3706660	3709690	3030	-	5		GSVIVT01016458001	chr13	scaffold_19	3701110	3709563	8454	-	2808	8	/	/	gi|731412855|ref|XP_002277582.2|_PREDICTED:_protein_NRT1/_PTR_FAMILY_5.6_[Vitis_vinifera]	AT2G37900.1|Symbols:|Majorfacilitatorsuperfamilyprotein|chr2:15864396-15866408REVERSELENGTH=575	GSVIVT00018398001	RPL(6e-66); BLH8(7e-56); ATH1(3e-34)		POT family; Associated with HOX, Homeobox KN domain	http://pfam.sanger.ac.uk/search/sequence/results/0e79a584-a0c5-4552-a5d2-d1c46ce5f503
VvTOE3	VIT_213s0019g03550	VIT_213s0019g03550.1	chr13	4719781	4724350	4569	+	2		GSVIVT01016352001	chr13	scaffold_19	4719898	4724111	4214	+	1053	11	gi|225449186|ref|XP_002275627.1|_PREDICTED:_AP2-like_ethylene-responsive_transcription_factor_TOE3_isoform_X1_[Vitis_vinifera]	/	gi|225449186|ref|XP_002275627.1|_PREDICTED:_AP2-like_ethylene-responsive_transcription_factor_TOE3_isoform_X1_[Vitis_vinifera]	AT2G28550.3|Symbols:RAP2.7|relatedtoAP2.7|chr2:12226168-12228251REVERSELENGTH=464	GSVIVT00018277001	RAP2.7(3e-75); TOE3(3e-71); TOE2(9e-53); SMZ(5e-40); SNZ(2e-31)		AP2 domain	http://pfam.sanger.ac.uk/search/sequence/results/96d066ab-c69b-48fb-b06a-661bfee4599e
VvNF-YB1a	VIT_213s0019g03600	VIT_213s0019g03600.1	chr13	4752707	4758596	5889	+	3		GSVIVT01016347001	chr13	scaffold_19	4752811	4757492	4682	+	531	5	/	/	gi|731412691|ref|XP_010658455.1|_PREDICTED:_nuclear_transcription_factor_Y_subunit_B-1-like_isoform_X1_[Vitis_vinifera]	AT2G37060.3|Symbols:NF-YB8|nuclearfactorY,subunitB8|chr2:15576336-15577660FORWARDLENGTH=173	GSVIVT00018273001	NFYB1(2e-52); NFYB3(2e-48); NFYB2(5e-47)		Histone-like transcription factor (CBF/NF-Y) and archaeal histone	http://pfam.sanger.ac.uk/search/sequence/results/38dd08ca-da0f-406e-a375-b3399b1714cc
VvELF6	VIT_213s0019g04520	VIT_213s0019g04520.1	chr13	5944192	5967883	23691	+	3		GSVIVT01016246001	chr13	scaffold_19	5944228	5969863	25636	+	4653	14	gi|731412507|ref|XP_010658391.1|_PREDICTED:_probable_lysine-specific_demethylase_ELF6_isoform_X1_[Vitis_vinifera]	/	gi|731412507|ref|XP_010658391.1|_PREDICTED:_probable_lysine-specific_demethylase_ELF6_isoform_X1_[Vitis_vinifera]	AT5G04240.1|Symbols:ELF6|Zincfinger(C2H2type)familyprotein/transcriptionfactorjumonji(jmj)familyprotein|chr5:1169544-1174638FORWARDLENGTH=1340	GSVIVT00018167001	ELF6(0); REF6(2e-123); JMJ14(1e-49)	ELF6	JmjN domain; JmjC domain, hydroxylase; Zinc-finger double domain	http://pfam.sanger.ac.uk/search/sequence/results/af05adb0-7735-440b-a3b3-01da400da1ce
VvFLD	VIT_213s0019g04820	VIT_213s0019g04820.2	chr13	6502113	6508040	5927	+	1		GSVIVT01016218001	chr13	scaffold_19	6501373	6505907	4535	+	2805	6	/	/	gi|731412441|ref|XP_010658365.1|_PREDICTED:_protein_FLOWERING_LOCUS_D_isoform_X1_[Vitis_vinifera]	AT3G10390.1|Symbols:FLD|Flavincontainingamineoxidoreductasefamilyprotein|chr3:3229293-3232345FORWARDLENGTH=884	GSVIVT00018140001	FLD(0)	SWP-like	SWIRM domain; Flavin containing amine oxidoreductase	http://pfam.sanger.ac.uk/search/sequence/results/23043660-ca18-477c-9252-82eaa2a76d3c
VvFRIa	VIT_213s0019g04960	VIT_213s0019g04960.1	chr13	6668513	6668869	356	-	1		GSVIVT01014063001	chr19	scaffold_14	30921	35512	4592	+	1029	3	/	/	gi|731402179|ref|XP_010654572.1|_PREDICTED:_transcription_factor_bHLH87_[Vitis_vinifera]	AT4G00650.1|Symbols:FRI,FLA|FRIGIDA-likeprotein|chr4:269026-270363FORWARDLENGTH=314	GSVIVT00027949001	FRI(3e-56)	FRI-like	Frigida-like protein	http://pfam.sanger.ac.uk/search/sequence/results/c400f1ce-f218-44f8-ab54-05c8470096ca
VvMAF5	VIT_213s0074g00182	VIT_213s0074g00182.1	chr13	7573083	7573463	380	-	3		GSVIVT01001437001	chr13	scaffold_158	20980100	20988849	8750	-	747	8	gi|731413456|ref|XP_010658743.1|_PREDICTED:_protein_MADS_AFFECTING_FLOWERING_5-like_[Vitis_vinifera]	/	gi|731413456|ref|XP_010658743.1|_PREDICTED:_protein_MADS_AFFECTING_FLOWERING_5-like_[Vitis_vinifera]	AT3G30260.1|Symbols:AGL79|AGAMOUS-like79|chr3:11909119-11912880FORWARDLENGTH=249		AGL15(3e-68); AGL18(3e-45); AP1(4e-34)	AGL18-like	SRF-type transcription factor (DNA-binding and dimerisation domain, K-box region	http://pfam.sanger.ac.uk/search/sequence/results/f0755e3f-7ab9-4123-aa8d-454ecd0bfe08
VvMBD9b	VIT_213s0101g00020	VIT_213s0101g00020.1	chr13	11422843	11423465	622	+	4		GSVIVT01032492001	chr14	scaffold_66	27849550	27871552	22003	-	5724	21	/	/	gi|731419164|ref|XP_010660926.1|_PREDICTED:_methyl-CpG-binding_domain-containing_protein_9_isoform_X1_[Vitis_vinifera]	AT3G01460.1|Symbols:MBD9,ATMBD9|methyl-CPG-bindingdomain9|chr3:173316-182038FORWARDLENGTH=2176	GSVIVT00020759001	MBD9(0)	Histone acetyl tranferase MBD9	PHD-finger; Bromodomain	http://pfam.sanger.ac.uk/search/sequence/results/9270f2e7-1ceb-4327-a828-391f806062f7
VvABIa	VIT_213s0175g00120	VIT_213s0175g00120.1	chr13	15048723	15050786	2063	+	3		GSVIVT01001940001	chr13	scaffold_175	15048793	15073575	24783	+	669	5	/	/	gi|225463745|ref|XP_002265747.1|_PREDICTED:_ABSCISIC_ACID-INSENSITIVE_5-like_protein_2_[Vitis_vinifera]	AT3G56850.1|Symbols:AREB3,DPBF3|ABA-responsiveelementbindingprotein3|chr3:21046554-21047894REVERSELENGTH=297	GSVIVT00002670001	TaFDL2(5e-59)		bZIP transcription factor	http://pfam.sanger.ac.uk/search/sequence/results/28e6e2da-af5e-4f53-8718-ebef025f166d
VvACOa	VIT_213s0047g00210	VIT_213s0047g00210.1	chr13	15709580	15734466	24886	-	5		GSVIVT01027361001	chr13	scaffold_47	15729790	15734445	4656	-	1014	4	/	/	gi|225465379|ref|XP_002273640.1|_PREDICTED:_1-aminocyclopropane-1-carboxylate_oxidase_5_[Vitis_vinifera]	AT5G24530.1|Symbols:DMR6|2-oxoglutarate(2OG)andFe(II)-dependentoxygenasesuperfamilyprotein|chr5:8378964-8383154FORWARDLENGTH=341	GSVIVT00033948001	GA20OX1(2e-51); GA20OX2(1e-48); GA2OX1(8e-39)		non-haem dioxygenase in morphine synthesis N-terminal, 2OG-Fe(II) oxygenase superfamily	http://pfam.sanger.ac.uk/search/sequence/results/50c72edf-1b52-4b5d-898d-a9c4b9fef0ac
VvMBD9c	VIT_213s0047g00420	VIT_213s0047g00420.1	chr13	16576207	16579175	2968	+	4		GSVIVT01032492001	chr14	scaffold_66	27849550	27871552	22003	-	5724	21	/	/	gi|731419166|ref|XP_010660927.1|_PREDICTED:_methyl-CpG-binding_domain-containing_protein_9_isoform_X2_[Vitis_vinifera]	AT3G01460.1|Symbols:MBD9,ATMBD9|methyl-CPG-bindingdomain9|chr3:173316-182038FORWARDLENGTH=2176	GSVIVT00020759001	MBD9(0)	Histone acetyl tranferase MBD9	PHD-finger; Bromodomain	http://pfam.sanger.ac.uk/search/sequence/results/9270f2e7-1ceb-4327-a828-391f806062f7
VvTGA2a	VIT_213s0084g00660	VIT_213s0084g00660.2	chr13	19780544	19807148	26604	-	5		GSVIVT01036649001	chr13	scaffold_84	19780667	19805748	25082	-	1410	11	/	/	gi|359487138|ref|XP_002263159.2|_PREDICTED:_transcription_factor_TGA2_isoform_X2_[Vitis_vinifera]	AT3G12250.2|Symbols:TGA6,BZIP45|TGACGmotif-bindingfactor6|chr3:3906351-3908583FORWARDLENGTH=330	GSVIVT00030891001	TGA4(9e-95)		bZIP transcription factor; Seed dormancy control	http://pfam.sanger.ac.uk/search/sequence/results/9e518b6e-3ad0-40be-a6e7-9bbefc96a054
VVvP3b	VIT_213s0084g00760	VIT_213s0084g00760.1	chr13	19960858	19961243	385	-	3		GSVIVT01015149001	chr11	scaffold_16	1381431	1386842	5412	-	966	2	/	/	gi|225444830|ref|XP_002280723.1|_PREDICTED:_WD_repeat-containing_protein_61_[Vitis_vinifera]	AT4G29830.1|Symbols:VIP3|Transducin/WD40repeat-likesuperfamilyprotein|chr4:14597728-14599157FORWARDLENGTH=321	GSVIVT00016508001	VIP3(9e-148)	putative VIP-like (Picea abies)	WD domain, G-beta repeat	http://pfam.sanger.ac.uk/search/sequence/results/4a9cb156-49d4-4dd5-b613-1ddf14c37664
VvAGL15a	VIT_213s0158g00100	VIT_213s0158g00100.2	chr13	20978294	20989034	10740	-	3		GSVIVT01001437001	chr13	scaffold_158	20980100	20988849	8750	-	747	8	gi|731414618|ref|XP_010659213.1|_PREDICTED:_agamous-like_MADS-box_protein_AGL15_isoform_X1_[Vitis_vinifera]	/	gi|731414618|ref|XP_010659213.1|_PREDICTED:_agamous-like_MADS-box_protein_AGL15_isoform_X1_[Vitis_vinifera]	AT5G13790.1|Symbols:AGL15|AGAMOUS-like15|chr5:4449128-4450802REVERSELENGTH=268		AGL15(3e-68); AGL18(3e-45); AP1(4e-34)	AGL18-like	SRF-type transcription factor (DNA-binding and dimerisation domain, K-box region	http://pfam.sanger.ac.uk/search/sequence/results/f0755e3f-7ab9-4123-aa8d-454ecd0bfe08
VvNF-YA1b	VIT_213s0064g00860	VIT_213s0064g00860.1	chr13	22697581	22706752	9171	-	5		GSVIVT01032101001	chr13	scaffold_64	22697957	22706910	8954	-	1218	7	/	/	gi|731414953|ref|XP_010659347.1|_PREDICTED:_nuclear_transcription_factor_Y_subunit_A-1-like_[Vitis_vinifera]	AT5G12840.4|Symbols:HAP2A,ATHAP2A,NF-YA1|nuclearfactorY,subunitA1|chr5:4051147-4052961REVERSELENGTH=271	GSVIVT00028796001	NFYA1(6e-31); NFYA4(4e-31)		CCAAT-binding transcription factor (CBF-B/NF-YA) subunit B	http://pfam.sanger.ac.uk/search/sequence/results/0d23ee7f-a40e-49c0-ac42-57e864678b62
VvDRT100	VIT_213s0064g01260	VIT_213s0064g01260.1	chr13	23127104	23128471	1367	-	5		GSVIVT01014856001	chr19	scaffold_15	10675527	10680100	4574	-	2289	5	gi|526118073|ref|NP_001268187.1|_DNA-damage-repair/toleration_protein_DRT100-like_precursor_[Vitis_vinifera]	/	gi|526118073|ref|NP_001268187.1|_DNA-damage-repair/toleration_protein_DRT100-like_precursor_[Vitis_vinifera]	AT3G20820.1|Symbols:|Leucine-richrepeat(LRR)familyprotein|chr3:7280930-7282027FORWARDLENGTH=365	GSVIVT00003338001	BRI1(1e-117)		Leucine rich repeat N-terminal domain; Leucine Rich repeats (2 copies); Leucine rich repeat	http://pfam.sanger.ac.uk/search/sequence/results/1c24d934-5fb0-4b13-923d-863a51b0c58e
VvGAMYBb	VIT_213s0067g01630	VIT_213s0067g01630.1	chr13_random	914710	922589	7879	-	3		GSVIVT01012447001	chr13_random	scaffold_112	915072	922558	7487	-	1680	3	gi|731435952|ref|XP_010645531.1|_PREDICTED:_transcription_factor_GAMYB_[Vitis_vinifera]	/	gi|731435952|ref|XP_010645531.1|_PREDICTED:_transcription_factor_GAMYB_[Vitis_vinifera]	AT5G06100.3|Symbols:MYB33,ATMYB33|mybdomainprotein33|chr5:1838555-1840386FORWARDLENGTH=520	GSVIVT00001720001	MYB65(9e-107); MYB33(8e-103)		Myb-like DNA-binding domain	http://pfam.sanger.ac.uk/search/sequence/results/c2d9df98-fd61-42c2-a157-2fa17f2540f8
VvFY	VIT_213s0019g00220	VIT_213s0019g00220.1	chr13_random	2360524	2387299	26775	+	1		GSVIVT01013527001	chr13_random	scaffold_123	2360459	2387359	26901	+	2100	18	gi|731435642|ref|XP_010645645.1|_PREDICTED:_flowering_time_control_protein_FY_isoform_X2_[Vitis_vinifera]	/	gi|731435642|ref|XP_010645645.1|_PREDICTED:_flowering_time_control_protein_FY_isoform_X2_[Vitis_vinifera]	AT5G13480.1|Symbols:FY|Transducin/WD40repeat-likesuperfamilyprotein|chr5:4326638-4331557REVERSELENGTH=647	GSVIVT00030977001	FY(0)	FY-like / CPSF160-like (Cleavage and polyadenylation specificity factor subunit 1)	WD domain, G-beta repeat	http://pfam.sanger.ac.uk/search/sequence/results/2fdb6a6d-e81d-4513-9f35-6046b35c0a91
VvSCL3a	VIT_213s0019g01220	VIT_213s0019g01220.1	chr13_random	2870430	2873060	2630	-	5		GSVIVT01000847001	chr13_random	scaffold_143	2870317	2873190	2874	-	1308	2	gi|731435369|ref|XP_010645688.1|_PREDICTED:_scarecrow-like_protein_3_isoform_X1_[Vitis_vinifera]	/	gi|731435369|ref|XP_010645688.1|_PREDICTED:_scarecrow-like_protein_3_isoform_X1_[Vitis_vinifera]	AT1G50420.1|Symbols:SCL3,SCL-3|scarecrow-like3|chr1:18678177-18679625REVERSELENGTH=482	GSVIVT00028614001	RGL1(1e-66); GAI(2e-61); RGL2(1e-60); RGA1(2e-59)	SCL3 (Scarecrow-like)	GRAS family transcription factor	http://pfam.sanger.ac.uk/search/sequence/results/6a979e89-18ec-430c-acfe-b1770f1adedf
VvPHYA	VIT_214s0060g00100	VIT_214s0060g00100.2	chr14	114200	121866	7666	+	1		GSVIVT01031354001	chr14	scaffold_60	115071	121673	6603	+	3375	4	/	/	gi|731416116|ref|XP_010659783.1|_PREDICTED:_phytochrome_A1_[Vitis_vinifera]	AT1G09570.1|Symbols:PHYA,FHY2,FRE1,HY8|phytochromeA|chr1:3095498-3099216REVERSELENGTH=1122	GSVIVT00022486001	PHYA(0); PHYE(0); PHYD(0)	PHYA-like (os)	PAS fold, GAF domain, Phytochrome region, PAS fold, His Kinase A (phospho-acceptor) domain, Histidine kinase-, DNA gyrase B-, and HSP90-like ATPase	http://pfam.sanger.ac.uk/search/sequence/results/88b5c441-56aa-437f-9c8b-2373f4a1f2de
VvPIF3b	VIT_214s0060g00260	VIT_214s0060g00260.3	chr14	262210	267727	5517	-	3		GSVIVT01031338001	chr14	scaffold_60	262785	267677	4893	-	1722	10	/	/	gi|731416067|ref|XP_010659764.1|_PREDICTED:_transcription_factor_PIF3-like_isoform_X1_[Vitis_vinifera]	AT1G09530.2|Symbols:PIF3,POC1,PAP3|phytochromeinteractingfactor3|chr1:3077216-3079367FORWARDLENGTH=524	GSVIVT00022506001	PIF3(2e-69)		Helix-loop-helix DNA-binding domain	http://pfam.sanger.ac.uk/search/sequence/results/90dbf510-b617-4414-aacc-8fdbc2e76ad2
VvKNAT1b	VIT_214s0060g01180	VIT_214s0060g01180.1	chr14	928360	935761	7401	+	5		GSVIVT01031241001	chr14	scaffold_60	928360	935678	7319	+	933	5	gi|731416164|ref|XP_002277931.2|_PREDICTED:_homeobox_protein_knotted-1-like_1_[Vitis_vinifera]	/	gi|731416164|ref|XP_002277931.2|_PREDICTED:_homeobox_protein_knotted-1-like_1_[Vitis_vinifera]	AT1G23380.1|Symbols:KNAT6,KNAT6L,KNAT6S|KNOTTED1-likehomeoboxgene6|chr1:8297499-8302492REVERSELENGTH=327	GSVIVT00022604001	STM(2e-60)		KNOX1 domain; KNOX2 domain; ELK domain; Homeobox KN domain	http://pfam.sanger.ac.uk/search/sequence/results/f227e0e0-627b-46a4-b394-6af002d50fca
VvDI19	VIT_214s0060g01550	VIT_214s0060g01550.2	chr14	1242264	1251506	9242	+	5		GSVIVT01031200001	chr14	scaffold_60	1242325	1251135	8811	+	660	5	gi|225450655|ref|XP_002282891.1|_PREDICTED:_protein_DEHYDRATION-INDUCED_19_homolog_3-like_[Vitis_vinifera]	/	gi|225450655|ref|XP_002282891.1|_PREDICTED:_protein_DEHYDRATION-INDUCED_19_homolog_3-like_[Vitis_vinifera]	AT3G05700.1|Symbols:|Drought-responsivefamilyprotein|chr3:1682432-1684323REVERSELENGTH=223	GSVIVT00022655001	HRB(6e-42)		Drought induced 19 protein (Di19)	http://pfam.sanger.ac.uk/search/sequence/results/9b4adc8d-4c2f-4a41-957e-2d8296e12adf
VvRFI2a	VIT_214s0060g02280	VIT_214s0060g02280.6	chr14	1844829	1855621	10792	+	5		GSVIVT01031134001	chr14	scaffold_60	1838888	1855098	16211	+	1236	8	/	/	gi|731415692|ref|XP_010659637.1|_PREDICTED:_uncharacterized_protein_LOC100251003_isoform_X1_[Vitis_vinifera]	AT3G05545.1|Symbols:|RING/U-boxsuperfamilyprotein|chr3:1609436-1612133FORWARDLENGTH=425	GSVIVT00022722001	RFI2(4e-58)		Ring finger domain	http://pfam.sanger.ac.uk/search/sequence/results/b6a7b985-80e6-40cd-ab94-8a01f299467d
VvNUCa	VIT_214s0060g02440	VIT_214s0060g02440.1	chr14	2059291	2063317	4026	-	3		GSVIVT01031112001	chr14	scaffold_60	2059336	2063219	3884	-	1542	4	gi|225450831|ref|XP_002284051.1|_PREDICTED:_zinc_finger_protein_NUTCRACKER_[Vitis_vinifera]	/	gi|225450831|ref|XP_002284051.1|_PREDICTED:_zinc_finger_protein_NUTCRACKER_[Vitis_vinifera]	AT3G50700.1|Symbols:AtIDD2,IDD2|indeterminate(ID)-domain2|chr3:18840945-18842829FORWARDLENGTH=452	GSVIVT00022744001	NUC(7e-93); ID1(3e-78)		Zinc-finger double-stranded RNA-binding	http://pfam.sanger.ac.uk/search/sequence/results/18b06f95-0194-4126-bbf0-6c57c3089b4d
VvGID1Ba	VIT_214s0030g00440	VIT_214s0030g00440.1	chr14	4293572	4298380	4808	-	3	Cheng et al., 2015	GSVIVT01022014001	chr14	scaffold_30	4293875	4298211	4337	-	1167	4	/	/	gi|225436847|ref|XP_002271700.1|_PREDICTED:_gibberellin_receptor_GID1B_[Vitis_vinifera]	AT5G27320.1|Symbols:ATGID1C,GID1C|alpha/beta-Hydrolasessuperfamilyprotein|chr5:9629254-9630746FORWARDLENGTH=344	GSVIVT00006107001	GID1A(6E-169); GID1C(2e-169); GID1B(5e-150)		alpha/beta hydrolase fold	http://pfam.sanger.ac.uk/search/sequence/results/481954de-2300-4dba-9ae7-1f45525ab539
VvWNK1	VIT_214s0030g01660	VIT_214s0030g01660.4	chr14	6461467	6466112	4645	-	3		GSVIVT01021854001	chr14	scaffold_30	6462432	6466040	3609	-	1821	10	/	/	gi|731416510|ref|XP_010659928.1|_PREDICTED:_serine/threonine-protein_kinase_WNK1_[Vitis_vinifera]	AT3G04910.1|Symbols:WNK1,ZIK4,ATWNK1|withnolysine(K)kinase1|chr3:1355084-1358057FORWARDLENGTH=700	GSVIVT00031123001	WNK1(3e-160)		Protein kinase domain	http://pfam.sanger.ac.uk/search/sequence/results/b337d72f-776b-40fb-a3c2-eb3d8de1c748
VvANLa	VIT_214s0030g02130	VIT_214s0030g02130.1	chr14	7237703	7238406	703	+	5		GSVIVT01010600001	chr16	scaffold_100	16145022	16162952	17931	+	2658	14	/	/	gi|731423492|ref|XP_010662507.1|_PREDICTED:_homeobox-leucine_zipper_protein_ANTHOCYANINLESS_2_[Vitis_vinifera]	AT4G00730.2|Symbols:ANL2,AHDP|Homeobox-leucinezipperfamilyprotein/lipid-bindingSTARTdomain-containingprotein|chr4:301071-304103REVERSELENGTH=570	GSVIVT00007373001	FWA(2e-121)	HDG7-like (Homeodomain GLABRA 2-like protein 7) (Homeobox-leucine zipper protein)	Homeobox domain; START domain; Plant organelle RNA recognition domain	http://pfam.sanger.ac.uk/search/sequence/results/8507a69f-fd48-40ed-a956-614eae043791
VvPCBP3a	VIT_214s0081g00380	VIT_214s0081g00380.1	chr14	8141658	8142567	909	-	3		GSVIVT01036237001	chr14	scaffold_81	8305341	8321747	16407	-	1536	8	/	/	gi|731416998|ref|XP_010660123.1|_PREDICTED:_poly(rC)-binding_protein_3_[Vitis_vinifera]	AT1G55040.1|Symbols:|zincfinger(Ran-binding)familyprotein|chr1:20534895-20538901FORWARDLENGTH=849	GSVIVT00002157001	FLK(2e-150)	FLK-like	KH domain	http://pfam.sanger.ac.uk/search/sequence/results/fb1d1c81-af6d-41ae-a4e2-f9011a20a710
VvPCBP3b	VIT_214s0081g00410	VIT_214s0081g00410.1	chr14	8243556	8244317	761	-	3		GSVIVT01036237001	chr14	scaffold_81	8305341	8321747	16407	-	1536	8	/	/	gi|731416998|ref|XP_010660123.1|_PREDICTED:_poly(rC)-binding_protein_3_[Vitis_vinifera]	AT1G55040.1|Symbols:|zincfinger(Ran-binding)familyprotein|chr1:20534895-20538901FORWARDLENGTH=849	GSVIVT00002157001	FLK(2e-150)	FLK-like	KH domain	http://pfam.sanger.ac.uk/search/sequence/results/fb1d1c81-af6d-41ae-a4e2-f9011a20a710
VvFLKa	VIT_214s0081g00440	VIT_214s0081g00440.2	chr14	8304722	8321747	17025	-	3		GSVIVT01036237001	chr14	scaffold_81	8305341	8321747	16407	-	1536	8	/	/	gi|731416998|ref|XP_010660123.1|_PREDICTED:_poly(rC)-binding_protein_3_[Vitis_vinifera]	AT3G04610.1|Symbols:FLK|RNA-bindingKHdomain-containingprotein|chr3:1250762-1254272REVERSELENGTH=577	GSVIVT00002157001	FLK(2e-150)	FLK-like	KH domain	http://pfam.sanger.ac.uk/search/sequence/results/fb1d1c81-af6d-41ae-a4e2-f9011a20a710
VvJMJ16a	VIT_214s0036g00570	VIT_214s0036g00570.5	chr14	10528222	10542008	13786	-	5		GSVIVT01023517001	chr14	scaffold_36	10528574	10546325	17752	-	3537	15	/	/	gi|731417248|ref|XP_010660224.1|_PREDICTED:_putative_lysine-specific_demethylase_JMJ16_[Vitis_vinifera]	AT1G08620.2|Symbols:PKDM7D|Transcriptionfactorjumonji(jmj)familyprotein/zincfinger(C5HC2type)familyprotein|chr1:2737554-2743370FORWARDLENGTH=1209	GSVIVT00002226001	JMJ14(0); REF6(5e-42)	PKDM7D-like (transcription factor jumonji and C5HC2 type zinc finger domain-containing protein)	JmjN domain, JmjC domain, hydroxylase; C5HC2 zinc finger; F/Y-rich N-terminus; F/Y-rich C-terminus	http://pfam.sanger.ac.uk/search/sequence/results/27d9b371-c215-4eba-bb09-b28e8081487a
VvSECa	VIT_214s0036g00890	VIT_214s0036g00890.1	chr14	11170174	11170958	784	-	4		GSVIVT01026359001	chr4	scaffold_43	14943620	14962982	19363	+	2961	28	/	/	gi|731386621|ref|XP_010648955.1|_PREDICTED:_probable_UDP-N-acetylglucosamine--peptide_N-acetylglucosaminyltransferase_SEC_isoform_X2_[Vitis_vinifera]	AT3G04240.1|Symbols:SEC|Tetratricopeptiderepeat(TPR)-likesuperfamilyprotein|chr3:1114187-1120722REVERSELENGTH=977	GSVIVT00026739001	SPY(1e-68)		Tetratricopeptide repeat; Glycosyl transferase family 41	http://pfam.sanger.ac.uk/search/sequence/results/68f6f2e9-a485-4b88-a81f-509b12b72d99
VvGAIb	VIT_214s0006g00640	VIT_214s0006g00640.1	chr14	14806872	14809122	2250	+	3		GSVIVT01030735001	chr14	scaffold_6	14806792	14808361	1570	+	792	4	gi|225451399|ref|XP_002266267.1|_PREDICTED:_DELLA_protein_GAI-like_[Vitis_vinifera]	/	gi|225451399|ref|XP_002266267.1|_PREDICTED:_DELLA_protein_GAI-like_[Vitis_vinifera]	AT2G01570.1|Symbols:RGA1,RGA|GRASfamilytranscriptionfactorfamilyprotein|chr2:255581-257344REVERSELENGTH=587	GSVIVT00032990001	RGL1(9e-88); GAI(2e-85); RGL2(9e-82); RGA1(3e-72)	GID1A; GAI; RGL1; RGL3	Transcriptional regulator DELLA protein N terminal; GRAS family transcription factor	http://pfam.sanger.ac.uk/search/sequence/results/9c173d62-6915-4356-ba24-54f6f10c3568
VvRAV1c	VIT_214s0083g00130	VIT_214s0083g00130.1	chr14	22050931	22051785	854	-	3		GSVIVT01036447001	chr14	scaffold_83	22050931	22055841	4911	-	750	4	gi|225451964|ref|XP_002279732.1|_PREDICTED:_AP2/ERF_and_B3_domain-containing_transcription_factor_RAV1-like_[Vitis_vinifera]	/	gi|225451964|ref|XP_002279732.1|_PREDICTED:_AP2/ERF_and_B3_domain-containing_transcription_factor_RAV1-like_[Vitis_vinifera]	AT1G25560.1|Symbols:TEM1,EDF1|AP2/B3transcriptionfactorfamilyprotein|chr1:8981891-8982976REVERSELENGTH=361	GSVIVT00038173001	RAV2(3e-61); TEM1(6e-46)		AP2 domain; B3 DNA binding domain	http://pfam.sanger.ac.uk/search/sequence/results/f9c02431-2877-44f5-adc6-29761d88104d
VvCOL2	VIT_214s0083g00640	VIT_214s0083g00640.2	chr14	22695967	22698956	2989	+	1		GSVIVT01036499001	chr14	scaffold_83	22695812	22698379	2568	+	1317	4	gi|225451881|ref|XP_002282509.1|_PREDICTED:_zinc_finger_protein_CONSTANS-LIKE_2_[Vitis_vinifera]	/	gi|225451881|ref|XP_002282509.1|_PREDICTED:_zinc_finger_protein_CONSTANS-LIKE_2_[Vitis_vinifera]	AT3G02380.1|Symbols:COL2,ATCOL2|CONSTANS-like2|chr3:487438-488624REVERSELENGTH=347	GSVIVT00038119001	COL5(6e-55); CO(2e-50)	CO; COL2	B-box zinc finger, CCT motif	http://pfam.sanger.ac.uk/search/sequence/results/ac8ff8d0-600c-4a7c-b3dd-3fe3793079f9
VvFUL2	VIT_214s0083g01030	VIT_214s0083g01030.1	chr14	23320025	23341255	21230	-	1	Calonje et al., 2004	GSVIVT01036549001	chr14	scaffold_83	23320331	23341234	20904	-	744	8	/	/	gi|731417932|ref|XP_010660493.1|_PREDICTED:_FUL-like_protein_isoform_X1_[Vitis_vinifera]	AT5G60910.1|Symbols:AGL8,FUL|AGAMOUS-like8|chr5:24502736-24506013REVERSELENGTH=242	GSVIVT00038079001	AP1(1e-73); AGL8(2e-71); CAL(2e-67); SEP3(6e-46); FLC(3e-24)	AP1-like(vv); AGL24; FUL-like(div)	SRF-type transcription factor (DNA-binding and dimerisation domain, K-box region	http://pfam.sanger.ac.uk/search/sequence/results/e99842a0-b732-4648-82ca-c18e22c71ebb
VvSEP1	VIT_214s0083g01050	VIT_214s0083g01050.1	chr14	23363172	23379670	16498	-	3	Boss et al., 2002	GSVIVT01036551001	chr14	scaffold_83	23363222	23379548	16327	-	732	8	/	/	gi|731417930|ref|XP_010660492.1|_PREDICTED:_MADS-box_protein_2_isoform_X1_[Vitis_vinifera]	AT5G15800.1|Symbols:SEP1,AGL2|K-boxregionandMADS-boxtranscriptionfactorfamilyprotein|chr5:5151594-5153767REVERSELENGTH=251	GSVIVT00038077001	SEP3(1e-82), AGL8(7e-49); AP1(6e-49); CAL(1e-48); PI(4e-28); FLC(2e-26)	MAF4-like	SRF-type transcription factor (DNA-binding and dimerisation domain, K-box region	http://pfam.sanger.ac.uk/search/sequence/results/db5d2ef8-f711-4fb8-a0d7-ace275046ce1
VvWDR2a	VIT_214s0068g00660	VIT_214s0068g00660.4	chr14	24473407	24479743	6336	+	4		GSVIVT01032940001	chr14	scaffold_68	24473557	24478055	4499	+	660	4	/	/	gi|526117375|ref|NP_001268006.1|_WD_repeat_2_[Vitis_vinifera]	AT1G12910.1|Symbols:ATAN11,LWD1|Transducin/WD40repeat-likesuperfamilyprotein|chr1:4395114-4396154REVERSELENGTH=346	GSVIVT00037542001	ATAN11(3e-105); LWD2(9e-102)		WD domain, G-beta repeat	http://pfam.sanger.ac.uk/search/sequence/results/992a37f2-656a-4564-89b2-0ffb529da74e
VvFUS3	VIT_214s0068g01290	VIT_214s0068g01290.1	chr14	25028976	25030714	1738	-	5		GSVIVT01033007001	chr14	scaffold_68	25028976	25030714	1739	-	864	6	gi|731418474|ref|XP_002275489.2|_PREDICTED:_B3_domain-containing_transcription_factor_FUS3_[Vitis_vinifera]	/	gi|731418474|ref|XP_002275489.2|_PREDICTED:_B3_domain-containing_transcription_factor_FUS3_[Vitis_vinifera]	AT3G26790.1|Symbols:FUS3|AP2/B3-liketranscriptionalfactorfamilyprotein|chr3:9854025-9855748REVERSELENGTH=313	GSVIVT00037932001	LFL1(1e-30)		B3 DNA binding domain	http://pfam.sanger.ac.uk/search/sequence/results/ca21c162-343e-46c0-8abb-ef4b5a1d9fa9
VvSCL21b	VIT_214s0068g01610	VIT_214s0068g01610.1	chr14	25315232	25318935	3703	-	5		GSVIVT01033046001	chr14	scaffold_68	25316395	25318488	2094	-	2007	2	gi|359488458|ref|XP_002274834.2|_PREDICTED:_scarecrow-like_protein_21_[Vitis_vinifera]	/	gi|359488458|ref|XP_002274834.2|_PREDICTED:_scarecrow-like_protein_21_[Vitis_vinifera]	AT1G66350.1|Symbols:RGL1,RGL|RGA-like1|chr1:24748327-24749862FORWARDLENGTH=511	GSVIVT00037899001	RGL1(5e-84); RGL2(1e-81); GAI(9e-78); RGA1(1e-75)	giberellin response modulator protein(os)	GRAS family transcription factor	http://pfam.sanger.ac.uk/search/sequence/results/fcafecd8-1c6b-471f-a857-bbea6f453b76
VvARPa	VIT_214s0068g01630	VIT_214s0068g01630.1	chr14	25325686	25334399	8713	-	5		GSVIVT01033049001	chr14	scaffold_68	25325845	25334371	8527	-	1170	15	gi|225451511|ref|XP_002272485.1|_PREDICTED:_actin-related_protein_2_[Vitis_vinifera]	/	gi|225451511|ref|XP_002272485.1|_PREDICTED:_actin-related_protein_2_[Vitis_vinifera]	AT3G27000.1|Symbols:ARP2,ATARP2,WRM|actinrelatedprotein2|chr3:9952787-9955784REVERSELENGTH=389	GSVIVT00037896001	ESD1(1e-36)		Actin	http://pfam.sanger.ac.uk/search/sequence/results/f7b1c0d2-c940-4424-ab3c-60dffaa0841e
VvTCP20	VIT_214s0068g01690	VIT_214s0068g01690.1	chr14	25392347	25398370	6023	-	5		GSVIVT01008023001	chr17	scaffold_0	6588505	6590555	2051	-	1038	4	gi|731418573|ref|XP_010660729.1|_PREDICTED:_transcription_factor_TCP20_[Vitis_vinifera]	/	gi|731418573|ref|XP_010660729.1|_PREDICTED:_transcription_factor_TCP20_[Vitis_vinifera]	AT3G27010.1|Symbols:AT-TCP20,PCF1,TCP20,ATTCP20|TEOSINTEBRANCHED1,cycloidea,PCF(TCP)-domainfamilyprotein20|chr3:9957810-9958754REVERSELENGTH=314	GSVIVT00000129001	CHE(5e-22)		TCP family transcription factor	http://pfam.sanger.ac.uk/search/sequence/results/8337dfa0-2683-4144-bd13-65898326a47a
VvFLC2	VIT_214s0068g01800	VIT_214s0068g01800.1	chr14	25509913	25511279	1366	+	1	Díaz-Riquelme et al., 2009	GSVIVT01033067001	chr14	scaffold_68	25509955	25536232	26278	+	618	7	gi|731418610|ref|XP_010660744.1|_PREDICTED:_MADS-box_transcription_factor_18_isoform_X3_[Vitis_vinifera]	/	gi|731418610|ref|XP_010660744.1|_PREDICTED:_MADS-box_transcription_factor_18_isoform_X3_[Vitis_vinifera]	AT2G03710.3|Symbols:SEP4,AGL3|K-boxregionandMADS-boxtranscriptionfactorfamilyprotein|chr2:1129622-1131242FORWARDLENGTH=187	GSVIVT00037877001	AP1(5e-31); FLC(8e-27)	AGL42-like	SRF-type transcription factor (DNA-binding and dimerisation domain, K-box region	http://pfam.sanger.ac.uk/search/sequence/results/2ffa94ef-90b1-44f0-b9cc-b66baba1d788
VvWERa	VIT_214s0066g01220	VIT_214s0066g01220.1	chr14	27708041	27709589	1548	-	4		GSVIVT01032467001	chr14	scaffold_66	27707133	27709288	2156	-	717	4	gi|731419122|ref|XP_010660913.1|_PREDICTED:_transcription_factor_WER_[Vitis_vinifera]	/	gi|731419122|ref|XP_010660913.1|_PREDICTED:_transcription_factor_WER_[Vitis_vinifera]	AT5G40330.1|Symbols:MYB23,ATMYB23,ATMYBRTF|mybdomainprotein23|chr5:16127849-16129468FORWARDLENGTH=219	GSVIVT00020733001	MYB66(4e-59)	MYB23; BHLH2-like	Myb-like DNA-binding domain	http://pfam.sanger.ac.uk/search/sequence/results/7e38c099-8170-4566-ab4c-68f7bae4c6d3
VvMBD9d	VIT_214s0066g01450	VIT_214s0066g01450.1	chr14	27849861	27871973	22112	-	4		GSVIVT01032492001	chr14	scaffold_66	27849550	27871552	22003	-	5724	21	gi|731419166|ref|XP_010660927.1|_PREDICTED:_methyl-CpG-binding_domain-containing_protein_9_isoform_X2_[Vitis_vinifera]	AT3G01460.1|Symbols:MBD9,ATMBD9|methyl-CPG-bindingdomain9|chr3:173316-182038FORWARDLENGTH=2176	gi|731419166|ref|XP_010660927.1|_PREDICTED:_methyl-CpG-binding_domain-containing_protein_9_isoform_X2_[Vitis_vinifera]	AT3G01460.1|Symbols:MBD9,ATMBD9|methyl-CPG-bindingdomain9|chr3:173316-182038FORWARDLENGTH=2176	GSVIVT00020759001	MBD9(0)	Histone acetyl tranferase MBD9	PHD-finger; Bromodomain	http://pfam.sanger.ac.uk/search/sequence/results/9270f2e7-1ceb-4327-a828-391f806062f7
VvCLP1	VIT_214s0066g02630	VIT_214s0066g02630.1	chr14	28790578	28797347	6769	+	3		GSVIVT01032607001	chr14	scaffold_66	28790670	28796963	6294	+	1284	10	gi|225452692|ref|XP_002282330.1|_PREDICTED:_protein_CLP1_homolog_[Vitis_vinifera]	/	gi|225452692|ref|XP_002282330.1|_PREDICTED:_protein_CLP1_homolog_[Vitis_vinifera]	AT3G04680.2|Symbols:CLPS3|CLP-similarprotein3|chr3:1270053-1272415REVERSELENGTH=444	GSVIVT00020879001	CLPS3(0)	CLPS3; CLPS5	Molybdopterin guanine dinucleotide synthesis protein B, Pre-mRNA cleavage complex II protein Clp1	http://pfam.sanger.ac.uk/search/sequence/results/4970d995-bfcb-4fdc-8cc3-84aca6bec6af
VvUBC2b	VIT_214s0108g00140	VIT_214s0108g00140.1	chr14	28935832	28941505	5673	+	3		GSVIVT01020056001	chr1	scaffold_26	11008741	11013679	4939	+	576	7	/	/	gi|359488893|ref|XP_003633840.1|_PREDICTED:_ubiquitin-conjugating_enzyme_E2_2_[Vitis_vinifera]	AT2G02760.1|Symbols:ATUBC2,UBC2|ubiquiting-conjugatingenzyme2|chr2:774271-775149FORWARDLENGTH=152	GSVIVT00029008001	UBC1(6e-86); UBC2(4e-78)		Ubiquitin-conjugating enzyme	http://pfam.sanger.ac.uk/search/sequence/results/a6edb953-49c5-4bc8-bae1-c084b7adc7a7
VvCUL3b	VIT_214s0108g00490	VIT_214s0108g00490.2	chr14	29254976	29265032	10056	+	3		GSVIVT01011387001	chr14	scaffold_108	29255269	29264850	9582	+	2175	4	gi|731419526|ref|XP_010661050.1|_PREDICTED:_cullin-3B_isoform_X1_[Vitis_vinifera]	/	gi|731419526|ref|XP_010661050.1|_PREDICTED:_cullin-3B_isoform_X1_[Vitis_vinifera]	AT1G69670.1|Symbols:CUL3B,ATCUL3B|cullin3B|chr1:26202169-26204442REVERSELENGTH=732	GSVIVT00020935001	CUL4(4e-106)		Cullin family; Cullin protein neddylation domain	http://pfam.sanger.ac.uk/search/sequence/results/e5e160df-74b5-4ec3-bf10-19a8f665820d
VvCDF2b	VIT_214s0108g00980	VIT_214s0108g00980.1	chr14	29617258	29620832	3574	+	3		GSVIVT01011433001	chr14	scaffold_108	29617353	29620701	3349	+	1206	5	gi|225452849|ref|XP_002283706.1|_PREDICTED:_cyclic_dof_factor_2_[Vitis_vinifera]	/	gi|225452849|ref|XP_002283706.1|_PREDICTED:_cyclic_dof_factor_2_[Vitis_vinifera]	AT5G39660.2|Symbols:CDF2|cyclingDOFfactor2|chr5:15878920-15880712FORWARDLENGTH=457	GSVIVT00020987001	CDF2(3e-63); CDF3(7e-47); CDF1(3e-42); CDF5(2e-42)		Dof domain, zinc finger	http://pfam.sanger.ac.uk/search/sequence/results/787aa907-eb32-4abd-8f47-5618eac6c676
VvLHP1	VIT_215s0024g00620	VIT_215s0024g00620.1	chr15	1070105	1080394	10289	-	1		GSVIVT01019328001	chr15	scaffold_24	1071742	1080344	8603	-	1275	4	gi|225436225|ref|XP_002273726.1|_PREDICTED:_chromo_domain-containing_protein_LHP1_[Vitis_vinifera]	/	gi|225436225|ref|XP_002273726.1|_PREDICTED:_chromo_domain-containing_protein_LHP1_[Vitis_vinifera]	AT5G17690.1|Symbols:TFL2,LHP1|likeheterochromatinprotein(LHP1)|chr5:5827504-5829537REVERSELENGTH=445	GSVIVT00022985001	TFL2(1e-60)		Chromo (CHRromatin Organisation MOdifier) domain	http://pfam.sanger.ac.uk/search/sequence/results/ee5009ea-41d1-48bf-9ed7-10a43261afda
VvSVP3	VIT_215s0107g00120	VIT_215s0107g00120.1	chr15	8056001	8088281	32280	+	3		GSVIVT01011300001	chr15	scaffold_107	8055955	8088281	32327	+	543	7	gi|225463823|ref|XP_002262889.1|_PREDICTED:_MADS-box_protein_SVP_isoform_X2_[Vitis_vinifera]	/	gi|225463823|ref|XP_002262889.1|_PREDICTED:_MADS-box_protein_SVP_isoform_X2_[Vitis_vinifera]	AT2G22540.1|Symbols:SVP,AGL22|K-boxregionandMADS-boxtranscriptionfactorfamilyprotein|chr2:9580417-9583603FORWARDLENGTH=240	GSVIVT00002394001	SVP(8e-50); AGL24(5e-40)	Dam1 (prunus persica)	SRF-type transcription factor (DNA-binding and dimerisation domain, K-box region	http://pfam.sanger.ac.uk/search/sequence/results/496a1bce-5bdf-4e5c-97e2-7e4492c5d46a
VvSRG1e	VIT_215s0021g00950	VIT_216s0100g00710.1	chr15	10879467	10887472	8005	-	5		GSVIVT01018336001	chr15	scaffold_21	10868314	10879047	10734	-	1104	5	gi|225453297|ref|XP_002268288.1|_PREDICTED:_protein_SRG1_[Vitis_vinifera]	AT1G17020.1|Symbols:SRG1,ATSRG1|senescence-relatedgene1|chr1:5820258-5821741FORWARDLENGTH=358	gi|225453297|ref|XP_002268288.1|_PREDICTED:_protein_SRG1_[Vitis_vinifera]	AT1G17020.1|Symbols:SRG1,ATSRG1|senescence-relatedgene1|chr1:5820258-5821741FORWARDLENGTH=358	GSVIVT00019021001	GA3OX1(2e-45); GA2OX6(1e-33)		non-haem dioxygenase in morphine synthesis N-terminal, 2OG-Fe(II) oxygenase superfamily	http://pfam.sanger.ac.uk/search/sequence/results/049c4891-6733-4a97-9a08-c9210fac34a6
VvCKB4a	VIT_215s0021g01020	VIT_215s0021g01020.1	chr15	11002544	11012546	10002	-	3		GSVIVT01018326001	chr15	scaffold_21	11003261	11012492	9232	-	867	5	gi|225453309|ref|XP_002269020.1|_PREDICTED:_putative_casein_kinase_II_subunit_beta-4_[Vitis_vinifera]	/	gi|225453309|ref|XP_002269020.1|_PREDICTED:_putative_casein_kinase_II_subunit_beta-4_[Vitis_vinifera]	AT2G44680.1|Symbols:CKB4|caseinkinaseIIbetasubunit4|chr2:18426898-18428166REVERSELENGTH=283	GSVIVT00019032001	CKB3(3e-106)		Casein kinase II regulatory subunit	http://pfam.sanger.ac.uk/search/sequence/results/6cc1471d-7f22-47ad-9953-b5968aba0745
VvKNAT1d	VIT_215s0021g01750	VIT_215s0021g01750.1	chr15	12372247	12373023	776	+	5		GSVIVT01007715001	chr17	scaffold_0	9989635	10000315	10681	+	960	5	gi|225453414|ref|XP_002272026.1|_PREDICTED:_homeobox_protein_knotted-1-like_6_[Vitis_vinifera]	/	gi|225453414|ref|XP_002272026.1|_PREDICTED:_homeobox_protein_knotted-1-like_6_[Vitis_vinifera]	AT1G23380.1|Symbols:KNAT6,KNAT6L,KNAT6S|KNOTTED1-likehomeoboxgene6|chr1:8297499-8302492REVERSELENGTH=327	GSVIVT00016046001	STM(4e-66)		KNOX1 domain; KNOX2 domain; ELK domain; Homeobox KN domain	http://pfam.sanger.ac.uk/search/sequence/results/d28b4fbc-9cd8-419e-b7d0-74f6d321282d
VvBREb	VIT_215s0021g02140	VIT_215s0021g02140.1	chr15	12988877	13025618	36741	-	3		GSVIVT01018223001	chr15	scaffold_21	12989262	13025566	36305	-	2637	19	gi|731420362|ref|XP_010661359.1|_PREDICTED:_E3_ubiquitin-protein_ligase_BRE1-like_1_[Vitis_vinifera]	AT2G44950.1|Symbols:RDO4,HUB1|histonemono-ubiquitination1|chr2:18542602-18548247REVERSELENGTH=878	gi|731420362|ref|XP_010661359.1|_PREDICTED:_E3_ubiquitin-protein_ligase_BRE1-like_1_[Vitis_vinifera]	AT2G44950.1|Symbols:RDO4,HUB1|histonemono-ubiquitination1|chr2:18542602-18548247REVERSELENGTH=878	GSVIVT00019139001	HUB1(0); HUB2(5e-108)		Zinc finger, C3HC4 type (RING finger)	http://pfam.sanger.ac.uk/search/sequence/results/89aec4da-5a47-49ba-992e-00438921790a
VvBREc	VIT_215s0021g02140	VIT_215s0021g02140.1	chr15	12988877	13025618	36741	-	3		GSVIVT01018223001	chr15	scaffold_21	12989262	13025566	36305	-	2637	19	gi|731420362|ref|XP_010661359.1|_PREDICTED:_E3_ubiquitin-protein_ligase_BRE1-like_1_[Vitis_vinifera]	AT2G44950.1|Symbols:RDO4,HUB1|histonemono-ubiquitination1|chr2:18542602-18548247REVERSELENGTH=878	gi|731420362|ref|XP_010661359.1|_PREDICTED:_E3_ubiquitin-protein_ligase_BRE1-like_1_[Vitis_vinifera]	AT2G44950.1|Symbols:RDO4,HUB1|histonemono-ubiquitination1|chr2:18542602-18548247REVERSELENGTH=878	GSVIVT00019139001	HUB1(0); HUB2(5e-108)		Zinc finger, C3HC4 type (RING finger)	http://pfam.sanger.ac.uk/search/sequence/results/89aec4da-5a47-49ba-992e-00438921790a
VvSPB7	VIT_215s0021g02290	VIT_215s0021g02290.1	chr15	13244844	13249275	4431	+	5		GSVIVT01018205001	chr15	scaffold_21	13245041	13249262	4222	+	1215	4	gi|731420331|ref|XP_010661347.1|_PREDICTED:_squamosa_promoter-binding-like_protein_7_isoform_X1_[Vitis_vinifera]	/	gi|731420331|ref|XP_010661347.1|_PREDICTED:_squamosa_promoter-binding-like_protein_7_isoform_X1_[Vitis_vinifera]	AT5G43270.1|Symbols:SPL2|squamosapromoterbindingprotein-like2|chr5:17360527-17362143REVERSELENGTH=419	GSVIVT00019157001	SPL9(1e-30); SPL15(2e-30); SPL3(6e-30); SPL5(1e-26); SPL4(3e-26)		SBP domain	http://pfam.sanger.ac.uk/search/sequence/results/6bcc1043-70e9-47b4-bef9-79df752abcbf
VvSPB8	VIT_215s0021g02300	VIT_215s0021g02300.3	chr15	13256493	13258996	2503	-	5		GSVIVT01018204001	chr15	scaffold_21	13256865	13259160	2296	-	1167	5	/	/	gi|731420328|ref|XP_010661346.1|_PREDICTED:_squamosa_promoter-binding-like_protein_8_[Vitis_vinifera]	AT1G02065.1|Symbols:SPL8|squamosapromoterbindingprotein-like8|chr1:365625-367149FORWARDLENGTH=333	GSVIVT00019158001	SPL3(3e-27); SPL4(3e-27); SPL15(9e-27)		SBP domain	http://pfam.sanger.ac.uk/search/sequence/results/b955ac81-7f9e-48fa-a66e-07ed859aecbe
VvARR1b	VIT_215s0048g01025	VIT_215s0048g01025.1	chr15	15155184	15156278	1094	-	5		GSVIVT01035051001	chr5	scaffold_77	1183937	1188336	4400	-	1602	9	gi|731421114|ref|XP_010661625.1|_PREDICTED:_two-component_response_regulator_ARR1-like_[Vitis_vinifera]	/	gi|731421114|ref|XP_010661625.1|_PREDICTED:_two-component_response_regulator_ARR1-like_[Vitis_vinifera]	AT3G16857.1|Symbols:ARR1,RR1|responseregulator1|chr3:5756113-5758853FORWARDLENGTH=669	GSVIVT00033093001	PCL1(7e-22)		Response regulator receiver domain; Myb-like DNA-binding domain	http://pfam.sanger.ac.uk/search/sequence/results/31898627-1bc0-4f5a-813f-3e09edd6e2e1
VvSOC1	VIT_215s0048g01240	VIT_215s0048g01240.1	chr15	15375400	15376617	1217	+	1	Sreekantan and Thomas, 2006	GSVIVT01027579001	chr15	scaffold_48	15367161	15399138	31978	+	657	7	/	/	gi|731420702|ref|XP_010661478.1|_PREDICTED:_MADS-box_protein_isoform_X1_[Vitis_vinifera]	AT4G11880.1|Symbols:AGL14|AGAMOUS-like14|chr4:7143512-7147108FORWARDLENGTH=221	GSVIVT00026312001	SOC1(1e-65); AGL19(4e-62); AP1(2e-38); FLC(1e-27); AGL68/MAF5(2E-027); MADS51(1e-22)	MADS8(vv); AGL42	SRF-type transcription factor (DNA-binding and dimerisation domain, K-box region	http://pfam.sanger.ac.uk/search/sequence/results/91e5536f-3b4d-4095-82c0-cf95d72893f2
VvSOC1a	VIT_215s0048g01250	VIT_215s0048g01250.1	chr15	15396572	15399296	2724	+	1	Sreekantan and Thomas, 2006	GSVIVT01027579001	chr15	scaffold_48	15367161	15399138	31978	+	657	7	gi|731420702|ref|XP_010661478.1|_PREDICTED:_MADS-box_protein_isoform_X1_[Vitis_vinifera]	/	gi|731420702|ref|XP_010661478.1|_PREDICTED:_MADS-box_protein_isoform_X1_[Vitis_vinifera]	AT2G45660.1|Symbols:AGL20,SOC1,ATSOC1|AGAMOUS-like20|chr2:18807799-18810193REVERSELENGTH=214	GSVIVT00026312001	SOC1(1e-65); AGL19(4e-62); AP1(2e-38); FLC(1e-27); AGL68/MAF5(2E-027); MADS51(1e-22)	MADS8(vv); AGL42	SRF-type transcription factor (DNA-binding and dimerisation domain, K-box region	http://pfam.sanger.ac.uk/search/sequence/results/91e5536f-3b4d-4095-82c0-cf95d72893f2
VvAGL6a	VIT_215s0048g01270	VIT_215s0048g01270.1	chr15	15406647	15424420	17773	-	3	Boss et al., 2002	GSVIVT01027577001	chr15	scaffold_48	15406740	15424492	17753	-	735	8	gi|526117776|ref|NP_001268111.1|_MADS-box_protein_3_[Vitis_vinifera]	/	gi|526117776|ref|NP_001268111.1|_MADS-box_protein_3_[Vitis_vinifera]	AT2G45650.1|Symbols:AGL6|AGAMOUS-like6|chr2:18804453-18806291FORWARDLENGTH=252	GSVIVT00026310001	SEP3(6e-59); CAL(3e-48); AP1(5e-47); AGL8(3e-45); AGL19(3e-40); PI(3e-28); FLC(5e-25)	AGL11-like	SRF-type transcription factor (DNA-binding and dimerisation domain, K-box region	http://pfam.sanger.ac.uk/search/sequence/results/9ad1dfca-b3a0-47b3-a872-2e8f2d69dc7e
VvAML3	VIT_215s0048g01280	VIT_215s0048g01280.1	chr15	15432479	15432618	139	+	3		GSVIVT01027575001	chr15	scaffold_48	15433755	15442222	8468	+	459	6	/	/	gi|731401340|ref|XP_002271297.2|_PREDICTED:_uncharacterized_protein_LOC100247764_[Vitis_vinifera]	AT4G18120.2|Symbols:AML3,ML3|MEI2-like3|chr4:10038878-10041950FORWARDLENGTH=730	GSVIVT00026309001	SAP18(7e-50)		Sin3 associated polypeptide p18	http://pfam.sanger.ac.uk/search/sequence/results/d798103a-5c9a-440c-8f94-aeda53580249
VvSAP18	VIT_215s0048g01290	VIT_215s0048g01290.1	chr15	15433768	15442142	8374	+	3		GSVIVT01027575001	chr15	scaffold_48	15433755	15442222	8468	+	459	6	gi|731421053|ref|XP_002277566.2|_PREDICTED:_histone_deacetylase_complex_subunit_SAP18_isoform_X1_[Vitis_vinifera]	/	gi|731421053|ref|XP_002277566.2|_PREDICTED:_histone_deacetylase_complex_subunit_SAP18_isoform_X1_[Vitis_vinifera]	AT2G45640.1|Symbols:SAP18,ATSAP18|SIN3associatedpolypeptideP18|chr2:18799881-18801323REVERSELENGTH=152	GSVIVT00026309001	SAP18(7e-50)		Sin3 associated polypeptide p18	http://pfam.sanger.ac.uk/search/sequence/results/d798103a-5c9a-440c-8f94-aeda53580249
VvGA20OX1c	VIT_215s0048g01320	VIT_215s0048g01320.1	chr15	15453586	15455519	1933	+	3	Cheng et al., 2015	GSVIVT01027572001	chr15	scaffold_48	15453533	15455130	1598	+	897	5	gi|731421048|ref|XP_002272415.2|_PREDICTED:_gibberellin_20_oxidase_1-D-like_[Vitis_vinifera]	/	gi|731421048|ref|XP_002272415.2|_PREDICTED:_gibberellin_20_oxidase_1-D-like_[Vitis_vinifera]	AT5G51810.1|Symbols:GA20OX2,AT2353,ATGA20OX2|gibberellin20oxidase2|chr5:21055389-21056746REVERSELENGTH=378	GSVIVT00026305001	GA20OX2(4e-89); GA20OX1(5e-88)		non-haem dioxygenase in morphine synthesis N-terminal, 2OG-Fe(II) oxygenase superfamily	http://pfam.sanger.ac.uk/search/sequence/results/f7830a2a-d353-4491-929c-32fa3c7e4071
VvANLb	VIT_215s0048g02000	VIT_215s0048g02000.3	chr15	16132270	16139034	6764	+	5		GSVIVT01027508001	chr15	scaffold_48	16132617	16138896	6280	+	2316	11	/	/	gi|731420937|ref|XP_010661561.1|_PREDICTED:_homeobox-leucine_zipper_protein_ANTHOCYANINLESS_2_isoform_X1_[Vitis_vinifera]	AT4G00730.1|Symbols:ANL2,AHDP|Homeobox-leucinezipperfamilyprotein/lipid-bindingSTARTdomain-containingprotein|chr4:299741-304103REVERSELENGTH=802	GSVIVT00026236001	FWA(6e-140)	FT-like / HDG1-like / HDG7-like / HDG12-like / ANL2-like (ANTHOCYANINLESS 2-like) (Homeobox-leucine zipper protein)	Homeobox domain; START domain	http://pfam.sanger.ac.uk/search/sequence/results/68a81c53-843b-48ba-bb60-a4a16fcf95a0
VvNGA1b	VIT_215s0048g02370	VIT_215s0048g02370.1	chr15	16539821	16542081	2260	-	5		GSVIVT01027463001	chr15	scaffold_48	16539622	16542157	2536	-	1128	4	gi|225453662|ref|XP_002268399.1|_PREDICTED:_B3_domain-containing_transcription_factor_NGA1-like_[Vitis_vinifera]	/	gi|225453662|ref|XP_002268399.1|_PREDICTED:_B3_domain-containing_transcription_factor_NGA1-like_[Vitis_vinifera]	AT2G46870.1|Symbols:NGA1|AP2/B3-liketranscriptionalfactorfamilyprotein|chr2:19261313-19262245FORWARDLENGTH=310	GSVIVT00026190001	RAV2(2e-45); TEM1(3e-43)		B3 DNA binding domain	http://pfam.sanger.ac.uk/search/sequence/results/555ee000-023b-4b20-8025-aa3c872ff8c1
VvLHY	VIT_215s0048g02410	VIT_215s0048g02410.1	chr15	16591114	16601303	10189	-	1	Carbonell-Bejerano et al., 2014	GSVIVT01027456001	chr15	scaffold_48	16592819	16601584	8766	-	657	7	gi|731420807|ref|XP_010661512.1|_PREDICTED:_protein_LHY-like_isoform_X3_[Vitis_vinifera]	/	gi|731420807|ref|XP_010661512.1|_PREDICTED:_protein_LHY-like_isoform_X3_[Vitis_vinifera]	AT1G01060.3|Symbols:LHY,LHY1|Homeodomain-likesuperfamilyprotein|chr1:33992-37061REVERSELENGTH=645	GSVIVT00026185001	CCA1(4e-51); LHY(1e-48)	CCA1; LHY	Myb-like DNA-binding domain	http://pfam.sanger.ac.uk/search/sequence/results/76c974d3-c93e-4d3b-89db-636f81c73417
VvACOb	VIT_215s0048g02430	VIT_215s0048g02430.1	chr15	16617722	16619373	1651	+	5		GSVIVT01027454001	chr15	scaffold_48	16617750	16619261	1512	+	1035	4	gi|225453648|ref|XP_002267625.1|_PREDICTED:_1-aminocyclopropane-1-carboxylate_oxidase_5_[Vitis_vinifera]	/	gi|225453648|ref|XP_002267625.1|_PREDICTED:_1-aminocyclopropane-1-carboxylate_oxidase_5_[Vitis_vinifera]	AT4G10490.1|Symbols:|2-oxoglutarate(2OG)andFe(II)-dependentoxygenasesuperfamilyprotein|chr4:6483900-6485179FORWARDLENGTH=348	GSVIVT00026183001	GA20OX1(1e-50); GA2OX1(7e-39)		non-haem dioxygenase in morphine synthesis N-terminal, 2OG-Fe(II) oxygenase superfamily	http://pfam.sanger.ac.uk/search/sequence/results/8f1036a8-514c-40d8-a97a-d0f629a279b0
VvPRR95	VIT_215s0048g02540	VIT_215s0048g02540.5	chr15	16686112	16692048	5936	-	1	Carbonell-Bejerano et al., 2014	GSVIVT01027443001	chr15	scaffold_48	16686270	16691805	5536	-	1782	9	gi|731420772|ref|XP_010661499.1|_PREDICTED:_two-component_response_regulator-like_PRR95_isoform_X1_[Vitis_vinifera]	/	gi|731420772|ref|XP_010661499.1|_PREDICTED:_two-component_response_regulator-like_PRR95_isoform_X1_[Vitis_vinifera]	AT5G24470.1|Symbols:APRR5,PRR5|pseudo-responseregulator5|chr5:8356204-8358873REVERSELENGTH=667	GSVIVT00026171001	PRR5(3e-65); PRR9(2e-56); PRR3(1e-42); PRR7(2e-39)	PRR9-like	Response regulator receiver domain; CCT motif	http://pfam.sanger.ac.uk/search/sequence/results/a93b5473-a809-4813-a61c-f40ce00a7b40
VvWNK8	VIT_215s0046g00100	VIT_215s0046g00100.1	chr15	17151403	17155395	3992	-	5		GSVIVT01027189001	chr15	scaffold_46	17151471	17154829	3359	-	1776	10	gi|731422067|ref|XP_002266888.2|_PREDICTED:_serine/threonine-protein_kinase_WNK8-like_[Vitis_vinifera]	/	gi|731422067|ref|XP_002266888.2|_PREDICTED:_serine/threonine-protein_kinase_WNK8-like_[Vitis_vinifera]	AT3G18750.3|Symbols:WNK6|withnolysine(K)kinase6|chr3:6454307-6456830REVERSELENGTH=567	GSVIVT00008654001	WNK1(2e-109)		Protein kinase domain	http://pfam.sanger.ac.uk/search/sequence/results/ceb4d361-446f-4667-9ea2-1bfea31ada7f
VvATXc	VIT_215s0046g00760	VIT_215s0046g00760.1	chr15	17677646	17689523	11877	+	5		GSVIVT01027118001	chr15	scaffold_46	17677390	17689653	12264	+	3012	25	gi|731421938|ref|XP_010661928.1|_PREDICTED:_histone-lysine_N-methyltransferase_ATX4-like_isoform_X2_[Vitis_vinifera]	/	gi|731421938|ref|XP_010661928.1|_PREDICTED:_histone-lysine_N-methyltransferase_ATX4-like_isoform_X2_[Vitis_vinifera]	AT5G53430.1|Symbols:SDG29,SET29,ATX5|SETdomaingroup29|chr5:21677623-21683166FORWARDLENGTH=1043	GSVIVT00027049001	ATX1(6e-66)		PWWP domain; PHD-finger; PHD-zinc-finger like domain; SET domain	http://pfam.sanger.ac.uk/search/sequence/results/92fea287-9c27-4600-82cc-e1d235dcf8d9
VvSPAa	VIT_215s0046g01310	VIT_215s0046g01310.3	chr15	18328123	18339295	11172	+	3		GSVIVT01027054001	chr15	scaffold_46	18328510	18339061	10552	+	2415	11	/	/	gi|731421824|ref|XP_010661885.1|_PREDICTED:_protein_SUPPRESSOR_OF_PHYA-105_1_[Vitis_vinifera]	AT2G46340.1|Symbols:SPA1|SPA(suppressorofphyA-105)proteinfamily|chr2:19022572-19026821REVERSELENGTH=1029	GSVIVT00026987001	SPA1(0); SPA2(0); SPA4(3e-151); SPA3(8e-140); COP1(8e-97)	SPA1-like; SPA2-like	Protein kinase domain, WD domain, G-beta repeat	http://pfam.sanger.ac.uk/search/sequence/results/f1a523da-ac9c-4edc-843c-7e794ba99c52
VvPRRf	VIT_215s0046g01830	VIT_215s0046g01830.1	chr15	18657101	18665933	8832	+	3		GSVIVT01027001001	chr15	scaffold_46	18657101	18665922	8822	+	3240	8	gi|225454363|ref|XP_002276073.1|_PREDICTED:_pentatricopeptide_repeat-containing_protein_At2g46050,_mitochondrial_[Vitis_vinifera]	/	gi|225454363|ref|XP_002276073.1|_PREDICTED:_pentatricopeptide_repeat-containing_protein_At2g46050,_mitochondrial_[Vitis_vinifera]	AT2G46050.1|Symbols:|Pentatricopeptiderepeat(PPR-like)superfamilyprotein|chr2:18939262-18941034FORWARDLENGTH=590	GSVIVT00026937001	GHD7(1e-105)		Pentatricopeptide repeat (PPR); Protein tyrosine kinase	http://pfam.sanger.ac.uk/search/sequence/results/7f6c8c54-4037-44b1-b602-bfc9746f8f6b
VvTPS7c	VIT_216s0039g00295	VIT_216s0039g00295.1	chr16	150132	150527	395	+	5		GSVIVT01021260001	chr10	scaffold_3	3105505	3113122	7618	+	2355	4	/	/	gi|225443732|ref|XP_002268174.1|_PREDICTED:_probable_alpha,alpha-trehalose-phosphate_synthase_[UDP-forming]_7_[Vitis_vinifera]	AT1G06410.1|Symbols:ATTPS7,TPS7,ATTPSA|trehalose-phosphatase/synthase7|chr1:1955413-1958153FORWARDLENGTH=851	GSVIVT00035830001	TPS1(1e-102)	TPS7-like; TPS11-like	Glycosyltransferase family 20; Trehalose-phosphatase	http://pfam.sanger.ac.uk/search/sequence/results/566cb4d5-40ec-461a-8bb1-8f23b2064997
VvMYB46	VIT_216s0039g01752	VIT_216s0039g01752.1	chr16	1482488	1483101	613	-	3		GSVIVT01007740001	chr17	scaffold_0	9703426	9704372	947	-	651	3	gi|731422617|ref|XP_010662178.1|_PREDICTED:_transcription_factor_MYB46-like_[Vitis_vinifera]	/	gi|731422617|ref|XP_010662178.1|_PREDICTED:_transcription_factor_MYB46-like_[Vitis_vinifera]	AT5G14750.1|Symbols:WER,ATMYB66,WER1,MYB66|mybdomainprotein66|chr5:4763656-4764738REVERSELENGTH=203	GSVIVT00016076001	MYB66(3e-60)	MYB66-like; GL1-like	Myb-like DNA-binding domain	http://pfam.sanger.ac.uk/search/sequence/results/c6f03d02-de93-4b35-ac8b-adc4ccfc5d22
VvSRK	VIT_216s0039g01870	VIT_216s0039g01870.1	chr16	1798819	1800783	1964	+	5		GSVIVT01024382001	chr16	scaffold_39	1798809	1811815	13007	+	3030	10	gi|225454761|ref|XP_002272528.1|_PREDICTED:_G-type_lectin_S-receptor-like_serine/threonine-protein_kinase_At1g34300_[Vitis_vinifera]	/	gi|225454761|ref|XP_002272528.1|_PREDICTED:_G-type_lectin_S-receptor-like_serine/threonine-protein_kinase_At1g34300_[Vitis_vinifera]	AT1G34300.1|Symbols:|lectinproteinkinasefamilyprotein|chr1:12503450-12505939FORWARDLENGTH=829	GSVIVT00014013001	REF6(5e-56); JMJ14(4e-53)		Protein kinase domain; jmjN domain; JmjC domain, hydroxylase; C5HC2 zinc finger	http://pfam.sanger.ac.uk/search/sequence/results/528e75fb-2ca1-4f03-aea3-8e99de1d1441
VvJMJ706a	VIT_216s0039g01890	VIT_216s0039g01890.1	chr16	1809110	1812236	3126	+	5		GSVIVT01024382001	chr16	scaffold_39	1798809	1811815	13007	+	3030	10	gi|731422426|ref|XP_010662107.1|_PREDICTED:_lysine-specific_demethylase_JMJ706-like_[Vitis_vinifera]	/	gi|731422426|ref|XP_010662107.1|_PREDICTED:_lysine-specific_demethylase_JMJ706-like_[Vitis_vinifera]	AT5G46910.1|Symbols:|Transcriptionfactorjumonji(jmj)familyprotein/zincfinger(C5HC2type)familyprotein|chr5:19046888-19050880FORWARDLENGTH=787	GSVIVT00014013001	REF6(5e-56); JMJ14(4e-53)		Protein kinase domain; jmjN domain; JmjC domain, hydroxylase; C5HC2 zinc finger	http://pfam.sanger.ac.uk/search/sequence/results/528e75fb-2ca1-4f03-aea3-8e99de1d1441
VvEMF2a	VIT_216s0013g00860	VIT_216s0013g00860.1	chr16	6368434	6436206	67772	-	3		GSVIVT01013898001	chr16	scaffold_13	6368529	6436142	67614	-	1902	22	gi|731422784|ref|XP_010662244.1|_PREDICTED:_polycomb_group_protein_EMBRYONIC_FLOWER_2_isoform_X1_[Vitis_vinifera]	AT5G51230.1|Symbols:EMF2,VEF2,CYR1,AtEMF2|VEFS-Boxofpolycombprotein|chr5:20824153-20829344FORWARDLENGTH=631	gi|731422784|ref|XP_010662244.1|_PREDICTED:_polycomb_group_protein_EMBRYONIC_FLOWER_2_isoform_X1_[Vitis_vinifera]	AT5G51230.1|Symbols:EMF2,VEF2,CYR1,AtEMF2|VEFS-Boxofpolycombprotein|chr5:20824153-20829344FORWARDLENGTH=631	GSVIVT00014222001	EMF2(0); VRN2(1e-62)	CLF; VRN2/EMF2(ps); EMF2(tae)	VEFS [VRN2-EMF2-FIS2-Su(z)12]-Box of polycomb protein	http://pfam.sanger.ac.uk/search/sequence/results/a760c3b4-27db-4168-9033-2fa9a11a16ee
VvTPS7d	VIT_216s0013g01164	VIT_216s0013g01164.1	chr16	7266119	7266514	395	+	5		GSVIVT01021260001	chr10	scaffold_3	3105505	3113122	7618	+	2355	4	/	/	gi|225443732|ref|XP_002268174.1|_PREDICTED:_probable_alpha,alpha-trehalose-phosphate_synthase_[UDP-forming]_7_[Vitis_vinifera]	AT1G06410.1|Symbols:ATTPS7,TPS7,ATTPSA|trehalose-phosphatase/synthase7|chr1:1955413-1958153FORWARDLENGTH=851	GSVIVT00035830001	TPS1(1e-102)	TPS7-like; TPS11-like	Glycosyltransferase family 20; Trehalose-phosphatase	http://pfam.sanger.ac.uk/search/sequence/results/566cb4d5-40ec-461a-8bb1-8f23b2064997
VvMSI1	VIT_216s0013g01550	VIT_216s0013g01550.1	chr16	8370137	8376498	6361	+	3		GSVIVT01013978001	chr16	scaffold_13	8370258	8376417	6160	+	1035	6	/	/	gi|225465997|ref|XP_002265142.1|_PREDICTED:_WD-40_repeat-containing_protein_MSI1_[Vitis_vinifera]	AT5G58230.1|Symbols:MSI1,MEE70,ATMSI1|Transducin/WD40repeat-likesuperfamilyprotein|chr5:23556112-23557994FORWARDLENGTH=424	GSVIVT00030810001	MSI1(0)	MSI(tae)	WD domain, G-beta repeat	http://pfam.sanger.ac.uk/search/sequence/results/bb102b2c-2a2c-4e02-80de-e03f623a3ccd
VvJMJ18b	VIT_216s0013g01955	VIT_216s0013g01955.1	chr16	9239491	9240210	719	+	3		GSVIVT01037956001	chr10	scaffold_92	11527946	11538707	10762	-	2856	16	/	/	gi|731405643|ref|XP_010655863.1|_PREDICTED:_lysine-specific_demethylase_JMJ18_isoform_X2_[Vitis_vinifera]	AT1G30810.2|Symbols:|Transcriptionfactorjumonji(jmj)familyprotein/zincfinger(C5HC2type)familyprotein|chr1:10938139-10941505REVERSELENGTH=819	GSVIVT00035196001	JMJ14(0); REF6(4e-40)	JMJ14-like (Probable lysine-specific demethylase) / T17H7.10-like / At2g34880-like (Transcription factor jumonji and C5HC2 type zinc finger domain-containing protein)	JmjN domain; JmjC domain, hydroxylase; Zinc-finger double domain; F/Y-rich N-terminus; F/Y rich C-terminus	http://pfam.sanger.ac.uk/search/sequence/results/4c06b021-392c-4d67-9e36-e455eb6aeaa1
VvERL2	VIT_216s0022g02030	VIT_216s0022g02030.1	chr16	14344246	14351756	7510	-	5		GSVIVT01018490001	chr16	scaffold_22	14344649	14350934	6286	-	2793	27	gi|731423090|ref|XP_002269540.2|_PREDICTED:_LRR_receptor-like_serine/threonine-protein_kinase_ERL2_[Vitis_vinifera]	/	gi|731423090|ref|XP_002269540.2|_PREDICTED:_LRR_receptor-like_serine/threonine-protein_kinase_ERL2_[Vitis_vinifera]	AT5G62230.1|Symbols:ERL1|ERECTA-like1|chr5:24996433-25002130FORWARDLENGTH=966	GSVIVT00038499001	BRI1(3e-117)		Leucine rich repeat N-terminal domain; Leucine rich repeat; Protein kinase domain	http://pfam.sanger.ac.uk/search/sequence/results/83af9d11-8d89-4c8f-906b-f44d5f3388fe
VvGA20OX3	VIT_216s0022g02310	VIT_216s0022g02310.1	chr16	14860848	14863412	2564	-	3	Venturini, 2013	GSVIVT01018453001	chr16	scaffold_22	14861395	14863190	1796	-	891	5	gi|526117990|ref|NP_001267911.1|_gibberellin_20-oxidase_[Vitis_vinifera]	/	gi|526117990|ref|NP_001267911.1|_gibberellin_20-oxidase_[Vitis_vinifera]	AT4G25420.1|Symbols:GA5,GA20OX1,AT2301,ATGA20OX1|2-oxoglutarate(2OG)andFe(II)-dependentoxygenasesuperfamilyprotein|chr4:12990982-12992409REVERSELENGTH=377	GSVIVT00010598001	GA20OX1(3e-92); GA20OX2(2e-85)		non-haem dioxygenase in morphine synthesis N-terminal, 2OG-Fe(II) oxygenase superfamily	http://pfam.sanger.ac.uk/search/sequence/results/1c022545-877e-4526-a3f4-afc5a971c7d4
VvAGL6b	VIT_216s0022g02330	VIT_216s0022g02330.1	chr16	14939891	14955349	15458	+	4		GSVIVT01018450001	chr16	scaffold_22	14940190	14955349	15160	+	750	8	gi|225455659|ref|XP_002263143.1|_PREDICTED:_MADS-box_transcription_factor_6_[Vitis_vinifera]	/	gi|225455659|ref|XP_002263143.1|_PREDICTED:_MADS-box_transcription_factor_6_[Vitis_vinifera]	AT2G45650.1|Symbols:AGL6|AGAMOUS-like6|chr2:18804453-18806291FORWARDLENGTH=252	GSVIVT00010601001	SEP3(4e-49); AP1(3e-48); CAL(1e-45); AGL8(5e-41)	MADS box transcription factor	SRF-type transcription factor (DNA-binding and dimerisation domain, K-box region	http://pfam.sanger.ac.uk/search/sequence/results/27527e73-7bf7-4382-84b2-a49c5be53eef
VvSOC1b	VIT_216s0022g02380	VIT_216s0022g02380.2	chr16	14995491	14998907	3416	-	3	Díaz-Riquelme et al., 2009	GSVIVT01018446001	chr16	scaffold_22	14995536	15032836	37301	-	612	7	gi|731423029|ref|XP_010662343.1|_PREDICTED:_MADS-box_protein_SOC1-like_[Vitis_vinifera]	/	gi|731423029|ref|XP_010662343.1|_PREDICTED:_MADS-box_protein_SOC1-like_[Vitis_vinifera]	AT5G62165.3|Symbols:AGL42|AGAMOUS-like42|chr5:24965075-24968437FORWARDLENGTH=210	GSVIVT00010608001	SOC1(3e-55); AGL8/FUL(5e-22); AGL19(5e-48); AP1(7e-32); FLC(3e-23)	AGL71-like (MADS-box protein)	SRF-type transcription factor (DNA-binding and dimerisation domain, K-box region	http://pfam.sanger.ac.uk/search/sequence/results/4dd10ac4-68ed-4a08-a6fb-c41c75a8252d
VvSOC1	VIT_216s0022g02400	VIT_216s0022g02400.3	chr16	15030021	15033867	3846	-	3	Díaz-Riquelme et al., 2009	GSVIVT01018446001	chr16	scaffold_22	14995536	15032836	37301	-	612	7	/	/	gi|731423029|ref|XP_010662343.1|_PREDICTED:_MADS-box_protein_SOC1-like_[Vitis_vinifera]	AT5G62165.4|Symbols:AGL42|AGAMOUS-like42|chr5:24965075-24968437FORWARDLENGTH=196	GSVIVT00010608001	SOC1(3e-55); AGL8/FUL(5e-22); AGL19(5e-48); AP1(7e-32); FLC(3e-23)	AGL71-like (MADS-box protein)	SRF-type transcription factor (DNA-binding and dimerisation domain, K-box region	http://pfam.sanger.ac.uk/search/sequence/results/4dd10ac4-68ed-4a08-a6fb-c41c75a8252d
VvANLc	VIT_216s0100g00670	VIT_216s0100g00670.2	chr16	16144827	16148602	3775	+	5		GSVIVT01010600001	chr16	scaffold_100	16145022	16162952	17931	+	2658	14	gi|731423492|ref|XP_010662507.1|_PREDICTED:_homeobox-leucine_zipper_protein_ANTHOCYANINLESS_2_[Vitis_vinifera]	/	gi|731423492|ref|XP_010662507.1|_PREDICTED:_homeobox-leucine_zipper_protein_ANTHOCYANINLESS_2_[Vitis_vinifera]	AT4G00730.1|Symbols:ANL2,AHDP|Homeobox-leucinezipperfamilyprotein/lipid-bindingSTARTdomain-containingprotein|chr4:299741-304103REVERSELENGTH=802	GSVIVT00007373001	FWA(2e-121)	HDG7-like (Homeodomain GLABRA 2-like protein 7) (Homeobox-leucine zipper protein)	Homeobox domain; START domain; Plant organelle RNA recognition domain	http://pfam.sanger.ac.uk/search/sequence/results/8507a69f-fd48-40ed-a956-614eae043791
VvRPD1	VIT_216s0100g00680	VIT_216s0100g00680.1	chr16	16150791	16153471	2680	+	5		GSVIVT01010600001	chr16	scaffold_100	16145022	16162952	17931	+	2658	14	gi|359490387|ref|XP_002274057.2|_PREDICTED:_protein_ROOT_PRIMORDIUM_DEFECTIVE_1_[Vitis_vinifera]	/	gi|359490387|ref|XP_002274057.2|_PREDICTED:_protein_ROOT_PRIMORDIUM_DEFECTIVE_1_[Vitis_vinifera]	AT4G33495.1|Symbols:RPD1|Ubiquitincarboxyl-terminalhydrolasefamilyprotein|chr4:16111349-16112578REVERSELENGTH=409	GSVIVT00007373001	FWA(2e-121)	HDG7-like (Homeodomain GLABRA 2-like protein 7) (Homeobox-leucine zipper protein)	Homeobox domain; START domain; Plant organelle RNA recognition domain	http://pfam.sanger.ac.uk/search/sequence/results/8507a69f-fd48-40ed-a956-614eae043791
VvTFL1C	VIT_216s0100g00700	VIT_216s0100g00700.1	chr16	16172783	16174175	1392	-	1	Carmona, 2007	GSVIVT01010598001	chr16	scaffold_100	16172929	16174043	1115	-	522	4	gi|526118079|ref|NP_001267933.1|_TFL1C_protein_[Vitis_vinifera]	/	gi|526118079|ref|NP_001267933.1|_TFL1C_protein_[Vitis_vinifera]	AT5G62040.1|Symbols:|PEBP(phosphatidylethanolamine-bindingprotein)familyprotein|chr5:24922810-24923709FORWARDLENGTH=177	GSVIVT00007370001	BFT(3e-61); ATC(6e-60); TFL1(4e-60); FT(1e-48); TSF(2e-44)	TFL1C(vv)	Phosphatidylethanolamine-binding protein	http://pfam.sanger.ac.uk/search/sequence/results/711233ec-bf2c-443b-971a-15c91c9c908a
VvEXSa	VIT_216s0100g00710	VIT_216s0100g00710.1	chr16	16185826	16189735	3909	+	5		GSVIVT01010596001	chr16	scaffold_100	16185826	16189731	3906	+	2886	7	gi|731423487|ref|XP_002273978.2|_PREDICTED:_leucine-rich_repeat_receptor_protein_kinase_EXS_[Vitis_vinifera]	AT5G07280.1|Symbols:EMS1,EXS|Leucine-richrepeattransmembraneproteinkinase|chr5:2285088-2288666FORWARDLENGTH=1192	gi|731423487|ref|XP_002273978.2|_PREDICTED:_leucine-rich_repeat_receptor_protein_kinase_EXS_[Vitis_vinifera]	AT5G07280.1|Symbols:EMS1,EXS|Leucine-richrepeattransmembraneproteinkinase|chr5:2285088-2288666FORWARDLENGTH=1192	GSVIVT00007369001	BRI1(7e-150)		Leucine rich repeat N-terminal domain, Leucine rich repeat; Protein tyrosine kinase	http://pfam.sanger.ac.uk/search/sequence/results/c048ba9d-5f25-42ec-bfe3-2cb5765ea629
VvATXb	VIT_216s0098g00350	VIT_216s0098g00350.1	chr16	20769708	20783973	14265	-	5		GSVIVT01038708001	chr16	scaffold_98	20769710	20783861	14152	-	3057	25	gi|731424709|ref|XP_010662976.1|_PREDICTED:_histone-lysine_N-methyltransferase_ATX4_[Vitis_vinifera]	/	gi|731424709|ref|XP_010662976.1|_PREDICTED:_histone-lysine_N-methyltransferase_ATX4_[Vitis_vinifera]	AT4G27910.1|Symbols:ATX4,SDG16|SETdomainprotein16|chr4:13894694-13900256FORWARDLENGTH=1027	GSVIVT00037113001	ATX1(1e-67)		(PWWP domain); PHD-finger; PHD-zinc-finger like domain; SET domain	http://pfam.sanger.ac.uk/search/sequence/results/24182ba4-a616-46ad-8fff-5ce6bcccfee8
VvDMR6	VIT_216s0098g00860	VIT_216s0098g00860.1	chr16	21182902	21186983	4081	-	5		GSVIVT01038652001	chr16	scaffold_98	21183002	21188853	5852	-	1017	4	gi|526117327|ref|NP_001267994.1|_uncharacterized_protein_LOC100854106_[Vitis_vinifera]	/	gi|526117327|ref|NP_001267994.1|_uncharacterized_protein_LOC100854106_[Vitis_vinifera]	AT5G24530.1|Symbols:DMR6|2-oxoglutarate(2OG)andFe(II)-dependentoxygenasesuperfamilyprotein|chr5:8378964-8383154FORWARDLENGTH=341	GSVIVT00037165001	GA20OX1(1e-51); GA20OX2(6e-47); GA2OX8(5e-44)		non-haem dioxygenase in morphine synthesis N-terminal, 2OG-Fe(II) oxygenase superfamily	http://pfam.sanger.ac.uk/search/sequence/results/2580731f-0927-4655-a7b9-90a017fa3a17
VvWDR1	VIT_216s0098g00870	VIT_216s0098g00870.1	chr16	21201188	21204083	2895	+	5		GSVIVT01038651001	chr16	scaffold_98	21201381	21203927	2547	+	831	4	gi|731424355|ref|XP_010662853.1|_PREDICTED:_WD-repeat_1_isoform_X1_[Vitis_vinifera]	/	gi|731424355|ref|XP_010662853.1|_PREDICTED:_WD-repeat_1_isoform_X1_[Vitis_vinifera]	AT5G24520.2|Symbols:TTG1,TTG|Transducin/WD40repeat-likesuperfamilyprotein|chr5:8371708-8372733REVERSELENGTH=341	GSVIVT00037166001	ATAN11(6e-55); LWD2(5e-54)		no Pfam matches	http://pfam.sanger.ac.uk/search/sequence/results/ab27221c-f4c1-4ac9-a9ee-c62d3ab083a7
VvNDR1	VIT_216s0098g00890	VIT_216s0098g00890.1	chr16	21228114	21228963	849	-	3	Chong, 2008	GSVIVT01038647001	chr16	scaffold_98	21228111	21238026	9916	-	2244	11	gi|526118236|ref|NP_001267966.1|_NDR1/HIN1-like_protein_[Vitis_vinifera]	/	gi|526118236|ref|NP_001267966.1|_NDR1/HIN1-like_protein_[Vitis_vinifera]	AT5G53730.1|Symbols:|Lateembryogenesisabundant(LEA)hydroxyproline-richglycoproteinfamily|chr5:21808072-21808713REVERSELENGTH=213	GSVIVT00037169001	PRR5(7e-114); PRR3(1e-49); PRR7(3e-44); PRR9(8e-65)	PRR5-like	Response regulator receiver domain; CCT motif	http://pfam.sanger.ac.uk/search/sequence/results/59158a3b-d7b4-4bd0-bf59-a524daf63606
VvAPRP5	VIT_216s0098g00900	VIT_216s0098g00900.2	chr16	21231035	21238345	7310	-	3		GSVIVT01038647001	chr16	scaffold_98	21228111	21238026	9916	-	2244	11	gi|359490833|ref|XP_003634174.1|_PREDICTED:_two-component_response_regulator-like_APRR5_isoform_X1_[Vitis_vinifera]	/	gi|359490833|ref|XP_003634174.1|_PREDICTED:_two-component_response_regulator-like_APRR5_isoform_X1_[Vitis_vinifera]	AT5G24470.1|Symbols:APRR5,PRR5|pseudo-responseregulator5|chr5:8356204-8358873REVERSELENGTH=667	GSVIVT00037169001	PRR5(7e-114); PRR3(1e-49); PRR7(3e-44); PRR9(8e-65)	PRR5-like	Response regulator receiver domain; CCT motif	http://pfam.sanger.ac.uk/search/sequence/results/59158a3b-d7b4-4bd0-bf59-a524daf63606
VvFL	VIT_217s0000g00150	VIT_217s0000g00150.1	chr17	71718	73739	2021	+	1	Carmona, 2002	GSVIVT01008655001	chr17	scaffold_0	71718	73739	2022	+	1137	4	gi|225456503|ref|XP_002284664.1|_PREDICTED:_floricaula/leafy_homolog_[Vitis_vinifera]	/	gi|225456503|ref|XP_002284664.1|_PREDICTED:_floricaula/leafy_homolog_[Vitis_vinifera]	AT5G61850.1|Symbols:LFY,LFY3|floralmeristemidentitycontrolproteinLEAFY(LFY)|chr5:24844295-24846933FORWARDLENGTH=420	GSVIVT00018048001	LFY(4e-89)	LFY-like (transcription factor)	Floricaula / Leafy protein	http://pfam.sanger.ac.uk/search/sequence/results/827262c5-f099-4698-a2ba-68979f0b1447
VvbHLH137	VIT_217s0000g00430	VIT_217s0000g00430.1	chr17	299560	302242	2682	+	5		GSVIVT01008628001	chr17	scaffold_0	299665	302297	2633	+	1050	7	gi|225456461|ref|XP_002284464.1|_PREDICTED:_transcription_factor_bHLH137_[Vitis_vinifera]	/	gi|225456461|ref|XP_002284464.1|_PREDICTED:_transcription_factor_bHLH137_[Vitis_vinifera]	AT5G50915.2|Symbols:|basichelix-loop-helix(bHLH)DNA-bindingsuperfamilyprotein|chr5:20710764-20712252REVERSELENGTH=286	GSVIVT00018020001	CIB1(3e-36)		Helix-loop-helix DNA-binding domain	http://pfam.sanger.ac.uk/search/sequence/results/5e655bb5-647d-4d13-92a7-35ed6813385d
VvNF-YC1	VIT_217s0000g01130	VIT_217s0000g01130.4	chr17	802791	807400	4609	-	3		GSVIVT01008570001	chr17	scaffold_0	802904	807282	4379	-	648	5	/	/	gi|731426881|ref|XP_010663766.1|_PREDICTED:_nuclear_transcription_factor_Y_subunit_C-1_isoform_X2_[Vitis_vinifera]	AT3G48590.1|Symbols:HAP5A,ATHAP5A,NF-YC1|nuclearfactorY,subunitC1|chr3:18008893-18009938REVERSELENGTH=234		NFYC1(1e-38)		Histone-like transcription factor (CBF/NF-Y) and archaeal histone; Protein of unknown function (DUF1161)	http://pfam.sanger.ac.uk/search/sequence/results/57b8979a-f3c6-4625-a934-0eff0dd34346
VvTM8a	VIT_217s0000g01230	VIT_217s0000g01230.6	chr17	878109	881938	3829	+	3	Díaz-Riquelme et al., 2009	GSVIVT01008560001	chr17	scaffold_0	878131	881091	2961	+	708	9	gi|731426862|ref|XP_010663761.1|_PREDICTED:_MADS-box_transcription_factor_15-like_isoform_X7_[Vitis_vinifera]	/	gi|731426862|ref|XP_010663761.1|_PREDICTED:_MADS-box_transcription_factor_15-like_isoform_X7_[Vitis_vinifera]	AT3G58780.1|Symbols:SHP1,AGL1|K-boxregionandMADS-boxtranscriptionfactorfamilyprotein|chr3:21739150-21741766FORWARDLENGTH=248	GSVIVT00017956001	AGL19(7e-38); AP1(4e-34); SOC1(6e-31)	AGL14-like	SRF-type transcription factor (DNA-binding and dimerisation domain, K-box region	http://pfam.sanger.ac.uk/search/sequence/results/a7d06945-a641-4f15-8171-e0e69c46a72e
VvSPB13a	VIT_217s0000g01260	VIT_217s0000g01260.1	chr17	904847	908446	3599	-	5		GSVIVT01008556001	chr17	scaffold_0	904847	907405	2559	-	1134	3	gi|731426844|ref|XP_010663753.1|_PREDICTED:_squamosa_promoter-binding-like_protein_13A_[Vitis_vinifera]	/	gi|731426844|ref|XP_010663753.1|_PREDICTED:_squamosa_promoter-binding-like_protein_13A_[Vitis_vinifera]	AT5G50570.2|Symbols:SPL13A,SPL13|Squamosapromoter-bindingprotein-like(SBPdomain)transcriptionfactorfamilyprotein|chr5:20582555-20583791REVERSELENGTH=359	GSVIVT00017953001	SPL15(2e-28); SPL9(1e-27)		SBP domain	http://pfam.sanger.ac.uk/search/sequence/results/aab3b96a-5829-4def-b4e0-2ed89f4d784b
VvMFT	VIT_217s0000g02630	VIT_217s0000g02630.1	chr17	2414076	2416006	1930	-	2		GSVIVT01008404001	chr17	scaffold_0	2414103	2416028	1926	-	519	4	gi|359491007|ref|XP_003634198.1|_PREDICTED:_protein_MOTHER_of_FT_and_TF_1_[Vitis_vinifera]	/	gi|359491007|ref|XP_003634198.1|_PREDICTED:_protein_MOTHER_of_FT_and_TF_1_[Vitis_vinifera]	AT1G18100.1|Symbols:E12A11,MFT|PEBP(phosphatidylethanolamine-bindingprotein)familyprotein|chr1:6228049-6230110REVERSELENGTH=173	GSVIVT00017800001	TFL1(7e-47); BFT(2e-45); ATC(1e-44); FT(1e-41); TSF(7e-36)	TFL1(Aquilegia formosa)	Phosphatidylethanolamine-binding protein	http://pfam.sanger.ac.uk/search/sequence/results/9148aa9d-4929-4875-9cba-c1efd93fcad4
VvPRRg	VIT_217s0000g04710	VIT_217s0000g04710.1	chr17	5104509	5107597	3088	+	5		GSVIVT01008173001	chr17	scaffold_0	5104509	5107475	2967	+	2352	2	gi|731426153|ref|XP_002268440.2|_PREDICTED:_pentatricopeptide_repeat-containing_protein_At1g18485_[Vitis_vinifera]	/	gi|731426153|ref|XP_002268440.2|_PREDICTED:_pentatricopeptide_repeat-containing_protein_At1g18485_[Vitis_vinifera]	AT1G18485.1|Symbols:|Pentatricopeptiderepeat(PPR)superfamilyprotein|chr1:6363172-6366084FORWARDLENGTH=970	GSVIVT00017560001	GHD7(5e-81)		PPR repeat family; PPR repeat; DYW family of nucleic acid deaminases	http://pfam.sanger.ac.uk/search/sequence/results/448fc2df-ed2d-4f81-9724-1999cd352f0e
VvFUL1	VIT_217s0000g04990	VIT_217s0000g04990.1	chr17	5434018	5452725	18707	-	1	Díaz-Riquelme et al., 2009	GSVIVT01008140001	chr17	scaffold_0	5434020	5452793	18774	-	732	8	gi|225456542|ref|XP_002263017.1|_PREDICTED:_truncated_transcription_factor_CAULIFLOWER_A_[Vitis_vinifera]	/	gi|225456542|ref|XP_002263017.1|_PREDICTED:_truncated_transcription_factor_CAULIFLOWER_A_[Vitis_vinifera]	AT5G60910.1|Symbols:AGL8,FUL|AGAMOUS-like8|chr5:24502736-24506013REVERSELENGTH=242	GSVIVT00000011001	AGL8(2e-79); AP1(8e-75); CAL(5e-67); SEP3(2e-46); FLC(6e-24); MADS51(8e-22)	AP1-like(populus trychcarpa); AGL8; FLC-like(Vitis labrusca x Vitis vinifera)	SRF-type transcription factor (DNA-binding and dimerisation domain, K-box region	http://pfam.sanger.ac.uk/search/sequence/results/a52ec6d4-9337-4925-bac3-99263d2635f1
VvSEP2	VIT_217s0000g05000	VIT_217s0000g05000.1	chr17	5457734	5464517	6783	-	3	Díaz-Riquelme et al., 2009	GSVIVT01008139001	chr17	scaffold_0	5457738	5464643	6906	-	741	8	gi|225456544|ref|XP_002263039.1|_PREDICTED:_MADS-box_protein_CMB1_isoform_X2_[Vitis_vinifera]	/	gi|225456544|ref|XP_002263039.1|_PREDICTED:_MADS-box_protein_CMB1_isoform_X2_[Vitis_vinifera]	AT3G02310.1|Symbols:SEP2,AGL4|K-boxregionandMADS-boxtranscriptionfactorfamilyprotein|chr3:464554-466687REVERSELENGTH=250	GSVIVT00000012001	SEP3(2e-71); AGL8(2e-49); AP1(3e-47); CAL(1e-46); PI(1e-28); FLC(8e-26)		SRF-type transcription factor (DNA-binding and dimerisation domain, K-box region	http://pfam.sanger.ac.uk/search/sequence/results/2051dc54-54cc-4eaf-9d9c-6b53dce40044
VvSPL6b	VIT_217s0000g05020	VIT_217s0000g05020.1	chr17	5505576	5513594	8018	+	5		GSVIVT01012247001	chr1	scaffold_11	230334	235218	4885	+	1497	4	/	/	gi|225456548|ref|XP_002265203.1|_PREDICTED:_squamosa_promoter-binding-like_protein_6_isoform_X2_[Vitis_vinifera]	AT1G69170.1|Symbols:|Squamosapromoter-bindingprotein-like(SBPdomain)transcriptionfactorfamilyprotein|chr1:26005626-26007041FORWARDLENGTH=405	GSVIVT00030009001	SPL9(1e-32); SPL15(2e-30); SPL3(9e-30); SPL5(2e-26)		SBP domain	http://pfam.sanger.ac.uk/search/sequence/results/3a6071f8-692c-4299-be33-3e043c1b34a9
VvbHLH79a	VIT_217s0000g05370	VIT_217s0000g05370.1	chr17	5833133	5839328	6195	-	5		GSVIVT01008093001	chr17	scaffold_0	5834789	5839316	4528	-	810	7	gi|225456604|ref|XP_002267633.1|_PREDICTED:_transcription_factor_bHLH79_[Vitis_vinifera]	/	gi|225456604|ref|XP_002267633.1|_PREDICTED:_transcription_factor_bHLH79_[Vitis_vinifera]	AT5G62610.1|Symbols:|basichelix-loop-helix(bHLH)DNA-bindingsuperfamilyprotein|chr5:25133117-25134600REVERSELENGTH=281	GSVIVT00000052001	CIB1(1e-35)		Helix-loop-helix DNA-binding domain	http://pfam.sanger.ac.uk/search/sequence/results/89cc530b-e85a-45f3-8ffb-56507a2c1990
VvFMN	VIT_217s0000g05450	VIT_217s0000g05450.2	chr17	5938574	5950677	12103	-	4		GSVIVT01008085001	chr17	scaffold_0	5938820	5950486	11667	-	1602	9	gi|225456620|ref|XP_002269071.1|_PREDICTED:_formin-like_protein_5_[Vitis_vinifera]	/	gi|225456620|ref|XP_002269071.1|_PREDICTED:_formin-like_protein_5_[Vitis_vinifera]	AT5G62640.2|Symbols:ELF5|proline-richfamilyprotein|chr5:25149584-25152351REVERSELENGTH=514	GSVIVT00000064001	ELF5(7e-40)	ELF5	WW domain binding protein 11	http://pfam.sanger.ac.uk/search/sequence/results/6cbc8250-56d9-4e63-b450-d89330de6bb9
VvUBC2c	VIT_217s0000g05820	VIT_217s0000g05820.5	chr17	6348860	6356988	8128	+	3		GSVIVT01008045001	chr17	scaffold_0	6349780	6356685	6906	+	459	5	/	/	gi|731425833|ref|XP_010663393.1|_PREDICTED:_ubiquitin-conjugating_enzyme_E2_2_[Vitis_vinifera]	AT2G02760.1|Symbols:ATUBC2,UBC2|ubiquiting-conjugatingenzyme2|chr2:774271-775149FORWARDLENGTH=152	GSVIVT00000109001	UBC1(3e-85); UBC2(1e-77)		Ubiquitin-conjugating enzyme	http://pfam.sanger.ac.uk/search/sequence/results/036cad97-f0ef-4ac0-ae86-99369c63678c
VvTCP15a	VIT_217s0000g06020	VIT_217s0000g06020.1	chr17	6588742	6590077	1335	-	5		GSVIVT01008023001	chr17	scaffold_0	6588505	6590555	2051	-	1038	4	gi|225456741|ref|XP_002268569.1|_PREDICTED:_transcription_factor_TCP15_[Vitis_vinifera]	/	gi|225456741|ref|XP_002268569.1|_PREDICTED:_transcription_factor_TCP15_[Vitis_vinifera]	AT3G47620.1|Symbols:AtTCP14,TCP14|TEOSINTEBRANCHED,cycloideaandPCF(TCP)14|chr3:17559004-17560473FORWARDLENGTH=489	GSVIVT00000129001	CHE(5e-22)		TCP family transcription factor	http://pfam.sanger.ac.uk/search/sequence/results/8337dfa0-2683-4144-bd13-65898326a47a
VvCDF3a	VIT_217s0000g06310	VIT_217s0000g06310.1	chr17	6845769	6849288	3519	+	4		GSVIVT01007992001	chr17	scaffold_0	6845879	6853538	7660	+	1104	5	gi|225457399|ref|XP_002281994.1|_PREDICTED:_cyclic_dof_factor_3_[Vitis_vinifera]	/	gi|225457399|ref|XP_002281994.1|_PREDICTED:_cyclic_dof_factor_3_[Vitis_vinifera]	AT3G47500.1|Symbols:CDF3|cyclingDOFfactor3|chr3:17504276-17505964REVERSELENGTH=448	GSVIVT00016324001	CDF2(5e-56); CDF1(2e-54); CDF3(1e-43); CDF5(2e-36)	LKP2	Dof domain, zinc finger	http://pfam.sanger.ac.uk/search/sequence/results/7e558f45-d8e2-4f93-bbea-1123f30abe6d
VvTOC1	VIT_217s0000g06570	VIT_217s0000g06570.4	chr17	7100783	7110058	9275	+	1	Carbonell-Bejerano et al., 2014	GSVIVT01007965001	chr17	scaffold_0	7101163	7108526	7364	+	1602	9	/	/	gi|731425677|ref|XP_010663347.1|_PREDICTED:_two-component_response_regulator-like_APRR1_[Vitis_vinifera]	AT5G61380.1|Symbols:TOC1,APRR1,PRR1,AtTOC1|CCTmotif-containingresponseregulatorprotein|chr5:24675540-24678176FORWARDLENGTH=618	GSVIVT00016296001	TOC1(7e-139); PRR3(8e-28)	ZTL-like; PRR5-like; TOC1-like(Castanea sativa)	Response regulator receiver domain; CCT motif	http://pfam.sanger.ac.uk/search/sequence/results/f3838180-0f8c-407f-9a1d-30c9dea0c1d7
VVvP4	VIT_217s0000g07000	VIT_217s0000g07000.1	chr17	7700424	7709195	8771	-	4		GSVIVT01007906001	chr17	scaffold_0	7701816	7708142	6327	-	1095	7	/	/	gi|731425523|ref|XP_010663281.1|_PREDICTED:_uncharacterized_protein_LOC100260418_isoform_X2_[Vitis_vinifera]	AT5G61150.1|Symbols:VIP4|leo1-likefamilyprotein|chr5:24603846-24607528REVERSELENGTH=625	GSVIVT00016249001	VIP4(8e-78)	n.a.	Leo1-like protein	http://pfam.sanger.ac.uk/search/sequence/results/badd531d-e707-44b5-b3c1-ed00f7bab3a6
VvLEO1	VIT_217s0000g07160	VIT_217s0000g07160.1	chr17	7961939	7972463	10524	+	3		GSVIVT01007883001	chr17	scaffold_0	7961696	7972366	10671	+	1869	11	gi|731425464|ref|XP_010663257.1|_PREDICTED:_RNA_polymerase-associated_protein_LEO1_isoform_X2_[Vitis_vinifera]	/	gi|731425464|ref|XP_010663257.1|_PREDICTED:_RNA_polymerase-associated_protein_LEO1_isoform_X2_[Vitis_vinifera]	AT5G61150.1|Symbols:VIP4|leo1-likefamilyprotein|chr5:24603846-24607528REVERSELENGTH=625		VIP4(8e-124)	VIP4-like	Leo1-like protein	http://pfam.sanger.ac.uk/search/sequence/results/53b22020-d986-45f6-931d-7a8cc9d3e4bc
VvWERb	VIT_217s0000g08480	VIT_217s0000g08480.1	chr17	9703225	9704469	1244	-	3		GSVIVT01007740001	chr17	scaffold_0	9703426	9704372	947	-	651	3	gi|359491528|ref|XP_002279128.2|_PREDICTED:_transcription_factor_WER_[Vitis_vinifera]	/	gi|359491528|ref|XP_002279128.2|_PREDICTED:_transcription_factor_WER_[Vitis_vinifera]	AT5G14750.1|Symbols:WER,ATMYB66,WER1,MYB66|mybdomainprotein66|chr5:4763656-4764738REVERSELENGTH=203	GSVIVT00016076001	MYB66(3e-60)	MYB66-like; GL1-like	Myb-like DNA-binding domain	http://pfam.sanger.ac.uk/search/sequence/results/c6f03d02-de93-4b35-ac8b-adc4ccfc5d22
VvKNAT1e	VIT_217s0000g08710	VIT_217s0000g08710.1	chr17	9989635	10000224	10589	+	5		GSVIVT01007715001	chr17	scaffold_0	9989635	10000315	10681	+	960	5	gi|225456981|ref|XP_002282076.1|_PREDICTED:_homeobox_protein_knotted-1-like_6_[Vitis_vinifera]	/	gi|225456981|ref|XP_002282076.1|_PREDICTED:_homeobox_protein_knotted-1-like_6_[Vitis_vinifera]	AT1G23380.1|Symbols:KNAT6,KNAT6L,KNAT6S|KNOTTED1-likehomeoboxgene6|chr1:8297499-8302492REVERSELENGTH=327	GSVIVT00016046001	STM(4e-66)		KNOX1 domain; KNOX2 domain; ELK domain; Homeobox KN domain	http://pfam.sanger.ac.uk/search/sequence/results/d28b4fbc-9cd8-419e-b7d0-74f6d321282d
VvANLe	VIT_217s0000g08980	VIT_217s0000g08980.1	chr17	10556974	10557542	568	-	5		GSVIVT01010600001	chr16	scaffold_100	16145022	16162952	17931	+	2658	14	gi|731427088|ref|XP_010663837.1|_PREDICTED:_homeobox-leucine_zipper_protein_ANTHOCYANINLESS_2-like_[Vitis_vinifera]	/	gi|731427088|ref|XP_010663837.1|_PREDICTED:_homeobox-leucine_zipper_protein_ANTHOCYANINLESS_2-like_[Vitis_vinifera]	AT4G00730.2|Symbols:ANL2,AHDP|Homeobox-leucinezipperfamilyprotein/lipid-bindingSTARTdomain-containingprotein|chr4:301071-304103REVERSELENGTH=570	GSVIVT00007373001	FWA(2e-121)	HDG7-like (Homeodomain GLABRA 2-like protein 7) (Homeobox-leucine zipper protein)	Homeobox domain; START domain; Plant organelle RNA recognition domain	http://pfam.sanger.ac.uk/search/sequence/results/8507a69f-fd48-40ed-a956-614eae043791
VvWNK3	VIT_217s0000g09380	VIT_217s0000g09380.1	chr17	10965984	10980751	14767	-	5		GSVIVT01007637001	chr17	scaffold_0	10966272	10980533	14262	-	1464	9	gi|731424984|ref|XP_010663089.1|_PREDICTED:_probable_serine/threonine-protein_kinase_WNK3_[Vitis_vinifera]	/	gi|731424984|ref|XP_010663089.1|_PREDICTED:_probable_serine/threonine-protein_kinase_WNK3_[Vitis_vinifera]	AT3G48260.1|Symbols:WNK3|withnolysine(K)kinase3|chr3:17873012-17875220REVERSELENGTH=516	GSVIVT00015972001	WNK1(4e-121)		Protein kinase domain	http://pfam.sanger.ac.uk/search/sequence/results/19774829-e958-41dc-8052-f24b2f0d8372
VvREF6	VIT_217s0000g09980	VIT_217s0000g09980.1	chr17	11978970	11993228	14258	+	3		GSVIVT01007564001	chr17	scaffold_0	11978867	11993275	14409	+	2850	11	gi|731424886|ref|XP_010663055.1|_PREDICTED:_lysine-specific_demethylase_REF6_[Vitis_vinifera]	/	gi|731424886|ref|XP_010663055.1|_PREDICTED:_lysine-specific_demethylase_REF6_[Vitis_vinifera]	AT3G48430.1|Symbols:REF6|relativeofearlyflowering6|chr3:17935609-17940456FORWARDLENGTH=1360	GSVIVT00015901001	REF6(0); ELF6(5e-90); JMJ14(1e-35)	REF6 (Relative of ELF6)	JmjC domain, hydroxylase; Zinc-finger double domain	http://pfam.sanger.ac.uk/search/sequence/results/d44d5f8b-30d5-42af-b58e-884c8eaac8e8
VvGAIa	VIT_217s0000g10300	VIT_217s0000g10300.1	chr17	12556730	12558304	1574	-	4		GSVIVT01007532001	chr17	scaffold_0	12556745	12558304	1560	-	1276	2	gi|225457448|ref|XP_002263040.1|_PREDICTED:_DELLA_protein_GAI_[Vitis_vinifera]	/	gi|225457448|ref|XP_002263040.1|_PREDICTED:_DELLA_protein_GAI_[Vitis_vinifera]	AT1G14920.1|Symbols:GAI,RGA2|GRASfamilytranscriptionfactorfamilyprotein|chr1:5149414-5151015FORWARDLENGTH=533	GSVIVT00010476001	GAI(1e-63); RGL1(2e-59); RGA1(4e-59); RGL2(6e-56)	giberellin response modulator protein(os)	GRAS family transcription factor	http://pfam.sanger.ac.uk/search/sequence/results/c8228b7f-0363-4e6f-8da4-6e9cb62e4dca
VvCUL3c	VIT_217s0053g00583	VIT_217s0053g00583.1	chr17	15548670	15549128	458	+	3		GSVIVT01011387001	chr14	scaffold_108	29255269	29264850	9582	+	2175	4	/	/	gi|731419526|ref|XP_010661050.1|_PREDICTED:_cullin-3B_isoform_X1_[Vitis_vinifera]	AT1G69670.1|Symbols:CUL3B,ATCUL3B|cullin3B|chr1:26202169-26204442REVERSELENGTH=732	GSVIVT00020935001	CUL4(4e-106)		Cullin family; Cullin protein neddylation domain	http://pfam.sanger.ac.uk/search/sequence/results/e5e160df-74b5-4ec3-bf10-19a8f665820d
VvHDG11	VIT_217s0053g00780	VIT_217s0053g00780.3	chr17	16226906	16231203	4297	-	5		GSVIVT01029396001	chr17	scaffold_53	16227031	16230509	3479	-	2025	11	/	/	gi|225464265|ref|XP_002271012.1|_PREDICTED:_homeobox-leucine_zipper_protein_HDG11-like_isoform_X2_[Vitis_vinifera]	AT1G73360.1|Symbols:HDG11,EDT1,ATHDG11|homeodomainGLABROUS11|chr1:27578893-27581820REVERSELENGTH=722	GSVIVT00000869001	FWA(2e-103)	HDG10-like / HDG11-like / HDG12-like	Homeobox domain; START domain	http://pfam.sanger.ac.uk/search/sequence/results/91acce74-4c28-449f-8628-9b9f96105c63
VvSPB14	VIT_218s0122g00380	VIT_218s0122g00380.2	chr18	346549	354083	7534	-	5		GSVIVT01013452001	chr18	scaffold_122	347645	353985	6341	-	2766	15	/	/	gi|225457689|ref|XP_002273784.1|_PREDICTED:_squamosa_promoter-binding-like_protein_14_isoform_X2_[Vitis_vinifera]	AT1G20980.1|Symbols:SPL14,FBR6,SPL1R2,ATSPL14|squamosapromoterbindingprotein-like14|chr1:7325042-7328933FORWARDLENGTH=1035	GSVIVT00002959001	SPL15(3e-27); SPL5(3e-26)		SBP domain	http://pfam.sanger.ac.uk/search/sequence/results/f2ba64ee-80a2-4047-9916-ec70494626a8
VvPRRh	VIT_218s0001g00640	VIT_218s0001g00640.1	chr18	1449246	1451159	1913	-	5		GSVIVT01008721001	chr18	scaffold_1	1449246	1451159	1914	-	1914	1	gi|731427785|ref|XP_010664105.1|_PREDICTED:_pentatricopeptide_repeat-containing_protein_At5g40410,_mitochondrial_[Vitis_vinifera]	/	gi|731427785|ref|XP_010664105.1|_PREDICTED:_pentatricopeptide_repeat-containing_protein_At5g40410,_mitochondrial_[Vitis_vinifera]	AT5G40410.1|Symbols:|Tetratricopeptiderepeat(TPR)-likesuperfamilyprotein|chr5:16171385-16173211FORWARDLENGTH=608	GSVIVT00015527001	GHD7(5e-90)		PPR repeat family; PPR repeat; Pentatricopeptide repeat domain; DYW family of nucleic acid deaminases	http://pfam.sanger.ac.uk/search/sequence/results/c042ecc0-3d8c-468d-b06f-48872f746e3b
VvGA20OX1a	VIT_218s0001g01390	VIT_218s0001g01390.1	chr18	1982611	1985550	2939	-	4		GSVIVT01008782001	chr18	scaffold_1	1982673	1985445	2773	-	1233	5	gi|225459697|ref|XP_002284681.1|_PREDICTED:_gibberellin_20_oxidase_1-D_[Vitis_vinifera]	/	gi|225459697|ref|XP_002284681.1|_PREDICTED:_gibberellin_20_oxidase_1-D_[Vitis_vinifera]	AT5G51810.1|Symbols:GA20OX2,AT2353,ATGA20OX2|gibberellin20oxidase2|chr5:21055389-21056746REVERSELENGTH=378	GSVIVT00015468001	GA20OX2(2e-91); GA20OX1(1e-91)		non-haem dioxygenase in morphine synthesis N-terminal, 2OG-Fe(II) oxygenase superfamily	http://pfam.sanger.ac.uk/search/sequence/results/c15b42d4-d298-4681-87a0-0706e192f907
VvEFS	VIT_218s0001g01700	VIT_218s0001g01700.1	chr18	2259612	2287388	27776	-	3		GSVIVT01008805001	chr18	scaffold_1	2259998	2287308	27311	-	5877	24	/	/	gi|731427944|ref|XP_010664163.1|_PREDICTED:_uncharacterized_protein_LOC100245350_isoform_X1_[Vitis_vinifera]	AT1G77300.1|Symbols:EFS,SDG8,CCR1,ASHH2,LAZ2|histonemethyltransferases(H3-K4specific);histonemethyltransferases(H3-K36specific)|chr1:29040160-29048810REVERSELENGTH=1805	GSVIVT00015453001	EFS(2e-163); SDG26(2e-52)	EFS-like ~SDG26	CW-type Zinc Finger; SET domain	http://pfam.sanger.ac.uk/search/sequence/results/e5ec8e55-884e-4614-bafe-4cfd0619e135
VvPI	VIT_218s0001g01760	VIT_218s0001g01760.1	chr18	2291789	2294046	2257	-	1	Sreekantan et al., 2006	GSVIVT01008806001	chr18	scaffold_1	2291789	2294142	2354	-	555	7	gi|526117854|ref|NP_001267875.1|_PISTILLATA-like_MADS-box_protein-like_[Vitis_vinifera]	/	gi|526117854|ref|NP_001267875.1|_PISTILLATA-like_MADS-box_protein-like_[Vitis_vinifera]	AT5G20240.1|Symbols:PI|K-boxregionandMADS-boxtranscriptionfactorfamilyprotein|chr5:6829203-6831208FORWARDLENGTH=208	GSVIVT00015451001	PI(3e-49)		SRF-type transcription factor (DNA-binding and dimerisation domain, K-box region	http://pfam.sanger.ac.uk/search/sequence/results/91f9cccd-a942-46a7-b019-4f4e59011037
VvTGA4	VIT_218s0001g04470	VIT_218s0001g04470.4	chr18	3861408	3869906	8498	-	4		GSVIVT01008960001	chr18	scaffold_1	3861742	3869760	8019	-	1086	8	/	/	gi|731428251|ref|XP_010664274.1|_PREDICTED:_transcription_factor_TGA4_[Vitis_vinifera]	AT5G10030.2|Symbols:TGA4|TGACGmotif-bindingfactor4|chr5:3137648-3139295REVERSELENGTH=364	GSVIVT00015295001	TGA4(2e-140)		bZIP transcription factor; Seed dormancy control	http://pfam.sanger.ac.uk/search/sequence/results/062b83af-1991-42bc-bb81-fa45627c8710
VvCRY1a	VIT_218s0001g05680	VIT_218s0001g05680.1	chr18	4432992	4440290	7298	+	1		GSVIVT01009033001	chr18	scaffold_1	4433241	4440087	6847	+	2076	5	gi|731428405|ref|XP_010664331.1|_PREDICTED:_cryptochrome-1_isoform_X2_[Vitis_vinifera]	/	gi|731428405|ref|XP_010664331.1|_PREDICTED:_cryptochrome-1_isoform_X2_[Vitis_vinifera]	AT4G08920.1|Symbols:CRY1,BLU1,HY4,OOP2,ATCRY1|cryptochrome1|chr4:5724260-5726905FORWARDLENGTH=681	GSVIVT00015232001	CRY2(0); CRY1(0)	ASHH4; 1(Brassica campestris)	DNA photolyase, FAD binding domain of DNA photolyase, Blue/Ultraviolet sensing protein C terminal	http://pfam.sanger.ac.uk/search/sequence/results/ea52dbd0-d890-4790-921d-1230ed59969f
VvT6ODM	VIT_218s0001g06690	VIT_218s0001g06690.2	chr18	5029665	5032539	2874	+	5		GSVIVT01009099001	chr18	scaffold_1	5029707	5032279	2573	+	1011	4	gi|225459191|ref|XP_002285730.1|_PREDICTED:_thebaine_6-O-demethylase_[Vitis_vinifera]	/	gi|225459191|ref|XP_002285730.1|_PREDICTED:_thebaine_6-O-demethylase_[Vitis_vinifera]	AT2G36690.1|Symbols:|2-oxoglutarate(2OG)andFe(II)-dependentoxygenasesuperfamilyprotein|chr2:15379930-15381987FORWARDLENGTH=366	GSVIVT00015164001	GA2OX6(2e-33)		non-haem dioxygenase in morphine synthesis N-terminal, 2OG-Fe(II) oxygenase superfamily	http://pfam.sanger.ac.uk/search/sequence/results/8547750d-3792-4a2c-a091-71cea4e56baf
VvSVP2	VIT_218s0001g07460	VIT_218s0001g07460.2	chr18	5694296	5711407	17111	+	1	Díaz-Riquelme et al., 2009	GSVIVT01009171001	chr18	scaffold_1	5694493	5711399	16907	+	681	8	/	/	gi|731428645|ref|XP_010664403.1|_PREDICTED:_MADS-box_protein_SVP_[Vitis_vinifera]	AT2G22540.1|Symbols:SVP,AGL22|K-boxregionandMADS-boxtranscriptionfactorfamilyprotein|chr2:9580417-9583603FORWARDLENGTH=240	GSVIVT00015108001	SVP(3e-80); AGL24(2e-58); P1(3e-26)	AGL24-like	SRF-type transcription factor (DNA-binding and dimerisation domain, K-box region	http://pfam.sanger.ac.uk/search/sequence/results/d0c363c9-8880-4797-a428-4410a580972c
VvAGL17a	VIT_218s0001g07900	VIT_218s0001g07900.3	chr18	6350850	6377116	26266	+	4	Díaz-Riquelme et al., 2009	GSVIVT01009219001	chr18	scaffold_1	6350901	6376307	25407	+	723	8	gi|731438114|ref|XP_010646399.1|_PREDICTED:_MADS-box_transcription_factor_23-like_[Vitis_vinifera]	/	gi|731438114|ref|XP_010646399.1|_PREDICTED:_MADS-box_transcription_factor_23-like_[Vitis_vinifera]	AT4G37940.1|Symbols:AGL21|AGAMOUS-like21|chr4:17835695-17838621REVERSELENGTH=228	GSVIVT00015065001	AGL17(4e-80); AP1(6e-37); AGL18(3e-33)	AGL16/21/44-like	SRF-type transcription factor (DNA-binding and dimerisation domain, K-box region	http://pfam.sanger.ac.uk/search/sequence/results/a8266f23-1db0-4251-83d3-cac5738b6c58
VvKNAT1c	VIT_218s0001g08380	VIT_218s0001g08380.1	chr18	6870039	6876857	6818	+	4		GSVIVT01009273001	chr18	scaffold_1	6870320	6876771	6452	+	1026	6	gi|225458942|ref|XP_002285521.1|_PREDICTED:_homeobox_protein_knotted-1-like_2_[Vitis_vinifera]	/	gi|225458942|ref|XP_002285521.1|_PREDICTED:_homeobox_protein_knotted-1-like_2_[Vitis_vinifera]	AT4G08150.1|Symbols:KNAT1,BP,BP1|KNOTTED-likefromArabidopsisthaliana|chr4:5147969-5150610REVERSELENGTH=398	GSVIVT00015017001	STM(6e-71)		KNOX1 domain; KNOX2 domain; ELK domain; Homeobox KN domain	http://pfam.sanger.ac.uk/search/sequence/results/4423bdf8-21f3-4503-92b3-c3a500aaba99
VvbHLH74a	VIT_218s0001g08600	VIT_218s0001g08600.1	chr18	7033207	7037422	4215	-	5		GSVIVT01009292001	chr18	scaffold_1	7033471	7037456	3986	-	1293	8	gi|731430200|ref|XP_010664917.1|_PREDICTED:_LOW_QUALITY_PROTEIN:_transcription_factor_bHLH74_[Vitis_vinifera]	/	gi|731430200|ref|XP_010664917.1|_PREDICTED:_LOW_QUALITY_PROTEIN:_transcription_factor_bHLH74_[Vitis_vinifera]	AT1G10120.1|Symbols:|basichelix-loop-helix(bHLH)DNA-bindingsuperfamilyprotein|chr1:3304228-3305984REVERSELENGTH=366	GSVIVT00014998001	CIB1(2e-38)		Helix-loop-helix DNA-binding domain	http://pfam.sanger.ac.uk/search/sequence/results/3914d8a5-c222-48a6-9a66-bd5ba4cf871e
VvJKDb	VIT_218s0001g12220	VIT_218s0001g12220.2	chr18	10395218	10398578	3360	-	5		GSVIVT01009680001	chr18	scaffold_1	10395350	10398504	3155	-	1491	4	gi|225458335|ref|XP_002281605.1|_PREDICTED:_zinc_finger_protein_JACKDAW-like_isoform_X1_[Vitis_vinifera]	/	gi|225458335|ref|XP_002281605.1|_PREDICTED:_zinc_finger_protein_JACKDAW-like_isoform_X1_[Vitis_vinifera]	AT5G66730.1|Symbols:|C2H2-likezincfingerprotein|chr5:26641914-26643883REVERSELENGTH=500	GSVIVT00014645001	NUC(2e-91); ID1(2e-79)		Zinc-finger double-stranded RNA-binding	http://pfam.sanger.ac.uk/search/sequence/results/a1b69051-cfbf-473a-af89-69df06bd7b50
VvBELc	VIT_218s0001g13130	VIT_218s0001g13130.1	chr18	11196402	11198635	2233	-	5		GSVIVT01009779001	chr18	scaffold_1	11196526	11198339	1814	-	1413	4	gi|731429686|ref|XP_010664732.1|_PREDICTED:_BEL1-like_homeodomain_protein_11_[Vitis_vinifera]	/	gi|731429686|ref|XP_010664732.1|_PREDICTED:_BEL1-like_homeodomain_protein_11_[Vitis_vinifera]	AT1G75430.1|Symbols:BLH11|BEL1-likehomeodomain11|chr1:28308121-28309517REVERSELENGTH=290	GSVIVT00014547001	RPL(2e-46); BLH8(5e-42); ATH1(3e-36)	BLH2/7/10/11/3	Associated with HOX, Homeobox KN domain	http://pfam.sanger.ac.uk/search/sequence/results/63731efd-03fb-47b4-8fdd-ddfb6d55627c
VvBELg	VIT_218s0001g13150	VIT_218s0001g13150.9	chr18	11201048	11206930	5882	-	5		GSVIVT01009781001	chr18	scaffold_1	11201410	11205044	3635	-	1587	6	/	/	gi|731429688|ref|XP_002281021.3|_PREDICTED:_BEL1-like_homeodomain_protein_7_[Vitis_vinifera]	AT1G75410.2|Symbols:BLH3|BEL1-likehomeodomain3|chr1:28300095-28301890REVERSELENGTH=524	GSVIVT00014546001	RPL(6e-51); BLH8(1e-42); ATH1(1e-36)	BLH7/3/10	Associated with HOX, Homeobox KN domain	http://pfam.sanger.ac.uk/search/sequence/results/8281145e-5262-4dcf-a28b-870cc62efaa3
VvAP3a	VIT_218s0001g13460	VIT_218s0001g13460.1	chr18	11506606	11512370	5764	+	1	Poupin et al., 2007	GSVIVT01009815001	chr18	scaffold_1	11506514	11512366	5853	+	681	7	gi|526118210|ref|NP_001267960.1|_flowering-related_B-class_MADS-box_protein_APETALA3_[Vitis_vinifera]	/	gi|526118210|ref|NP_001267960.1|_flowering-related_B-class_MADS-box_protein_APETALA3_[Vitis_vinifera]	AT3G54340.1|Symbols:AP3,ATAP3|K-boxregionandMADS-boxtranscriptionfactorfamilyprotein|chr3:20119428-20121087REVERSELENGTH=232	GSVIVT00014506001	PI(8e-32)		SRF-type transcription factor (DNA-binding and dimerisation domain, K-box region	http://pfam.sanger.ac.uk/search/sequence/results/5f63cccb-bc72-4434-b3b0-72a84f4e4917
VvFDa	VIT_218s0001g14890	VIT_218s0001g14890.2	chr18	12935791	12938224	2433	-	2		GSVIVT01009970001	chr18	scaffold_1	12936464	12938187	1724	-	582	4	/	/	gi|731430034|ref|XP_002279268.2|_PREDICTED:_protein_FD_[Vitis_vinifera]	AT4G35900.1|Symbols:FD,FD-1,atbzip14|Basic-leucinezipper(bZIP)transcriptionfactorfamilyprotein|chr4:17004746-17005952FORWARDLENGTH=285	GSVIVT00014358001	FD(2e-26)	BZIP27-like	bZIP transcription factor	http://pfam.sanger.ac.uk/search/sequence/results/fe53d418-1725-4088-97e1-f81833bfcf22
VvRZ1a	VIT_218s0166g00180	VIT_218s0166g00180.6	chr18	14130748	14136046	5298	+	5		GSVIVT01001672001	chr18	scaffold_166	14130867	14134399	3533	+	462	3	/	/	gi|731430320|ref|XP_010664981.1|_PREDICTED:_glycine-rich_RNA-binding_protein_RZ1A_[Vitis_vinifera]	AT3G26420.1|Symbols:ATRZ-1A|RNA-binding(RRM/RBD/RNPmotifs)familyproteinwithretroviruszincfinger-likedomain|chr3:9671953-9673055FORWARDLENGTH=245	GSVIVT00002259001	CCR2(2e-25)		RNA recognition motif. (a.k.a. RRM, RBD, or RNP domain); Zinc knuckle	http://pfam.sanger.ac.uk/search/sequence/results/8184f54a-7065-4bae-b653-69f0189978cb
VvPCFS4b	VIT_218s0086g00620	VIT_218s0086g00620.1	chr18	17966896	17967443	547	-	3		GSVIVT01012646001	chr10	scaffold_116	317863	328295	10433	-	3012	10	/	/	gi|731404204|ref|XP_010655357.1|_PREDICTED:_polyadenylation_and_cleavage_factor_homolog_4_[Vitis_vinifera]	AT4G04885.1|Symbols:PCFS4|PCF11P-similarprotein4|chr4:2472083-2475417FORWARDLENGTH=808	GSVIVT00006902001	PCFS4(0)		RNA polymerase II-binding domain	http://pfam.sanger.ac.uk/search/sequence/results/62981f9d-831a-456c-a230-54eb4ed5d133
VvPCFS4c	VIT_218s0086g00630	VIT_218s0086g00630.1	chr18	17967444	17967694	250	-	3		GSVIVT01012646001	chr10	scaffold_116	317863	328295	10433	-	3012	10	/	/	gi|731404204|ref|XP_010655357.1|_PREDICTED:_polyadenylation_and_cleavage_factor_homolog_4_[Vitis_vinifera]	AT4G04885.1|Symbols:PCFS4|PCF11P-similarprotein4|chr4:2472083-2475417FORWARDLENGTH=808	GSVIVT00006902001	PCFS4(0)		RNA polymerase II-binding domain	http://pfam.sanger.ac.uk/search/sequence/results/62981f9d-831a-456c-a230-54eb4ed5d133
VvGI	VIT_218s0157g00020	VIT_218s0157g00020.4	chr18	18675190	18701138	25948	-	1	Carbonell-Bejerano et al., 2014	GSVIVT01001406001	chr18	scaffold_157	18680237	18701933	21697	-	1650	11	/	/	gi|731430504|ref|XP_010665062.1|_PREDICTED:_protein_GIGANTEA_[Vitis_vinifera]	AT1G22770.1|Symbols:GI,FB|giganteaprotein(GI)|chr1:8062398-8067447FORWARDLENGTH=1173	GSVIVT00008957001	GI(0)	GI-like	no Pfam-A matches	http://pfam.sanger.ac.uk/search/sequence/results/4f6b514b-88fa-485e-9078-e5bffe2882a5
VvASHHa	VIT_218s0072g00200	VIT_218s0072g00200.1	chr18	19242065	19261660	19595	-	3		GSVIVT01034572001	chr18	scaffold_72	19242564	19274978	32415	-	2589	22	gi|731430775|ref|XP_010665169.1|_PREDICTED:_histone-lysine_N-methyltransferase_ASHH1-like_isoform_X2_[Vitis_vinifera]	/	gi|731430775|ref|XP_010665169.1|_PREDICTED:_histone-lysine_N-methyltransferase_ASHH1-like_isoform_X2_[Vitis_vinifera]	AT1G76710.2|Symbols:ASHH1|SETdomaingroup26|chr1:28789887-28792371REVERSELENGTH=492	GSVIVT00031726001	SDG26(5e-166); EFS(2e-50)	SDG26-like ~EFS	SET domain	http://pfam.sanger.ac.uk/search/sequence/results/772c19be-2659-4b92-bbed-2ccf43eea5cf
VvASHHb	VIT_218s0072g00210	VIT_218s0072g00210.1	chr18	19262617	19274847	12230	-	3		GSVIVT01034572001	chr18	scaffold_72	19242564	19274978	32415	-	2589	22	gi|731430760|ref|XP_010665162.1|_PREDICTED:_histone-lysine_N-methyltransferase_ASHH1-like_isoform_X2_[Vitis_vinifera]	/	gi|731430760|ref|XP_010665162.1|_PREDICTED:_histone-lysine_N-methyltransferase_ASHH1-like_isoform_X2_[Vitis_vinifera]	AT1G76710.2|Symbols:ASHH1|SETdomaingroup26|chr1:28789887-28792371REVERSELENGTH=492	GSVIVT00031726001	SDG26(5e-166); EFS(2e-50)	SDG26-like ~EFS	SET domain	http://pfam.sanger.ac.uk/search/sequence/results/772c19be-2659-4b92-bbed-2ccf43eea5cf
VvASHHc	VIT_218s0072g00220	VIT_218s0072g00220.1	chr18	19280775	19290355	9580	-	4		GSVIVT01034571001	chr18	scaffold_72	19280780	19290355	9576	-	1113	8	gi|359493195|ref|XP_003634538.1|_PREDICTED:_histone-lysine_N-methyltransferase_ASHH1-like_isoform_X2_[Vitis_vinifera]	/	gi|359493195|ref|XP_003634538.1|_PREDICTED:_histone-lysine_N-methyltransferase_ASHH1-like_isoform_X2_[Vitis_vinifera]	AT1G76710.2|Symbols:ASHH1|SETdomaingroup26|chr1:28789887-28792371REVERSELENGTH=492	GSVIVT00031728001	SDG26(3e-95); EFS(2e-46)	A8J069 (Histone methyltransferase)-like (C. reinhardtii)	SET domain	http://pfam.sanger.ac.uk/search/sequence/results/9b173f80-82aa-4244-822a-77ab03ce6530
VvTMVa	VIT_218s0117g00620	VIT_218s0117g00620.1	chr18	24185669	24186276	607	+	5		GSVIVT01017738001	chr5	scaffold_20	3031098	3046782	15685	-	2235	19	gi|731431037|ref|XP_010665277.1|_PREDICTED:_TMV_resistance_protein_N-like_[Vitis_vinifera]	/	gi|731431037|ref|XP_010665277.1|_PREDICTED:_TMV_resistance_protein_N-like_[Vitis_vinifera]	AT4G02570.4|Symbols:CUL1|cullin1|chr4:1129315-1133435FORWARDLENGTH=738	GSVIVT00019763001	CUL4(2e-91)		Cullin family; Cullin protein neddylation domain	http://pfam.sanger.ac.uk/search/sequence/results/1f249c0a-a946-4d0a-823e-a66c3134ead1
VvAG3	VIT_218s0041g01880	VIT_218s0041g01880.1	chr18	26888662	26896754	8092	-	2	Boss et al., 2002	GSVIVT01025945001	chr18	scaffold_41	26888677	26896544	7868	-	702	8	/	/	gi|731431078|ref|XP_010665297.1|_PREDICTED:_MADS-box_protein_5_isoform_X1_[Vitis_vinifera]	AT4G09960.1|Symbols:STK,AGL11|K-boxregionandMADS-boxtranscriptionfactorfamilyprotein|chr4:6236713-6239409REVERSELENGTH=230	GSVIVT00021934001	AGL19(2e-40); AP1(5e-35); SOC1(5e-32); PI(7e-28); FLC(4e-25)	SOC1	SRF-type transcription factor (DNA-binding and dimerisation domain, K-box region	http://pfam.sanger.ac.uk/search/sequence/results/e1abae0f-7c59-4af8-9a02-b20218fce29b
VvAGL12	VIT_218s0041g02140	VIT_218s0041g02140.1	chr18	27268849	27284583	15734	+	4	Díaz-Riquelme et al., 2009	GSVIVT01025916001	chr18	scaffold_41	27268865	27284577	15713	+	597	7	gi|225460235|ref|XP_002278239.1|_PREDICTED:_agamous-like_MADS-box_protein_AGL12_[Vitis_vinifera]	/	gi|225460235|ref|XP_002278239.1|_PREDICTED:_agamous-like_MADS-box_protein_AGL12_[Vitis_vinifera]	AT1G71692.1|Symbols:AGL12,XAL1|AGAMOUS-like12|chr1:26952903-26954939REVERSELENGTH=211	GSVIVT00021903001			SRF-type transcription factor (DNA-binding and dimerisation domain, K-box region	http://pfam.sanger.ac.uk/search/sequence/results/5656c96a-03b9-47b6-b2c4-f034bf1970d4
VvCSTF64	VIT_218s0001g01800	VIT_218s0001g01800.1	chr18_random	2318221	2332606	14385	-	3		GSVIVT01013670001	chr18_random	scaffold_126	2308344	2332679	24336	-	1689	10	gi|359495190|ref|XP_002264617.2|_PREDICTED:_cleavage_stimulating_factor_64_[Vitis_vinifera]	/	gi|359495190|ref|XP_002264617.2|_PREDICTED:_cleavage_stimulating_factor_64_[Vitis_vinifera]	AT1G71800.1|Symbols:CSTF64|cleavagestimulatingfactor64|chr1:26999606-27001850FORWARDLENGTH=461	GSVIVT00005430001	CSTF64(6e-96)		RNA recognition motif (a.k.a. RRM, RBD, or RNP domain); Hinge domain of cleavage stimulation factor subunit 2; Transcription termination and cleavage factor C-terminal	http://pfam.sanger.ac.uk/search/sequence/results/ddc57eaa-ea98-4b05-8290-8f29f9ac011b
VvLIP1a	VIT_218s0001g02170	VIT_218s0001g02170.1	chr18_random	2543256	2556035	12779	-	4		GSVIVT01013682001	chr18_random	scaffold_126	2543256	2556036	12781	-	1008	7	gi|225463111|ref|XP_002264573.1|_PREDICTED:_uncharacterized_GTP-binding_protein_At5g64813_[Vitis_vinifera]	/	gi|225463111|ref|XP_002264573.1|_PREDICTED:_uncharacterized_GTP-binding_protein_At5g64813_[Vitis_vinifera]	AT5G64813.1|Symbols:LIP1|Ras-relatedsmallGTP-bindingfamilyprotein|chr5:25910836-25912625FORWARDLENGTH=342	GSVIVT00005416001	LIP1(2e-118)		Ras family	http://pfam.sanger.ac.uk/search/sequence/results/38141285-4ae1-4df6-beff-370e828b30d9
VvJKDc	VIT_218s0001g05150	VIT_218s0001g05150.1	chr18_random	4180022	4180448	426	+	5		GSVIVT01009680001	chr18	scaffold_1	10395350	10398504	3155	-	1491	4	/	/	gi|731429494|ref|XP_010664668.1|_PREDICTED:_zinc_finger_protein_JACKDAW-like_isoform_X2_[Vitis_vinifera]	AT5G38850.1|Symbols:|Diseaseresistanceprotein(TIR-NBS-LRRclass)|chr5:15555187-15558430FORWARDLENGTH=986	GSVIVT00014645001	NUC(2e-91); ID1(2e-79)		Zinc-finger double-stranded RNA-binding	http://pfam.sanger.ac.uk/search/sequence/results/a1b69051-cfbf-473a-af89-69df06bd7b50
VvTPS1a	VIT_219s0014g00300	VIT_219s0014g00300.6	chr19	291985	305847	13862	-	3		GSVIVT01014092001	chr19	scaffold_14	292203	312996	20794	-	2643	18	/	/	gi|731431820|ref|XP_010644073.1|_PREDICTED:_alpha,alpha-trehalose-phosphate_synthase_[UDP-forming]_1_[Vitis_vinifera]	AT1G78580.1|Symbols:ATTPS1,TPS1|trehalose-6-phosphatesynthase|chr1:29552495-29557482REVERSELENGTH=942	GSVIVT00027920001	TPS1(0)	TPS2-like; TPS3-like; TPS4-like	Glycosyltransferase family 20; Trehalose-phosphatase	http://pfam.sanger.ac.uk/search/sequence/results/48c75168-0771-474d-bf07-1dcf64016f20
VvSPL3a	VIT_219s0014g02350	VIT_219s0014g02350.1	chr19	2484255	2485739	1484	-	3		GSVIVT01014302001	chr19	scaffold_14	2484297	2485658	1362	-	615	2	gi|225461502|ref|XP_002282598.1|_PREDICTED:_squamosa_promoter-binding-like_protein_3_[Vitis_vinifera]	/	gi|225461502|ref|XP_002282598.1|_PREDICTED:_squamosa_promoter-binding-like_protein_3_[Vitis_vinifera]	AT1G53160.1|Symbols:SPL4|squamosapromoterbindingprotein-like4|chr1:19806478-19807080FORWARDLENGTH=174	GSVIVT00027720001	SPL5(6e-33); SPL4(1e-32); SPL3(2e-30); SPL9(2e-28)		SBP domain	http://pfam.sanger.ac.uk/search/sequence/results/975ee7b1-c6dd-4cdd-bc25-29d243744e80
VvSPA3a	VIT_219s0014g02660	VIT_219s0014g02660.3	chr19	2720121	2732607	12486	-	4		GSVIVT01014334001	chr19	scaffold_14	2724364	2732381	8018	-	1176	9	/	/	gi|731432189|ref|XP_010644194.1|_PREDICTED:_protein_SPA1-RELATED_3_[Vitis_vinifera]	AT3G15354.1|Symbols:SPA3|SPA1-related3|chr3:5169327-5172480REVERSELENGTH=837	GSVIVT00027690001	SPA3(8e-101); SPA4(5e-98)		Protein kinase domain	http://pfam.sanger.ac.uk/search/sequence/results/fdc6b69f-5cf0-4437-8ca0-bdd33a5fa9bb
VvLSD1	VIT_219s0014g03430	VIT_219s0014g03430.1	chr19	3578441	3582080	3639	+	3		GSVIVT01014417001	chr19	scaffold_14	3579039	3581410	2372	+	2004	4	gi|731432323|ref|XP_002281860.3|_PREDICTED:_lysine-specific_histone_demethylase_1_homolog_2_[Vitis_vinifera]	/	gi|731432323|ref|XP_002281860.3|_PREDICTED:_lysine-specific_histone_demethylase_1_homolog_2_[Vitis_vinifera]	AT3G13682.1|Symbols:LDL2|LSD1-like2|chr3:4479193-4481509REVERSELENGTH=746	GSVIVT00027608001	FLD(1e-166)		SWIRM domain; Flavin containing amine oxidoreductase	http://pfam.sanger.ac.uk/search/sequence/results/fcaca8aa-d628-464c-bfdb-273449daa24d
VvFIE2	VIT_219s0014g05210	VIT_219s0014g05210.2	chr19	5547461	5561110	13649	-	3		GSVIVT01014605001	chr19	scaffold_14	5547677	5560992	13316	-	1113	13	/	/	gi|225461118|ref|XP_002282472.1|_PREDICTED:_polycomb_group_protein_FIE2_[Vitis_vinifera]	AT3G20740.1|Symbols:FIE,FIS3,FIE1|Transducin/WD40repeat-likesuperfamilyprotein|chr3:7249064-7252254REVERSELENGTH=369	GSVIVT00027417001	FIE(3e-170)		WD domain, G-beta repeat	http://pfam.sanger.ac.uk/search/sequence/results/83bfe162-7c96-4832-8594-7ba78a54cc93
VvGA2OX8b	VIT_219s0177g00020	VIT_219s0177g00020.1	chr19	5852014	5864139	12125	-	4		GSVIVT01001965001	chr19	scaffold_177	5851478	5864139	1266	-	672	3	/	/	gi|731432753|ref|XP_010644403.1|_PREDICTED:_gibberellin_2-beta-dioxygenase_8-like_isoform_X1_[Vitis_vinifera]	AT4G21200.1|Symbols:ATGA2OX8,GA2OX8|gibberellin2-oxidase8|chr4:11302751-11306601FORWARDLENGTH=338	GSVIVT00027394001	GA2OX8(3e-55); GA2OX7(1e-33)		non-haem dioxygenase in morphine synthesis N-terminal, 2OG-Fe(II) oxygenase superfamily	http://pfam.sanger.ac.uk/search/sequence/results/5f1a680c-7bca-4a54-b527-0ced9af0dd65
VvGA2OX8c	VIT_219s0177g00030	VIT_219s0177g00030.1	chr19	5864333	5867937	3604	-	4		GSVIVT01001966001	chr19	scaffold_177	5864698	5871371	6674	-	990	3	gi|731432753|ref|XP_010644403.1|_PREDICTED:_gibberellin_2-beta-dioxygenase_8-like_isoform_X1_[Vitis_vinifera]	/	gi|731432753|ref|XP_010644403.1|_PREDICTED:_gibberellin_2-beta-dioxygenase_8-like_isoform_X1_[Vitis_vinifera]	AT4G21200.1|Symbols:ATGA2OX8,GA2OX8|gibberellin2-oxidase8|chr4:11302751-11306601FORWARDLENGTH=338		GA2OX8(2e-105); GA2OX7(7e-78)		non-haem dioxygenase in morphine synthesis N-terminal, 2OG-Fe(II) oxygenase superfamily	http://pfam.sanger.ac.uk/search/sequence/results/bedce121-9dcc-4589-bb6d-14be894ad140
VvODO1	VIT_219s0090g00590	VIT_219s0090g00590.1	chr19	6691483	6696029	4546	-	5		GSVIVT01037667001	chr19	scaffold_90	6691784	6695136	3353	-	1287	3	gi|225460941|ref|XP_002278003.1|_PREDICTED:_protein_ODORANT1-like_[Vitis_vinifera]	/	gi|225460941|ref|XP_002278003.1|_PREDICTED:_protein_ODORANT1-like_[Vitis_vinifera]	AT2G32460.1|Symbols:MYB101,ATMYB101,ATM1|mybdomainprotein101|chr2:13782419-13784363REVERSELENGTH=490	GSVIVT00027308001	MYB33(1e-57); MYB65(2e-56)		Myb-like DNA-binding domain	http://pfam.sanger.ac.uk/search/sequence/results/b15305a5-ac95-48d2-a32d-be7db001bf23
VvWNK11b	VIT_219s0090g01690	VIT_219s0090g01690.1	chr19	7729573	7732232	2659	-	5		GSVIVT01037773001	chr19	scaffold_90	7730105	7732118	2014	-	894	2	gi|731433118|ref|XP_002276368.2|_PREDICTED:_probable_serine/threonine-protein_kinase_WNK11_[Vitis_vinifera]	/	gi|731433118|ref|XP_002276368.2|_PREDICTED:_probable_serine/threonine-protein_kinase_WNK11_[Vitis_vinifera]	AT5G55560.1|Symbols:|Proteinkinasesuperfamilyprotein|chr5:22506477-22507757REVERSELENGTH=314	GSVIVT00027208001	WNK1(3e-101)		Protein kinase domain	http://pfam.sanger.ac.uk/search/sequence/results/ef426810-941d-43ae-b86b-68a8ddc51c64
VvFRIb	VIT_219s0090g01700	VIT_219s0090g01700.1	chr19	7740415	7752280	11865	+	4		GSVIVT01037774001	chr19	scaffold_90	7739874	7759142	19269	+	1212	4	gi|731433124|ref|XP_010644522.1|_PREDICTED:_truncated_FRIGIDA-like_protein_1_[Vitis_vinifera]	/	gi|731433124|ref|XP_010644522.1|_PREDICTED:_truncated_FRIGIDA-like_protein_1_[Vitis_vinifera]	AT5G16320.1|Symbols:FRL1|FRIGIDAlike1|chr5:5344507-5345919FORWARDLENGTH=470		FRL1(4e-36)		Frigida-like protein	http://pfam.sanger.ac.uk/search/sequence/results/9147075e-321e-4f99-a4b4-086b615743f9
VvFRIc	VIT_219s0090g01710	VIT_219s0090g01710.1	chr19	7752281	7754323	2042	+	4		GSVIVT01037774001	chr19	scaffold_90	7739874	7759142	19269	+	1212	4	gi|731433122|ref|XP_010644521.1|_PREDICTED:_truncated_FRIGIDA-like_protein_1_[Vitis_vinifera]	/	gi|731433122|ref|XP_010644521.1|_PREDICTED:_truncated_FRIGIDA-like_protein_1_[Vitis_vinifera]	AT1G31814.1|Symbols:FRL2|FRIGIDAlike2|chr1:11412985-11414406REVERSELENGTH=473		FRL1(4e-36)		Frigida-like protein	http://pfam.sanger.ac.uk/search/sequence/results/9147075e-321e-4f99-a4b4-086b615743f9
VvSCL21c	VIT_219s0090g01740	VIT_219s0090g01740.3	chr19	7771631	7775318	3687	-	5		GSVIVT01037777001	chr19	scaffold_90	7772106	7775176	3071	-	1581	2	/	/	gi|731433127|ref|XP_010644523.1|_PREDICTED:_scarecrow-like_protein_21_[Vitis_vinifera]	AT5G48150.2|Symbols:PAT1|GRASfamilytranscriptionfactor|chr5:19522497-19524053REVERSELENGTH=490	GSVIVT00027205001	RGL1(6e-62); RGL2(3e-60); GAI(1e-59); RGA1(6e-57)	PAT1; SCL13; SCL21	GRAS family transcription factor	http://pfam.sanger.ac.uk/search/sequence/results/68f3ed85-7416-45f9-9c50-fcf1eb78e1a6
VvNF-YB3b	VIT_219s0015g00440	VIT_219s0015g00440.2	chr19	8458174	8460453	2279	+	3		GSVIVT01014673001	chr19	scaffold_15	8458282	8459992	1711	+	633	1	/	/	gi|731433238|ref|XP_010644567.1|_PREDICTED:_nuclear_transcription_factor_Y_subunit_B-3_[Vitis_vinifera]	AT4G14540.1|Symbols:NF-YB3|nuclearfactorY,subunitB3|chr4:8344663-8345148FORWARDLENGTH=161	GSVIVT00033366001	NFYB3(2e-60); NFYB2(1e-54); NFYB1(3e-46)		Histone-like transcription factor (CBF/NF-Y) and archaeal histone	http://pfam.sanger.ac.uk/search/sequence/results/946cad67-da85-4e19-98c9-de24347c22f1
VvRPK1	VIT_219s0015g01120	VIT_219s0015g01120.1	chr19	9194417	9199970	5553	+	5		GSVIVT01014750001	chr19	scaffold_15	9194802	9198616	3815	+	3078	4	gi|359494335|ref|XP_002267870.2|_PREDICTED:_probable_LRR_receptor-like_serine/threonine-protein_kinase_At4g26540_[Vitis_vinifera]	/	gi|359494335|ref|XP_002267870.2|_PREDICTED:_probable_LRR_receptor-like_serine/threonine-protein_kinase_At4g26540_[Vitis_vinifera]	AT5G56040.2|Symbols:|Leucine-richreceptor-likeproteinkinasefamilyprotein|chr5:22695050-22698410FORWARDLENGTH=1090	GSVIVT00033440001	BRI1(5e-110)		Leucine rich repeat N-terminal domain, Leucine rich repeat; Protein kinase domain	http://pfam.sanger.ac.uk/search/sequence/results/9965f78a-0731-4989-9351-c12071ea5586
VvBRIb	VIT_219s0015g01890	VIT_219s0015g01890.1	chr19	10672552	10680318	7766	-	5		GSVIVT01014856001	chr19	scaffold_15	10675527	10680100	4574	-	2289	5	gi|731433570|ref|XP_002265525.3|_PREDICTED:_receptor-like_protein_kinase_BRI1-like_3_[Vitis_vinifera]	/	gi|731433570|ref|XP_002265525.3|_PREDICTED:_receptor-like_protein_kinase_BRI1-like_3_[Vitis_vinifera]	AT1G55610.2|Symbols:BRL1|BRI1like|chr1:20779874-20783374REVERSELENGTH=1166	GSVIVT00003338001	BRI1(1e-117)		Leucine rich repeat N-terminal domain; Leucine Rich repeats (2 copies); Leucine rich repeat	http://pfam.sanger.ac.uk/search/sequence/results/1c24d934-5fb0-4b13-923d-863a51b0c58e
VvSCL18	VIT_219s0015g01930	VIT_219s0015g01930.1	chr19	10747971	10749212	1241	+	5		GSVIVT01014862001	chr19	scaffold_15	10747971	10749212	1242	+	1242	1	gi|225463546|ref|XP_002265645.1|_PREDICTED:_scarecrow-like_protein_18_[Vitis_vinifera]	/	gi|225463546|ref|XP_002265645.1|_PREDICTED:_scarecrow-like_protein_18_[Vitis_vinifera]	AT1G55580.1|Symbols:LAS,SCL18|GRASfamilytranscriptionfactor|chr1:20764106-20765443FORWARDLENGTH=445	GSVIVT00003342001	RGL2(7e-62); RGA1(7e-55)		GRAS family transcription factor	http://pfam.sanger.ac.uk/search/sequence/results/b7fb730a-207c-4c12-8cd0-ab72d59bca25
VvPCFS4d	VIT_219s0138g00035	VIT_219s0138g00035.1	chr19	13929780	13930220	440	+	4		GSVIVT01033783001	chr8	scaffold_7	17860144	17869310	9167	-	3150	10	/	/	gi|731400746|ref|XP_010654041.1|_PREDICTED:_polyadenylation_and_cleavage_factor_homolog_4_[Vitis_vinifera]	AT3G20630.1|Symbols:UBP14,TTN6,ATUBP14,PER1|ubiquitin-specificprotease14|chr3:7203001-7208340REVERSELENGTH=797	GSVIVT00021671001	PCFS4(2e-49)		RNA polymerase II-binding domain	http://pfam.sanger.ac.uk/search/sequence/results/a5403843-3996-41ac-8b08-b241174b2767
VvTMVb	VIT_219s0135g00220	VIT_219s0135g00220.1	chr19	15078884	15079488	604	-	5		GSVIVT01017738001	chr5	scaffold_20	3031098	3046782	15685	-	2235	19	/	/	gi|731431037|ref|XP_010665277.1|_PREDICTED:_TMV_resistance_protein_N-like_[Vitis_vinifera]	AT4G02570.4|Symbols:CUL1|cullin1|chr4:1129315-1133435FORWARDLENGTH=738	GSVIVT00019763001	CUL4(2e-91)		Cullin family; Cullin protein neddylation domain	http://pfam.sanger.ac.uk/search/sequence/results/1f249c0a-a946-4d0a-823e-a66c3134ead1
VvGA2OX1a	VIT_219s0140g00120	VIT_219s0140g00120.1	chr19	15497652	15500059	2407	+	2		GSVIVT01000687001	chr19	scaffold_140	15497729	15499650	1922	+	972	3	gi|225470621|ref|XP_002263961.1|_PREDICTED:_gibberellin_2-beta-dioxygenase_1_[Vitis_vinifera]	/	gi|225470621|ref|XP_002263961.1|_PREDICTED:_gibberellin_2-beta-dioxygenase_1_[Vitis_vinifera]	AT1G78440.1|Symbols:ATGA2OX1,GA2OX1|Arabidopsisthalianagibberellin2-oxidase1|chr1:29511772-29512990REVERSELENGTH=329	GSVIVT00009346001	GA2OX1(1e-104); GA2OX2(3e-102); GA2OX3(2e-90); GA2OX4(3e-74)		non-haem dioxygenase in morphine synthesis N-terminal, 2OG-Fe(II) oxygenase superfamily	http://pfam.sanger.ac.uk/search/sequence/results/6b6a23f7-2e6a-4011-abb4-f96bec676d49
VvGA2OX1b	VIT_219s0140g00140	VIT_219s0140g00140.1	chr19	15603130	15605112	1982	+	2		GSVIVT01000689001	chr19	scaffold_140	15603207	15604930	1724	+	999	3	gi|225468310|ref|XP_002270405.1|_PREDICTED:_gibberellin_2-beta-dioxygenase_1_[Vitis_vinifera]	/	gi|225468310|ref|XP_002270405.1|_PREDICTED:_gibberellin_2-beta-dioxygenase_1_[Vitis_vinifera]	AT1G78440.1|Symbols:ATGA2OX1,GA2OX1|Arabidopsisthalianagibberellin2-oxidase1|chr1:29511772-29512990REVERSELENGTH=329	GSVIVT00004213001	GA2OX1(9e-111); GA2OX2(1e-107); GA2OX3(4e-94); GA2OX4(5e-75)		non-haem dioxygenase in morphine synthesis N-terminal, 2OG-Fe(II) oxygenase superfamily	http://pfam.sanger.ac.uk/search/sequence/results/de758c81-44ed-442a-8764-c2501be6156c
VvLRR-RLK	VIT_219s0027g00010	VIT_219s0027g00010.1	chr19	18055800	18061645	5845	+	5		GSVIVT01020514001	chr19	scaffold_27	18056453	18061495	5043	+	2964	7	gi|225470798|ref|XP_002263001.1|_PREDICTED:_leucine-rich_repeat_receptor-like_serine/threonine-protein_kinase_At1g17230_[Vitis_vinifera]	/	gi|225470798|ref|XP_002263001.1|_PREDICTED:_leucine-rich_repeat_receptor-like_serine/threonine-protein_kinase_At1g17230_[Vitis_vinifera]	AT1G17230.1|Symbols:|Leucine-richreceptor-likeproteinkinasefamilyprotein|chr1:5891375-5894855FORWARDLENGTH=1101	GSVIVT00009046001	BRI1(4e-117)		Leucine rich repeat N-terminal domain, Leucine rich repeat; Protein kinase domain	http://pfam.sanger.ac.uk/search/sequence/results/84859053-281d-43a4-aa3e-83f022f8e28b
VvMBD9f	VIT_219s0027g00042	VIT_219s0027g00042.1	chr19	18219094	18221860	2766	-	4		GSVIVT01032492001	chr14	scaffold_66	27849550	27871552	22003	-	5724	21	/	/	gi|731419168|ref|XP_010660928.1|_PREDICTED:_methyl-CpG-binding_domain-containing_protein_9_isoform_X3_[Vitis_vinifera]	AT5G40820.1|Symbols:ATRAD3,ATR,ATATR|Ataxiatelangiectasia-mutatedandRAD3-related|chr5:16343860-16353847REVERSELENGTH=2702	GSVIVT00020759001	MBD9(0)	Histone acetyl tranferase MBD9	PHD-finger; Bromodomain	http://pfam.sanger.ac.uk/search/sequence/results/9270f2e7-1ceb-4327-a828-391f806062f7
VvRGL1	VIT_219s0085g00540	VIT_219s0085g00540.1	chr19	22922010	22923952	1942	+	5		GSVIVT01033046001	chr14	scaffold_68	25316395	25318488	2094	-	2007	2	gi|731434583|ref|XP_010645115.1|_PREDICTED:_DELLA_protein_RGL1-like_[Vitis_vinifera]	/	gi|731434583|ref|XP_010645115.1|_PREDICTED:_DELLA_protein_RGL1-like_[Vitis_vinifera]	AT1G66350.1|Symbols:RGL1,RGL|RGA-like1|chr1:24748327-24749862FORWARDLENGTH=511	GSVIVT00037899001	RGL1(5e-84); RGL2(1e-81); GAI(9e-78); RGA1(1e-75)	giberellin response modulator protein(os)	GRAS family transcription factor	http://pfam.sanger.ac.uk/search/sequence/results/fcafecd8-1c6b-471f-a857-bbea6f453b76
VvPRRi	VIT_219s0085g00560	VIT_219s0085g00560.1	chr19	22938850	22943526	4676	+	5		GSVIVT01036757001	chr19	scaffold_85	22939141	22943152	4012	+	2064	1	/	/	gi|731434580|ref|XP_010645114.1|_PREDICTED:_pentatricopeptide_repeat-containing_protein_At1g20230_[Vitis_vinifera]	AT1G20230.1|Symbols:|Pentatricopeptiderepeat(PPR)superfamilyprotein|chr1:7009570-7011852FORWARDLENGTH=760	GSVIVT00002068001	GHD7(3e-83)		PPR repeat family; PPR repeat; Pentatricopeptide repeat domain; DYW family of nucleic acid deaminases	http://pfam.sanger.ac.uk/search/sequence/results/4dbf895a-8a88-4e66-ab03-6a54d6094c48
VvKS	VIT_219s0085g00830	VIT_219s0085g00830.1	chr19	23284232	23291087	6855	-	3	Cheng et al., 2015	GSVIVT01036724001	chr19	scaffold_85	23284514	23291080	6567	-	2481	15	gi|731434536|ref|XP_010645100.1|_PREDICTED:_ent-kaur-16-ene_synthase,_chloroplastic_isoform_X1_[Vitis_vinifera]	/	gi|731434536|ref|XP_010645100.1|_PREDICTED:_ent-kaur-16-ene_synthase,_chloroplastic_isoform_X1_[Vitis_vinifera]	AT1G79460.1|Symbols:GA2,KS,ATKS,ATKS1,KS1|Terpenoidcyclases/Proteinprenyltransferasessuperfamilyprotein|chr1:29890568-29894436FORWARDLENGTH=785	GSVIVT00002095001	GA2(0); GA1(1e-83)		Terpene synthase, N-terminal domain; Terpene synthase family, metal binding domain	http://pfam.sanger.ac.uk/search/sequence/results/53edaf0f-e58c-4d6b-b406-c5fc79d7ece2
VvGA20OX1b	VIT_202s0234g00010	VIT_202s0234g00010.1	chr2	11691	13858	2167	-	4		GSVIVT01004790001	chr2	scaffold_234	12465	13764	1300	-	1074	3	gi|359473878|ref|XP_003631372.1|_PREDICTED:_gibberellin_20_oxidase_1_[Vitis_vinifera]	/	gi|359473878|ref|XP_003631372.1|_PREDICTED:_gibberellin_20_oxidase_1_[Vitis_vinifera]	AT4G25420.1|Symbols:GA5,GA20OX1,AT2301,ATGA20OX1|2-oxoglutarate(2OG)andFe(II)-dependentoxygenasesuperfamilyprotein|chr4:12990982-12992409REVERSELENGTH=377		GA20OX1(2e-57); GA20OX2(2e-50); GA2OX8(8e-45); GA2OX1(1e-40)		non-haem dioxygenase in morphine synthesis N-terminal, 2OG-Fe(II) oxygenase superfamily	http://pfam.sanger.ac.uk/search/sequence/results/41a5a204-3173-4a2c-9348-fbc97f2ed2a2
VvEMF2b	VIT_202s0234g00020	VIT_202s0234g00020.1	chr2	19318	35046	15728	+	4		GSVIVT01004791001	chr2	scaffold_234	19318	78024	58707	+	2139	23	/	/	gi|731377554|ref|XP_010657864.1|_PREDICTED:_polycomb_group_protein_EMBRYONIC_FLOWER_2-like_isoform_X1_[Vitis_vinifera]	AT5G51230.3|Symbols:EMF2,VEF2,CYR1,AtEMF2|VEFS-Boxofpolycombprotein|chr5:20824153-20829344FORWARDLENGTH=626	GSVIVT00005267001	VRN2(7e-63); EMF2(1e-62)	VEL2-like (os)	VEFS-Box of polycomb protein	http://pfam.sanger.ac.uk/search/sequence/results/85e49288-3839-4750-9bc1-1fb5196526eb
VvEMF2c	VIT_202s0234g00030	VIT_202s0234g00030.1	chr2	36582	40013	3431	+	4		GSVIVT01004791001	chr2	scaffold_234	19318	78024	58707	+	2139	23	/	/	gi|731377566|ref|XP_010657880.1|_PREDICTED:_polycomb_group_protein_EMBRYONIC_FLOWER_2-like_isoform_X4_[Vitis_vinifera]	AT5G51230.3|Symbols:EMF2,VEF2,CYR1,AtEMF2|VEFS-Boxofpolycombprotein|chr5:20824153-20829344FORWARDLENGTH=626	GSVIVT00005267001	VRN2(7e-63); EMF2(1e-62)	VEL2-like (os)	VEFS-Box of polycomb protein	http://pfam.sanger.ac.uk/search/sequence/results/85e49288-3839-4750-9bc1-1fb5196526eb
VvEMF2d	/	VIT_202s0234g00050.1	chr2	59724	78128	18404	+	4		GSVIVT01004791001	chr2	scaffold_234	19318	78024	58707	+	2139	23	/	/	gi|731377554|ref|XP_010657864.1|_PREDICTED:_polycomb_group_protein_EMBRYONIC_FLOWER_2-like_isoform_X1_[Vitis_vinifera]	AT5G51230.1|Symbols:EMF2,VEF2,CYR1,AtEMF2|VEFS-Boxofpolycombprotein|chr5:20824153-20829344FORWARDLENGTH=631	GSVIVT00005267001	VRN2(7e-63); EMF2(1e-62)	VEL2-like (os)	VEFS-Box of polycomb protein	http://pfam.sanger.ac.uk/search/sequence/results/85e49288-3839-4750-9bc1-1fb5196526eb
VvBEL	VIT_202s0025g00200	VIT_202s0025g00200.1	chr2	329748	335788	6040	+	5		GSVIVT01019399001	chr2	scaffold_25	330476	334581	4106	+	1338	6	/	/	gi|359474075|ref|XP_002279230.2|_PREDICTED:_homeobox_protein_BEL1_homolog_[Vitis_vinifera]	AT5G41410.1|Symbols:BEL1|POX(planthomeobox)familyprotein|chr5:16580424-16583770FORWARDLENGTH=611	GSVIVT00002560001	RPL(5e-52); BLH8(5e-46); ATH1(1e-39)	BEL1	Associated with HOX, Homeobox KN domain	http://pfam.sanger.ac.uk/search/sequence/results/a7fce880-12d6-4984-854a-d330732a2243
VvSPAR2	VIT_202s0025g01110	VIT_202s0025g01110.6	chr2	1063849	1091522	27673	-	3		GSVIVT01019492001	chr2	scaffold_25	1066670	1090707	24038	-	2400	11	/	/	gi|731378262|ref|XP_010658998.1|_PREDICTED:_protein_SPA1-RELATED_2_isoform_X1_[Vitis_vinifera]	AT4G11110.1|Symbols:SPA2|SPA1-related2|chr4:6772163-6776675FORWARDLENGTH=1036	GSVIVT00002463001	SPA2(0); SPA1(0); SPA4(2e-152); SPA3(1e-148); COP1(3e-98)	SPA2-like; SPA1-like; COP1-like	Protein kinase domain, WD domain, G-beta repeat	http://pfam.sanger.ac.uk/search/sequence/results/8166a404-d6ec-4596-a1d9-b6fd5a542bb0
VvABS3	VIT_202s0025g02350	VIT_202s0025g02350.1	chr2	2093246	2094411	1165	+	3		GSVIVT01019630001	chr2	scaffold_25	2093246	2099598	6353	+	1791	16	gi|731378749|ref|XP_010659881.1|_PREDICTED:_MADS-box_transcription_factor_31-like_[Vitis_vinifera]	/	gi|731378749|ref|XP_010659881.1|_PREDICTED:_MADS-box_transcription_factor_31-like_[Vitis_vinifera]	AT5G23260.3|Symbols:TT16,ABS,AGL32|K-boxregionandMADS-boxtranscriptionfactorfamilyprotein|chr5:7836442-7838340FORWARDLENGTH=238	GSVIVT00000541001	WNK1(7e-113)		Protein kinase domain	http://pfam.sanger.ac.uk/search/sequence/results/af6c1106-2786-4463-b80f-f155ffcf2afd
VvWNK10	VIT_202s0025g02360	VIT_202s0025g02360.1	chr2	2095799	2099617	3818	+	3		GSVIVT01019630001	chr2	scaffold_25	2093246	2099598	6353	+	1791	16	gi|731378757|ref|XP_010659893.1|_PREDICTED:_probable_serine/threonine-protein_kinase_WNK10_isoform_X2_[Vitis_vinifera]	/	gi|731378757|ref|XP_010659893.1|_PREDICTED:_probable_serine/threonine-protein_kinase_WNK10_isoform_X2_[Vitis_vinifera]	AT3G18750.3|Symbols:WNK6|withnolysine(K)kinase6|chr3:6454307-6456830REVERSELENGTH=567	GSVIVT00000541001	WNK1(7e-113)		Protein kinase domain	http://pfam.sanger.ac.uk/search/sequence/results/af6c1106-2786-4463-b80f-f155ffcf2afd
VvF3Hb	VIT_202s0025g02960	VIT_202s0025g02960.1	chr2	2525217	2527296	2079	-	5		GSVIVT01019695001	chr2	scaffold_25	2524250	2527083	2834	-	1047	3	gi|225426516|ref|XP_002278004.1|_PREDICTED:_flavonol_synthase/flavanone_3-hydroxylase_[Vitis_vinifera]	/	gi|225426516|ref|XP_002278004.1|_PREDICTED:_flavonol_synthase/flavanone_3-hydroxylase_[Vitis_vinifera]	AT4G10490.1|Symbols:|2-oxoglutarate(2OG)andFe(II)-dependentoxygenasesuperfamilyprotein|chr4:6483900-6485179FORWARDLENGTH=348	GSVIVT00000477001	GA20OX2(2e-43); GA2OX1(5e-41)		non-haem dioxygenase in morphine synthesis N-terminal, 2OG-Fe(II) oxygenase superfamily	http://pfam.sanger.ac.uk/search/sequence/results/90284f8c-9cf2-4d16-9d8a-10751f8f639c
VvF3Hc	VIT_202s0025g02970	VIT_202s0025g02970.1	chr2	2530699	2532694	1995	-	5		GSVIVT01019695001	chr2	scaffold_25	2524250	2527083	2834	-	1047	3	gi|225426514|ref|XP_002278024.1|_PREDICTED:_flavonol_synthase/flavanone_3-hydroxylase_[Vitis_vinifera]	/	gi|225426514|ref|XP_002278024.1|_PREDICTED:_flavonol_synthase/flavanone_3-hydroxylase_[Vitis_vinifera]	AT4G10490.1|Symbols:|2-oxoglutarate(2OG)andFe(II)-dependentoxygenasesuperfamilyprotein|chr4:6483900-6485179FORWARDLENGTH=348	GSVIVT00000477001	GA20OX2(2e-43); GA2OX1(5e-41)		non-haem dioxygenase in morphine synthesis N-terminal, 2OG-Fe(II) oxygenase superfamily	http://pfam.sanger.ac.uk/search/sequence/results/90284f8c-9cf2-4d16-9d8a-10751f8f639c
VvNGA1a	VIT_202s0025g03000	VIT_202s0025g03000.1	chr2	2549060	2551345	2285	+	5		GSVIVT01019699001	chr2	scaffold_25	2549060	2551460	2401	+	1143	5	gi|731378992|ref|XP_010660370.1|_PREDICTED:_B3_domain-containing_protein_Os03g0120900-like_[Vitis_vinifera]	/	gi|731378992|ref|XP_010660370.1|_PREDICTED:_B3_domain-containing_protein_Os03g0120900-like_[Vitis_vinifera]	AT2G46870.1|Symbols:NGA1|AP2/B3-liketranscriptionalfactorfamilyprotein|chr2:19261313-19262245FORWARDLENGTH=310	GSVIVT00000473001	RAV2(8e-42); TEM1(1e-39)		B3 DNA binding domain	http://pfam.sanger.ac.uk/search/sequence/results/f8d47eb1-669d-4332-93a7-b40df2ecc20b
VvJMJ5	VIT_202s0025g03560	VIT_202s0025g03560.2	chr2	3074289	3119467	45178	+	5		GSVIVT01019761001	chr2	scaffold_25	3074405	3119122	44718	+	4488	34	gi|731379253|ref|XP_010660768.1|_PREDICTED:_lysine-specific_demethylase_5B_isoform_X4_[Vitis_vinifera]	/	gi|731379253|ref|XP_010660768.1|_PREDICTED:_lysine-specific_demethylase_5B_isoform_X4_[Vitis_vinifera]	AT1G63490.1|Symbols:|transcriptionfactorjumonji(jmjC)domain-containingprotein|chr1:23544938-23551946REVERSELENGTH=1116	GSVIVT00000413001	JMJ14(1e-79); REF6(9e-32)	F2K11.14-like (JMJ / RING-finger / zinc-finger protein)	JmjC domain, hydroxylase; C5HC2 zinc finger; PLU-1-like protein; PHD-finger	http://pfam.sanger.ac.uk/search/sequence/results/62eaffeb-a067-423e-a18e-3990d49b92db
VvNF-YC3	VIT_202s0025g03770	VIT_202s0025g03770.1	chr2	3263696	3264243	547	+	3		GSVIVT01019784001	chr2	scaffold_25	3263715	3264065	351	+	351	1	gi|225426367|ref|XP_002269359.1|_PREDICTED:_nuclear_transcription_factor_Y_subunit_C-3_[Vitis_vinifera]	/	gi|225426367|ref|XP_002269359.1|_PREDICTED:_nuclear_transcription_factor_Y_subunit_C-3_[Vitis_vinifera]	AT1G54830.3|Symbols:NF-YC3|nuclearfactorY,subunitC3|chr1:20451672-20452325FORWARDLENGTH=217	GSVIVT00000385001	NFYC3(4e-26); NFYC9(4e-26); NFYC1(2e-25); NFYC2(2e-25)		Histone-like transcription factor (CBF/NF-Y) and archaeal histone	http://pfam.sanger.ac.uk/search/sequence/results/64e3195d-e52b-421e-b4ce-97b8ed43bf3f
VVvP3c	VIT_202s0025g03875	VIT_202s0025g03875.1	chr2	3412581	3415362	2781	-	3		GSVIVT01015149001	chr11	scaffold_16	1381431	1386842	5412	-	966	2	/	/	gi|225444830|ref|XP_002280723.1|_PREDICTED:_WD_repeat-containing_protein_61_[Vitis_vinifera]	AT4G29830.1|Symbols:VIP3|Transducin/WD40repeat-likesuperfamilyprotein|chr4:14597728-14599157FORWARDLENGTH=321	GSVIVT00016508001	VIP3(9e-148)	putative VIP-like (Picea abies)	WD domain, G-beta repeat	http://pfam.sanger.ac.uk/search/sequence/results/4a9cb156-49d4-4dd5-b613-1ddf14c37664
VvSOC1c	VIT_202s0025g04650	VIT_202s0025g04650.1	chr2	4197329	4209344	12015	+	2	Díaz-Riquelme et al., 2009	GSVIVT01019883001	chr2	scaffold_25	4197374	4209047	11674	+	624	7	gi|359474045|ref|XP_002275695.2|_PREDICTED:_agamous-like_MADS-box_protein_AGL19_[Vitis_vinifera]	/	gi|359474045|ref|XP_002275695.2|_PREDICTED:_agamous-like_MADS-box_protein_AGL19_[Vitis_vinifera]	AT4G22950.1|Symbols:AGL19,GL19|AGAMOUS-like19|chr4:12023946-12027421REVERSELENGTH=219	GSVIVT00001070001	SOC1(7e-39); AGL19(1e-54); MAF2(3e-23); AP1(4e-31)		SRF-type transcription factor (DNA-binding and dimerisation domain, K-box region	http://pfam.sanger.ac.uk/search/sequence/results/f6342cd2-d75c-4950-95d8-d1a4d95e1894
VvPOT1	VIT_202s0025g04862	VIT_202s0025g04862.1	chr2	4385439	4388281	2842	-	3		GSVIVT01011939001	chr1	scaffold_11	2806808	2878486	71679	+	2448	16	/	/	gi|731391801|ref|XP_010650885.1|_PREDICTED:_potassium_transporter_1_[Vitis_vinifera]	AT2G30070.1|Symbols:ATKT1,ATKT1P,ATKUP1,KUP1,KT1|potassiumtransporter1|chr2:12835097-12838466FORWARDLENGTH=712	GSVIVT00030300001	PFT1(0)	PFT1-like	Mediator complex subunit 25 von Willebrand factor type A	http://pfam.sanger.ac.uk/search/sequence/results/623bc35e-3260-418b-9774-f757fc1597bf
VvCKB4b	VIT_202s0012g00080	VIT_202s0012g00080.3	chr2	5692418	5701398	8980	+	3		GSVIVT01013280001	chr2	scaffold_12	5692458	5701159	8702	+	801	5	/	/	gi|731381333|ref|XP_010664237.1|_PREDICTED:_putative_casein_kinase_II_subunit_beta-4_isoform_X1_[Vitis_vinifera]	AT2G44680.1|Symbols:CKB4|caseinkinaseIIbetasubunit4|chr2:18426898-18428166REVERSELENGTH=283	GSVIVT00015872001	CKB3(4e-101)		Casein kinase II regulatory subunit	http://pfam.sanger.ac.uk/search/sequence/results/bbadfea7-262e-4630-8e7d-b9cb49ab5f58
VvNCS1	VIT_202s0012g00400	VIT_202s0012g00400.1	chr2	6184190	6187378	3188	+	5		GSVIVT01013255001	chr2	scaffold_12	6184188	6195799	11612	+	2055	9	gi|225427346|ref|XP_002279404.1|_PREDICTED:_S-norcoclaurine_synthase_1_[Vitis_vinifera]	/	gi|225427346|ref|XP_002279404.1|_PREDICTED:_S-norcoclaurine_synthase_1_[Vitis_vinifera]	AT1G17020.1|Symbols:SRG1,ATSRG1|senescence-relatedgene1|chr1:5820258-5821741FORWARDLENGTH=358	GSVIVT00015844001	GA2OX7(2e-34)		non-haem dioxygenase in morphine synthesis N-terminal, 2OG-Fe(II) oxygenase superfamily	http://pfam.sanger.ac.uk/search/sequence/results/4bea3489-e2a5-422b-b91a-e203aa46466e
VvNCS1	VIT_202s0012g00450	VIT_202s0012g00450.1	chr2	6211851	6213556	1705	+	5		GSVIVT01013251001	chr2	scaffold_12	6211851	6213577	1727	+	1062	4	gi|225427338|ref|XP_002279355.1|_PREDICTED:_S-norcoclaurine_synthase_1_[Vitis_vinifera]	/	gi|225427338|ref|XP_002279355.1|_PREDICTED:_S-norcoclaurine_synthase_1_[Vitis_vinifera]	AT1G17020.1|Symbols:SRG1,ATSRG1|senescence-relatedgene1|chr1:5820258-5821741FORWARDLENGTH=358	GSVIVT00015839001	GA2OX8(1e-43)		non-haem dioxygenase in morphine synthesis N-terminal, 2OG-Fe(II) oxygenase superfamily	http://pfam.sanger.ac.uk/search/sequence/results/92045d8b-3ab1-4fa5-8332-6e8eaa9f13e7
VvTPS5	VIT_202s0012g01680	VIT_202s0012g01680.2	chr2	8014367	8022600	8233	-	5		GSVIVT01011634001	chr1	scaffold_11	5722391	5726992	4602	-	2109	8	/	/	gi|731380754|ref|XP_010663335.1|_PREDICTED:_alpha,alpha-trehalose-phosphate_synthase_[UDP-forming]_5_[Vitis_vinifera]	AT4G17770.1|Symbols:ATTPS5,TPS5|trehalosephosphatase/synthase5|chr4:9877055-9880084FORWARDLENGTH=862	GSVIVT00030610001	TPS1(5e-101)	TPS5-like; TPS6-like; TPS2-like; TPS11-like; TPS1-like	Glycosyltransferase family 20; Trehalose-phosphatase	http://pfam.sanger.ac.uk/search/sequence/results/540ff12f-3c1c-465a-9c9e-93d630baa089
VvJMJ706b	VIT_202s0012g01960	VIT_202s0012g01960.1	chr2	8573609	8585149	11540	-	5		GSVIVT01013083001	chr2	scaffold_12	8573734	8582220	8487	-	2199	11	gi|731380618|ref|XP_010663114.1|_PREDICTED:_lysine-specific_demethylase_JMJ706_isoform_X1_[Vitis_vinifera]	/	gi|731380618|ref|XP_010663114.1|_PREDICTED:_lysine-specific_demethylase_JMJ706_isoform_X1_[Vitis_vinifera]	AT5G46910.1|Symbols:|Transcriptionfactorjumonji(jmj)familyprotein/zincfinger(C5HC2type)familyprotein|chr5:19046888-19050880FORWARDLENGTH=787	GSVIVT00015690001	REF6(3e-62); JMJ14(1e-59); ELF6(6e-55)	n.a.	JmjC domain; JmjC domain, hydroxylase; C5HC2 zinc finger	http://pfam.sanger.ac.uk/search/sequence/results/01ec434b-5ec9-42a1-a938-e33840bd43db
VvROC3	VIT_202s0012g02030	VIT_202s0012g02030.1	chr2	8739163	8746226	7063	+	5		GSVIVT01013073001	chr2	scaffold_12	8739164	8746005	6842	+	2397	11	gi|731380612|ref|XP_010663102.1|_PREDICTED:_homeobox-leucine_zipper_protein_ROC3_[Vitis_vinifera]	/	gi|731380612|ref|XP_010663102.1|_PREDICTED:_homeobox-leucine_zipper_protein_ROC3_[Vitis_vinifera]	AT5G46880.1|Symbols:HB-7,HDG5|homeobox-7|chr5:19031540-19035388FORWARDLENGTH=826	GSVIVT00015683001	FWA(4e-93)	HDG4-like / HDG5-like / HDG10-like / HDG11-like	Homeobox domain; START domain	http://pfam.sanger.ac.uk/search/sequence/results/b748bac7-3580-4d98-a158-b443b8822b9b
VvPFT1a	VIT_202s0012g02620	VIT_202s0012g02620.1	chr2	10246628	10247351	723	-	3		GSVIVT01011939001	chr1	scaffold_11	2806808	2878486	71679	+	2448	16	/	/	gi|225423909|ref|XP_002278845.1|_PREDICTED:_mediator_of_RNA_polymerase_II_transcription_subunit_25_[Vitis_vinifera]	AT1G25540.2|Symbols:PFT1|phytochromeandfloweringtimeregulatoryprotein(PFT1)|chr1:8969392-8973301REVERSELENGTH=727	GSVIVT00030300001	PFT1(0)	PFT1-like	Mediator complex subunit 25 von Willebrand factor type A	http://pfam.sanger.ac.uk/search/sequence/results/623bc35e-3260-418b-9774-f757fc1597bf
VvBELe	VIT_203s0038g00050	VIT_203s0038g00050.3	chr3	40891	48218	7327	-	5		GSVIVT01024224001	chr3	scaffold_38	40975	48142	7168	-	1752	7	/	/	gi|731383177|ref|XP_010647690.1|_PREDICTED:_BEL1-like_homeodomain_protein_3_[Vitis_vinifera]	AT4G34610.2|Symbols:BLH6|BEL1-likehomeodomain6|chr4:16530546-16532498REVERSELENGTH=532	GSVIVT00035919001	RPL(2e-54); BLH8(5e-50); ATH1(3e-38)	BLH6/7/10	Associated with HOX, Homeobox KN domain	http://pfam.sanger.ac.uk/search/sequence/results/49546c6c-967d-46bf-b2d9-9a35c3f2da47
VvEBS	VIT_203s0038g00160	VIT_203s0038g00160.6	chr3	119955	125526	5571	+	5		GSVIVT01024220001	chr3	scaffold_38	120122	125179	5058	+	648	5	gi|225427692|ref|XP_002263493.1|_PREDICTED:_chromatin_structure-remodeling_complex_subunit_RSC1-like_isoform_X1_[Vitis_vinifera]	/	gi|225427692|ref|XP_002263493.1|_PREDICTED:_chromatin_structure-remodeling_complex_subunit_RSC1-like_isoform_X1_[Vitis_vinifera]	AT4G22140.2|Symbols:EBS|PHDfingerfamilyprotein/bromo-adjacenthomology(BAH)domain-containingprotein|chr4:11728093-11730230REVERSELENGTH=224		EBS(3e-92)		BAH domain; PHD domain	http://pfam.sanger.ac.uk/search/sequence/results/7274a386-43ce-4648-8b7c-f5bad94fb8ef
VvMETTL16	VIT_203s0038g02100	VIT_203s0038g02100.1	chr3	1440970	1447468	6498	-	3		GSVIVT01024058001	chr3	scaffold_38	1443096	1447485	4390	-	1299	10	/	/	gi|225427967|ref|XP_002277572.1|_PREDICTED:_methyltransferase-like_protein_16_isoform_X1_[Vitis_vinifera]	AT2G21070.1|Symbols:FIO1|methyltransferases|chr2:9040940-9043136FORWARDLENGTH=483	GSVIVT00036089001	FIO1(2e-158)		Protein of unknown function (DUF890)	http://pfam.sanger.ac.uk/search/sequence/results/36386b3d-cb9f-4fca-a6d8-a87800b94ec1
VvMSI3	VIT_203s0038g02430	VIT_203s0038g02430.1	chr3	1683802	1690508	6706	-	5		GSVIVT01024023001	chr3	scaffold_38	1684208	1690440	6233	-	1206	6	gi|225428031|ref|XP_002278931.1|_PREDICTED:_WD-40_repeat-containing_protein_MSI3_[Vitis_vinifera]	/	gi|225428031|ref|XP_002278931.1|_PREDICTED:_WD-40_repeat-containing_protein_MSI3_[Vitis_vinifera]	AT2G16780.1|Symbols:MSI2,MSI02,NFC02,NFC2|Transducinfamilyprotein/WD-40repeatfamilyprotein|chr2:7281615-7283583REVERSELENGTH=415	GSVIVT00036121001	MSI1(2e-132)	DDB1A; MSI1(Glycine max)	Histone-binding protein RBBP4 or subunit C of CAF1 complex; WD domain, G-beta repeat	http://pfam.sanger.ac.uk/search/sequence/results/ca789d4b-fd6b-4b88-9d70-3aecd00298bb
VvbHLH63	VIT_203s0038g04760	VIT_203s0038g04760.1	chr3	3487970	3491783	3813	-	3		GSVIVT01023783001	chr3	scaffold_38	3488694	3491726	3033	-	1038	7	gi|225428454|ref|XP_002284113.1|_PREDICTED:_transcription_factor_bHLH63_[Vitis_vinifera]	/	gi|225428454|ref|XP_002284113.1|_PREDICTED:_transcription_factor_bHLH63_[Vitis_vinifera]	AT4G34530.1|Symbols:CIB1|cryptochrome-interactingbasic-helix-loop-helix1|chr4:16498466-16499946FORWARDLENGTH=335	GSVIVT00036369001	CIB1(2e-56)		Helix-loop-helix DNA-binding domain	http://pfam.sanger.ac.uk/search/sequence/results/285d3260-9e6f-490e-932d-554304fa8812
VvF6H2a	VIT_203s0063g01210	VIT_203s0063g01210.1	chr3	4691619	4693163	1544	-	4		GSVIVT01031820001	chr3	scaffold_63	4691610	4693091	1482	-	1029	3	gi|225428679|ref|XP_002284940.1|_PREDICTED:_feruloyl_CoA_ortho-hydroxylase_2_[Vitis_vinifera]	/	gi|225428679|ref|XP_002284940.1|_PREDICTED:_feruloyl_CoA_ortho-hydroxylase_2_[Vitis_vinifera]	AT3G19000.1|Symbols:|2-oxoglutarate(2OG)andFe(II)-dependentoxygenasesuperfamilyprotein|chr3:6553668-6554987REVERSELENGTH=352	GSVIVT00036514001	GA2OX4(2e-34)		non-haem dioxygenase in morphine synthesis N-terminal, 2OG-Fe(II) oxygenase superfamily	http://pfam.sanger.ac.uk/search/sequence/results/6e50a5f5-5551-4f35-a194-cd974e88b78a
VvF6H2b	VIT_203s0063g01320	VIT_203s0063g01320.1	chr3	4775199	4779682	4483	-	4		GSVIVT01031840001	chr3	scaffold_63	4798768	4800935	2168	-	1044	3	/	/	gi|731383743|ref|XP_010647881.1|_PREDICTED:_feruloyl_CoA_ortho-hydroxylase_2-like_[Vitis_vinifera]	AT3G19010.3|Symbols:|2-oxoglutarate(2OG)andFe(II)-dependentoxygenasesuperfamilyprotein|chr3:6556306-6557862REVERSELENGTH=319	GSVIVT00036501001	GA20OX2(3e-43); GA2OX1(1e-40)		non-haem dioxygenase in morphine synthesis N-terminal, 2OG-Fe(II) oxygenase superfamily	http://pfam.sanger.ac.uk/search/sequence/results/7c828bd8-7c17-4028-b0a9-50d6c320f215
VvFLS3	VIT_203s0063g01340	VIT_203s0063g01340.1	chr3	4798446	4800993	2547	-	4		GSVIVT01031840001	chr3	scaffold_63	4798768	4800935	2168	-	1044	3	gi|225428665|ref|XP_002284892.1|_PREDICTED:_flavonol_synthase/flavanone_3-hydroxylase_isoform_X1_[Vitis_vinifera]	/	gi|225428665|ref|XP_002284892.1|_PREDICTED:_flavonol_synthase/flavanone_3-hydroxylase_isoform_X1_[Vitis_vinifera]	AT3G19000.1|Symbols:|2-oxoglutarate(2OG)andFe(II)-dependentoxygenasesuperfamilyprotein|chr3:6553668-6554987REVERSELENGTH=352	GSVIVT00036501001	GA20OX2(3e-43); GA2OX1(1e-40)		non-haem dioxygenase in morphine synthesis N-terminal, 2OG-Fe(II) oxygenase superfamily	http://pfam.sanger.ac.uk/search/sequence/results/7c828bd8-7c17-4028-b0a9-50d6c320f215
VvVRN1	VIT_203s0063g01450	VIT_203s0063g01450.1	chr3	4879760	4881742	1982	+	3		GSVIVT01031852001	chr3	scaffold_63	4879760	4881735	1976	+	1068	4	gi|731383747|ref|XP_002281517.2|_PREDICTED:_putative_B3_domain-containing_protein_Os03g0621600_[Vitis_vinifera]	/	gi|731383747|ref|XP_002281517.2|_PREDICTED:_putative_B3_domain-containing_protein_Os03g0621600_[Vitis_vinifera]	AT3G18990.1|Symbols:VRN1,REM39|AP2/B3-liketranscriptionalfactorfamilyprotein|chr3:6549077-6551568REVERSELENGTH=341	GSVIVT00036489001	VRN1(2e-74)	VRN1-like	B3 DNA binding domain	http://pfam.sanger.ac.uk/search/sequence/results/f1dcce68-a62c-4218-b414-4c6b99600d23
VvREM19	VIT_203s0063g01455	VIT_203s0063g01455.1	chr3	4883296	4887736	4440	+	3		GSVIVT01031852001	chr3	scaffold_63	4879760	4881735	1976	+	1068	4	gi|731383749|ref|XP_010647883.1|_PREDICTED:_B3_domain-containing_protein_REM19_[Vitis_vinifera]	/	gi|731383749|ref|XP_010647883.1|_PREDICTED:_B3_domain-containing_protein_REM19_[Vitis_vinifera]	AT3G18990.1|Symbols:VRN1,REM39|AP2/B3-liketranscriptionalfactorfamilyprotein|chr3:6549077-6551568REVERSELENGTH=341	GSVIVT00036489001	VRN1(2e-74)	VRN1-like	B3 DNA binding domain	http://pfam.sanger.ac.uk/search/sequence/results/f1dcce68-a62c-4218-b414-4c6b99600d23
VvTPS7e	VIT_203s0063g01510	VIT_203s0063g01510.1	chr3	4947898	4950033	2135	-	5		GSVIVT01020754001	chr12	scaffold_28	2329571	2333082	3512	-	2349	4	gi|225428630|ref|XP_002281386.1|_PREDICTED:_probable_alpha,alpha-trehalose-phosphate_synthase_[UDP-forming]_7_[Vitis_vinifera]	/	gi|225428630|ref|XP_002281386.1|_PREDICTED:_probable_alpha,alpha-trehalose-phosphate_synthase_[UDP-forming]_7_[Vitis_vinifera]	AT1G06410.1|Symbols:ATTPS7,TPS7,ATTPSA|trehalose-phosphatase/synthase7|chr1:1955413-1958153FORWARDLENGTH=851	GSVIVT00018785001	TPS1(7e-107)	TPS7-like; TPS11-like	Glycosyltransferase family 20; Trehalose-phosphatase	http://pfam.sanger.ac.uk/search/sequence/results/fd9490b4-39db-40ba-9191-f9ca29a8e7ad
VvGRP2A	VIT_203s0063g02610	VIT_203s0063g02610.1	chr3	5832737	5834411	1674	+	3		GSVIVT01031973001	chr3	scaffold_63	5832904	5834101	1198	+	366	3	gi|359475330|ref|XP_003631658.1|_PREDICTED:_glycine-rich_RNA-binding_protein_GRP2A_[Vitis_vinifera]	/	gi|359475330|ref|XP_003631658.1|_PREDICTED:_glycine-rich_RNA-binding_protein_GRP2A_[Vitis_vinifera]	AT2G21660.2|Symbols:ATGRP7,CCR2|cold,circadianrhythm,andrnabinding2|chr2:9265477-9266316REVERSELENGTH=159	GSVIVT00036381001	CCR2(3e-36)	GR-RBP1	RNA recognition motif (a.k.a. RRM, RBD, or RNP domain)	http://pfam.sanger.ac.uk/search/sequence/results/b15fb1d5-497e-47d6-85bf-a176ee98b088
VvAGL17b	VIT_203s0097g00160	VIT_203s0097g00160.2	chr3	9989162	10006300	17138	+	3	Díaz-Riquelme et al., 2009	GSVIVT01038474001	chr3	scaffold_97	9989270	10030836	41567	+	714	8	/	/	gi|359495802|ref|XP_002273556.2|_PREDICTED:_MADS-box_transcription_factor_23_[Vitis_vinifera]	AT2G14210.1|Symbols:ANR1,AGL44|AGAMOUS-like44|chr2:6018841-6023585FORWARDLENGTH=234	GSVIVT00008566001	AGL17(1e-71); AP1(3e-36); AGL18(6e-33)	AGL21/16/44-like	SRF-type transcription factor (DNA-binding and dimerisation domain, K-box region	http://pfam.sanger.ac.uk/search/sequence/results/4944c3df-e705-4ed7-95e8-b9fd02cda1d4
VvAGL17	VIT_203s0097g00192	VIT_203s0097g00192.1	chr3	10030090	10030719	629	+	3	Díaz-Riquelme et al., 2009	GSVIVT01038474001	chr3	scaffold_97	9989270	10030836	41567	+	714	8	gi|731384203|ref|XP_010648036.1|_PREDICTED:_MADS-box_transcription_factor_27_[Vitis_vinifera]	/	gi|731384203|ref|XP_010648036.1|_PREDICTED:_MADS-box_transcription_factor_27_[Vitis_vinifera]	AT3G57230.1|Symbols:AGL16|AGAMOUS-like16|chr3:21177710-21180671FORWARDLENGTH=240	GSVIVT00008566001	AGL17(1e-71); AP1(3e-36); AGL18(6e-33)	AGL21/16/44-like	SRF-type transcription factor (DNA-binding and dimerisation domain, K-box region	http://pfam.sanger.ac.uk/search/sequence/results/4944c3df-e705-4ed7-95e8-b9fd02cda1d4
VvSVP5	VIT_203s0167g00070	VIT_203s0167g00070.1	chr3	12256603	12270440	13837	-	2	Fernández et al., 2010	GSVIVT01001701001	chr3	scaffold_167	12256604	12295018	38415	-	657	8	gi|731384341|ref|XP_010648097.1|_PREDICTED:_MADS-box_protein_SVP-like_isoform_X2_[Vitis_vinifera]	/	gi|731384341|ref|XP_010648097.1|_PREDICTED:_MADS-box_protein_SVP-like_isoform_X2_[Vitis_vinifera]	AT2G22540.2|Symbols:SVP,AGL22|K-boxregionandMADS-boxtranscriptionfactorfamilyprotein|chr2:9580417-9583603FORWARDLENGTH=235	GSVIVT00009443001	SVP(7e-54); AGL24(2e-44); AP1(1e-19)	SVP-like (Brassica campestris)	SRF-type transcription factor (DNA-binding and dimerisation domain, K-box region	http://pfam.sanger.ac.uk/search/sequence/results/d58e10c3-f209-4e68-8d87-270f39d6e761
VvSVPS1	VIT_203s0017g00440	VIT_203s0017g00440.1	chr3	14881928	14892856	10928	-	2	Díaz-Riquelme et al., 2009	GSVIVT01015641001	chr3	scaffold_17	14652187	14683330	31144	-	654	8	/	/	gi|731384422|ref|XP_010648133.1|_PREDICTED:_MADS-box_protein_SVP-like_isoform_X2_[Vitis_vinifera]	AT2G22540.1|Symbols:SVP,AGL22|K-boxregionandMADS-boxtranscriptionfactorfamilyprotein|chr2:9580417-9583603FORWARDLENGTH=240	GSVIVT00007548001	SVP(2e-57); AGL24(7e-47); AP1(2e-22)	SVP-like (Brassica campestris)	SRF-type transcription factor (DNA-binding and dimerisation domain, K-box region	http://pfam.sanger.ac.uk/search/sequence/results/ba5b3b82-1067-45c2-9c08-8cd7bde18267
VvSVPS2	VIT_203s0017g00450	VIT_203s0017g00450.1	chr3	14893099	14893705	606	-	2	Díaz-Riquelme et al., 2009	GSVIVT01015641001	chr3	scaffold_17	14652187	14683330	31144	-	654	8	/	/	gi|731384422|ref|XP_010648133.1|_PREDICTED:_MADS-box_protein_SVP-like_isoform_X2_[Vitis_vinifera]	AT4G24540.1|Symbols:AGL24|AGAMOUS-like24|chr4:12671160-12673645REVERSELENGTH=220	GSVIVT00007548001	SVP(2e-57); AGL24(7e-47); AP1(2e-22)	SVP-like (Brassica campestris)	SRF-type transcription factor (DNA-binding and dimerisation domain, K-box region	http://pfam.sanger.ac.uk/search/sequence/results/ba5b3b82-1067-45c2-9c08-8cd7bde18267
VvODDb	VIT_203s0017g00710	VIT_203s0017g00710.1	chr3	15617726	15621946	4220	+	5		GSVIVT01015703001	chr3	scaffold_17	15940751	15957435	16685	+	1680	7	/	/	gi|225465757|ref|XP_002265816.1|_PREDICTED:_probable_2-oxoglutarate/Fe(II)-dependent_dioxygenase_isoform_X1_[Vitis_vinifera]	AT2G36690.1|Symbols:|2-oxoglutarate(2OG)andFe(II)-dependentoxygenasesuperfamilyprotein|chr2:15379930-15381987FORWARDLENGTH=366	GSVIVT00031238001	GA2OX7(3e-33)		non-haem dioxygenase in morphine synthesis N-terminal, 2OG-Fe(II) oxygenase superfamily	http://pfam.sanger.ac.uk/search/sequence/results/a7fa6c9a-a658-40ad-bca4-e4a3060993e7
VvODDa	VIT_203s0017g00830	VIT_203s0017g00830.1	chr3	15940995	15957334	16339	+	5		GSVIVT01015703001	chr3	scaffold_17	15940751	15957435	16685	+	1680	7	gi|225465757|ref|XP_002265816.1|_PREDICTED:_probable_2-oxoglutarate/Fe(II)-dependent_dioxygenase_isoform_X1_[Vitis_vinifera]	/	gi|225465757|ref|XP_002265816.1|_PREDICTED:_probable_2-oxoglutarate/Fe(II)-dependent_dioxygenase_isoform_X1_[Vitis_vinifera]	AT2G36690.1|Symbols:|2-oxoglutarate(2OG)andFe(II)-dependentoxygenasesuperfamilyprotein|chr2:15379930-15381987FORWARDLENGTH=366	GSVIVT00031238001	GA2OX7(3e-33)		non-haem dioxygenase in morphine synthesis N-terminal, 2OG-Fe(II) oxygenase superfamily	http://pfam.sanger.ac.uk/search/sequence/results/a7fa6c9a-a658-40ad-bca4-e4a3060993e7
VvLDL1	VIT_203s0017g01000	VIT_203s0017g01000.1	chr3	16377394	16383337	5943	+	3		GSVIVT01015722001	chr3	scaffold_17	16377478	16379930	2453	+	2010	4	gi|225465741|ref|XP_002265069.1|_PREDICTED:_lysine-specific_histone_demethylase_1_homolog_1_[Vitis_vinifera]	/	gi|225465741|ref|XP_002265069.1|_PREDICTED:_lysine-specific_histone_demethylase_1_homolog_1_[Vitis_vinifera]	AT1G62830.1|Symbols:LDL1,SWP1,ATSWP1,ATLSD1,LSD1|LSD1-like1|chr1:23264638-23267172REVERSELENGTH=844	GSVIVT00031221001	FLD(2e-177)	FCL1-like (MADS)	SWIRM domain; Flavin containing amine oxidoreductase	http://pfam.sanger.ac.uk/search/sequence/results/2a5535d2-493c-4632-be4b-2787d33dc484
VvSCL23	VIT_203s0017g01660	VIT_203s0017g01660.1	chr3	17798541	17800303	1762	+	5		GSVIVT01029824001	chr8	scaffold_56	115793	118526	2734	-	1995	4	gi|359475692|ref|XP_003631733.1|_PREDICTED:_scarecrow-like_protein_23_[Vitis_vinifera]	/	gi|359475692|ref|XP_003631733.1|_PREDICTED:_scarecrow-like_protein_23_[Vitis_vinifera]	AT5G41920.1|Symbols:|GRASfamilytranscriptionfactor|chr5:16779982-16781199FORWARDLENGTH=405	GSVIVT00033608001	RGL1(2e-59); RGL2(2e-58); GAI(1e-57); RGA1(1e-56)	MGP (Magpie); SCARECROW (div)	GRAS family transcription factor	http://pfam.sanger.ac.uk/search/sequence/results/3988e0a5-0ffc-43b8-92aa-2dc3b2056528
VvSUF4b	VIT_203s0017g02143	VIT_203s0017g02143.1	chr3	18864770	18865390	620	+	4		GSVIVT01015880001	chr3	scaffold_17	18906657	18917473	10817	+	1101	7	/	/	gi|731384657|ref|XP_010648217.1|_PREDICTED:_protein_SUPPRESSOR_OF_FRI_4_[Vitis_vinifera]	AT1G30970.1|Symbols:SUF4|zincfinger(C2H2type)familyprotein|chr1:11040613-11043593REVERSELENGTH=367	GSVIVT00037541001	SUF4(6e-104)	At1g30970-like	no significant Pfam-A matches	http://pfam.sanger.ac.uk/search/sequence/results/296fb13b-febf-4d7b-be8f-bbf487f2a36f
VvWDR2b	VIT_203s0017g02150	VIT_203s0017g02150.1	chr3	18899576	18900719	1143	-	3	Poupin et al., 2010	GSVIVT01033890001	chr8	scaffold_7	16997182	16999787	2606	+	942	2	/	/	gi|526117375|ref|NP_001268006.1|_WD_repeat_2_[Vitis_vinifera]	AT1G12910.1|Symbols:ATAN11,LWD1|Transducin/WD40repeat-likesuperfamilyprotein|chr1:4395114-4396154REVERSELENGTH=346	GSVIVT00021568001	ATAN11(2e-105); LWD2(4e-103)		WD domain, G-beta repeat	http://pfam.sanger.ac.uk/search/sequence/results/64d4f7d3-1dba-4be9-82b7-4a933afa6cfa
VvSUF4c	VIT_203s0017g02160	VIT_203s0017g02160.1	chr3	18906528	18917596	11068	+	4		GSVIVT01015880001	chr3	scaffold_17	18906657	18917473	10817	+	1101	7	/	/	gi|731384657|ref|XP_010648217.1|_PREDICTED:_protein_SUPPRESSOR_OF_FRI_4_[Vitis_vinifera]	AT1G30970.1|Symbols:SUF4|zincfinger(C2H2type)familyprotein|chr1:11040613-11043593REVERSELENGTH=367	GSVIVT00037541001	SUF4(6e-104)	At1g30970-like	no significant Pfam-A matches	http://pfam.sanger.ac.uk/search/sequence/results/296fb13b-febf-4d7b-be8f-bbf487f2a36f
VvELF3	VIT_204s0008g00660	VIT_204s0008g00660.2	chr4	595113	602256	7143	+	3	Carbonell-Bejerano et al., 2014	GSVIVT01035337001	chr4	scaffold_8	595339	601589	6251	+	2016	6	/	/	gi|731384888|ref|XP_010648311.1|_PREDICTED:_protein_EARLY_FLOWERING_3_[Vitis_vinifera]	AT2G25930.1|Symbols:ELF3,PYK20|hydroxyproline-richglycoproteinfamilyprotein|chr2:11059459-11063178FORWARDLENGTH=695	GSVIVT00032149001	ELF3(4e-79)	ELF3	no Pfam matches	http://pfam.sanger.ac.uk/search/sequence/results/206643bb-b809-4c18-90ca-509761e08e7a
VvATH1	VIT_204s0008g00880	VIT_204s0008g00880.1	chr4	747055	750076	3021	-	3		GSVIVT01035361001	chr4	scaffold_8	746923	749384	2462	-	1035	4	gi|731384947|ref|XP_010648332.1|_PREDICTED:_homeobox_protein_ATH1_[Vitis_vinifera]	/	gi|731384947|ref|XP_010648332.1|_PREDICTED:_homeobox_protein_ATH1_[Vitis_vinifera]	AT4G32980.1|Symbols:ATH1|homeoboxgene1|chr4:15914865-15916873REVERSELENGTH=473	GSVIVT00032172001	ATH1(7e-90)	ATH1; BLH1	Associated with HOX; Homeobox KN domain	http://pfam.sanger.ac.uk/search/sequence/results/9e96a410-5702-4045-b3dc-5de4c214e9ec
VvNUCd	VIT_204s0008g01160	VIT_204s0008g01160.1	chr4	953643	957425	3782	+	5		GSVIVT01035391001	chr4	scaffold_8	953961	957028	3068	+	1134	7	gi|731384991|ref|XP_010648346.1|_PREDICTED:_zinc_finger_protein_NUTCRACKER-like_[Vitis_vinifera]	/	gi|731384991|ref|XP_010648346.1|_PREDICTED:_zinc_finger_protein_NUTCRACKER-like_[Vitis_vinifera]	AT1G55110.1|Symbols:AtIDD7,IDD7|indeterminate(ID)-domain7|chr1:20560406-20562625REVERSELENGTH=455	GSVIVT00032197001	NUC(3e-89); ID1(4e-78)		insignificant: Zinc-finger double-stranded RNA-binding; Zinc finger, C2H2 type	http://pfam.sanger.ac.uk/search/sequence/results/8dbb6b5e-57d5-4878-bfcc-0537ce661402
VvER	VIT_204s0008g01970	VIT_204s0008g01970.1	chr4	1578083	1586940	8857	+	5		GSVIVT01035476001	chr4	scaffold_8	1578701	1586803	8103	+	2961	27	gi|731385117|ref|XP_002280069.2|_PREDICTED:_LRR_receptor-like_serine/threonine-protein_kinase_ERECTA_[Vitis_vinifera]	/	gi|731385117|ref|XP_002280069.2|_PREDICTED:_LRR_receptor-like_serine/threonine-protein_kinase_ERECTA_[Vitis_vinifera]	AT2G26330.1|Symbols:ER,QRP1|Leucine-richreceptor-likeproteinkinasefamilyprotein|chr2:11208367-11213895REVERSELENGTH=976	GSVIVT00032282001	BRI1(5e-118)		Leucine rich repeat N-terminal domain; Leucine rich repeat; Protein kinase domain	http://pfam.sanger.ac.uk/search/sequence/results/3279d76e-09f6-4ced-bd83-475bf5f35d51
VvADOc	VIT_204s0008g02490	VIT_204s0008g02490.2	chr4	2059862	2065135	5273	+	3		GSVIVT01035529001	chr4	scaffold_8	2059973	2064897	4925	+	1710	3	gi|225429778|ref|XP_002282691.1|_PREDICTED:_adagio_protein_1-like_[Vitis_vinifera]	AT5G57360.1|Symbols:ZTL,LKP1,ADO1,FKL2|Galactoseoxidase/kelchrepeatsuperfamilyprotein|chr5:23241597-23244256FORWARDLENGTH=609	gi|225429778|ref|XP_002282691.1|_PREDICTED:_adagio_protein_1-like_[Vitis_vinifera]	AT5G57360.1|Symbols:ZTL,LKP1,ADO1,FKL2|Galactoseoxidase/kelchrepeatsuperfamilyprotein|chr5:23241597-23244256FORWARDLENGTH=609	GSVIVT00032333001	ZTL(0); LKP2(0); FKF1(3e-159)		PAS domain; F-box-like, Kelch motif/Galactose oxidase, central domain	http://pfam.sanger.ac.uk/search/sequence/results/cab6ed64-e8a2-40d2-9bab-3831276c2bcd
VvFPF1a	VIT_204s0008g02610	VIT_204s0008g02610.1	chr4	2147952	2148813	861	+	3		GSVIVT01035540001	chr4	scaffold_8	2148061	2148714	654	+	327	1	gi|359476321|ref|XP_003631818.1|_PREDICTED:_flowering-promoting_factor_1-like_protein_2_[Vitis_vinifera]	/	gi|359476321|ref|XP_003631818.1|_PREDICTED:_flowering-promoting_factor_1-like_protein_2_[Vitis_vinifera]	AT5G24860.1|Symbols:FPF1,ATFPF1|floweringpromotingfactor1|chr5:8541822-8542154FORWARDLENGTH=110	GSVIVT00032344001	FPF1(2e-39)		no Pfam-A matches; PfamB: PB006917	http://pfam.sanger.ac.uk/search/sequence/results/7f2ab276-480b-49df-ae63-cbe5d8980485
VvPCBP3c	VIT_204s0008g02695	VIT_204s0008g02695.1	chr4	2238065	2239926	1861	+	3		GSVIVT01029319001	chr11	scaffold_52	16926494	16932969	6476	+	1095	6	gi|731385271|ref|XP_010648441.1|_PREDICTED:_poly(rC)-binding_protein_3-like_isoform_X2_[Vitis_vinifera]	/	gi|731385271|ref|XP_010648441.1|_PREDICTED:_poly(rC)-binding_protein_3-like_isoform_X2_[Vitis_vinifera]	AT4G26000.1|Symbols:PEP|RNA-bindingKHdomain-containingprotein|chr4:13197280-13199539FORWARDLENGTH=495	GSVIVT00006796001	FLK(2e-63)	Q9SZH4-like (KH-Domain)	KH domain	http://pfam.sanger.ac.uk/search/sequence/results/38f99528-3786-4985-b973-c83f0fdd7449
VvPRMT1	VIT_204s0008g03120	VIT_204s0008g03120.1	chr4	2582380	2595838	13458	+	3		GSVIVT01035593001	chr4	scaffold_8	2582427	2595604	13178	+	1953	23	gi|731385357|ref|XP_010648473.1|_PREDICTED:_protein_arginine_N-methyltransferase_1.5_[Vitis_vinifera]	/	gi|731385357|ref|XP_010648473.1|_PREDICTED:_protein_arginine_N-methyltransferase_1.5_[Vitis_vinifera]	AT4G31120.1|Symbols:SKB1,ATPRMT5|SHK1bindingprotein1|chr4:15132185-15136568REVERSELENGTH=642	GSVIVT00032396001	SKB1(0)		PRMT5 arginine-N-methyltransferase	http://pfam.sanger.ac.uk/search/sequence/results/459a1fc1-5586-462b-9388-d6f5aff0708e
VvUBP26	VIT_204s0008g03170	VIT_204s0008g03170.1	chr4	2618678	2636049	17371	-	3		GSVIVT01035602001	chr4	scaffold_8	2624577	2635776	11200	-	3135	15	/	/	gi|225429898|ref|XP_002283635.1|_PREDICTED:_ubiquitin_carboxyl-terminal_hydrolase_26_[Vitis_vinifera]	AT3G49600.1|Symbols:UBP26,SUP32,ATUBP26|ubiquitin-specificprotease26|chr3:18380942-18386662REVERSELENGTH=1067	GSVIVT00032402001	UBP26(0)		Ubiquitin carboxyl-terminal hydrolase; DUSP domain	http://pfam.sanger.ac.uk/search/sequence/results/da6a7895-fe61-4b50-bea8-ca23bd24d9f4
VvEMF1a	VIT_204s0008g03650	VIT_204s0008g03650.1	chr4	3000987	3003248	2261	-	3		GSVIVT01035651001	chr4	scaffold_8	2998630	3016695	18066	-	4665	20	/	/	gi|731385459|ref|XP_010648509.1|_PREDICTED:_protein_EMBRYONIC_FLOWER_1_[Vitis_vinifera]	AT5G11530.1|Symbols:EMF1|embryonicflower1(EMF1)|chr5:3697140-3700930FORWARDLENGTH=1096	GSVIVT00032454001	EMF1(3e-57)		no Pfam-A matches; PfamB: PB011563 (3x)	http://pfam.sanger.ac.uk/search/sequence/results/a1762d0f-ce5a-4d00-be93-944c8e8aafed
VvEMF1b	VIT_204s0008g03660	VIT_204s0008g03660.2	chr4	3008659	3015822	7163	-	3		GSVIVT01035651001	chr4	scaffold_8	2998630	3016695	18066	-	4665	20	/	/	gi|731385459|ref|XP_010648509.1|_PREDICTED:_protein_EMBRYONIC_FLOWER_1_[Vitis_vinifera]	AT5G11530.1|Symbols:EMF1|embryonicflower1(EMF1)|chr5:3697140-3700930FORWARDLENGTH=1096	GSVIVT00032454001	EMF1(3e-57)		no Pfam-A matches; PfamB: PB011563 (3x)	http://pfam.sanger.ac.uk/search/sequence/results/a1762d0f-ce5a-4d00-be93-944c8e8aafed
VVvN3b	VIT_204s0008g04380	VIT_204s0008g04380.2	chr4	3777784	3783139	5355	-	4		GSVIVT01035732001	chr4	scaffold_8	3778153	3790808	12656	-	1896	4	/	/	gi|731385620|ref|XP_010648568.1|_PREDICTED:_VIN3-like_protein_1_[Vitis_vinifera]	AT3G24440.1|Symbols:VRN5,VIL1|FibronectintypeIIIdomain-containingprotein|chr3:8876207-8878171REVERSELENGTH=602	GSVIVT00032539001	VIL1(4e-120); VIN3(2e-61)		Protein of unknown function (DUF1423), Fibronectin type III domain	http://pfam.sanger.ac.uk/search/sequence/results/5e7bfc21-78b6-4720-a4c5-66f408e59944
VvGA3OX1a	VIT_204s0008g04940	VIT_204s0008g04940.1	chr4	4430417	4433022	2605	-	4		GSVIVT01035796001	chr4	scaffold_8	4431413	4432859	1447	-	1068	2	gi|225430186|ref|XP_002282411.1|_PREDICTED:_gibberellin_3-beta-dioxygenase_1_[Vitis_vinifera]	/	gi|225430186|ref|XP_002282411.1|_PREDICTED:_gibberellin_3-beta-dioxygenase_1_[Vitis_vinifera]	AT1G15550.1|Symbols:GA4,ATGA3OX1,GA3OX1|gibberellin3-oxidase1|chr1:5344569-5346078REVERSELENGTH=358	GSVIVT00032592001	GA3OX1(2e-93); GA3OX2(6e-92)		non-haem dioxygenase in morphine synthesis N-terminal, 2OG-Fe(II) oxygenase superfamily	http://pfam.sanger.ac.uk/search/sequence/results/ad36e302-4b6a-4757-93ed-adc7af52f2b2
VvARR1c	VIT_204s0008g05900	VIT_204s0008g05900.2	chr4	5599367	5606800	7433	-	5		GSVIVT01035903001	chr4	scaffold_8	5599592	5606765	7174	-	2004	7	gi|225430376|ref|XP_002282928.1|_PREDICTED:_two-component_response_regulator_ARR12-like_isoform_X1_[Vitis_vinifera]	/	gi|225430376|ref|XP_002282928.1|_PREDICTED:_two-component_response_regulator_ARR12-like_isoform_X1_[Vitis_vinifera]	AT2G25180.1|Symbols:ARR12,RR12|responseregulator12|chr2:10724490-10726961REVERSELENGTH=596		EHD1(1e-23)		Response regulator receiver domain; Myb-like DNA-binding domain	http://pfam.sanger.ac.uk/search/sequence/results/7af90e9a-fe3f-4dff-aa51-e8984cba5cfc
VvATXd	VIT_204s0008g06180	VIT_204s0008g06180.1	chr4	5941507	5970124	28617	-	4		GSVIVT01035924001	chr4	scaffold_8	5937871	5970124	32254	-	3336	13	gi|731386021|ref|XP_010648717.1|_PREDICTED:_uncharacterized_protein_LOC100255892_isoform_X3_[Vitis_vinifera]	/	gi|731386021|ref|XP_010648717.1|_PREDICTED:_uncharacterized_protein_LOC100255892_isoform_X3_[Vitis_vinifera]	AT3G14740.2|Symbols:|RING/FYVE/PHDzincfingersuperfamilyprotein|chr3:4952185-4953306REVERSELENGTH=343	GSVIVT00032732001	ATX1(4e-43)		PHD-finger; PHD-zinc-finger like domain; SET domain	http://pfam.sanger.ac.uk/search/sequence/results/2179f5b8-13d4-4520-be5a-3905d9b439fa
VvCOL4	VIT_204s0008g07340	VIT_204s0008g07340.1	chr4	7669233	7671703	2470	-	3		GSVIVT01036037001	chr4	scaffold_8	7669424	7671321	1898	-	924	3	gi|225430571|ref|XP_002263458.1|_PREDICTED:_zinc_finger_protein_CONSTANS-LIKE_4_[Vitis_vinifera]	/	gi|225430571|ref|XP_002263458.1|_PREDICTED:_zinc_finger_protein_CONSTANS-LIKE_4_[Vitis_vinifera]	AT5G24930.1|Symbols:ATCOL4,COL4|CONSTANS-like4|chr5:8589325-8590949FORWARDLENGTH=406	GSVIVT00008803001	COL5(4e-72); CO(5e-30)	COL5; COL3	B-box zinc finger; CCT motif	http://pfam.sanger.ac.uk/search/sequence/results/7223222a-6cd0-476d-96a0-61abe9a85263
VvCUL3d	VIT_204s0069g00110	VIT_204s0069g00110.1	chr4	7943541	7943965	424	+	3		GSVIVT01020008001	chr1	scaffold_26	11680568	11687175	6608	+	1959	4	/	/	gi|225452781|ref|XP_002283300.1|_PREDICTED:_cullin-3B_isoform_X2_[Vitis_vinifera]	AT1G26830.1|Symbols:CUL3A,ATCUL3A,ATCUL3,CUL3|cullin3|chr1:9296063-9298374FORWARDLENGTH=732	GSVIVT00036990001	CUL4(1e-103)		Cullin family; Cullin protein neddylation domain	http://pfam.sanger.ac.uk/search/sequence/results/12058d84-6826-4a9c-bae0-803195e42a87
VvRVE1	VIT_204s0079g00410	VIT_204s0079g00410.1	chr4	10884768	10889232	4464	+	5	Carbonell-Bejerano et al., 2014	GSVIVT01035231001	chr4	scaffold_79	10884890	10889188	4299	+	1440	7	gi|359476477|ref|XP_002267976.2|_PREDICTED:_protein_REVEILLE_1_[Vitis_vinifera]	/	gi|359476477|ref|XP_002267976.2|_PREDICTED:_protein_REVEILLE_1_[Vitis_vinifera]	AT5G17300.1|Symbols:RVE1|Homeodomain-likesuperfamilyprotein|chr5:5690435-5692435REVERSELENGTH=387	GSVIVT00023467001	CCA1(9e-29)	RVE1; RVE2 (CIR1)	Myb-like DNA-binding domain	http://pfam.sanger.ac.uk/search/sequence/results/00b532e3-e3ef-4ece-86ae-10c54ff11d45
VvROC8	VIT_204s0079g00480	VIT_204s0079g00480.1	chr4	10997910	11025878	27968	+	5		GSVIVT01035238001	chr4	scaffold_79	10997910	11025564	27655	+	2145	10	gi|225466249|ref|XP_002268272.1|_PREDICTED:_homeobox-leucine_zipper_protein_ROC8_[Vitis_vinifera]	/	gi|225466249|ref|XP_002268272.1|_PREDICTED:_homeobox-leucine_zipper_protein_ROC8_[Vitis_vinifera]	AT1G73360.1|Symbols:HDG11,EDT1,ATHDG11|homeodomainGLABROUS11|chr1:27578893-27581820REVERSELENGTH=722	GSVIVT00023474001	FWA(5e-83)	HDG7-like / HDG8-like / HDG9-like / HDG12-like	Homeobox domain; START domain	http://pfam.sanger.ac.uk/search/sequence/results/c3a2411b-f007-4f44-8b51-fb35088e52fa
VvCUL1a	VIT_204s0043g00650	VIT_204s0043g00650.1	chr4	14464776	14465133	357	-	5		GSVIVT01017738001	chr5	scaffold_20	3031098	3046782	15685	-	2235	19	/	/	gi|731388749|ref|XP_010649725.1|_PREDICTED:_cullin-1_[Vitis_vinifera]	AT4G02570.4|Symbols:CUL1|cullin1|chr4:1129315-1133435FORWARDLENGTH=738	GSVIVT00019763001	CUL4(2e-91)		Cullin family; Cullin protein neddylation domain	http://pfam.sanger.ac.uk/search/sequence/results/1f249c0a-a946-4d0a-823e-a66c3134ead1
VvSECb	VIT_204s0043g00760	VIT_204s0043g00760.1	chr4	14943616	14962525	18909	+	4		GSVIVT01026359001	chr4	scaffold_43	14943620	14962982	19363	+	2961	28	gi|731386618|ref|XP_010648954.1|_PREDICTED:_probable_UDP-N-acetylglucosamine--peptide_N-acetylglucosaminyltransferase_SEC_isoform_X1_[Vitis_vinifera]	AT3G04240.1|Symbols:SEC|Tetratricopeptiderepeat(TPR)-likesuperfamilyprotein|chr3:1114187-1120722REVERSELENGTH=977	gi|731386618|ref|XP_010648954.1|_PREDICTED:_probable_UDP-N-acetylglucosamine--peptide_N-acetylglucosaminyltransferase_SEC_isoform_X1_[Vitis_vinifera]	AT3G04240.1|Symbols:SEC|Tetratricopeptiderepeat(TPR)-likesuperfamilyprotein|chr3:1114187-1120722REVERSELENGTH=977	GSVIVT00026739001	SPY(1e-68)		Tetratricopeptide repeat; Glycosyl transferase family 41	http://pfam.sanger.ac.uk/search/sequence/results/68f6f2e9-a485-4b88-a81f-509b12b72d99
VvBELd	VIT_204s0023g01020	VIT_204s0023g01020.3	chr4	17429494	17435690	6196	-	5		GSVIVT01019043001	chr4	scaffold_23	17429918	17436016	6099	-	2037	12	/	/	gi|731387330|ref|XP_002269670.2|_PREDICTED:_BEL1-like_homeodomain_protein_2_[Vitis_vinifera]	AT4G36870.2|Symbols:BLH2,SAW1|BEL1-likehomeodomain2|chr4:17369423-17373723FORWARDLENGTH=739	GSVIVT00025022001	RPL(1e-52); BLH8(5e-43); ATH1(7e-34)		Associated with HOX, Homeobox KN domain	http://pfam.sanger.ac.uk/search/sequence/results/f99666a8-faeb-4b73-9802-63e26ece77bb
VvNUCb	VIT_204s0023g01430	VIT_204s0023g01430.1	chr4	17933280	17937231	3951	-	5		GSVIVT01019000001	chr4	scaffold_23	17933767	17936828	3062	-	1479	6	gi|359476719|ref|XP_002271958.2|_PREDICTED:_zinc_finger_protein_NUTCRACKER_[Vitis_vinifera]	/	gi|359476719|ref|XP_002271958.2|_PREDICTED:_zinc_finger_protein_NUTCRACKER_[Vitis_vinifera]	AT5G66730.1|Symbols:|C2H2-likezincfingerprotein|chr5:26641914-26643883REVERSELENGTH=500	GSVIVT00024976001	NUC(7e-89); ID1(6e-75)		Zinc-finger double-stranded RNA-binding	http://pfam.sanger.ac.uk/search/sequence/results/7f0a8d0a-b6af-4eb5-8b27-ae61155f3aec
VvHBI1a	VIT_204s0023g01930	VIT_204s0023g01930.1	chr4	18512215	18514702	2487	+	4		GSVIVT01018942001	chr4	scaffold_23	18512510	18514390	1881	+	1101	6	gi|731387111|ref|XP_002266502.2|_PREDICTED:_transcription_factor_HBI1_[Vitis_vinifera]	/	gi|731387111|ref|XP_002266502.2|_PREDICTED:_transcription_factor_HBI1_[Vitis_vinifera]	AT2G18300.2|Symbols:|basichelix-loop-helix(bHLH)DNA-bindingsuperfamilyprotein|chr2:7953022-7954446REVERSELENGTH=337	GSVIVT00024913001	CIB1(2e-44)		Helix-loop-helix DNA-binding domain	http://pfam.sanger.ac.uk/search/sequence/results/52b23c7d-ac31-4e4b-b02d-45178653db15
VvTM6/ VvAP3b	VIT_204s0023g02820	VIT_204s0023g02820.1	chr4	19395299	19397804	2505	+	2	Poupin et al., 2007	GSVIVT01018839001	chr4	scaffold_23	19395438	19397804	2367	+	540	7	gi|526118095|ref|NP_001267937.1|_flowering-related_B-class_MADS-box_protein_[Vitis_vinifera]	/	gi|526118095|ref|NP_001267937.1|_flowering-related_B-class_MADS-box_protein_[Vitis_vinifera]	AT3G54340.1|Symbols:AP3,ATAP3|K-boxregionandMADS-boxtranscriptionfactorfamilyprotein|chr3:20119428-20121087REVERSELENGTH=232	GSVIVT00036846001			SRF-type transcription factor (DNA-binding and dimerisation domain, K-box region	http://pfam.sanger.ac.uk/search/sequence/results/22442236-8208-4b98-b476-4d9db17ba224
VvSPL3b	VIT_204s0210g00170	VIT_204s0210g00170.1	chr4	20536275	20538406	2131	+	5		GSVIVT01003836001	chr4	scaffold_210	20536349	20537931	1583	+	624	2	gi|731387579|ref|XP_010649307.1|_PREDICTED:_squamosa_promoter-binding-like_protein_3_[Vitis_vinifera]	/	gi|731387579|ref|XP_010649307.1|_PREDICTED:_squamosa_promoter-binding-like_protein_3_[Vitis_vinifera]	AT3G60030.1|Symbols:SPL12|squamosapromoter-bindingprotein-like12|chr3:22165856-22169410REVERSELENGTH=927	GSVIVT00008511001	SPL4(2e-27); SPL5(5e-26)		SBP domain	http://pfam.sanger.ac.uk/search/sequence/results/b9c5e081-3e01-4f15-b537-7a0b8c5ab1e6
VvCRY1b	VIT_204s0044g00014	VIT_204s0044g00014.1	chr4	20651984	20652613	629	+	1		GSVIVT01027806001	chr5	scaffold_49	7973468	7984266	10799	-	1941	5	/	/	gi|731389706|ref|XP_010650087.1|_PREDICTED:_cryptochrome-1_isoform_X1_[Vitis_vinifera]	AT1G04400.1|Symbols:CRY2,FHA,AT-PHH1,PHH1,ATCRY2|cryptochrome2|chr1:1185719-1187901REVERSELENGTH=612	GSVIVT00020260001	CRY2(0); CRY1(0)	CRY2	DNA photolyase, FAD binding domain of DNA photolyase	http://pfam.sanger.ac.uk/search/sequence/results/a4d1af0a-ec67-49e6-b72c-6ebbfee22f75
VvACTf	VIT_204s0044g00580	VIT_204s0044g00580.1	chr4	21427077	21431176	4099	-	5		GSVIVT01026580001	chr4	scaffold_44	21427667	21430968	3302	-	1227	6	gi|225431585|ref|XP_002282516.1|_PREDICTED:_actin-7_[Vitis_vinifera]	/	gi|225431585|ref|XP_002282516.1|_PREDICTED:_actin-7_[Vitis_vinifera]	AT5G09810.1|Symbols:ACT7|actin7|chr5:3052809-3054220FORWARDLENGTH=377	GSVIVT00034893001	ESD1(1e-50)		Actin	http://pfam.sanger.ac.uk/search/sequence/results/54fff011-5339-4ac4-987f-de8e6c7e137a
VvWNK6	VIT_204s0044g00850	VIT_204s0044g00850.1	chr4	21993660	21997968	4308	+	5		GSVIVT01026546001	chr4	scaffold_44	21993962	21997860	3899	+	1701	10	/	/	gi|731387871|ref|XP_002275565.2|_PREDICTED:_probable_serine/threonine-protein_kinase_WNK6_isoform_X1_[Vitis_vinifera]	AT3G18750.3|Symbols:WNK6|withnolysine(K)kinase6|chr3:6454307-6456830REVERSELENGTH=567	GSVIVT00034861001	WNK1(3e-116)		Protein kinase domain	http://pfam.sanger.ac.uk/search/sequence/results/d7b0146d-32f8-4d17-ac49-085349efd6b8
VvGA20OX1e	VIT_204s0044g01520	VIT_204s0044g01520.1	chr4	23110636	23112150	1514	-	4		GSVIVT01026466001	chr4	scaffold_44	23110638	23112150	1513	-	1128	3	gi|225431709|ref|XP_002264802.1|_PREDICTED:_gibberellin_20_oxidase_3_[Vitis_vinifera]	/	gi|225431709|ref|XP_002264802.1|_PREDICTED:_gibberellin_20_oxidase_3_[Vitis_vinifera]	AT5G51810.1|Symbols:GA20OX2,AT2353,ATGA20OX2|gibberellin20oxidase2|chr5:21055389-21056746REVERSELENGTH=378	GSVIVT00006027001	GA20OX1(8e-88); GA20OX2(5e-84)		non-haem dioxygenase in morphine synthesis N-terminal, 2OG-Fe(II) oxygenase superfamily	http://pfam.sanger.ac.uk/search/sequence/results/9c185537-53aa-4ce9-bdc4-2fe90bb50517
VvGA20OX1d	VIT_204s0044g01650	VIT_204s0044g01650.1	chr4	23382366	23384136	1770	-	4	Cheng et al., 2015	GSVIVT01026453001	chr4	scaffold_44	23382368	23384135	1768	-	1134	3	gi|225431689|ref|XP_002266536.1|_PREDICTED:_gibberellin_20_oxidase_2_[Vitis_vinifera]	/	gi|225431689|ref|XP_002266536.1|_PREDICTED:_gibberellin_20_oxidase_2_[Vitis_vinifera]	AT5G51810.1|Symbols:GA20OX2,AT2353,ATGA20OX2|gibberellin20oxidase2|chr5:21055389-21056746REVERSELENGTH=378	GSVIVT00006012001	GA20OX1(5e-109); GA20OX2(1e-102)		non-haem dioxygenase in morphine synthesis N-terminal, 2OG-Fe(II) oxygenase superfamily	http://pfam.sanger.ac.uk/search/sequence/results/fbcfb678-a70a-4961-a0d6-832736b7854a
VvGA2OX2a	VIT_205s0077g00520	VIT_205s0077g00520.1	chr5	342888	346831	3943	-	3		GSVIVT01034945001	chr5	scaffold_77	343990	346779	2790	-	1020	3	gi|225432055|ref|XP_002280426.1|_PREDICTED:_gibberellin_2-beta-dioxygenase_2_[Vitis_vinifera]	/	gi|225432055|ref|XP_002280426.1|_PREDICTED:_gibberellin_2-beta-dioxygenase_2_[Vitis_vinifera]	AT1G02400.1|Symbols:ATGA2OX4,ATGA2OX6,DTA1,GA2OX6|gibberellin2-oxidase6|chr1:486964-489391FORWARDLENGTH=329	GSVIVT00033187001	GA2OX6(4e-100); GA2OX4(6e-95); GA2OX2(4e-78); GA2OX1(2e-72); GA2OX3(3e-71)		non-haem dioxygenase in morphine synthesis N-terminal, 2OG-Fe(II) oxygenase superfamily	http://pfam.sanger.ac.uk/search/sequence/results/f5c84ddf-2359-4a1c-a34b-7a53333669ae
VvFCAa	VIT_205s0077g00710	VIT_205s0077g00710.2	chr5	507824	526321	18497	+	3		GSVIVT01034966001	chr5	scaffold_77	507913	523990	16078	+	2127	19	/	/	gi|731388144|ref|XP_010649501.1|_PREDICTED:_flowering_time_control_protein_FCA_isoform_X1_[Vitis_vinifera]	AT4G16280.3|Symbols:FCA|RNAbinding;abscisicacidbinding|chr4:9208564-9214412REVERSELENGTH=533	GSVIVT00033168001	FCA(4e-135)	FCA	RNA recognition motif (a.k.a. RRM, RBD, or RNP domain); WW domain	http://pfam.sanger.ac.uk/search/sequence/results/5c3fa7e5-36be-41e5-90f7-fc75f7a7dc60
VvPHYB	VIT_205s0077g00940	VIT_205s0077g00940.1	chr5	710612	719333	8721	-	1		GSVIVT01034989001	chr5	scaffold_77	710744	719210	8467	-	2949	8	gi|225431962|ref|XP_002278263.1|_PREDICTED:_phytochrome_B_[Vitis_vinifera]	/	gi|225431962|ref|XP_002278263.1|_PREDICTED:_phytochrome_B_[Vitis_vinifera]	AT2G18790.1|Symbols:PHYB,HY3,OOP1|phytochromeB|chr2:8140079-8144151FORWARDLENGTH=1172	GSVIVT00033144001	PHYD(0); PHYE(0); PHYA(0)	PHYB-like	PAS fold, GAF domain, Phytochrome region, PAS fold, His Kinase A (phospho-acceptor) domain, Histidine kinase-, DNA gyrase B-, and HSP90-like ATPase	http://pfam.sanger.ac.uk/search/sequence/results/f96bac62-6b85-49e7-9504-2c6ba9e0a953
VvARR1a	VIT_205s0077g01480	VIT_205s0077g01480.4	chr5	1183801	1188563	4762	-	5		GSVIVT01035051001	chr5	scaffold_77	1183937	1188336	4400	-	1602	9	/	/	gi|731388288|ref|XP_010649546.1|_PREDICTED:_two-component_response_regulator_ARR1_isoform_X2_[Vitis_vinifera]	AT3G16857.1|Symbols:ARR1,RR1|responseregulator1|chr3:5756113-5758853FORWARDLENGTH=669	GSVIVT00033093001	PCL1(7e-22)		Response regulator receiver domain; Myb-like DNA-binding domain	http://pfam.sanger.ac.uk/search/sequence/results/31898627-1bc0-4f5a-813f-3e09edd6e2e1
VvSPL1a	VIT_205s0020g00700	VIT_205s0020g00700.4	chr5	2565007	2574535	9528	-	5		GSVIVT01017678001	chr5	scaffold_20	2565343	2574143	8801	-	2943	12	gi|225432161|ref|XP_002274934.1|_PREDICTED:_squamosa_promoter-binding-like_protein_1_[Vitis_vinifera]	/	gi|225432161|ref|XP_002274934.1|_PREDICTED:_squamosa_promoter-binding-like_protein_1_[Vitis_vinifera]	AT3G60030.1|Symbols:SPL12|squamosapromoter-bindingprotein-like12|chr3:22165856-22169410REVERSELENGTH=927	GSVIVT00019711001	SPL15(5e-29); SPL3(9e-29); SPL4(4e-27); SPL5(2e-26)		SBP domain	http://pfam.sanger.ac.uk/search/sequence/results/d57666ff-55d3-4434-b07c-ada0c7e11f97
VvESD4	VIT_205s0020g01220	VIT_205s0020g01220.1	chr5	2971576	2979464	7888	-	3		GSVIVT01017729001	chr5	scaffold_20	2972087	2979785	7699	-	1671	13	gi|731388727|ref|XP_010649716.1|_PREDICTED:_ubiquitin-like-specific_protease_ESD4_isoform_X1_[Vitis_vinifera]	/	gi|731388727|ref|XP_010649716.1|_PREDICTED:_ubiquitin-like-specific_protease_ESD4_isoform_X1_[Vitis_vinifera]	AT4G15880.1|Symbols:ESD4,ATESD4|Cysteineproteinasessuperfamilyprotein|chr4:9012769-9015797FORWARDLENGTH=489	GSVIVT00019757001	ESD4(4e-133)		Ulp1 protease family, C-terminal catalytic domain	http://pfam.sanger.ac.uk/search/sequence/results/14473ea7-2f55-44a9-84ac-d0e6d7749865
VvSRG1f	VIT_205s0020g01310	VIT_205s0020g01310.1	chr5	3022696	3026054	3358	+	5		GSVIVT01017737001	chr5	scaffold_20	3023194	3024895	1702	+	1098	4	gi|225432270|ref|XP_002272119.1|_PREDICTED:_protein_SRG1_[Vitis_vinifera]	/	gi|225432270|ref|XP_002272119.1|_PREDICTED:_protein_SRG1_[Vitis_vinifera]	AT3G21420.1|Symbols:|2-oxoglutarate(2OG)andFe(II)-dependentoxygenasesuperfamilyprotein|chr3:7541579-7543221FORWARDLENGTH=364	GSVIVT00019762001	GA2OX8(3e-42)		non-haem dioxygenase in morphine synthesis N-terminal, 2OG-Fe(II) oxygenase superfamily	http://pfam.sanger.ac.uk/search/sequence/results/72261866-f78d-4108-9402-8a45ce3a2d90
VvCUL1b	VIT_205s0020g01320	VIT_216s0100g00710.1	chr5	3030639	3046861	16222	-	5		GSVIVT01017738001	chr5	scaffold_20	3031098	3046782	15685	-	2235	19	gi|731388749|ref|XP_010649725.1|_PREDICTED:_cullin-1_[Vitis_vinifera]	AT4G02570.4|Symbols:CUL1|cullin1|chr4:1129315-1133435FORWARDLENGTH=738	gi|731388749|ref|XP_010649725.1|_PREDICTED:_cullin-1_[Vitis_vinifera]	AT4G02570.4|Symbols:CUL1|cullin1|chr4:1129315-1133435FORWARDLENGTH=738	GSVIVT00019763001	CUL4(2e-91)		Cullin family; Cullin protein neddylation domain	http://pfam.sanger.ac.uk/search/sequence/results/1f249c0a-a946-4d0a-823e-a66c3134ead1
VvFPF1b	VIT_205s0020g01420	VIT_205s0020g01420.1	chr5	3139260	3139761	501	+	4		GSVIVT01017750001	chr5	scaffold_20	3139279	3139844	566	+	324	1	gi|225432290|ref|XP_002273066.1|_PREDICTED:_flowering-promoting_factor_1-like_protein_3_[Vitis_vinifera]	/	gi|225432290|ref|XP_002273066.1|_PREDICTED:_flowering-promoting_factor_1-like_protein_3_[Vitis_vinifera]	AT5G24860.1|Symbols:FPF1,ATFPF1|floweringpromotingfactor1|chr5:8541822-8542154FORWARDLENGTH=110	GSVIVT00019771001	FPF1(1e-32)		no Pfam-A matches; PfamB: PB006917	http://pfam.sanger.ac.uk/search/sequence/results/58990b57-245c-4d0e-abc3-e018880ef890
VvTICa	VIT_205s0020g03150	VIT_205s0020g03150.3	chr5	4894145	4901644	7499	+	3		GSVIVT01017938001	chr5	scaffold_20	4894750	4899096	4347	+	2901	13	gi|731389165|ref|XP_010649886.1|_PREDICTED:_protein_TIME_FOR_COFFEE_isoform_X1_[Vitis_vinifera]	/	gi|731389165|ref|XP_010649886.1|_PREDICTED:_protein_TIME_FOR_COFFEE_isoform_X1_[Vitis_vinifera]	AT3G22380.2|Symbols:TIC|timeforcoffee|chr3:7913181-7918967FORWARDLENGTH=1555	GSVIVT00019957001	TIC(8e-76)		no Pfam-A matches; PfamB: PB006626	http://pfam.sanger.ac.uk/search/sequence/results/618bed67-5b95-450e-b9b5-016cd829d385
VvWNK9	VIT_205s0020g03380	VIT_205s0020g03380.1	chr5	5145035	5149267	4232	+	3		GSVIVT01017968001	chr5	scaffold_20	5145293	5148759	3467	+	1632	11	gi|731389193|ref|XP_010649894.1|_PREDICTED:_probable_serine/threonine-protein_kinase_WNK9_[Vitis_vinifera]	/	gi|731389193|ref|XP_010649894.1|_PREDICTED:_probable_serine/threonine-protein_kinase_WNK9_[Vitis_vinifera]	AT3G04910.1|Symbols:WNK1,ZIK4,ATWNK1|withnolysine(K)kinase1|chr3:1355084-1358057FORWARDLENGTH=700	GSVIVT00019984001	WNK1(0)		Protein kinase domain	http://pfam.sanger.ac.uk/search/sequence/results/f57df41b-e2ab-49b2-860a-51b8ad8ded29
VvCRY1c	VIT_205s0049g00960	VIT_205s0049g00960.1	chr5	7972413	7985636	13223	-	1		GSVIVT01027806001	chr5	scaffold_49	7973468	7984266	10799	-	1941	5	gi|359477655|ref|XP_002285169.2|_PREDICTED:_cryptochrome-1_isoform_X3_[Vitis_vinifera]	AT1G04400.1|Symbols:CRY2,FHA,AT-PHH1,PHH1,ATCRY2|cryptochrome2|chr1:1185719-1187901REVERSELENGTH=612	gi|359477655|ref|XP_002285169.2|_PREDICTED:_cryptochrome-1_isoform_X3_[Vitis_vinifera]	AT1G04400.1|Symbols:CRY2,FHA,AT-PHH1,PHH1,ATCRY2|cryptochrome2|chr1:1185719-1187901REVERSELENGTH=612	GSVIVT00020260001	CRY2(0); CRY1(0)	CRY2	DNA photolyase, FAD binding domain of DNA photolyase	http://pfam.sanger.ac.uk/search/sequence/results/a4d1af0a-ec67-49e6-b72c-6ebbfee22f75
VvCLFb	VIT_205s0049g02100	VIT_205s0049g02100.1	chr5	9733969	9734356	387	-	3		GSVIVT01022097001	chr7	scaffold_31	16552767	16572286	19520	+	2805	17	/	/	gi|731389992|ref|XP_010650193.1|_PREDICTED:_uncharacterized_protein_LOC104879315_[Vitis_vinifera]	AT2G23380.1|Symbols:CLF,ICU1,SDG1,SET1|SETdomain-containingprotein|chr2:9955570-9960117FORWARDLENGTH=902	GSVIVT00019523001	CLF(0); SWN(0)		SET domain	http://pfam.sanger.ac.uk/search/sequence/results/dc7d2f1f-a983-4a89-a820-3bc9662726fa
VvbHLH77	VIT_205s0029g00390	VIT_205s0029g00390.1	chr5	15017217	15020873	3656	+	5		GSVIVT01021032001	chr5	scaffold_29	15017218	15020147	2930	+	1347	10	gi|359477937|ref|XP_002264969.2|_PREDICTED:_transcription_factor_bHLH77-like_[Vitis_vinifera]	/	gi|359477937|ref|XP_002264969.2|_PREDICTED:_transcription_factor_bHLH77-like_[Vitis_vinifera]	AT3G07340.1|Symbols:|basichelix-loop-helix(bHLH)DNA-bindingsuperfamilyprotein|chr3:2341188-2343288REVERSELENGTH=456	GSVIVT00031646001	CIB1(6e-43)		Helix-loop-helix DNA-binding domain	http://pfam.sanger.ac.uk/search/sequence/results/d003a443-b2c7-434d-b626-a3f04b584efe
VvEXSb	VIT_205s0062g01100	VIT_205s0062g01100.1	chr5	19745897	19750236	4339	-	5		GSVIVT01031661001	chr5	scaffold_62	19746230	19750105	3876	-	2943	7	/	/	gi|731423487|ref|XP_002273978.2|_PREDICTED:_leucine-rich_repeat_receptor_protein_kinase_EXS_[Vitis_vinifera]	AT5G07280.1|Symbols:EMS1,EXS|Leucine-richrepeattransmembraneproteinkinase|chr5:2285088-2288666FORWARDLENGTH=1192	GSVIVT00033550001	BRI1(1e-133)		Leucine rich repeat N-terminal domain; Protein kinase domain	http://pfam.sanger.ac.uk/search/sequence/results/0db0433e-4781-4178-911e-82d2ce669763
VvATXa	VIT_205s0124g00250	VIT_205s0124g00250.1	chr5	20739091	20798303	59212	-	3		GSVIVT01013555001	chr5	scaffold_124	20741174	20798303	57130	-	3207	25	gi|731390728|ref|XP_010650471.1|_PREDICTED:_histone-lysine_N-methyltransferase_ATX1_isoform_X1_[Vitis_vinifera]	/	gi|731390728|ref|XP_010650471.1|_PREDICTED:_histone-lysine_N-methyltransferase_ATX1_isoform_X1_[Vitis_vinifera]	AT1G05830.2|Symbols:ATX2|trithorax-likeprotein2|chr1:1754452-1761225FORWARDLENGTH=1083	GSVIVT00005671001	ATX1(0)		PWWP domain, F/Y-rich N-terminus, F/Y rich C-terminus, PHD-finger, PHD-zinc-finger like domain, SET domain	http://pfam.sanger.ac.uk/search/sequence/results/c6f361af-572c-43ed-aea7-e824a7435767
VvEXSd	VIT_205s0124g00650	VIT_205s0124g00650.1	chr5	21231121	21231818	697	+	5		GSVIVT01031661001	chr5	scaffold_62	19746230	19750105	3876	-	2943	7	gi|731390799|ref|XP_010650505.1|_PREDICTED:_leucine-rich_repeat_receptor_protein_kinase_EXS-like_[Vitis_vinifera]	/	gi|731390799|ref|XP_010650505.1|_PREDICTED:_leucine-rich_repeat_receptor_protein_kinase_EXS-like_[Vitis_vinifera]	AT5G07280.1|Symbols:EMS1,EXS|Leucine-richrepeattransmembraneproteinkinase|chr5:2285088-2288666FORWARDLENGTH=1192	GSVIVT00033550001	BRI1(1e-133)		Leucine rich repeat N-terminal domain; Protein kinase domain	http://pfam.sanger.ac.uk/search/sequence/results/0db0433e-4781-4178-911e-82d2ce669763
VvFPA	VIT_205s0102g01160	VIT_205s0102g01160.2	chr5	23292031	23303676	11645	-	3		GSVIVT01010842001	chr5	scaffold_102	23297175	23305154	7980	-	1533	9	/	/	gi|731391096|ref|XP_010650623.1|_PREDICTED:_flowering_time_control_protein_FPA_[Vitis_vinifera]	AT2G43410.4|Symbols:FPA|RNAbinding|chr2:18026397-18030989REVERSELENGTH=901	GSVIVT00010298001	FPA(4e-132)	FPA	RNA recognition motif (a.k.a. RRM, RBD, or RNP domain); SPOC domain	http://pfam.sanger.ac.uk/search/sequence/results/0fc9a089-b989-428f-96fa-ff159a2569d7
VvBREa	VIT_206s0004g00950	VIT_206s0004g00950.5	chr6	1036200	1052385	16185	-	3		GSVIVT01025404001	chr6	scaffold_4	1036316	1052248	15933	-	2640	19	/	/	gi|731393129|ref|XP_010651347.1|_PREDICTED:_E3_ubiquitin-protein_ligase_BRE1-like_2_isoform_X1_[Vitis_vinifera]	AT1G55250.3|Symbols:HUB2|histonemono-ubiquitination2|chr1:20607214-20612302FORWARDLENGTH=899	GSVIVT00024749001	HUB2(0); HUB1(2e-122)		Zinc finger, C3HC4 type (RING finger)	http://pfam.sanger.ac.uk/search/sequence/results/7ba480b4-fea6-46dd-85c0-507943f49484
VvNF-YA1a	VIT_206s0004g02270	VIT_206s0004g02270.1	chr6	2680757	2687576	6819	+	3		GSVIVT01025252001	chr6	scaffold_4	2680765	2687864	7100	+	921	5	gi|359478376|ref|XP_002282778.2|_PREDICTED:_nuclear_transcription_factor_Y_subunit_A-1_[Vitis_vinifera]	/	gi|359478376|ref|XP_002282778.2|_PREDICTED:_nuclear_transcription_factor_Y_subunit_A-1_[Vitis_vinifera]	AT5G12840.3|Symbols:HAP2A,ATHAP2A,NF-YA1|nuclearfactorY,subunitA1|chr5:4051147-4052961REVERSELENGTH=272	GSVIVT00024601001	NFYA1(3e-46)		CCAAT-binding transcription factor (CBF-B/NF-YA) subunit B	http://pfam.sanger.ac.uk/search/sequence/results/93ae607a-e75a-4c90-b095-143d35314fda
VvBELi	VIT_206s0004g02580	VIT_206s0004g02580.1	chr6	3097994	3107810	9816	+	3		GSVIVT01025220001	chr6	scaffold_4	3098092	3107496	9405	+	2241	5	/	/	gi|731392736|ref|XP_010651204.1|_PREDICTED:_BEL1-like_homeodomain_protein_9_[Vitis_vinifera]	AT2G27990.1|Symbols:BLH8,PNF|BEL1-likehomeodomain8|chr2:11921540-11923902REVERSELENGTH=584	GSVIVT00024567001	BLH8(5e-67); RPL(2e-65)		Associated with HOX; Homeobox KN domain	http://pfam.sanger.ac.uk/search/sequence/results/448e1027-f8f0-4b82-abd8-6072bddb25a4
VvJKDe	VIT_206s0004g03070	VIT_206s0004g03070.1	chr6	3815366	3818760	3394	-	5		GSVIVT01025166001	chr6	scaffold_4	3815582	3818314	2733	-	1434	5	gi|359478335|ref|XP_002282251.2|_PREDICTED:_zinc_finger_protein_JACKDAW-like_[Vitis_vinifera]	/	gi|359478335|ref|XP_002282251.2|_PREDICTED:_zinc_finger_protein_JACKDAW-like_[Vitis_vinifera]	AT3G45260.1|Symbols:|C2H2-likezincfingerprotein|chr3:16596850-16598550REVERSELENGTH=446	GSVIVT00024511001	NUC(3e-91); ID1(5e-77)		Zinc-finger double-stranded RNA-binding; Zinc finger, C2H2 type	http://pfam.sanger.ac.uk/search/sequence/results/95255387-40ff-4b91-8c56-2ac6694f5eea
VvNF-YB10	VIT_206s0004g03490	VIT_206s0004g03490.1	chr6	4347843	4348962	1119	-	4		GSVIVT01025110001	chr6	scaffold_4	4346954	4348962	2009	-	402	3	gi|731392461|ref|XP_010651102.1|_PREDICTED:_nuclear_transcription_factor_Y_subunit_B-10-like_[Vitis_vinifera]	/	gi|731392461|ref|XP_010651102.1|_PREDICTED:_nuclear_transcription_factor_Y_subunit_B-10-like_[Vitis_vinifera]	AT3G53340.1|Symbols:NF-YB10|nuclearfactorY,subunitB10|chr3:19774667-19775991REVERSELENGTH=176	GSVIVT00024463001	NFYB1(1e-46); NFYB2(3e-45); NFYB3(3e-45)		Histone-like transcription factor (CBF/NF-Y) and archaeal histone	http://pfam.sanger.ac.uk/search/sequence/results/19c0b19e-659b-4874-99cf-5c355d66dfc3
VvRAP2a	VIT_206s0004g03590	VIT_206s0004g03590.1	chr6	4494029	4498663	4634	-	2		GSVIVT01025100001	chr6	scaffold_4	4494225	4498626	4402	-	1437	11	gi|359479031|ref|XP_002284749.2|_PREDICTED:_ethylene-responsive_transcription_factor_RAP2-7_isoform_X1_[Vitis_vinifera]	/	gi|359479031|ref|XP_002284749.2|_PREDICTED:_ethylene-responsive_transcription_factor_RAP2-7_isoform_X1_[Vitis_vinifera]	AT2G28550.3|Symbols:RAP2.7|relatedtoAP2.7|chr2:12226168-12228251REVERSELENGTH=464	GSVIVT00024453001	RAP2.7(3e-106); TOE3(4e-74); TOE2(5e-66); SMZ(6e-39); SNZ(2e-31)		AP2 domain	http://pfam.sanger.ac.uk/search/sequence/results/6f55a71e-d60e-4252-93d2-c3cd5725364a
VvPPR37a	VIT_206s0004g03650	VIT_206s0004g03650.2	chr6	4606154	4630481	24327	+	3	Carbonell-Bejerano et al., 2014	GSVIVT01025088001	chr6	scaffold_4	4606339	4628863	22525	+	1449	8	gi|225435163|ref|XP_002281776.1|_PREDICTED:_two-component_response_regulator-like_PRR37_[Vitis_vinifera]	/	gi|225435163|ref|XP_002281776.1|_PREDICTED:_two-component_response_regulator-like_PRR37_[Vitis_vinifera]	AT5G02810.1|Symbols:PRR7,APRR7|pseudo-responseregulator7|chr5:638283-641461REVERSELENGTH=727	GSVIVT00024444001	PRR7(1e-94); PRR3(5e-80); PRR9(2e-48); PRR5(5e-46)	PRR3-like	Response regulator receiver domain	http://pfam.sanger.ac.uk/search/sequence/results/91810fae-a383-48c4-9c50-2c7c442e2e5c
VvACTb	VIT_206s0004g04570	VIT_206s0004g04570.2	chr6	5548567	5552747	4180	+	5		GSVIVT01024980001	chr6	scaffold_4	5548568	5552191	3624	+	1131	4	/	/	gi|731392229|ref|XP_010651028.1|_PREDICTED:_actin_[Vitis_vinifera]	AT3G53750.1|Symbols:ACT3|actin3|chr3:19915924-19917371FORWARDLENGTH=377	GSVIVT00024342001	ESD1(1e-51)		Actin	http://pfam.sanger.ac.uk/search/sequence/results/c0a93976-3ded-409e-a568-7ca7f45337fe
VvLUX	VIT_206s0004g05120	VIT_206s0004g05120.1	chr6	6067481	6071559	4078	+	3	Carbonell-Bejerano et al., 2014	GSVIVT01024916001	chr6	scaffold_4	6065153	6068846	3694	+	1188	3	gi|731392133|ref|XP_010650998.1|_PREDICTED:_transcription_factor_PCL1_[Vitis_vinifera]	/	gi|731392133|ref|XP_010650998.1|_PREDICTED:_transcription_factor_PCL1_[Vitis_vinifera]	AT3G46640.2|Symbols:PCL1|Homeodomain-likesuperfamilyprotein|chr3:17183248-17184219FORWARDLENGTH=323	GSVIVT00024277001	PCL1(5e-60)		Myb-like DNA-binding domain	http://pfam.sanger.ac.uk/search/sequence/results/57f06e28-1f75-4c28-9721-be9d6f5bd0ac
VvELF4a	VIT_206s0004g06600	VIT_206s0004g06600.1	chr6	7330769	7331146	377	+	3		GSVIVT01032821001	chr13	scaffold_67	494108	497196	3089	+	438	1	gi|731391847|ref|XP_010650900.1|_PREDICTED:_protein_EARLY_FLOWERING_4_[Vitis_vinifera]	/	gi|731391847|ref|XP_010650900.1|_PREDICTED:_protein_EARLY_FLOWERING_4_[Vitis_vinifera]	AT2G40080.1|Symbols:ELF4|Proteinofunknownfunction(DUF1313)|chr2:16734545-16734880REVERSELENGTH=111	GSVIVT00029290001	ELF4(1e-25); ELF4L1(3e-18)	ELF4	Protein of unknown function (DUF1313)	http://pfam.sanger.ac.uk/search/sequence/results/bd5f252e-189c-4f24-afb9-9baed3e7af8c
VvGA2OX2c	VIT_206s0004g06790	VIT_206s0004g06790.1	chr6	7476175	7478879	2704	+	4		GSVIVT01024718001	chr6	scaffold_4	7476195	7479644	3450	+	1014	3	gi|225434556|ref|XP_002277356.1|_PREDICTED:_gibberellin_2-beta-dioxygenase_8_[Vitis_vinifera]	/	gi|225434556|ref|XP_002277356.1|_PREDICTED:_gibberellin_2-beta-dioxygenase_8_[Vitis_vinifera]	AT5G58660.1|Symbols:|2-oxoglutarate(2OG)andFe(II)-dependentoxygenasesuperfamilyprotein|chr5:23701509-23703802FORWARDLENGTH=352	GSVIVT00024079001	GA2OX8(5e-48); GA2OX7(1e-41)		non-haem dioxygenase in morphine synthesis N-terminal, 2OG-Fe(II) oxygenase superfamily	http://pfam.sanger.ac.uk/search/sequence/results/2a66e912-4cc0-444d-b6e0-a21d6a059ae5
VvUGT87A1b	VIT_206s0004g07220	VIT_206s0004g07220.1	chr6	7980168	7981988	1820	+	3		GSVIVT01024656001	chr6	scaffold_4	7983729	7985909	2181	+	1095	2	/	/	gi|731391719|ref|XP_010650858.1|_PREDICTED:_UDP-glycosyltransferase_87A1-like_[Vitis_vinifera]	AT2G30140.2|Symbols:|UDP-Glycosyltransferasesuperfamilyprotein|chr2:12872200-12873691FORWARDLENGTH=454	GSVIVT00024026001	UGT87A2(1e-106)		UDP-glucoronosyl and UDP-glucosyl transferase	http://pfam.sanger.ac.uk/search/sequence/results/e4728e89-9620-415d-83ab-bd01522458cc
VvUGT87A1c	VIT_206s0004g07230	VIT_206s0004g07230.1	chr6	7983729	7986100	2371	+	3		GSVIVT01024656001	chr6	scaffold_4	7983729	7985909	2181	+	1095	2	gi|359478621|ref|XP_002274420.2|_PREDICTED:_UDP-glycosyltransferase_87A1-like_[Vitis_vinifera]	/	gi|359478621|ref|XP_002274420.2|_PREDICTED:_UDP-glycosyltransferase_87A1-like_[Vitis_vinifera]	AT2G30140.1|Symbols:|UDP-Glycosyltransferasesuperfamilyprotein|chr2:12872200-12873691FORWARDLENGTH=455	GSVIVT00024026001	UGT87A2(1e-106)		UDP-glucoronosyl and UDP-glucosyl transferase	http://pfam.sanger.ac.uk/search/sequence/results/e4728e89-9620-415d-83ab-bd01522458cc
VvUGT87A1d	VIT_206s0004g07240	VIT_206s0004g07240.1	chr6	7986280	7988465	2185	+	4		GSVIVT01024655001	chr6	scaffold_4	7986332	7988366	2035	+	1335	2	gi|359478517|ref|XP_002278087.2|_PREDICTED:_UDP-glycosyltransferase_87A1-like_[Vitis_vinifera]	/	gi|359478517|ref|XP_002278087.2|_PREDICTED:_UDP-glycosyltransferase_87A1-like_[Vitis_vinifera]	AT2G30150.1|Symbols:|UDP-Glycosyltransferasesuperfamilyprotein|chr2:12874706-12876122FORWARDLENGTH=440	GSVIVT00024025001	UGT87A2(5e-127)		UDP-glucoronosyl and UDP-glucosyl transferase	http://pfam.sanger.ac.uk/search/sequence/results/a0db96c3-4375-4353-a199-ae328006808f
VvUGT87A1e	VIT_206s0004g07250	VIT_206s0004g07250.1	chr6	7994693	7996798	2105	+	3		GSVIVT01024653001	chr6	scaffold_4	7994669	7996737	2069	+	1350	2	gi|731391715|ref|XP_002278049.2|_PREDICTED:_UDP-glycosyltransferase_87A1-like_[Vitis_vinifera]	AT2G30150.1|Symbols:|UDP-Glycosyltransferasesuperfamilyprotein|chr2:12874706-12876122FORWARDLENGTH=440	gi|731391715|ref|XP_002278049.2|_PREDICTED:_UDP-glycosyltransferase_87A1-like_[Vitis_vinifera]	AT2G30150.1|Symbols:|UDP-Glycosyltransferasesuperfamilyprotein|chr2:12874706-12876122FORWARDLENGTH=440	GSVIVT00024024001	UGT87A2(8e-136)		UDP-glucoronosyl and UDP-glucosyl transferase	http://pfam.sanger.ac.uk/search/sequence/results/ca647621-fde6-464d-a82c-1283c3983e00
VvUGT87A1f	VIT_206s0004g07280	VIT_206s0004g07280.1	chr6	8023357	8024290	933	+	4		GSVIVT01024655001	chr6	scaffold_4	7986332	7988366	2035	+	1335	2	/	/	gi|359478517|ref|XP_002278087.2|_PREDICTED:_UDP-glycosyltransferase_87A1-like_[Vitis_vinifera]	AT2G30150.1|Symbols:|UDP-Glycosyltransferasesuperfamilyprotein|chr2:12874706-12876122FORWARDLENGTH=440	GSVIVT00024025001	UGT87A2(5e-127)		UDP-glucoronosyl and UDP-glucosyl transferase	http://pfam.sanger.ac.uk/search/sequence/results/a0db96c3-4375-4353-a199-ae328006808f
VvUGT87A1g	VIT_206s0004g07300	VIT_206s0004g07300.1	chr6	8034332	8034776	444	+	3		GSVIVT01024653001	chr6	scaffold_4	7994669	7996737	2069	+	1350	2	/	/	gi|731391715|ref|XP_002278049.2|_PREDICTED:_UDP-glycosyltransferase_87A1-like_[Vitis_vinifera]	AT2G30150.1|Symbols:|UDP-Glycosyltransferasesuperfamilyprotein|chr2:12874706-12876122FORWARDLENGTH=440	GSVIVT00024024001	UGT87A2(8e-136)		UDP-glucoronosyl and UDP-glucosyl transferase	http://pfam.sanger.ac.uk/search/sequence/results/ca647621-fde6-464d-a82c-1283c3983e00
VvUGT87Aa	VIT_206s0004g07310	VIT_206s0004g07310.1	chr6	8036621	8038840	2219	+	4		GSVIVT01024649001	chr6	scaffold_4	8036772	8040225	3454	+	1323	2	gi|225434459|ref|XP_002273985.1|_PREDICTED:_UDP-glycosyltransferase_87A1_[Vitis_vinifera]	/	gi|225434459|ref|XP_002273985.1|_PREDICTED:_UDP-glycosyltransferase_87A1_[Vitis_vinifera]	AT2G30150.1|Symbols:|UDP-Glycosyltransferasesuperfamilyprotein|chr2:12874706-12876122FORWARDLENGTH=440	GSVIVT00024021001	UGT87A2(9e-125)		UDP-glucoronosyl and UDP-glucosyl transferase	http://pfam.sanger.ac.uk/search/sequence/results/30e63a56-7074-4034-b80f-83979b71fa20
VvWNK4b	VIT_206s0004g07920	VIT_206s0004g07920.1	chr6	8664997	8669562	4565	-	4		GSVIVT01024578001	chr6	scaffold_4	8664971	8669192	4222	-	1896	7	gi|225434355|ref|XP_002268300.1|_PREDICTED:_probable_serine/threonine-protein_kinase_WNK4_[Vitis_vinifera]	/	gi|225434355|ref|XP_002268300.1|_PREDICTED:_probable_serine/threonine-protein_kinase_WNK4_[Vitis_vinifera]	AT5G58350.1|Symbols:WNK4,ZIK2|withnolysine(K)kinase4|chr5:23585505-23587681FORWARDLENGTH=571	GSVIVT00023951001	WNK1(6e-115)		Protein kinase domain	http://pfam.sanger.ac.uk/search/sequence/results/0b8f9878-03f0-42c7-aab0-5404222f2419
VvBELf	VIT_206s0004g08470	VIT_206s0004g08470.1	chr6	9415807	9417250	1443	+	5		GSVIVT01024224001	chr3	scaffold_38	40975	48142	7168	-	1752	7	/	/	gi|731383177|ref|XP_010647690.1|_PREDICTED:_BEL1-like_homeodomain_protein_3_[Vitis_vinifera]	AT2G27220.1|Symbols:BLH5|BEL1-likehomeodomain5|chr2:11637306-11639537REVERSELENGTH=431	GSVIVT00035919001	RPL(2e-54); BLH8(5e-50); ATH1(3e-38)	BLH6/7/10	Associated with HOX, Homeobox KN domain	http://pfam.sanger.ac.uk/search/sequence/results/49546c6c-967d-46bf-b2d9-9a35c3f2da47
VvBELa	VIT_206s0009g00410	VIT_206s0009g00410.1	chr6	10834925	10840171	5246	-	5		GSVIVT01037575001	chr6	scaffold_9	10835007	10839521	4515	-	1722	8	/	/	gi|225436140|ref|XP_002275098.1|_PREDICTED:_BEL1-like_homeodomain_protein_1_[Vitis_vinifera]	AT2G35940.3|Symbols:BLH1|BEL1-likehomeodomain1|chr2:15089171-15091699REVERSELENGTH=680	GSVIVT00017517001	RPL(9e-59); BLH8(4e-47); ATH1(4e-46)	BLH1	Associated with HOX, Homeobox KN domain	http://pfam.sanger.ac.uk/search/sequence/results/dae9f339-bf69-42c7-b144-f9e1a4211c51
VvABIb	VIT_206s0009g01790	VIT_206s0009g01790.1	chr6	13809383	13816464	7081	-	4		GSVIVT01037434001	chr6	scaffold_9	13809432	13816870	7439	-	693	4	/	/	gi|731393788|ref|XP_010651599.1|_PREDICTED:_ABSCISIC_ACID-INSENSITIVE_5-like_protein_2_isoform_X1_[Vitis_vinifera]	AT3G56850.1|Symbols:AREB3,DPBF3|ABA-responsiveelementbindingprotein3|chr3:21046554-21047894REVERSELENGTH=297	GSVIVT00017354001	TaFDL2(9e-36)		bZIP transcription factor	http://pfam.sanger.ac.uk/search/sequence/results/294fef5f-54dc-4d81-bf46-5a91db607a6d
VvSCL3b	VIT_206s0009g02390	VIT_206s0009g02390.1	chr6	14790160	14794699	4539	+	5		GSVIVT01000847001	chr13_random	scaffold_143	2870317	2873190	2874	-	1308	2	gi|731393654|ref|XP_002266911.3|_PREDICTED:_scarecrow-like_protein_3_[Vitis_vinifera]	/	gi|731393654|ref|XP_002266911.3|_PREDICTED:_scarecrow-like_protein_3_[Vitis_vinifera]	AT1G50420.1|Symbols:SCL3,SCL-3|scarecrow-like3|chr1:18678177-18679625REVERSELENGTH=482	GSVIVT00028614001	RGL1(1e-66); GAI(2e-61); RGL2(1e-60); RGA1(2e-59)	SCL3 (Scarecrow-like)	GRAS family transcription factor	http://pfam.sanger.ac.uk/search/sequence/results/6a979e89-18ec-430c-acfe-b1770f1adedf
VvUGT87A1h	VIT_206s0009g02450	VIT_206s0009g02450.1	chr6	14920112	14921957	1845	+	3		GSVIVT01024653001	chr6	scaffold_4	7994669	7996737	2069	+	1350	2	/	/	gi|731391715|ref|XP_002278049.2|_PREDICTED:_UDP-glycosyltransferase_87A1-like_[Vitis_vinifera]	AT2G30140.2|Symbols:|UDP-Glycosyltransferasesuperfamilyprotein|chr2:12872200-12873691FORWARDLENGTH=454	GSVIVT00024024001	UGT87A2(8e-136)		UDP-glucoronosyl and UDP-glucosyl transferase	http://pfam.sanger.ac.uk/search/sequence/results/ca647621-fde6-464d-a82c-1283c3983e00
VvGAMYBc	VIT_206s0009g02480	VIT_206s0009g02480.1	chr6	15015885	15020621	4736	-	4		GSVIVT01037362001	chr6	scaffold_9	15015952	15020966	5015	-	1464	4	gi|731393645|ref|XP_010651549.1|_PREDICTED:_transcription_factor_GAMYB_[Vitis_vinifera]	/	gi|731393645|ref|XP_010651549.1|_PREDICTED:_transcription_factor_GAMYB_[Vitis_vinifera]	AT5G06100.3|Symbols:MYB33,ATMYB33|mybdomainprotein33|chr5:1838555-1840386FORWARDLENGTH=520	GSVIVT00017281001	MYB33(4e-72); MYB65(8e-68)		Myb-like DNA-binding domain	http://pfam.sanger.ac.uk/search/sequence/results/9376ff09-f946-49ed-aea7-4a42e21aaa66
VvPRRj	VIT_206s0080g00140	VIT_206s0080g00140.1	chr6	19886585	19889412	2827	+	5		GSVIVT01036169001	chr6	scaffold_80	19886585	19889185	2601	+	2313	2	gi|225436683|ref|XP_002262885.1|_PREDICTED:_pentatricopeptide_repeat-containing_protein_At2g27610_[Vitis_vinifera]	/	gi|225436683|ref|XP_002262885.1|_PREDICTED:_pentatricopeptide_repeat-containing_protein_At2g27610_[Vitis_vinifera]	AT2G27610.1|Symbols:|Tetratricopeptiderepeat(TPR)-likesuperfamilyprotein|chr2:11783927-11786533REVERSELENGTH=868	GSVIVT00011403001	GHD7(3e-79)		PPR repeat family; PPR repeat; DYW family of nucleic acid deaminases	http://pfam.sanger.ac.uk/search/sequence/results/4dc3f7c2-6c30-4d42-8aee-a67594afadd0
VvTFL1A	VIT_206s0080g00290	VIT_206s0080g00290.1	chr6	20199418	20200940	1522	-	1	Carmona et al., 2007	GSVIVT01036145001	chr6	scaffold_80	20199446	20200942	1497	-	522	4	gi|526118059|ref|NP_001267929.1|_TFL1A_protein_[Vitis_vinifera]	/	gi|526118059|ref|NP_001267929.1|_TFL1A_protein_[Vitis_vinifera]	AT2G27550.1|Symbols:ATC|centroradialis|chr2:11773417-11774509FORWARDLENGTH=175	GSVIVT00037374001	ATC(5e-79); TFL1(1e-69); BFT(3e-59); FT(1e-52); TSF(1e-42)	TFL1A(vv)	Phosphatidylethanolamine-binding protein	http://pfam.sanger.ac.uk/search/sequence/results/7013f685-1c5d-4f8b-aa15-57985f0b9430
VvTGA6	VIT_206s0080g00360	VIT_206s0080g00360.2	chr6	20304215	20311807	7592	-	5		GSVIVT01036134001	chr6	scaffold_80	20304527	20311515	6898	-	1503	11	/	/	gi|731394587|ref|XP_010651888.1|_PREDICTED:_transcription_factor_TGA6_isoform_X1_[Vitis_vinifera]	AT1G08320.3|Symbols:TGA9,bZIP21|bZIPtranscriptionfactorfamilyprotein|chr1:2622113-2627451REVERSELENGTH=481	GSVIVT00037363001	TGA4(4e-81)		bZIP transcription factor; Seed dormancy control	http://pfam.sanger.ac.uk/search/sequence/results/695b3778-1ebc-4ff8-b2eb-b255961833ed
VvFLKb	VIT_207s0141g00800	VIT_207s0141g00800.1	chr7	461459	480051	18592	+	4		GSVIVT01000758001	chr7	scaffold_141	461592	479589	17998	+	1302	6	gi|731394767|ref|XP_010651947.1|_PREDICTED:_poly(rC)-binding_protein_1-like_isoform_X1_[Vitis_vinifera]	/	gi|731394767|ref|XP_010651947.1|_PREDICTED:_poly(rC)-binding_protein_1-like_isoform_X1_[Vitis_vinifera]	AT3G04610.1|Symbols:FLK|RNA-bindingKHdomain-containingprotein|chr3:1250762-1254272REVERSELENGTH=577	GSVIVT00023873001	FLK(8e-112)	OsFLK-like	KH domain	http://pfam.sanger.ac.uk/search/sequence/results/87b92097-d6ff-4611-af89-98f4daa9ced8
VvGA1	VIT_207s0151g01040	VIT_207s0151g01040.1	chr7	1223264	1230273	7009	-	3		GSVIVT01001155001	chr7	scaffold_151	1223757	1230175	6419	-	2487	15	gi|731394818|ref|XP_010651967.1|_PREDICTED:_ent-copalyl_diphosphate_synthase,_chloroplastic_[Vitis_vinifera]	AT4G02780.1|Symbols:GA1,ABC33,ATCPS1,CPS,CPS1|Terpenoidcyclases/Proteinprenyltransferasessuperfamilyprotein|chr4:1237881-1244766REVERSELENGTH=802	gi|731394818|ref|XP_010651967.1|_PREDICTED:_ent-copalyl_diphosphate_synthase,_chloroplastic_[Vitis_vinifera]	AT4G02780.1|Symbols:GA1,ABC33,ATCPS1,CPS,CPS1|Terpenoidcyclases/Proteinprenyltransferasessuperfamilyprotein|chr4:1237881-1244766REVERSELENGTH=802	GSVIVT00023723001	GA1(0); GA2(2e-69)		Terpene synthase, N-terminal domain; Terpene synthase family, metal binding domain	http://pfam.sanger.ac.uk/search/sequence/results/62ed6b85-29f0-4751-b49b-c7b1713c3e42
VvCPS	VIT_207s0151g01070	VIT_207s0151g01070.1	chr7	1251549	1257702	6153	-	2		GSVIVT01001153001	chr7	scaffold_151	1251671	1258313	6643	-	2355	14	/	/	gi|731394818|ref|XP_010651967.1|_PREDICTED:_ent-copalyl_diphosphate_synthase,_chloroplastic_[Vitis_vinifera]	AT4G02780.1|Symbols:GA1,ABC33,ATCPS1,CPS,CPS1|Terpenoidcyclases/Proteinprenyltransferasessuperfamilyprotein|chr4:1237881-1244766REVERSELENGTH=802	GSVIVT00023721001	GA1(0); GA2(1e-70)		Terpene synthase, N-terminal domain; Terpene synthase family, metal binding domain	http://pfam.sanger.ac.uk/search/sequence/results/70f8cdce-a395-4356-bd35-9f12f92b5031
VvTICb	VIT_207s0151g01080	VIT_207s0151g01080.2	chr7	1282791	1289181	6390	-	4		GSVIVT01001149001	chr7	scaffold_151	1283058	1289090	6033	-	3456	16	gi|731394813|ref|XP_002272732.3|_PREDICTED:_protein_TIME_FOR_COFFEE_isoform_X4_[Vitis_vinifera]	/	gi|731394813|ref|XP_002272732.3|_PREDICTED:_protein_TIME_FOR_COFFEE_isoform_X4_[Vitis_vinifera]	AT3G22380.1|Symbols:TIC|timeforcoffee|chr3:7913181-7918879FORWARDLENGTH=1550	GSVIVT00023719001	TIC(5e-66)		no Pfam-A matches; PfamB: PB006626	http://pfam.sanger.ac.uk/search/sequence/results/a30e0f6d-f636-4ea1-b87c-780c70256c8d
VvHUA2b	VIT_207s0104g00340	VIT_207s0104g00340.2	chr7	1587950	1607400	19450	+	4		GSVIVT01011100001	chr7	scaffold_104	1588071	1606535	18465	+	4380	16	gi|225436958|ref|XP_002271866.1|_PREDICTED:_HUA2-like_protein_3_[Vitis_vinifera]	/	gi|225436958|ref|XP_002271866.1|_PREDICTED:_HUA2-like_protein_3_[Vitis_vinifera]	AT2G48160.1|Symbols:|Tudor/PWWP/MBTdomain-containingprotein|chr2:19689784-19696584REVERSELENGTH=1366	GSVIVT00023685001	HUA2(2e-64)		PWWP domain	http://pfam.sanger.ac.uk/search/sequence/results/7177de31-6021-4e8f-994a-d4d4d6167494
VvGID1Bb	VIT_207s0104g00930	VIT_207s0104g00930.1	chr7	2061408	2063888	2480	-	3	Cheng et al., 2015	GSVIVT01011037001	chr7	scaffold_104	2061399	2063976	2578	-	843	4	gi|225436847|ref|XP_002271700.1|_PREDICTED:_gibberellin_receptor_GID1B_[Vitis_vinifera]	/	gi|225436847|ref|XP_002271700.1|_PREDICTED:_gibberellin_receptor_GID1B_[Vitis_vinifera]	AT3G63010.1|Symbols:ATGID1B,GID1B|alpha/beta-Hydrolasessuperfamilyprotein|chr3:23289717-23290998FORWARDLENGTH=358	GSVIVT00023625001	GID1B(2e-123); GID1C(3e-118); GID1A(3e-114)		alpha/beta hydrolase fold	http://pfam.sanger.ac.uk/search/sequence/results/617ffaed-9276-4588-a3c7-876e913ac710
VvCELF	VIT_207s0104g01150	VIT_207s0104g01150.1	chr7	2206448	2213427	6979	-	5		GSVIVT01011013001	chr7	scaffold_104	2206708	2213326	6619	-	1314	9	gi|225436819|ref|XP_002270390.1|_PREDICTED:_CUGBP_Elav-like_family_member_6_[Vitis_vinifera]	/	gi|225436819|ref|XP_002270390.1|_PREDICTED:_CUGBP_Elav-like_family_member_6_[Vitis_vinifera]	AT4G03110.1|Symbols:AtRBP-DR1,RBP-DR1|RNA-bindingprotein-defenserelated1|chr4:1376612-1379275REVERSELENGTH=441	GSVIVT00023607001	FCA(6e-44)		RNA recognition motif. (a.k.a. RRM, RBD, or RNP domain)	http://pfam.sanger.ac.uk/search/sequence/results/89dd2161-d5d6-4eae-bb45-683b55b16322
VvLD	VIT_207s0104g01580	VIT_207s0104g01580.1	chr7	2542254	2554694	12440	-	3		GSVIVT01010967001	chr7	scaffold_104	2542454	2554694	12241	-	3255	13	gi|731395060|ref|XP_010652054.1|_PREDICTED:_homeobox_protein_LUMINIDEPENDENS_[Vitis_vinifera]	/	gi|731395060|ref|XP_010652054.1|_PREDICTED:_homeobox_protein_LUMINIDEPENDENS_[Vitis_vinifera]	AT4G02560.2|Symbols:LD|Homeodomain-likesuperfamilyprotein|chr4:1123656-1128252REVERSELENGTH=953	GSVIVT00023566001	LD(8e-130)		Homeobox domain;	http://pfam.sanger.ac.uk/search/sequence/results/1b132543-ff79-435e-ac84-ea7fb3b2e7e1
VvCUL1c	VIT_207s0104g01590	VIT_207s0104g01590.1	chr7	2559573	2569054	9481	+	5		GSVIVT01010966001	chr7	scaffold_104	2559654	2568989	9336	+	2226	19	gi|225436735|ref|XP_002266031.1|_PREDICTED:_cullin-1_[Vitis_vinifera]	/	gi|225436735|ref|XP_002266031.1|_PREDICTED:_cullin-1_[Vitis_vinifera]	AT4G02570.4|Symbols:CUL1|cullin1|chr4:1129315-1133435FORWARDLENGTH=738	GSVIVT00023565001	CUL4(4e-92)		Cullin family; Cullin protein neddylation domain	http://pfam.sanger.ac.uk/search/sequence/results/d085714a-a4de-4e58-8667-290ea05b9c8a
VvRFI2b	VIT_207s0005g00420	/	chr7	3146026	3160316	14290	-	3		GSVIVT01028007001	chr7	scaffold_5	3146354	3160184	13831	-	1194	6	gi|225437364|ref|XP_002268579.1|_PREDICTED:_uncharacterized_protein_LOC100267498_isoform_X1_[Vitis_vinifera]	AT2G47700.1|Symbols:RFI2|RING/U-boxsuperfamilyprotein|chr2:19552506-19554351REVERSELENGTH=358	gi|225437364|ref|XP_002268579.1|_PREDICTED:_uncharacterized_protein_LOC100267498_isoform_X1_[Vitis_vinifera]	AT2G47700.1|Symbols:RFI2|RING/U-boxsuperfamilyprotein|chr2:19552506-19554351REVERSELENGTH=358	GSVIVT00028002001	RFI2(4e-58)		Ring finger domain	http://pfam.sanger.ac.uk/search/sequence/results/97376c57-b8c3-4c44-a8a1-3303314d6b13
VvEZA1	VIT_207s0005g01490	VIT_207s0005g01490.2	chr7	4009820	4025968	16148	-	4		GSVIVT01028124001	chr7	scaffold_5	4010241	4015186	4946	-	1149	10	gi|225437573|ref|XP_002270605.1|_PREDICTED:_histone-lysine_N-methyltransferase_EZA1_isoform_X1_[Vitis_vinifera]	/	gi|225437573|ref|XP_002270605.1|_PREDICTED:_histone-lysine_N-methyltransferase_EZA1_isoform_X1_[Vitis_vinifera]	AT2G23380.1|Symbols:CLF,ICU1,SDG1,SET1|SETdomain-containingprotein|chr2:9955570-9960117FORWARDLENGTH=902		SWN(1e-168); CLF(9e-136)		SET domain	http://pfam.sanger.ac.uk/search/sequence/results/ffa7a2bb-b871-4dcf-b46f-f103398bfacc
VvFCAb	VIT_207s0005g01730	VIT_207s0005g01730.1	chr7	4204103	4218742	14639	-	4		GSVIVT01028149001	chr7	scaffold_5	4204074	4218769	14696	-	2019	18	gi|731396524|ref|XP_010652535.1|_PREDICTED:_flowering_time_control_protein_FCA,_partial_[Vitis_vinifera]	/	gi|731396524|ref|XP_010652535.1|_PREDICTED:_flowering_time_control_protein_FCA,_partial_[Vitis_vinifera]	AT2G47310.1|Symbols:|floweringtimecontrolprotein-related/FCAgamma-related|chr2:19423791-19426846FORWARDLENGTH=512	GSVIVT00028139001	FCA(1e-35)	At2g47310	RNA recognition motif. (a.k.a. RRM, RBD, or RNP domain); Collagen triple helix repeat (20 copies); WW domain	http://pfam.sanger.ac.uk/search/sequence/results/106578ec-5d16-431d-ac00-95f9c5ddebc4
VvGA2OX2b	VIT_207s0005g01920	VIT_207s0005g01920.1	chr7	4377229	4379446	2217	+	3	Cheng et al., 2015	GSVIVT01028169001	chr7	scaffold_5	4377203	4380857	3655	+	1005	4	gi|225437645|ref|XP_002272155.1|_PREDICTED:_gibberellin_2-beta-dioxygenase_2_[Vitis_vinifera]	/	gi|225437645|ref|XP_002272155.1|_PREDICTED:_gibberellin_2-beta-dioxygenase_2_[Vitis_vinifera]	AT1G02400.1|Symbols:ATGA2OX4,ATGA2OX6,DTA1,GA2OX6|gibberellin2-oxidase6|chr1:486964-489391FORWARDLENGTH=329	GSVIVT00028161001	GA2OX6(2e-107); GA2OX4(5e-87); GA2OX2(1e-79); GA2OX3(9e-74); GA2OX1(7e-74)		non-haem dioxygenase in morphine synthesis N-terminal, 2OG-Fe(II) oxygenase superfamily	http://pfam.sanger.ac.uk/search/sequence/results/d86da907-9d8a-429a-9437-0a59fc3cdf82
VvSPL1b	VIT_207s0005g02260	VIT_207s0005g02260.1	chr7	4628005	4638050	10045	-	5		GSVIVT01028208001	chr7	scaffold_5	4628142	4637596	9455	-	2583	16	gi|731395847|ref|XP_010652308.1|_PREDICTED:_squamosa_promoter-binding-like_protein_1_[Vitis_vinifera]	/	gi|731395847|ref|XP_010652308.1|_PREDICTED:_squamosa_promoter-binding-like_protein_1_[Vitis_vinifera]	AT3G60030.1|Symbols:SPL12|squamosapromoter-bindingprotein-like12|chr3:22165856-22169410REVERSELENGTH=927	GSVIVT00028195001	SPL3(4e-31); SPL5(2e-28); SPL4(6e-27)		SBP domain	http://pfam.sanger.ac.uk/search/sequence/results/7021d44d-0464-4f1b-88e4-7b31ea40b533
VvPIF3a	VIT_207s0005g02510	VIT_207s0005g02510.3	chr7	4866470	4869434	2964	-	4		GSVIVT01028238001	chr7	scaffold_5	4866937	4867868	932	-	603	4	/	/	gi|731395913|ref|XP_010652330.1|_PREDICTED:_transcription_factor_PIF3_[Vitis_vinifera]	AT1G09530.2|Symbols:PIF3,POC1,PAP3|phytochromeinteractingfactor3|chr1:3077216-3079367FORWARDLENGTH=524	GSVIVT00028227001	PIF3(5e-27)		Helix-loop-helix DNA-binding domain	http://pfam.sanger.ac.uk/search/sequence/results/c4fbbafd-65aa-4e69-a98e-ccff79cabb3c
VvJMJ16b	VIT_207s0005g03580	VIT_207s0005g03580.1	chr7	6483651	6495609	11958	-	5		GSVIVT01028351001	chr7	scaffold_5	6483761	6490784	7024	-	2364	9	/	/	gi|731396080|ref|XP_010652382.1|_PREDICTED:_putative_lysine-specific_demethylase_JMJ16_isoform_X3_[Vitis_vinifera]	AT1G08620.2|Symbols:PKDM7D|Transcriptionfactorjumonji(jmj)familyprotein/zincfinger(C5HC2type)familyprotein|chr1:2737554-2743370FORWARDLENGTH=1209	GSVIVT00028571001	JMJ14(6e-160); REF6(1e-29)	T7F6.12-like ( Transcription factor jumonji and C5HC2 type zinc finger domain-containing protein)	JmjN domain, JmjC domain, hydroxylase; C5HC2 zinc finger	http://pfam.sanger.ac.uk/search/sequence/results/29bd174f-336e-49b1-9af2-81788d0fbdfe
VvSCL	VIT_207s0005g03700	VIT_207s0005g03700.1	chr7	6614817	6616282	1465	+	5		GSVIVT01029824001	chr8	scaffold_56	115793	118526	2734	-	1995	4	gi|359480026|ref|XP_002272465.2|_PREDICTED:_protein_SCARECROW-like_[Vitis_vinifera]	/	gi|359480026|ref|XP_002272465.2|_PREDICTED:_protein_SCARECROW-like_[Vitis_vinifera]	AT3G54220.1|Symbols:SCR,SGR1|GRASfamilytranscriptionfactor|chr3:20070550-20072625FORWARDLENGTH=653	GSVIVT00033608001	RGL1(2e-59); RGL2(2e-58); GAI(1e-57); RGA1(1e-56)	MGP (Magpie); SCARECROW (div)	GRAS family transcription factor	http://pfam.sanger.ac.uk/search/sequence/results/3988e0a5-0ffc-43b8-92aa-2dc3b2056528
VvPIF1	VIT_207s0005g05100	VIT_207s0005g05100.3	chr7	9032963	9038743	5780	+	5		GSVIVT01028516001	chr7	scaffold_5	9033294	9038033	4740	+	1440	8	/	/	gi|731396321|ref|XP_010652457.1|_PREDICTED:_transcription_factor_PIF1_isoform_X2_[Vitis_vinifera]	AT2G20180.1|Symbols:PIL5,PIF1|phytochromeinteractingfactor3-like5|chr2:8704525-8706237REVERSELENGTH=407	GSVIVT00001223001	PIF3(1e-31); PIF5(6e-24); PIF4(8e-21)		Helix-loop-helix DNA-binding domain	http://pfam.sanger.ac.uk/search/sequence/results/840c54c5-e448-4481-b681-2197d91a15b6
VvABI3a	VIT_207s0005g05400	VIT_216s0100g00710.1	chr7	9431080	9434467	3387	+	5		GSVIVT01028540001	chr7	scaffold_5	9431080	9434223	3144	+	1695	10	gi|359480094|ref|XP_003632397.1|_PREDICTED:_B3_domain-containing_transcription_factor_ABI3_isoform_X2_[Vitis_vinifera]	AT3G24650.1|Symbols:ABI3,SIS10|AP2/B3-liketranscriptionalfactorfamilyprotein|chr3:8997911-9000780FORWARDLENGTH=720	gi|359480094|ref|XP_003632397.1|_PREDICTED:_B3_domain-containing_transcription_factor_ABI3_isoform_X2_[Vitis_vinifera]	AT3G24650.1|Symbols:ABI3,SIS10|AP2/B3-liketranscriptionalfactorfamilyprotein|chr3:8997911-9000780FORWARDLENGTH=720	GSVIVT00001240001	LFL1(1e-28)		B3 DNA binding domain	http://pfam.sanger.ac.uk/search/sequence/results/87eedfb3-d31c-4501-8af4-d9d447adf68c
VvFRId	VIT_207s0129g00610	VIT_207s0129g00610.2	chr7	15847437	15853694	6257	-	3		GSVIVT01000171001	chr7	scaffold_129	15847833	15849642	1810	-	981	4	/	/	gi|359480591|ref|XP_002283922.2|_PREDICTED:_FRIGIDA-like_protein_3_[Vitis_vinifera]	AT5G48385.1|Symbols:|FRIGIDA-likeprotein|chr5:19609471-19611712FORWARDLENGTH=558	GSVIVT00019615001	FRL1(1e-26)		Frigida-like protein	http://pfam.sanger.ac.uk/search/sequence/results/7cc3e40b-f011-4177-ab58-07bb35e763eb
VvAP2	VIT_207s0031g00220	VIT_207s0031g00220.2	chr7	16436291	16441439	5148	+	1	Venturini et al., 2013	GSVIVT01022081001	chr7	scaffold_31	16436969	16440701	3733	+	1473	11	gi|526117878|ref|NP_001267881.1|_transcription_factor_APETALA2_[Vitis_vinifera]	/	gi|526117878|ref|NP_001267881.1|_transcription_factor_APETALA2_[Vitis_vinifera]	AT4G36920.2|Symbols:AP2|Integrase-typeDNA-bindingsuperfamilyprotein|chr4:17400998-17403140FORWARDLENGTH=432	GSVIVT00019538001	TOE3(3e-79); RAP2.7(3e-74); TOE(3e-46); SMZ(3e-37); SNZ(3e-32)		AP2 domain	http://pfam.sanger.ac.uk/search/sequence/results/5cfc6839-436b-4bde-a032-d906a13d7407
VvCLFa	VIT_207s0031g00320	VIT_207s0031g00320.2	chr7	16560116	16572925	12809	+	3		GSVIVT01022097001	chr7	scaffold_31	16552767	16572286	19520	+	2805	17	gi|731397198|ref|XP_010652795.1|_PREDICTED:_histone-lysine_N-methyltransferase_CLF_isoform_X1_[Vitis_vinifera]	AT2G23380.1|Symbols:CLF,ICU1,SDG1,SET1|SETdomain-containingprotein|chr2:9955570-9960117FORWARDLENGTH=902	gi|731397198|ref|XP_010652795.1|_PREDICTED:_histone-lysine_N-methyltransferase_CLF_isoform_X1_[Vitis_vinifera]	AT2G23380.1|Symbols:CLF,ICU1,SDG1,SET1|SETdomain-containingprotein|chr2:9955570-9960117FORWARDLENGTH=902	GSVIVT00019523001	CLF(0); SWN(0)		SET domain	http://pfam.sanger.ac.uk/search/sequence/results/dc7d2f1f-a983-4a89-a820-3bc9662726fa
VvSPT	VIT_207s0031g00450	VIT_207s0031g00450.1	chr7	16661056	16668170	7114	+	5		GSVIVT01022111001	chr7	scaffold_31	16661373	16668053	6681	+	1185	8	gi|731397220|ref|XP_010652804.1|_PREDICTED:_transcription_factor_SPATULA_[Vitis_vinifera]	/	gi|731397220|ref|XP_010652804.1|_PREDICTED:_transcription_factor_SPATULA_[Vitis_vinifera]	AT4G36930.1|Symbols:SPT|basichelix-loop-helix(bHLH)DNA-bindingsuperfamilyprotein|chr4:17414167-17415945FORWARDLENGTH=373	GSVIVT00019511001	PIF3(5e-28)		Helix-loop-helix DNA-binding domain	http://pfam.sanger.ac.uk/search/sequence/results/fa4d8934-48f3-4f84-99fe-29e5822a26ec
VvTGA1	VIT_207s0031g01320	VIT_207s0031g01320.1	chr7	17404970	17410595	5625	+	3		GSVIVT01022200001	chr7	scaffold_31	17404934	17410794	5861	+	1050	8	gi|731397352|ref|XP_010652849.1|_PREDICTED:_transcription_factor_TGA1_isoform_X2_[Vitis_vinifera]	/	gi|731397352|ref|XP_010652849.1|_PREDICTED:_transcription_factor_TGA1_isoform_X2_[Vitis_vinifera]	AT5G65210.5|Symbols:TGA1|bZIPtranscriptionfactorfamilyprotein|chr5:26059031-26060749FORWARDLENGTH=368	GSVIVT00019423001	TGA4(4e-154)		bZIP transcription factor; Seed dormancy control	http://pfam.sanger.ac.uk/search/sequence/results/d3ccbe48-cadb-4b0d-a992-14c94cf82dad
VvNF-YB1b	VIT_207s0031g01460	VIT_207s0031g01460.1	chr7	17548513	17549512	999	+	4		GSVIVT01022214001	chr7	scaffold_31	17548419	17549294	876	+	876	1	gi|225438583|ref|XP_002276300.1|_PREDICTED:_nuclear_transcription_factor_Y_subunit_B-1-like_[Vitis_vinifera]	/	gi|225438583|ref|XP_002276300.1|_PREDICTED:_nuclear_transcription_factor_Y_subunit_B-1-like_[Vitis_vinifera]	AT4G14540.1|Symbols:NF-YB3|nuclearfactorY,subunitB3|chr4:8344663-8345148FORWARDLENGTH=161		NFYB3(2e-50); NFYB2(4e-46); NFYB1(2e-42)		Histone-like transcription factor (CBF/NF-Y) and archaeal histone	http://pfam.sanger.ac.uk/search/sequence/results/4eb835b0-524e-458c-9880-9999ace32771
VvLIP1b	VIT_207s0031g01700	VIT_207s0031g01700.3	chr7	17787029	17793259	6230	-	3		GSVIVT01022244001	chr7	scaffold_31	17787117	17793139	6023	-	1011	7	gi|225438537|ref|XP_002279569.1|_PREDICTED:_uncharacterized_GTP-binding_protein_At5g64813_[Vitis_vinifera]	AT5G64813.1|Symbols:LIP1|Ras-relatedsmallGTP-bindingfamilyprotein|chr5:25910836-25912625FORWARDLENGTH=342	gi|225438537|ref|XP_002279569.1|_PREDICTED:_uncharacterized_GTP-binding_protein_At5g64813_[Vitis_vinifera]	AT5G64813.1|Symbols:LIP1|Ras-relatedsmallGTP-bindingfamilyprotein|chr5:25910836-25912625FORWARDLENGTH=342	GSVIVT00019381001	LIP1(5e-129)		Ras family	http://pfam.sanger.ac.uk/search/sequence/results/6fb1fe57-b593-4433-bb76-e596312575e7
VvSR160	VIT_207s0031g01850	VIT_207s0031g01850.1	chr7	17969313	17973374	4061	-	3		GSVIVT01022261001	chr7	scaffold_31	17969593	17973374	3782	-	2664	9	gi|359480730|ref|XP_002278935.2|_PREDICTED:_systemin_receptor_SR160_[Vitis_vinifera]	/	gi|359480730|ref|XP_002278935.2|_PREDICTED:_systemin_receptor_SR160_[Vitis_vinifera]	AT4G39400.1|Symbols:BRI1,CBB2,DWF2,BIN1,ATBRI1|Leucine-richreceptor-likeproteinkinasefamilyprotein|chr4:18324826-18328416FORWARDLENGTH=1196	GSVIVT00019364001	BRI1(2e-161)		Leucine rich repeat; Protein tyrosine kinase; Protein kinase domain	http://pfam.sanger.ac.uk/search/sequence/results/305930ee-6d64-4e22-ad70-397748ad0bd4
VvbHLH74b	VIT_207s0151g00450	VIT_207s0151g00450.1	chr7_random	923639	926561	2922	+	5		GSVIVT01007389001	chr7_random	scaffold_546	923263	926555	3293	+	1248	8	gi|731435100|ref|XP_010645303.1|_PREDICTED:_transcription_factor_bHLH74_isoform_X1_[Vitis_vinifera]	/	gi|731435100|ref|XP_010645303.1|_PREDICTED:_transcription_factor_bHLH74_isoform_X1_[Vitis_vinifera]	AT1G10120.1|Symbols:|basichelix-loop-helix(bHLH)DNA-bindingsuperfamilyprotein|chr1:3304228-3305984REVERSELENGTH=366	GSVIVT00012117001	CIB1(5e-39)		Helix-loop-helix DNA-binding domain	http://pfam.sanger.ac.uk/search/sequence/results/80cea489-d1b1-4965-81ae-a9b5b2784415
VvSCR	VIT_208s0056g00050	VIT_208s0056g00050.1	chr8	115286	118824	3538	-	5		GSVIVT01029824001	chr8	scaffold_56	115793	118526	2734	-	1995	4	gi|225439035|ref|XP_002264349.1|_PREDICTED:_protein_SCARECROW_[Vitis_vinifera]	/	gi|225439035|ref|XP_002264349.1|_PREDICTED:_protein_SCARECROW_[Vitis_vinifera]	AT3G54220.1|Symbols:SCR,SGR1|GRASfamilytranscriptionfactor|chr3:20070550-20072625FORWARDLENGTH=653	GSVIVT00033608001	RGL1(2e-59); RGL2(2e-58); GAI(1e-57); RGA1(1e-56)	MGP (Magpie); SCARECROW (div)	GRAS family transcription factor	http://pfam.sanger.ac.uk/search/sequence/results/3988e0a5-0ffc-43b8-92aa-2dc3b2056528
VvCDF3b	VIT_208s0056g01230	VIT_208s0056g01230.1	chr8	1937022	1940172	3150	-	3		GSVIVT01029943001	chr8	scaffold_56	1937153	1940033	2881	-	1398	3	gi|225439183|ref|XP_002275127.1|_PREDICTED:_cyclic_dof_factor_3-like_[Vitis_vinifera]	/	gi|225439183|ref|XP_002275127.1|_PREDICTED:_cyclic_dof_factor_3-like_[Vitis_vinifera]	AT5G39660.2|Symbols:CDF2|cyclingDOFfactor2|chr5:15878920-15880712FORWARDLENGTH=457	GSVIVT00003807001	CDF2(5e-58); CDF5(5e-41); CDF3(3e-37); CDF1(3e-34)		Dof domain, zinc finger	http://pfam.sanger.ac.uk/search/sequence/results/19c8d8db-bbf8-4652-b698-abbc014a9ef7
VvUBC2d	VIT_208s0032g00310	VIT_208s0032g00310.1	chr8	3377560	3385812	8252	+	3		GSVIVT01020056001	chr1	scaffold_26	11008741	11013679	4939	+	576	7	gi|225439274|ref|XP_002265323.1|_PREDICTED:_ubiquitin-conjugating_enzyme_E2_2_[Vitis_vinifera]	/	gi|225439274|ref|XP_002265323.1|_PREDICTED:_ubiquitin-conjugating_enzyme_E2_2_[Vitis_vinifera]	AT2G02760.1|Symbols:ATUBC2,UBC2|ubiquiting-conjugatingenzyme2|chr2:774271-775149FORWARDLENGTH=152	GSVIVT00029008001	UBC1(6e-86); UBC2(4e-78)		Ubiquitin-conjugating enzyme	http://pfam.sanger.ac.uk/search/sequence/results/a6edb953-49c5-4bc8-bae1-c084b7adc7a7
VvBELb	VIT_208s0105g00230	VIT_208s0105g00230.2	chr8	7221380	7225156	3776	-	5		GSVIVT01011146001	chr8	scaffold_105	7222570	7227039	4470	-	1470	12	/	/	gi|731398523|ref|XP_010653292.1|_PREDICTED:_BEL1-like_homeodomain_protein_1_[Vitis_vinifera]	AT2G35940.3|Symbols:BLH1|BEL1-likehomeodomain1|chr2:15089171-15091699REVERSELENGTH=680	GSVIVT00038902001	RPL(3e-55); BLH8(3e-47); ATH1(2e-44)	BLH1/3/5/10/2	Associated with HOX, Homeobox KN domain	http://pfam.sanger.ac.uk/search/sequence/results/c9ea2f43-280c-4e07-8d30-67cb9973f5cb
VvWNK5	VIT_208s0058g01130	VIT_208s0058g01130.2	chr8	10518898	10524565	5667	-	3		GSVIVT01030202001	chr8	scaffold_58	10519384	10524077	4694	-	1881	7	gi|731398701|ref|XP_010653350.1|_PREDICTED:_LOW_QUALITY_PROTEIN:_probable_serine/threonine-protein_kinase_WNK5_[Vitis_vinifera]	/	gi|731398701|ref|XP_010653350.1|_PREDICTED:_LOW_QUALITY_PROTEIN:_probable_serine/threonine-protein_kinase_WNK5_[Vitis_vinifera]	AT3G51630.2|Symbols:WNK5|withnolysine(K)kinase5|chr3:19149487-19151924FORWARDLENGTH=549	GSVIVT00037476001	WNK1(2e-107)		Protein kinase domain	http://pfam.sanger.ac.uk/search/sequence/results/07280ce0-84f3-4d6f-9c15-8fab825fd418
VvPCL1	VIT_208s0040g00900	VIT_208s0040g00900.1	chr8	11895540	11899239	3699	-	3		GSVIVT01024916001	chr6	scaffold_4	6065153	6068846	3694	+	1188	3	gi|359481436|ref|XP_003632618.1|_PREDICTED:_transcription_factor_PCL1_[Vitis_vinifera]	/	gi|359481436|ref|XP_003632618.1|_PREDICTED:_transcription_factor_PCL1_[Vitis_vinifera]	AT3G10760.1|Symbols:|Homeodomain-likesuperfamilyprotein|chr3:3369814-3370821FORWARDLENGTH=335	GSVIVT00024277001	PCL1(5e-60)		Myb-like DNA-binding domain	http://pfam.sanger.ac.uk/search/sequence/results/57f06e28-1f75-4c28-9721-be9d6f5bd0ac
VvJKDa	VIT_208s0040g02100	VIT_208s0040g02100.2	chr8	13208474	13211656	3182	-	5		GSVIVT01025658001	chr8	scaffold_40	13208773	13211555	2783	-	1410	5	/	/	gi|731399253|ref|XP_002275477.3|_PREDICTED:_zinc_finger_protein_JACKDAW_[Vitis_vinifera]	AT5G03150.1|Symbols:JKD|C2H2-likezincfingerprotein|chr5:745849-748678FORWARDLENGTH=503	GSVIVT00023178001	NUC(2e-92); ID1(1e-77)		insignificant: Zinc-finger double-stranded RNA-binding; Zinc finger, C2H2 type	http://pfam.sanger.ac.uk/search/sequence/results/c3803d30-c43c-4b03-a423-66d3e09a8e1e
VvAPRRa	VIT_208s0040g03120	VIT_208s0040g03120.1	chr8	14072942	14074698	1756	-	1		GSVIVT01025556001	chr8	scaffold_40	14072939	14074693	1755	-	636	4	gi|225439773|ref|XP_002275837.1|_PREDICTED:_two-component_response_regulator-like_APRR7_isoform_X1_[Vitis_vinifera]	/	gi|225439773|ref|XP_002275837.1|_PREDICTED:_two-component_response_regulator-like_APRR7_isoform_X1_[Vitis_vinifera]	AT5G02810.1|Symbols:PRR7,APRR7|pseudo-responseregulator7|chr5:638283-641461REVERSELENGTH=727	GSVIVT00023075001	PRR7(5e-55); PRR3(2e-46); PRR9(6e-42); PRR5(3e-40)	uncharacterized vvProtein	Response regulator receiver domain	http://pfam.sanger.ac.uk/search/sequence/results/7f91baf2-4aa8-4f13-8476-2766afde9f21
VvRAP2b	VIT_208s0040g03180	VIT_208s0040g03180.1	chr8	14133347	14136582	3235	-	2		GSVIVT01025548001	chr8	scaffold_40	14133341	14136582	3242	-	1488	10	gi|225439767|ref|XP_002273339.1|_PREDICTED:_ethylene-responsive_transcription_factor_RAP2-7_[Vitis_vinifera]	/	gi|225439767|ref|XP_002273339.1|_PREDICTED:_ethylene-responsive_transcription_factor_RAP2-7_[Vitis_vinifera]	AT2G28550.3|Symbols:RAP2.7|relatedtoAP2.7|chr2:12226168-12228251REVERSELENGTH=464	GSVIVT00023069001	RAP2.7(2e-81); TOE3(4e-72); TOE2(3e-49); SMZ(2e-37); SNZ(6e-32)		AP2 domain	http://pfam.sanger.ac.uk/search/sequence/results/4cecc136-4213-45fd-836e-786dcefe3d09
VvNF-YB1c	VIT_208s0040g03260	VIT_208s0040g03260.5	chr8	14202223	14204019	1796	+	5		GSVIVT01025539001	chr8	scaffold_40	14202422	14204857	2436	+	486	5	/	/	gi|731398966|ref|XP_002273231.2|_PREDICTED:_nuclear_transcription_factor_Y_subunit_B-1-like_[Vitis_vinifera]	AT2G37060.3|Symbols:NF-YB8|nuclearfactorY,subunitB8|chr2:15576336-15577660FORWARDLENGTH=173		NFYB1(5e-47); NFYB3(1e-45); NFYB2(2e-44)		Histone-like transcription factor (CBF/NF-Y) and archaeal histone	http://pfam.sanger.ac.uk/search/sequence/results/d1ea9482-d62f-40c1-99de-fc3eca28fb34
VvSRG1g	VIT_208s0007g00750	VIT_208s0007g00750.1	chr8	14960085	14969195	9110	-	5		GSVIVT01034131001	chr8	scaffold_7	14959909	14971330	11422	-	2832	10	gi|225440424|ref|XP_002271117.1|_PREDICTED:_protein_SRG1_[Vitis_vinifera]	/	gi|225440424|ref|XP_002271117.1|_PREDICTED:_protein_SRG1_[Vitis_vinifera]	AT3G21420.1|Symbols:|2-oxoglutarate(2OG)andFe(II)-dependentoxygenasesuperfamilyprotein|chr3:7541579-7543221FORWARDLENGTH=364	GSVIVT00021353001	GA2OX7(9e-34)		Thaumatin family, non-haem dioxygenase in morphine synthesis N-terminal, 2OG-Fe(II) oxygenase superfamily	http://pfam.sanger.ac.uk/search/sequence/results/2beb0cb7-6b5a-4e1b-9db6-7c30b3bfb4c6
VvTLP	VIT_208s0007g00760	VIT_208s0007g00760.1	chr8	14970007	14971470	1463	-	5		GSVIVT01034131001	chr8	scaffold_7	14959909	14971330	11422	-	2832	10	gi|359481759|ref|XP_003632671.1|_PREDICTED:_thaumatin-like_protein_[Vitis_vinifera]	/	gi|359481759|ref|XP_003632671.1|_PREDICTED:_thaumatin-like_protein_[Vitis_vinifera]	AT5G02140.1|Symbols:|Pathogenesis-relatedthaumatinsuperfamilyprotein|chr5:423384-424437FORWARDLENGTH=294	GSVIVT00021353001	GA2OX7(9e-34)		Thaumatin family, non-haem dioxygenase in morphine synthesis N-terminal, 2OG-Fe(II) oxygenase superfamily	http://pfam.sanger.ac.uk/search/sequence/results/2beb0cb7-6b5a-4e1b-9db6-7c30b3bfb4c6
VvBELj	VIT_208s0007g01290	VIT_208s0007g01290.1	chr8	15381600	15387977	6377	-	3		GSVIVT01034073001	chr8	scaffold_7	15380687	15387772	7086	-	1686	8	gi|731401290|ref|XP_010654234.1|_PREDICTED:_BEL1-like_homeodomain_protein_9_[Vitis_vinifera]	/	gi|731401290|ref|XP_010654234.1|_PREDICTED:_BEL1-like_homeodomain_protein_9_[Vitis_vinifera]	AT5G02030.1|Symbols:LSN,PNY,HB-6,BLR,RPL,BLH9,VAN|POX(planthomeobox)familyprotein|chr5:395754-398872FORWARDLENGTH=575	GSVIVT00021404001	RPL(4e-99); BLH8(7e-68); ATH1(2e-35)	Bel2(hordeum vulgare)	Associated with HOX; Homeobox KN domain	http://pfam.sanger.ac.uk/search/sequence/results/3626aea2-2bf4-47bc-b5af-10f8aeefea71
VvRAV2	VIT_208s0007g02810	VIT_208s0007g02810.1	chr8	16860673	16864592	3919	+	5		GSVIVT01033902001	chr8	scaffold_7	16861285	16864429	3145	+	720	3	gi|359482026|ref|XP_002275955.2|_PREDICTED:_B3_domain-containing_protein_At2g36080-like_[Vitis_vinifera]	/	gi|359482026|ref|XP_002275955.2|_PREDICTED:_B3_domain-containing_protein_At2g36080-like_[Vitis_vinifera]	AT2G36080.1|Symbols:|AP2/B3-liketranscriptionalfactorfamilyprotein|chr2:15148612-15151411REVERSELENGTH=244	GSVIVT00021555001	RAV2(2e-38); TEM1(8e-37)		B3 DNA binding domain	http://pfam.sanger.ac.uk/search/sequence/results/e72925a9-1a07-4a78-b98e-b11050eae2ad
VvSPY	VIT_208s0007g02910	VIT_208s0007g02910.1	chr8	16964346	16984441	20095	-	3	Upadhyay et al., 2015	GSVIVT01033891001	chr8	scaffold_7	16964462	16984299	19838	-	2745	17	gi|225440809|ref|XP_002281883.1|_PREDICTED:_probable_UDP-N-acetylglucosamine--peptide_N-acetylglucosaminyltransferase_SPINDLY_[Vitis_vinifera]	/	gi|225440809|ref|XP_002281883.1|_PREDICTED:_probable_UDP-N-acetylglucosamine--peptide_N-acetylglucosaminyltransferase_SPINDLY_[Vitis_vinifera]	AT3G11540.1|Symbols:SPY|Tetratricopeptiderepeat(TPR)-likesuperfamilyprotein|chr3:3632842-3637547FORWARDLENGTH=914	GSVIVT00021566001	SPY(0)		Tetratricopeptide repeat; Glycosyl transferase family 41	http://pfam.sanger.ac.uk/search/sequence/results/13e18263-9e93-4d25-8943-6dab3e31f9af
VvLWD1	VIT_208s0007g02920	VIT_208s0007g02920.2	chr8	16997131	16999888	2757	+	3		GSVIVT01033890001	chr8	scaffold_7	16997182	16999787	2606	+	942	2	/	/	gi|731400959|ref|XP_010654118.1|_PREDICTED:_WD_repeat-containing_protein_LWD1_[Vitis_vinifera]	AT1G12910.1|Symbols:ATAN11,LWD1|Transducin/WD40repeat-likesuperfamilyprotein|chr1:4395114-4396154REVERSELENGTH=346	GSVIVT00021568001	ATAN11(2e-105); LWD2(4e-103)		WD domain, G-beta repeat	http://pfam.sanger.ac.uk/search/sequence/results/64d4f7d3-1dba-4be9-82b7-4a933afa6cfa
VvPRRk	VIT_208s0007g03380	VIT_208s0007g03380.1	chr8	17340453	17342990	2537	+	5		GSVIVT01033837001	chr8	scaffold_7	17340711	17342561	1851	+	1851	1	gi|359482004|ref|XP_002276764.2|_PREDICTED:_putative_pentatricopeptide_repeat-containing_protein_At2g01510_[Vitis_vinifera]	/	gi|359482004|ref|XP_002276764.2|_PREDICTED:_putative_pentatricopeptide_repeat-containing_protein_At2g01510_[Vitis_vinifera]	AT3G02010.1|Symbols:|Pentatricopeptiderepeat(PPR)superfamilyprotein|chr3:337965-340442FORWARDLENGTH=825	GSVIVT00021620001	GHD7(2e-80)		PPR repeat family; PPR repeat; DYW family of nucleic acid deaminases	http://pfam.sanger.ac.uk/search/sequence/results/b73dbcc0-bb15-4b00-b313-22cc53137580
VvTFL1B	VIT_208s0007g03450	VIT_208s0007g03450.1	chr8	17401747	17403269	1522	+	1	Carmona et al., 2007	GSVIVT01033829001	chr8	scaffold_7	17401850	17403120	1271	+	519	4	gi|526118071|ref|NP_001267931.1|_TFL1B_protein_[Vitis_vinifera]	/	gi|526118071|ref|NP_001267931.1|_TFL1B_protein_[Vitis_vinifera]	AT5G03840.1|Symbols:TFL1,TFL-1|PEBP(phosphatidylethanolamine-bindingprotein)familyprotein|chr5:1024760-1025796REVERSELENGTH=177	GSVIVT00021628001	TFL1(2e-75); ATC(2e-75); BFT(1e-60); FT(4e-56); (TSF(4e-44)	TFL1B(vv); FD-like; TFL1-like	Phosphatidylethanolamine-binding protein	http://pfam.sanger.ac.uk/search/sequence/results/d0da73e8-5104-468b-b1cd-cc122a6dcaea
VvPCFS4e	VIT_208s0007g03880	VIT_208s0007g03880.1	chr8	17859611	17869331	9720	-	4		GSVIVT01033783001	chr8	scaffold_7	17860144	17869310	9167	-	3150	10	gi|731400746|ref|XP_010654041.1|_PREDICTED:_polyadenylation_and_cleavage_factor_homolog_4_[Vitis_vinifera]	/	gi|731400746|ref|XP_010654041.1|_PREDICTED:_polyadenylation_and_cleavage_factor_homolog_4_[Vitis_vinifera]	AT2G36480.1|Symbols:|ENTH/VHSfamilyprotein|chr2:15303114-15306274REVERSELENGTH=830	GSVIVT00021671001	PCFS4(2e-49)		RNA polymerase II-binding domain	http://pfam.sanger.ac.uk/search/sequence/results/a5403843-3996-41ac-8b08-b241174b2767
ATHB51	VIT_208s0007g04200	VIT_208s0007g04200.1	chr8	18188022	18188890	868	+	3		GSVIVT01033744001	chr8	scaffold_7	18187600	18188969	1370	+	663	3	gi|731400678|ref|XP_010654023.1|_PREDICTED:_putative_homeobox-leucine_zipper_protein_ATHB-51_isoform_X1_[Vitis_vinifera]	/	gi|731400678|ref|XP_010654023.1|_PREDICTED:_putative_homeobox-leucine_zipper_protein_ATHB-51_isoform_X1_[Vitis_vinifera]	AT5G03790.1|Symbols:ATHB51,LMI1,HB51|homeobox51|chr5:1004985-1006373FORWARDLENGTH=235	GSVIVT00021713001	LMI1(6e-43)	ATHB-22-like / ATHB-40-like (Homeobox-leucine zipper protein)	Homeobox domain; Homeobox associated leucine zipper	http://pfam.sanger.ac.uk/search/sequence/results/b45d35f0-4087-4f06-a201-d291eb5e94f0
VvRZ1c	VIT_208s0007g04870	VIT_208s0007g04870.1	chr8	18818054	18823249	5195	-	5		GSVIVT01033666001	chr8	scaffold_7	18818927	18823152	4226	-	573	4	/	/	gi|225441175|ref|XP_002265930.1|_PREDICTED:_glycine-rich_RNA-binding_protein_RZ1C_[Vitis_vinifera]	AT1G60650.2|Symbols:|RNA-binding(RRM/RBD/RNPmotifs)familyproteinwithretroviruszincfinger-likedomain|chr1:22340089-22342148FORWARDLENGTH=292	GSVIVT00000613001	CCR2(1e-22)		RNA recognition motif. (a.k.a. RRM, RBD, or RNP domain); Zinc knuckle	http://pfam.sanger.ac.uk/search/sequence/results/d79df7d5-2f01-46b0-ae94-55f8b2f88438
VvHBI1b	VIT_208s0007g05170	VIT_208s0007g05170.3	chr8	19085780	19099019	13239	-	5		GSVIVT01033632001	chr8	scaffold_7	19088019	19098996	10978	-	1356	11	/	/	gi|359482245|ref|XP_003632741.1|_PREDICTED:_transcription_factor_HBP-1b(c38)_[Vitis_vinifera]	AT3G12250.2|Symbols:TGA6,BZIP45|TGACGmotif-bindingfactor6|chr3:3906351-3908583FORWARDLENGTH=330	GSVIVT00000647001	TGA4(9e-93)		bZIP transcription factor; Seed dormancy control	http://pfam.sanger.ac.uk/search/sequence/results/ee314dff-8d59-46c3-9426-3befdea324ac
VvTGA2b	VIT_208s0007g06160	VIT_208s0007g06160.1	chr8	19963256	19968576	5320	-	5		GSVIVT01033531001	chr8	scaffold_7	19963578	19968092	4515	-	1296	11	gi|225441387|ref|XP_002275147.1|_PREDICTED:_transcription_factor_TGA2_[Vitis_vinifera]	/	gi|225441387|ref|XP_002275147.1|_PREDICTED:_transcription_factor_TGA2_[Vitis_vinifera]	AT5G06839.3|Symbols:TGA10,bZIP65|bZIPtranscriptionfactorfamilyprotein|chr5:2120911-2126217FORWARDLENGTH=460	GSVIVT00025350001	TGA4(4e-86)		bZIP transcription factor; Seed dormancy control	http://pfam.sanger.ac.uk/search/sequence/results/65fdc4b0-81ef-490a-ac80-ed1ab4a05b37
VvSPL9	VIT_208s0007g06270	VIT_208s0007g06270.1	chr8	20045914	20051097	5183	-	3	Jaillon et al., 2007	GSVIVT01033519001	chr8	scaffold_7	20046489	20051103	4615	-	1050	4	gi|526117944|ref|NP_001267898.1|_promoter-binding_protein_SPL9_[Vitis_vinifera]	/	gi|526117944|ref|NP_001267898.1|_promoter-binding_protein_SPL9_[Vitis_vinifera]	AT2G42200.1|Symbols:SPL9,AtSPL9|squamosapromoterbindingprotein-like9|chr2:17587601-17589451FORWARDLENGTH=375	GSVIVT00025360001	SPL9(3e-61); SPL15(2e-57); SPL3(3e-29); SPL5(3e-28); SPL4(2e-27)		SBP domain	http://pfam.sanger.ac.uk/search/sequence/results/387f25e5-8bf4-435e-b62d-8256dfceeb58
VvPIE1a	VIT_208s0007g06370	VIT_208s0007g06370.1	chr8	20145531	20170881	25350	+	3		GSVIVT01033511001	chr8	scaffold_7	20145812	20170670	24859	+	5088	32	gi|731400280|ref|XP_010653900.1|_PREDICTED:_protein_PHOTOPERIOD-INDEPENDENT_EARLY_FLOWERING_1_[Vitis_vinifera]	/	gi|731400280|ref|XP_010653900.1|_PREDICTED:_protein_PHOTOPERIOD-INDEPENDENT_EARLY_FLOWERING_1_[Vitis_vinifera]	AT3G12810.1|Symbols:PIE1,SRCAP,chr13|SNF2domain-containingprotein/helicasedomain-containingprotein|chr3:4065636-4073992FORWARDLENGTH=2055	GSVIVT00025371001	PIE1(0)	PIE1 (os)-like ESD1/ARP6/SU3	HSA; SNF2 family N-terminal domain	http://pfam.sanger.ac.uk/search/sequence/results/8f2d4f7f-6bfa-43f0-ae9f-ed101b8ff913
VvACTe	VIT_208s0007g06520	VIT_208s0007g06520.1	chr8	20249662	20252713	3051	-	5		GSVIVT01026580001	chr4	scaffold_44	21427667	21430968	3302	-	1227	6	gi|225441455|ref|XP_002279672.1|_PREDICTED:_actin-66_[Vitis_vinifera]	/	gi|225441455|ref|XP_002279672.1|_PREDICTED:_actin-66_[Vitis_vinifera]	AT3G12110.1|Symbols:ACT11|actin-11|chr3:3858116-3859609FORWARDLENGTH=377	GSVIVT00034893001	ESD1(1e-50)		Actin	http://pfam.sanger.ac.uk/search/sequence/results/54fff011-5339-4ac4-987f-de8e6c7e137a
VvbHLH48	VIT_208s0007g07870	VIT_208s0007g07870.1	chr8	21302560	21308713	6153	+	4		GSVIVT01033350001	chr8	scaffold_7	21302624	21308510	5887	+	1095	7	gi|225441702|ref|XP_002282897.1|_PREDICTED:_transcription_factor_bHLH48_[Vitis_vinifera]	/	gi|225441702|ref|XP_002282897.1|_PREDICTED:_transcription_factor_bHLH48_[Vitis_vinifera]	AT3G57800.2|Symbols:|basichelix-loop-helix(bHLH)DNA-bindingsuperfamilyprotein|chr3:21408034-21411321REVERSELENGTH=379	GSVIVT00025528001	CIB1(1e-38)		Helix-loop-helix DNA-binding domain	http://pfam.sanger.ac.uk/search/sequence/results/77e6ebef-9aae-4903-907b-3573b6dce463
VvSWC6	VIT_208s0007g08060	VIT_208s0007g08060.1	chr8	21404844	21406996	2152	+	3		GSVIVT01033331001	chr8	scaffold_7	21404888	21406789	1902	+	519	4	gi|225441742|ref|XP_002283156.1|_PREDICTED:_SWR1_complex_subunit_6_[Vitis_vinifera]	/	gi|225441742|ref|XP_002283156.1|_PREDICTED:_SWR1_complex_subunit_6_[Vitis_vinifera]	AT5G37055.1|Symbols:ATSWC6,SEF|HIT-typeZincfingerfamilyprotein|chr5:14641634-14642387REVERSELENGTH=171	GSVIVT00025544001	SEF(3e-60)		HIT zinc finger	http://pfam.sanger.ac.uk/search/sequence/results/1cd77d01-53b6-46ec-b9bb-7a62c511a15e
VvNF-YA1c	VIT_208s0007g08250	VIT_208s0007g08250.1	chr8	21596967	21603488	6521	+	5		GSVIVT01033313001	chr8	scaffold_7	21597066	21602704	5639	+	1065	5	/	/	gi|731414953|ref|XP_010659347.1|_PREDICTED:_nuclear_transcription_factor_Y_subunit_A-1-like_[Vitis_vinifera]	AT5G12840.3|Symbols:HAP2A,ATHAP2A,NF-YA1|nuclearfactorY,subunitA1|chr5:4051147-4052961REVERSELENGTH=272	GSVIVT00025563001	NFYA1(3e-32); NFYA4(7e-30)		CCAAT-binding transcription factor (CBF-B/NF-YA) subunit B	http://pfam.sanger.ac.uk/search/sequence/results/0efff7c6-63ce-457b-8a6e-47b6d8658eab
VvAGL15b	VIT_208s0007g08790	VIT_208s0007g08790.1	chr8	22162819	22165007	2188	-	3	Díaz-Riquelme et al., 2009	GSVIVT01033253001	chr8	scaffold_7	22162819	22165051	2233	-	546	6	gi|225441872|ref|XP_002278584.1|_PREDICTED:_MADS-box_transcription_factor_23-like_isoform_X1_[Vitis_vinifera]	/	gi|225441872|ref|XP_002278584.1|_PREDICTED:_MADS-box_transcription_factor_23-like_isoform_X1_[Vitis_vinifera]	AT5G13790.1|Symbols:AGL15|AGAMOUS-like15|chr5:4449128-4450802REVERSELENGTH=268	GSVIVT00025618001	AGL15(6e-48); AGL18(2e-46); AP1(3e-28)	AGL18/16-like	SRF-type transcription factor (DNA-binding and dimerisation domain, K-box region	http://pfam.sanger.ac.uk/search/sequence/results/003b91bb-ec29-4ffb-b6a4-67f6b91ab242
VvPSYR1	VIT_209s0002g00080	VIT_209s0002g00080.1	chr9	56559	59833	3274	+	5		GSVIVT01016648001	chr9	scaffold_2	56559	59795	3237	+	2424	5	gi|731401615|ref|XP_010654356.1|_PREDICTED:_tyrosine-sulfated_glycopeptide_receptor_1_[Vitis_vinifera]	/	gi|731401615|ref|XP_010654356.1|_PREDICTED:_tyrosine-sulfated_glycopeptide_receptor_1_[Vitis_vinifera]	AT1G72300.1|Symbols:|Leucine-richreceptor-likeproteinkinasefamilyprotein|chr1:27217679-27220966REVERSELENGTH=1095	GSVIVT00033978001	BRI1(4e-114)		Leucine rich repeat N-terminal domain, Leucine Rich repeats (2 copies); Protein kinase domain	http://pfam.sanger.ac.uk/search/sequence/results/2009e25f-f663-4762-9932-26a141b58194
VvELF4c	VIT_209s0002g01440	VIT_209s0002g01440.2	chr9	1222921	1226251	3330	+	4		GSVIVT01015108001	chr11	scaffold_16	1103200	1103641	442	+	345	1	/	/	gi|731401861|ref|XP_010654447.1|_PREDICTED:_protein_ELF4-LIKE_4_[Vitis_vinifera]	AT1G17455.2|Symbols:ELF4-L4|ELF4-like4|chr1:5997932-5998276FORWARDLENGTH=114	GSVIVT00016474001	ELF4L4(7e-43); ELF4L3(6e-40); ELF4L2(2e-41); ELF4L1(3e-18); ELF4(4e-15)		Protein of unknown function (DUF1313)	http://pfam.sanger.ac.uk/search/sequence/results/29f6663a-754d-44d4-aac2-772606001141
VvMSI4b	VIT_209s0002g02150	VIT_209s0002g02150.1	chr9	1960420	1969492	9072	-	1		GSVIVT01016852001	chr9	scaffold_2	1960615	1969322	8708	-	1362	15	gi|359482834|ref|XP_003632850.1|_PREDICTED:_WD-40_repeat-containing_protein_MSI4_[Vitis_vinifera]	/	gi|359482834|ref|XP_003632850.1|_PREDICTED:_WD-40_repeat-containing_protein_MSI4_[Vitis_vinifera]	AT2G19520.1|Symbols:FVE,ACG1,MSI4,NFC4,NFC04,ATMSI4|Transducinfamilyprotein/WD-40repeatfamilyprotein|chr2:8456006-8459235FORWARDLENGTH=507	GSVIVT00034167001	FVE(0); MSI1(4e-57)	FVE-like	Histone-binding protein RBBP4 or subunit C of CAF1 complex; WD domain, G-beta repeat	http://pfam.sanger.ac.uk/search/sequence/results/30c1d50f-c32b-4138-ac2c-30e8fa2cd7ad
VvBGAL	VIT_209s0002g02300	VIT_209s0002g02300.1	chr9	2107640	2110964	3324	-	5		GSVIVT01016867001	chr9	scaffold_2	2109341	2111892	2552	-	750	5	/	/	gi|731403055|ref|XP_002280228.3|_PREDICTED:_beta-galactosidase_17_[Vitis_vinifera]	AT1G55110.1|Symbols:AtIDD7,IDD7|indeterminate(ID)-domain7|chr1:20560406-20562625REVERSELENGTH=455	GSVIVT00034183001	NUC(2e-91); ID1(1e-75)		Zinc-finger double-stranded RNA-binding	http://pfam.sanger.ac.uk/search/sequence/results/8e30b623-9ff7-4cf6-984f-95dfa5336372
VvELF3	VIT_209s0002g02680	VIT_209s0002g02680.2	chr9	2435821	2441150	5329	+	4	Carbonell-Bejerano et al., 2014	GSVIVT01016905001	chr9	scaffold_2	2435991	2440975	4985	+	2193	5	gi|731402169|ref|XP_002276544.3|_PREDICTED:_protein_EARLY_FLOWERING_3_isoform_X1_[Vitis_vinifera]	/	gi|731402169|ref|XP_002276544.3|_PREDICTED:_protein_EARLY_FLOWERING_3_isoform_X1_[Vitis_vinifera]	AT2G25930.1|Symbols:ELF3,PYK20|hydroxyproline-richglycoproteinfamilyprotein|chr2:11059459-11063178FORWARDLENGTH=695	GSVIVT00034223001	ELF3(6e-41)	n.a.	no Pfam matches	http://pfam.sanger.ac.uk/search/sequence/results/189a68f4-8064-4e86-ae12-1dac1e43d0f1
VvPAF1	VIT_209s0002g03510	VIT_209s0002g03510.1	chr9	3157378	3165550	8172	-	4		GSVIVT01016983001	chr9	scaffold_2	3157343	3165859	8517	-	1263	12	gi|731402301|ref|XP_002278075.3|_PREDICTED:_RNA_polymerase_II-associated_factor_1_homolog_[Vitis_vinifera]	/	gi|731402301|ref|XP_002278075.3|_PREDICTED:_RNA_polymerase_II-associated_factor_1_homolog_[Vitis_vinifera]	AT1G79730.1|Symbols:ELF7|hydroxyproline-richglycoproteinfamilyprotein|chr1:30000743-30003969REVERSELENGTH=589	GSVIVT00034302001	ELF7(3e-148)	ELF7	Paf1	http://pfam.sanger.ac.uk/search/sequence/results/579cd90d-c9b5-48e9-b1a4-8b70d18f5557
VvGL2	VIT_209s0002g04340	VIT_209s0002g04340.1	chr9	3967729	3972081	4352	-	5		GSVIVT01017073001	chr9	scaffold_2	3967669	3972062	4394	-	2253	11	gi|225442611|ref|XP_002284502.1|_PREDICTED:_homeobox-leucine_zipper_protein_GLABRA_2_[Vitis_vinifera]	/	gi|225442611|ref|XP_002284502.1|_PREDICTED:_homeobox-leucine_zipper_protein_GLABRA_2_[Vitis_vinifera]	AT1G79840.1|Symbols:GL2|HD-ZIPIVfamilyofhomeobox-leucinezipperproteinwithlipid-bindingSTARTdomain|chr1:30037526-30041013FORWARDLENGTH=747	GSVIVT00034385001	FWA(8e-102)	GL2-like (mutant) / ATHB10-like (Homeobox-leucine zipper protein GLABRA 2)	Homeobox domain; START domain	http://pfam.sanger.ac.uk/search/sequence/results/d9ad029f-6ea0-4aa6-b10a-d3113e169cda
VvGA3OX1b	VIT_209s0002g05270	/	chr9	4993413	4995387	1974	+	3	Cheng et al., 2015	GSVIVT01017173001	chr9	scaffold_2	4993413	4995290	1878	+	1098	2	gi|531034740|ref|NP_001269085.1|_uncharacterized_protein_LOC100265167_[Vitis_vinifera]	AT1G15550.1|Symbols:GA4,ATGA3OX1,GA3OX1|gibberellin3-oxidase1|chr1:5344569-5346078REVERSELENGTH=358	gi|531034740|ref|NP_001269085.1|_uncharacterized_protein_LOC100265167_[Vitis_vinifera]	AT1G15550.1|Symbols:GA4,ATGA3OX1,GA3OX1|gibberellin3-oxidase1|chr1:5344569-5346078REVERSELENGTH=358	GSVIVT00034482001	GA3OX1(1e-122); GA3OX2(5e-120); GA2OX2(1e-38); GA2OX3(1e-31)		non-haem dioxygenase in morphine synthesis N-terminal, 2OG-Fe(II) oxygenase superfamily	http://pfam.sanger.ac.uk/search/sequence/results/d02e38ee-0c7c-4a3c-a4a3-a13e3f1d60da
VvGA3OX1c	VIT_209s0002g05300	VIT_209s0002g05300.1	chr9	5037560	5040878	3318	-	3		GSVIVT01017178001	chr9	scaffold_2	5037569	5040878	3310	-	1080	2	gi|225442751|ref|XP_002284981.1|_PREDICTED:_gibberellin_3-beta-dioxygenase_1_[Vitis_vinifera]	/	gi|225442751|ref|XP_002284981.1|_PREDICTED:_gibberellin_3-beta-dioxygenase_1_[Vitis_vinifera]	AT1G15550.1|Symbols:GA4,ATGA3OX1,GA3OX1|gibberellin3-oxidase1|chr1:5344569-5346078REVERSELENGTH=358	GSVIVT00034485001	GA3OX1(4e-106); GA3OX2(4e-105); GA2OX2(4e-40); GA2OX3(1e-37)		non-haem dioxygenase in morphine synthesis N-terminal, 2OG-Fe(II) oxygenase superfamily	http://pfam.sanger.ac.uk/search/sequence/results/4d4359ba-d36f-4459-8eff-c71aa4eb13fd
VvUVR3	VIT_209s0002g05990	VIT_209s0002g05990.1	chr9	5800008	5806521	6513	+	4	Martin et al., 2010	GSVIVT01017239001	chr9	scaffold_2	5799933	5806574	6642	+	1617	14	gi|359483005|ref|XP_002285327.2|_PREDICTED:_(6-4)DNA_photolyase_isoform_X1_[Vitis_vinifera]	/	gi|359483005|ref|XP_002285327.2|_PREDICTED:_(6-4)DNA_photolyase_isoform_X1_[Vitis_vinifera]	AT3G15620.1|Symbols:UVR3|DNAphotolyasefamilyprotein|chr3:5293475-5296548REVERSELENGTH=556	GSVIVT00034555001	CRY1(5e-47); CRY2(5e-47)		DNA photolyase; FAD binding domain of DNA photolyase	http://pfam.sanger.ac.uk/search/sequence/results/fa0c034d-529c-4fcd-85ac-c7e84022af83
VvTMM	VIT_209s0002g07030	VIT_209s0002g07030.1	chr9	6932919	6934406	1487	+	5		GSVIVT01010596001	chr16	scaffold_100	16185826	16189731	3906	+	2886	7	gi|225442935|ref|XP_002265327.1|_PREDICTED:_protein_TOO_MANY_MOUTHS_[Vitis_vinifera]	/	gi|225442935|ref|XP_002265327.1|_PREDICTED:_protein_TOO_MANY_MOUTHS_[Vitis_vinifera]	AT1G80080.1|Symbols:TMM,AtRLP17|Leucine-richrepeat(LRR)familyprotein|chr1:30128073-30129563REVERSELENGTH=496	GSVIVT00007369001	BRI1(7e-150)		Leucine rich repeat N-terminal domain, Leucine rich repeat; Protein tyrosine kinase	http://pfam.sanger.ac.uk/search/sequence/results/c048ba9d-5f25-42ec-bfe3-2cb5765ea629
VvMBD9e	VIT_209s0002g07270	VIT_209s0002g07270.1	chr9	7237342	7238324	982	-	4		GSVIVT01032492001	chr14	scaffold_66	27849550	27871552	22003	-	5724	21	/	/	gi|731419166|ref|XP_010660927.1|_PREDICTED:_methyl-CpG-binding_domain-containing_protein_9_isoform_X2_[Vitis_vinifera]	AT5G40820.1|Symbols:ATRAD3,ATR,ATATR|Ataxiatelangiectasia-mutatedandRAD3-related|chr5:16343860-16353847REVERSELENGTH=2702	GSVIVT00020759001	MBD9(0)	Histone acetyl tranferase MBD9	PHD-finger; Bromodomain	http://pfam.sanger.ac.uk/search/sequence/results/9270f2e7-1ceb-4327-a828-391f806062f7
VvANLd	VIT_209s0018g02100	VIT_209s0018g02100.1	chr9	20020059	20021066	1007	+	5		GSVIVT01027508001	chr15	scaffold_48	16132617	16138896	6280	+	2316	11	/	/	gi|731420937|ref|XP_010661561.1|_PREDICTED:_homeobox-leucine_zipper_protein_ANTHOCYANINLESS_2_isoform_X1_[Vitis_vinifera]	AT4G00730.1|Symbols:ANL2,AHDP|Homeobox-leucinezipperfamilyprotein/lipid-bindingSTARTdomain-containingprotein|chr4:299741-304103REVERSELENGTH=802	GSVIVT00026236001	FWA(6e-140)	FT-like / HDG1-like / HDG7-like / HDG12-like / ANL2-like (ANTHOCYANINLESS 2-like) (Homeobox-leucine zipper protein)	Homeobox domain; START domain	http://pfam.sanger.ac.uk/search/sequence/results/68a81c53-843b-48ba-bb60-a4a16fcf95a0
VvTMVc	VIT_200s0160g00240	VIT_200s0160g00240.1	chrUn	5293058	5295184	2126	-	5		GSVIVT01017738001	chr5	scaffold_20	3031098	3046782	15685	-	2235	19	/	/	gi|731431037|ref|XP_010665277.1|_PREDICTED:_TMV_resistance_protein_N-like_[Vitis_vinifera]	AT4G02570.4|Symbols:CUL1|cullin1|chr4:1129315-1133435FORWARDLENGTH=738	GSVIVT00019763001	CUL4(2e-91)		Cullin family; Cullin protein neddylation domain	http://pfam.sanger.ac.uk/search/sequence/results/1f249c0a-a946-4d0a-823e-a66c3134ead1
VvNUCc	VIT_200s0179g00170	VIT_200s0179g00170.1	chrUn	7430563	7434484	3921	+	5		GSVIVT01003119001	chrUn	scaffold_179	7431370	7437119	5750	+	1200	6	gi|731438004|ref|XP_010646129.1|_PREDICTED:_zinc_finger_protein_NUTCRACKER_[Vitis_vinifera]	/	gi|731438004|ref|XP_010646129.1|_PREDICTED:_zinc_finger_protein_NUTCRACKER_[Vitis_vinifera]	AT4G02670.1|Symbols:AtIDD12,IDD12|indeterminate(ID)-domain12|chr4:1176190-1178489REVERSELENGTH=402	GSVIVT00023802001	NUC(3e-88); ID1(9e-74)		Zinc-finger double-stranded RNA-binding	http://pfam.sanger.ac.uk/search/sequence/results/f1cd57d2-e0eb-488f-ad9a-6630efa5511d
VvTPS7f	VIT_200s0183g00005	VIT_200s0183g00005.1	chrUn	7989929	7990521	592	-	5		GSVIVT01021260001	chr10	scaffold_3	3105505	3113122	7618	+	2355	4	/	/	gi|225443732|ref|XP_002268174.1|_PREDICTED:_probable_alpha,alpha-trehalose-phosphate_synthase_[UDP-forming]_7_[Vitis_vinifera]	AT1G68020.1|Symbols:ATTPS6,TPS6|UDP-Glycosyltransferase/trehalose-phosphatasefamilyprotein|chr1:25497493-25499595FORWARDLENGTH=700	GSVIVT00035830001	TPS1(1e-102)	TPS7-like; TPS11-like	Glycosyltransferase family 20; Trehalose-phosphatase	http://pfam.sanger.ac.uk/search/sequence/results/566cb4d5-40ec-461a-8bb1-8f23b2064997
VvMFT	VIT_200s0203g00080	VIT_200s0203g00080.1	chrUn	11888686	11889802	1116	+	1	Carmona et al., 2007	GSVIVT01003663001	chrUn	scaffold_203	11888686	11889702	1017	+	528	4	gi|526118087|ref|NP_001267935.1|_MFT-like_protein_[Vitis_vinifera]	/	gi|526118087|ref|NP_001267935.1|_MFT-like_protein_[Vitis_vinifera]	AT1G18100.1|Symbols:E12A11,MFT|PEBP(phosphatidylethanolamine-bindingprotein)familyprotein|chr1:6228049-6230110REVERSELENGTH=173		ATC(7e-43); TFL1(3e-42); FT(1e-37); TSF(4e-32)	SP2G (SELF PRUNING – Solanum lycopersicum)	Phosphatidylethanolamine-binding protein	http://pfam.sanger.ac.uk/search/sequence/results/04a37881-c746-417c-a170-906beb1d27eb
VvAGL17d	VIT_200s0211g00140	VIT_200s0211g00140.1	chrUn	12967172	12980867	13695	-	5		GSVIVT01003861001	chrUn	scaffold_211	12966966	12984054	17089	-	675	7	/	/	gi|731438114|ref|XP_010646399.1|_PREDICTED:_MADS-box_transcription_factor_23-like_[Vitis_vinifera]	AT3G57230.1|Symbols:AGL16|AGAMOUS-like16|chr3:21177710-21180671FORWARDLENGTH=240		AGL17(1e-76); AGL18(7e-35); SVP(5e-36); AP1(2e-36)	AGL17/16/21-like	SRF-type transcription factor (DNA-binding and dimerisation domain); K-box region	http://pfam.sanger.ac.uk/search/sequence/results/6322cf5f-79f9-4a46-a213-0f4675d871eb
VvMADS23	VIT_200s0211g00150	VIT_200s0211g00150.1	chrUn	12983842	12984055	213	-	5		GSVIVT01003861001	chrUn	scaffold_211	12966966	12984054	17089	-	675	7	/	/	gi|731438114|ref|XP_010646399.1|_PREDICTED:_MADS-box_transcription_factor_23-like_[Vitis_vinifera]	AT2G14210.1|Symbols:ANR1,AGL44|AGAMOUS-like44|chr2:6018841-6023585FORWARDLENGTH=234		AGL17(1e-76); AGL18(7e-35); SVP(5e-36); AP1(2e-36)	AGL17/16/21-like	SRF-type transcription factor (DNA-binding and dimerisation domain); K-box region	http://pfam.sanger.ac.uk/search/sequence/results/6322cf5f-79f9-4a46-a213-0f4675d871eb
VvAGL17c	VIT_200s0211g00180	VIT_200s0211g00180.4	chrUn	12999517	13021095	21578	-	5		GSVIVT01003864001	chrUn	scaffold_211	13000196	13020904	20709	-	675	7	/	/	gi|359495802|ref|XP_002273556.2|_PREDICTED:_MADS-box_transcription_factor_23_[Vitis_vinifera]	AT4G37940.1|Symbols:AGL21|AGAMOUS-like21|chr4:17835695-17838621REVERSELENGTH=228	GSVIVT00011492001	AGL17(6e-76); SVP(2e-36); AP1(2e-36); AGL18(7e-35)	AGL21-like	SRF-type transcription factor (DNA-binding and dimerisation domain); K-box region	http://pfam.sanger.ac.uk/search/sequence/results/de379ac8-468c-4999-bad4-77f86964b051
VvNF-YB3c	VIT_200s0259g00180	VIT_200s0259g00180.1	chrUn	18504237	18505237	1000	+	3		GSVIVT01014673001	chr19	scaffold_15	8458282	8459992	1711	+	633	1	gi|359497493|ref|XP_003635539.1|_PREDICTED:_nuclear_transcription_factor_Y_subunit_B-3-like_[Vitis_vinifera]	/	gi|359497493|ref|XP_003635539.1|_PREDICTED:_nuclear_transcription_factor_Y_subunit_B-3-like_[Vitis_vinifera]	AT4G14540.1|Symbols:NF-YB3|nuclearfactorY,subunitB3|chr4:8344663-8345148FORWARDLENGTH=161	GSVIVT00033366001	NFYB3(2e-60); NFYB2(1e-54); NFYB1(3e-46)		Histone-like transcription factor (CBF/NF-Y) and archaeal histone	http://pfam.sanger.ac.uk/search/sequence/results/946cad67-da85-4e19-98c9-de24347c22f1
VvPRRl	VIT_200s0265g00040	VIT_200s0265g00040.1	chrUn	19172364	19173257	893	+	5		GSVIVT01036169001	chr6	scaffold_80	19886585	19889185	2601	+	2313	2	gi|731437800|ref|XP_010646654.1|_PREDICTED:_pentatricopeptide_repeat-containing_protein_At2g33760_[Vitis_vinifera]	/	gi|731437800|ref|XP_010646654.1|_PREDICTED:_pentatricopeptide_repeat-containing_protein_At2g33760_[Vitis_vinifera]	AT2G33760.1|Symbols:|Pentatricopeptiderepeat(PPR)superfamilyprotein|chr2:14275800-14277551FORWARDLENGTH=583	GSVIVT00011403001	GHD7(3e-79)		PPR repeat family; PPR repeat; DYW family of nucleic acid deaminases	http://pfam.sanger.ac.uk/search/sequence/results/4dc3f7c2-6c30-4d42-8aee-a67594afadd0
VvHOS1b	VIT_200s0299g00030	VIT_200s0299g00030.1	chrUn	22031116	22056017	24901	+	3		GSVIVT01005813001	chrUn	scaffold_299	22036288	22056011	19724	+	2454	9	gi|526117407|ref|NP_001268014.1|_E3_ubiquitin-protein_ligase_HOS1-like_[Vitis_vinifera]	AT2G39810.1|Symbols:HOS1|ubiquitin-proteinligases|chr2:16612941-16617802FORWARDLENGTH=927	gi|526117407|ref|NP_001268014.1|_E3_ubiquitin-protein_ligase_HOS1-like_[Vitis_vinifera]	AT2G39810.1|Symbols:HOS1|ubiquitin-proteinligases|chr2:16612941-16617802FORWARDLENGTH=927	GSVIVT00004994001	HOS1(0)		Nuclear pore complex assembly	http://pfam.sanger.ac.uk/search/sequence/results/5e5bade1-d831-49d6-b2a8-a8e119798135
VvSVP1	VIT_200s0313g00070	VIT_200s0313g00070.1	chrUn	22834188	22842295	8107	-	1	Díaz-Riquelme et al., 2009	GSVIVT01005934001	chrUn	scaffold_313	22834441	22842707	8267	-	684	8	gi|731440116|ref|XP_010646795.1|_PREDICTED:_LOW_QUALITY_PROTEIN:_MADS-box_protein_SVP_[Vitis_vinifera]	AT2G22540.1|Symbols:SVP,AGL22|K-boxregionandMADS-boxtranscriptionfactorfamilyprotein|chr2:9580417-9583603FORWARDLENGTH=240	gi|731440116|ref|XP_010646795.1|_PREDICTED:_LOW_QUALITY_PROTEIN:_MADS-box_protein_SVP_[Vitis_vinifera]	AT2G22540.1|Symbols:SVP,AGL22|K-boxregionandMADS-boxtranscriptionfactorfamilyprotein|chr2:9580417-9583603FORWARDLENGTH=240	GSVIVT00004864001	SVP(1e-95); AGL24(2e-52); AP1(8e-29)	SVP-like; AGL24-like	SRF-type transcription factor (DNA-binding and dimerisation domain, K-box region	http://pfam.sanger.ac.uk/search/sequence/results/7fde81a2-b9aa-4247-ba96-bec8e5059a6a
VvFDb	VIT_200s0349g00050	VIT_200s0349g00050.1	chrUn	24950558	24951511	953	-	1		GSVIVT01006332001	chrUn	scaffold_349	24950558	24951511	954	-	546	5	gi|731437177|ref|XP_010646869.1|_PREDICTED:_protein_FD-like_[Vitis_vinifera]	/	gi|731437177|ref|XP_010646869.1|_PREDICTED:_protein_FD-like_[Vitis_vinifera]	AT4G35900.1|Symbols:FD,FD-1,atbzip14|Basic-leucinezipper(bZIP)transcriptionfactorfamilyprotein|chr4:17004746-17005952FORWARDLENGTH=285	GSVIVT00013747001	FD(9e-34)	FD-like	Basic region leucine zipper	http://pfam.sanger.ac.uk/search/sequence/results/eb9fc437-9e3d-42bf-8048-b027e7410f03
VvRTF1	VIT_200s0370g00090	VIT_200s0370g00090.1	chrUn	26098167	26102909	4742	+	3		GSVIVT01006453001	chrUn	scaffold_370	26098083	26102656	4574	+	615	2	gi|731439821|ref|XP_010646904.1|_PREDICTED:_RNA_polymerase-associated_protein_RTF1_homolog_[Vitis_vinifera]	/	gi|731439821|ref|XP_010646904.1|_PREDICTED:_RNA_polymerase-associated_protein_RTF1_homolog_[Vitis_vinifera]	AT1G61040.1|Symbols:VIP5|plus-3domain-containingprotein|chr1:22483817-22485748FORWARDLENGTH=643	GSVIVT00010276001	VIP5(4e-67)	n.a.	no significant Pfam-A matches	http://pfam.sanger.ac.uk/search/sequence/results/f0ab8b58-e304-41cc-814b-a9c95a0eb849
VvGESb	VIT_200s0450g00010	VIT_200s0450g00010.1	chrUn	29416151	29418994	2843	+	4		GSVIVT01006955001	chrUn	scaffold_450	29416151	29420850	4700	+	3411	10	gi|526117367|ref|NP_001268004.1|_P(E)-nerolidol/(E,E)-geranyl_linalool_synthase_[Vitis_vinifera]	/	gi|526117367|ref|NP_001268004.1|_P(E)-nerolidol/(E,E)-geranyl_linalool_synthase_[Vitis_vinifera]	AT1G61120.1|Symbols:TPS04,GES,TPS4|terpenesynthase04|chr1:22523689-22528598FORWARDLENGTH=877	GSVIVT00008549001	GA2(2e-62); GA1(6e-53)		Terpene synthase, N-terminal domain; Terpene synthase family, metal binding domain	http://pfam.sanger.ac.uk/search/sequence/results/7b8ffaed-24ee-45da-96ea-20b161687d36
VvSCL21d	VIT_200s0463g00020	VIT_200s0463g00020.3	chrUn	29699084	29704802	5718	-	5		GSVIVT01030047001	chr12	scaffold_57	9122981	9126371	3391	-	1455	3	/	/	gi|731439474|ref|XP_010647042.1|_PREDICTED:_scarecrow-like_protein_21_[Vitis_vinifera]	AT4G17230.1|Symbols:SCL13|SCARECROW-like13|chr4:9661218-9662807REVERSELENGTH=529	GSVIVT00029142001	RGL1(2e-59); RGL2(6e-58); GAI(2e-57); RGA1(2e-56)	PAT1; SCL5; SCL13; SCL21	GRAS family transcription factor	http://pfam.sanger.ac.uk/search/sequence/results/eafd8ddf-cf4e-47b0-8241-106ca51c2d3a
VvTMVd	VIT_200s0619g00010	VIT_200s0619g00010.1	chrUn	33052048	33052640	592	+	5		GSVIVT01017738001	chr5	scaffold_20	3031098	3046782	15685	-	2235	19	/	/	gi|731431037|ref|XP_010665277.1|_PREDICTED:_TMV_resistance_protein_N-like_[Vitis_vinifera]	AT4G02570.4|Symbols:CUL1|cullin1|chr4:1129315-1133435FORWARDLENGTH=738	GSVIVT00019763001	CUL4(2e-91)		Cullin family; Cullin protein neddylation domain	http://pfam.sanger.ac.uk/search/sequence/results/1f249c0a-a946-4d0a-823e-a66c3134ead1
VvGESc	VIT_200s0692g00010	VIT_200s0692g00010.1	chrUn	34324666	34325591	925	+	4		GSVIVT01006342001	chr10_random	scaffold_350	340057	344422	4366	-	2454	13	/	/	gi|526118132|ref|NP_001268201.1|_(E,E)-geranyllinalool_synthase-like_[Vitis_vinifera]	AT1G61120.1|Symbols:TPS04,GES,TPS4|terpenesynthase04|chr1:22523689-22528598FORWARDLENGTH=877	GSVIVT00005337001	GA2(4e-91); GA1(2e-62)		Prenyltransferase-like; Terpene synthase, N-terminal domain; Terpene synthase family, metal binding domain	http://pfam.sanger.ac.uk/search/sequence/results/b1d4eb79-1b0d-41f1-a949-2827a7dfca10
VvGESd	VIT_200s0692g00020	VIT_200s0692g00020.1	chrUn	34326512	34329107	2595	+	4		GSVIVT01002351001	chrUn	scaffold_692	34326056	34329084	3029	+	1668	10	/	/	gi|526118132|ref|NP_001268201.1|_(E,E)-geranyllinalool_synthase-like_[Vitis_vinifera]	AT1G61120.1|Symbols:TPS04,GES,TPS4|terpenesynthase04|chr1:22523689-22528598FORWARDLENGTH=877		GA2(9e-54); GA1(5e-25)		Terpene synthase family, metal binding domain	http://pfam.sanger.ac.uk/search/sequence/results/a0fd660d-8cfb-40e2-9799-0ac2dd7a7192
VvNF-YB3d	VIT_200s1287g00010	VIT_200s1287g00010.1	chrUn	38310788	38312254	1466	+	3		GSVIVT01014673001	chr19	scaffold_15	8458282	8459992	1711	+	633	1	/	/	gi|359497493|ref|XP_003635539.1|_PREDICTED:_nuclear_transcription_factor_Y_subunit_B-3-like_[Vitis_vinifera]	AT4G14540.1|Symbols:NF-YB3|nuclearfactorY,subunitB3|chr4:8344663-8345148FORWARDLENGTH=161	GSVIVT00033366001	NFYB3(2e-60); NFYB2(1e-54); NFYB1(3e-46)		Histone-like transcription factor (CBF/NF-Y) and archaeal histone	http://pfam.sanger.ac.uk/search/sequence/results/946cad67-da85-4e19-98c9-de24347c22f1
VvGESe	VIT_200s1319g00010	VIT_200s1319g00010.1	chrUn	38456480	38458359	1879	-	4		GSVIVT01004411001	chrUn	scaffold_1319	38456599	38458366	1768	-	1284	6	/	/	gi|359497519|ref|XP_003635550.1|_PREDICTED:_(E,E)-geranyllinalool_synthase-like,_partial_[Vitis_vinifera]	AT1G61120.1|Symbols:TPS04,GES,TPS4|terpenesynthase04|chr1:22523689-22528598FORWARDLENGTH=877		GA2(6e-46)		Terpene synthase family, metal binding domain	http://pfam.sanger.ac.uk/search/sequence/results/7bb6e3c4-b86f-49c0-9abf-9f7810d76f1f
VvEMF2e	VIT_200s1675g00010	VIT_200s1675g00010.1	chrUn	40052725	40055878	3153	-	4		GSVIVT01004791001	chr2	scaffold_234	19318	78024	58707	+	2139	23	gi|731440656|ref|XP_010647539.1|_PREDICTED:_polycomb_group_protein_EMBRYONIC_FLOWER_2-like_[Vitis_vinifera]	/	gi|731440656|ref|XP_010647539.1|_PREDICTED:_polycomb_group_protein_EMBRYONIC_FLOWER_2-like_[Vitis_vinifera]	AT5G51230.1|Symbols:EMF2,VEF2,CYR1,AtEMF2|VEFS-Boxofpolycombprotein|chr5:20824153-20829344FORWARDLENGTH=631	GSVIVT00005267001	VRN2(7e-63); EMF2(1e-62)	VEL2-like (os)	VEFS-Box of polycomb protein	http://pfam.sanger.ac.uk/search/sequence/results/85e49288-3839-4750-9bc1-1fb5196526eb
VvHOS1a	VIT_200s2481g00010	VIT_200s2481g00010.1	chrUn	42059782	42061142	1360	+	3		GSVIVT01005813001	chrUn	scaffold_299	22036288	22056011	19724	+	2454	9	gi|225467421|ref|XP_002271873.1|_PREDICTED:_uncharacterized_protein_LOC100264332_[Vitis_vinifera]	/	gi|225467421|ref|XP_002271873.1|_PREDICTED:_uncharacterized_protein_LOC100264332_[Vitis_vinifera]	AT2G39810.1|Symbols:HOS1|ubiquitin-proteinligases|chr2:16612941-16617802FORWARDLENGTH=927	GSVIVT00004994001	HOS1(0)		Nuclear pore complex assembly	http://pfam.sanger.ac.uk/search/sequence/results/5e5bade1-d831-49d6-b2a8-a8e119798135
VvFT	/	/	/	/	/		/	1		/	chrUn_random	scaffold_409	83338115	83340722	2608	+	525	4	/	/	gi|526118079|ref|NP_001267933.1|_TFL1C_protein_[Vitis_vinifera]	AT1G65480.1|Symbols:FT|PEBP(phosphatidylethanolamine-bindingprotein)familyprotein|chr1:24331510-24333689FORWARDLENGTH=175	GSVIVT00012870001	FT* (4e-80) (8x!)	VvFT	Phosphatidylethanolamine-binding protein	http://pfam.sanger.ac.uk/search/sequence/results/ad9657e7-834f-446a-baca-6ec875589073
VvEMF2e	/	/	/	/	/		/	3		GSVIVT01005384001	chrUn	scaffold_1675	40052841	40056052	3212	-	549	4	/	/	/	/		EMF2(4e-42); VRN2(3e-37)		VEFS [VRN2-EMF2-FIS2-Su(z)12]-Box of polycomb protein	http://pfam.sanger.ac.uk/search/sequence/results/962682c5-a47f-4250-b611-017ee8e2f538
VvGA3OX1d	/	/	/	/	/		/	5		GSVIVT01018335001	chr15	scaffold_21	10879612	10887383	7772	-	951	4	/	/	/	/	GSVIVT00019022001	GA3OX1(3e-46)		non-haem dioxygenase in morphine synthesis N-terminal, 2OG-Fe(II) oxygenase superfamily	http://pfam.sanger.ac.uk/search/sequence/results/219d32ec-f582-438f-9f18-eae2fa459f21
VvGI	/	/	/	/	/		/	2		GSVIVT01001405001	chr18	scaffold_157	18675720	18680201	4482	-	780	6	/	/	/	/	GSVIVT00008956001	GI(5e-111)	GI-like	PfamB: Timeless protein C terminal region	http://pfam.sanger.ac.uk/search/sequence/results/b5045402-b160-4855-90b8-d0dad462d34f
VvNUC	/	/	/	/	/		/	5		GSVIVT01010283001	chr1	scaffold_10	19016018	19020560	4543	+	1047	7	/	/	/	/	GSVIVT00035131001	NUC(7e-86); ID1(2e-74)		Zinc-finger double-stranded RNA-binding	http://pfam.sanger.ac.uk/search/sequence/results/a266b38c-c8ca-4998-a150-30ba57a11222
VvSPA3b	/	/	/	/	/		/	3		GSVIVT01020559001	chr12	scaffold_28	4363640	4390088	26449	-	657	5	/	/	/	/		SPA3(9e-73); SPA4(4e-72); SPA1(7e-57); SPA2(2e-56)		WD domain, G-beta repeat	http://pfam.sanger.ac.uk/search/sequence/results/87fc47ea-f1f1-4fef-97f2-2dfce4bd9b54
VvSWN	/	/	/	/	/		/	4		GSVIVT01028125001	chr7	scaffold_5	4015250	4025818	10569	-	1158	12	/	/	/	/	GSVIVT00028115001	SWN(2e-72); CLF(2e-48)		no Pfam-A matches; PfamB: PB000239	http://pfam.sanger.ac.uk/search/sequence/results/824d9ea2-5273-493f-9b8f-ac3dde16789f
VvUBC1a	/	/	/	/	/		/	4		GSVIVT01011359001	chr14	scaffold_108	28935655	28941655	6001	+	360	5	/	/	/	/	GSVIVT00020897001	UBC1(4e-65); UBC2(2e-57)		Ubiquitin-conjugating enzyme	http://pfam.sanger.ac.uk/search/sequence/results/b2a86e39-e3ba-4963-a507-40059c2568c1
VvUBC1b	/	/	/	/	/		/	4		GSVIVT01022467001	chr8	scaffold_32	3378128	3385686	7559	+	360	4	/	/	/	/	GSVIVT00027085001	UBC1(4e-65); UBC2(2e-57)		Ubiquitin-conjugating enzyme	http://pfam.sanger.ac.uk/search/sequence/results/16b23bbb-a365-46e7-8d1f-20a071dfc9de
VvZTL	/	/	/	/	/		/	3		GSVIVT01029229001	chr11	scaffold_52	18289586	18291665	2080	+	747	2	/	/	/	/	GSVIVT00031346001	ZTL(1e-113); LKP2(4e-92); FKF1(3e-78)		Kelch motif/Galactose oxidase, central domain	http://pfam.sanger.ac.uk/search/sequence/results/12c30831-8a5f-4651-8ec8-7b59c2fe1b52
VvMIR156c			chr4	848204	848307	103																AT5G11977
VvMIR172a			chr6	17652412	17652521	109																AT2G28056
VvMIR156a			chr19	8708913	8709016	103
VvMIR156d			chr11	7623217	7623319	102																AT4G30972
VvMIR156b			chr4	5357100	5356999	102																AT4G30972
VvMIR156a			chr19	8708913	8709016	103
QTL regions from Fechter et al. 2014
