# Supplementary material for: Characterization of genes and alleles involved in the control of flowering time in grapevine
Source: PLoS One. 2019 Jul 3;14(7):e0214703. doi: 10.1371/journal.pone.0214703 (PMC6608932; doi:10.1371/journal.pone.0214703)
Supplement: S6 Table — (XLS) [file pone.0214703.s010.xls]

## Sheet: Sheet1
Amplicon sequenced FTC target genes; genomic positions and length of phased intervals
gene-ID	gene name	amplimer length	genomic position – amplimer/ start	genomic position – amplimer/ end	Interval length	genomic position – interval/ start	genomic position – interval/ end
VIT_200s0203g00080	VvMFT	1988	11888203	11890191	588	11888548	11889135
VIT_200s1675g00010	VvEMF2e	3994	35343	39337	1429	37862	39290
VIT_201s0010g00740	VvbHLH49	3234	15907173	15903939	3080	15904052	15907131
VIT_201s0010g02270	VvSCL21a	1309	19231131	19232440	1233	19231160	19232392
VIT_201s0010g03890	VvFLC	5900	21257213	21263113	2607	21260482	21263088
VIT_201s0011g00110	VvAP1	4913	193108	198021	4438	202719	207156
VIT_201s0011g01560	VvABS2	2863	1353206	1356069	2825	1353217	1356041
VIT_201s0011g02120	VvHUA2a	12388	1796990	1809378	5958	1797008	1802965
VIT_201s0011g03070	VvRAV1b	3097	2750739	2753836	2993	2750769	2753761
VIT_201s0011g03140	VvPFT1a	6523	2832803	2839326	5080	2834226	2839305
VIT_201s0011g04240	VvCOL10	6590	3848721	3855311	3581	3850488	3854068
VIT_201s0011g05260	VvGAI1	4572	4894044	4898616	1481	4897038	4898518
VIT_201s0011g06410	VvBRIa	3812	6230731	6226919	1186	6227517	6228702
VIT_201s0026g00150	VvMBD9a	5166	8786973	8792139	3194	8788809	8792002
VIT_201s0026g02200	VvTCP15b	926	11611459	11610533	367	11610653	11611019
VIT_201s0026g02580	VvCDF2a	3515	12212051	12215566	4937	12211396	12216332
VIT_204s0023g02820	VvTM6/ VvAP3b	3100	19394945	19398045	1600	19395984	19397583
VIT_204s0044g00850	VvWNK6	3883	21994322	21998205	491	21997042	21997532
VIT_205s0102g01160	VvFPA	7965	23296885	23304850	2591	23301727	23304317
VIT_206s0004g03590	VvRAP2a	4817	4494149	4498966	2943	4497842	4494900
VIT_206s0009g02480	VvGAMYBc	5093	15015975	15021068	4958	15021045	15016088
VIT_207s0005g02260	VvSPL1b	6046	4629108	4635154	1865	4632064	4630200
VIT_207s0104g01590	VvCUL1c	6149	2560922	2567071	895	2564788	2565682
VIT_208s0007g04200	ATHB51	1583	18187348	18188931	204	18187745	18187948
VIT_208s0056g01230	VvCDF3b	2851	1939911	1937060	1469	1939867	1938399
VIT_210s0116g00750	VvGESa	-4501	344218	339717	1012	340848	339837
VIT_211s0052g01800	VvCOL5	1631	19620833	19622464	1520	19620851	19622370
VIT_212s0028g03350	VvSPB1	2005	4110705	4108700	1626	4110662	4109037
VIT_213s0019g03550	VvTOE3	4327	4719797	4724124	3963	4720125	4724087
VIT_213s0067g03390	VvPPR37b	3949	1862156	1866105	2338	1862179	1864516
VIT_214s0006g00640	VvGAIb	3379	14805916	14809295	3265	14805995	14809259
VIT_214s0030g00440	VvGID1Ba	5218	4293121	4298339	1043	4297214	4298256
VIT_214s0068g01800	VvFLC2	5768	25525842	25531610	3662	25526128	25529789
VIT_214s0081g00440	VvFLKa	5563	8304570	8310133	8285	8304600	8312884
		6267	8310401	8316668
VIT_214s0083g01030	VvRAV1c	6044	22050144	22056188	5425	23324870	23319446
VIT_214s0083g01050	VvSEP1	6100	23362282	23368382	2653	23373019	23370367
VIT_215s0048g01280	VvAML3	6434	15432380	15438814	4979	15433754	15438732
VIT_216s0013g00860	VvEMF2a	13078	6416753	6429831	6437	6416816	6423252
VIT_217s0000g02630	VvMFT	2311	2414026	2416337	2154	2416209	2414056
VIT_217s0000g06570	VvTOC1	7955	7101034	7108989	7843	7101119	7108961
VIT_217s0000g08480	VvWERb	1733	9703139	9704872	1582	9704843	9703262
VIT_217s0000g10300	VvGAIa	2165	12556385	12558550	2028	12558521	12556494
VIT_218s0001g01800	VvGI	4385	2328257	2332642	3361	2320702	2317342
		5340	2317315	2322655
		5041	2307895	2312936
VIT_218s0001g07460	VvSVP2	7672	5694328	5702000	2847	5703037	5705883
		4401	5701976	5706377
		5312	5706358	5711670
