# Supplementary material for: Characterization of genes and alleles involved in the control of flowering time in grapevine
Source: PLoS One. 2019 Jul 3;14(7):e0214703. doi: 10.1371/journal.pone.0214703 (PMC6608932; doi:10.1371/journal.pone.0214703)
Supplement: S7 Table — (XLS) [file pone.0214703.s011.xls]

## Sheet: marker analysis
		Molecular information
Gene ID	Gene			Primer		Segregation/ allele phasing	Position phased regions	observed product sizes		observed segregation
		Marker name	Marker position	forward	reverse			Gf.Ga-47-42	Villard blanc
VIT_201s0010g00740	BHLH74	GAVBInd_009	Chr1:15904095..15904241	GAAGGACCTACTCTTGATTGAAGG	GGCATGCTTGGAAAAGATGT	E1E2 x L1L2	Chr1:15904052..15907131	137/146	146/146	lmxll
VIT_201s0010g00740	BHLH74	GAVBInd_010	Chr1:15906703..15906932	AAGCCCTCCCAAGACAAAAT	TGGGCCTCTCTCTGTTTCAG	E1E2 x L1L2	Chr1:15904052..15907131	231/237	231/237	hkxhk
VIT_201s0011g02120	HUA2	GAVBInd_001	Chr1:1797458..1797913	GGATTATTAGAGCATTTTTGTGTGTG	AACCTAGGGTTCTGCATTCG	E1E2 x L1L2	Chr1:1797008..1802965	454/454	441/454	nnxnp
VIT_201s0011g04240	COL10	GAVBInd_004	Chr1:3853724..3853919	TGCAATCTATCAACATAGTTCTGTAA	TGAGACCACAACTGCATAATCC	E1E2 x L1L2	Chr1:3850488..3854068	195/197	195/197	hkxhk
VIT_201s0011g04240	COL10	GAVBInd_004	Chr1:3853724..3853919	TGCAATCTATCAACATAGTTCTGTAA	TGAGACCACAACTGCATAATCC	E1E2 x L1L2	Chr1:3850488..3854068	194/196	195/196	efxeg
VIT_201s0011g04240	COL10	GAVBInd_005	Chr1:3849710..3849912	GATGGATTGCTTCCCTGAAA	TCACACTCTGCTCTTCTCACTTG	E1E2 x L1L2	Chr1:3850488..3854068	110/142	110/110	lmxll
VIT_204s0044g00850	WNK6	GAVBInd_019	Chr4:21,994,934..21,995,149	CTGCTTGCAGTTGAATTCATGT	CACAGTCTTGAATGCGCCTT	E1N2 x L1N2	Chr4:21997042..21997532	210/x	217/218	abxcd
VIT_204s0044g00850	WNK6	GAVBInd_019	Chr4:21,994,934..21,995,149	CTGCTTGCAGTTGAATTCATGT	CACAGTCTTGAATGCGCCTT	E1N2 x L1N2	Chr4:21997042..21997532	210/x	217/217	lmxll
VIT_205s0102g01160	FPA	GAVBInd_007	Chr5:23302979..23303340	GGGAGAGTTGTTGTGATTCCA	TCAAAGAAAACGCGACAAAA	E1E2 x L1L2	Chr5:23301727..23304317	363/x	x	lmxll
VIT_206s0009g02480	GAMYB	GAVBInd_014	Chr6:15019109..15018684	GGGAGGTCAATTCTTTACTGACA	CCCCATTCCCCATTTCTCTA	E1E2 x L1L2	Chr6:15021045..15016088	407/428	432/437	abxcd
VIT_206s0009g02480	GAMYB	GAVBInd_014	Chr6:15019109..15018684	GGGAGGTCAATTCTTTACTGACA	CCCCATTCCCCATTTCTCTA	E1E2 x L1L2	Chr6:15021045..15016088	457/x	x	lmxll
VIT_211s0052g01800	COL5	GAVBInd_015	Chr11:19621808..19622007	GTTGTCCCAGATGGGAACTG	CTGGAGGCGTATCTGATGGT	E1E2 x L1L2	Chr11:19620851..19622370	195/198	198	lmxll
VIT_213s0019g03550	TOE3	GAVBInd_016	Chr13:4724087..4723743	TGAAGCCATGTAAACTGATCATAA	ATTCACACCCCATCACTTCA	E1E2 x L1L2	Chr13:4720125..4724087	279/282	272/279	efxeg
VIT_213s0019g03550	TOE3	GAVBInd_017	Chr13:4724087..4721775	GAAATAGAAGCCGCAAGGTC	GCTTTGTCATATGCCCTGAA	E1E2 x L1L2	Chr13:4720125..4724087	136/140	140/140	lmxll
VIT_213s0067g03390	PRR37	GAVBInd_018	Chr13:1863290..1863575	TGCAGGAAGCTGAAACACAC	TGGAATGAGAGAGCAAACACC	E1E2 x L1L2	Chr13:1862179..1864516	281/286	286/286	lmxll
VIT_214s0006g00640	GAI	GAVBInd_006	Chr14:14806045..14806275	TTCACATGCAAATTCCAACG	CATTCTACAGTGCCCAGTGC	E1E2 x L1L2	Chr14:14805995..14809259	231/245	231/237	efxeg
VIT_214s0081g00440	FLK	GAVBInd_012	Chr14:8304930..8305109	TCTCATCCCTGGGAATCTTG	TGAAAAAGCAGCCTGTACCA	E1E2 x L1L2	Chr14:8304600..8312884	128/178	178/178	lmxll
VIT_214s0081g00440	FLK	GAVBInd_013	Chr14:8306981..8307197	GAGCACTACTCCAGCCCAAG	TCCACACTCTTCCCACCAAT	E1E2 x L1L2	Chr14:8304600..8312884	211/215	211/215	hkxhk
VIT_214s0083g01030	VvFUL-L	GAVBInd_020	Chr14:23323205..23322789	CATTGCCTCTCCTAGTGCCT	ATCCATCGACCAGTTTCCCT	E1E2 x L0L0	Chr14:23324870..23319446	443/433	414/444	abxcd
VIT_218s0001g07460	VvSVP2	GAVBInd_008	Chr18:5705405..5705646	GAGCAGTTGCGGCATACTAA	CAAATTACACTATACCTCGCCTAGA	E1E2 x L1L2	Chr18:5703037..5705883	238/244	x	lmxll
ab x cd: four alleles/ both parents heterozygous,
ef x eg: 3 alleles/ parents heterozygous,
lm x ll: 2 alleles/ mother heterozygous,
nn x np: 2 alleles, father heterozygous.
x: Allele could not be amplified
