# Supplementary material for: Characterization of genes and alleles involved in the control of flowering time in grapevine
Source: PLoS One. 2019 Jul 3;14(7):e0214703. doi: 10.1371/journal.pone.0214703 (PMC6608932; doi:10.1371/journal.pone.0214703)
Supplement: S8 Table — (XLS) [file pone.0214703.s012.xls]

## Sheet: Sheet1
Gene	year
		p values allele phasing										p values marker analysis
		GF.GA-47-42	Villard Blanc									GF.GA-47-42: lm, Villard Blanc: ll								DotY: days of the year
		E1/E2	L1/L2	# alleles - E1	# alleles - E2	# alleles - L1	# alleles - L2	median E1	median E2	median L1	median L2	m	# alleles m	# alleles l not paired with m	median m	median l not paired with m				Temp.3°: accumulated Temperature above 3°C from November 1st of previous year
VIT_201s0010g00740	DotY 1999	0.341332	0.738135	12	14	12	14	167	168	168	167.5	0.281601	61	64	167	168				GR: Global radiation in Kwh/m² ab 1. Januar
E1/E2, L1/L2	DotY 2009	0.451958	0.69627	13	14	12	15	163	164	164	164	0.22788	63	65	162	163				ab x cd: four alleles/ both parents heterozygous,
VvbHLH49	DotY 2010	0.47	0.98	13	13	12	14	175	177	176.5	176	0.427448	63	65	175	175				ef x eg: 3 alleles/ parents heterozygous,
Chr1:15904052..15907131	DotY 2011	0.608077	0.661972	13	13	12	14	151	153	153	151	0.168388	61	61	151	153
	DotY 2012	0.610385	0.69627	13	14	12	15	161	160.5	160.5	161	0.109644	60	59	157	158				lm x ll: 2 alleles/ mother heterozygous,
GAVBInd_009 (llxlm)	DotY 2013	0.329878	0.877371	13	13	12	14	172	177	173	172.5	0.0879293	60	58	171	171				nn x np: 2 alleles, father heterozygous.
Chr1:15904095..15904241	DotY 2014	0.274904	0.961083	13	14	12	15	157	157	157	157	0.636192	60	59	156	157
m = E1	DotY 2015	0.217044	0.571544	12	14	12	14	162	164	163	162	0.354048	56	54	162	162
	DotY 2016	0.35653	0.510068	13	14	12	15	172	173	173	172	0.650162	64	67	172	172
	Median DotY	0.437502	0.769698	13	14	12	15	0.49	0.63	0.595	0.49	0.316602	64	67	0.475	0.5
	Temp.3° 2011	0.521506	0.589154	13	13	12	14	1170.61	1209.22	1189.91	1170.61	0.473238	61	63	1170.61	1188.74
	Temp.3° 2012	0.423316	0.541903	13	14	12	15	1207.58	1212.84	1207.58	1218.09	0.361561	61	60	1167.18	1181.32
	Temp.3° 2013	0.151032	0.571544	13	13	12	14	1180.44	1238.26	1180.44	1185.8	0.493317	61	59	1167.66	1167.66
	Temp.3° 2014	0.12637	0.941653	13	14	12	15	1245.36	1270.24	1270.24	1245.36	0.79568	58	59	1221.91	1245.36
	Temp.3° 2015	0.14194	0.934553	12	13	11	14	1252.35	1291.07	1252.35	1252.35	0.966621	55	55	1252.35	1252.35
	Temp.3° 2016	0.35653	0.510068	13	14	12	15	1369.31	1392.58	1392.58	1369.31	0.697389	64	66	1369.31	1369.31
	GR 2011	0.521506	0.589154	13	13	12	14	543.101	556.811	549.956	543.101	0.465535	60	62	543.101	553.323
	GR 2012	0.423316	0.541903	13	14	12	15	550.196	552.145	550.196	554.094	0.361561	61	60	530.741	536.524
	GR 2013	0.151032	0.571544	13	13	12	14	541.094	562.473	541.094	542.525	0.493317	61	59	536.591	536.591
	GR 2014	0.12637	0.941653	13	14	12	15	553.064	561.043	561.043	553.064	0.79262	57	58	545.101	553.064
	GR 2015	0.14194	0.934553	12	13	11	14	565.397	580.01	565.397	565.397	0.768006	55	53	565.397	565.397
	GR 2016	0.35653	0.510068	13	14	12	15	517.135	525.596	525.596	517.135	0.697389	64	66	517.135	517.135
		p values allele phasing										p values marker analysis
		GF.GA-47-42	Villard Blanc									GF.GA-47-42: nn, Villard Blanc: np
		E1/E2	L1/L2	# alleles - E1	# alleles - E2	# alleles - L1	# alleles - L2	median E1	median E2	median L1	median L2	p values marker analysis	# alleles p	# alleles n not paired with p	median p	median n not paired with p
VIT_201s0011g02120	DotY 1999	0.0917616	0.0708276	13	12	11	14	166	168.5	166	168	0.1359	63	62	167	168
E1/E2, L1/L2	DotY 2009	0.0640775	0.377615	14	12	11	15	162	164	163	164	0.0239013	64	65	162	164
VvHUA2a	DotY 2010	0.1	0.08	14	11	11	14	175	178	175	178	0.0634593	64	65	175	177
Chr1:1797008..1802965	DotY 2011	0.118706	0.118706	14	11	11	14	151	154	150	153.5	0.132166	62	60	151	151.5
	DotY 2012	0.129187	0.0292725	14	12	11	15	156.5	161	156	161	0.00972904	59	61	157	160
GAVBInd_001 (nnxnp)	DotY 2013	0.0846241	0.198267	14	11	11	14	171.5	177	172	172.5	0.0492377	60	59	171	171
Chr1:1797458..1797913	DotY 2014	0.0759824	0.0820968	14	12	11	15	155.5	158	155	157	0.0623884	61	59	156	157
p = L1	DotY 2015	0.0166983	0.345686	13	12	10	15	160	164	160	162	0.106721	55	56	162	162
	DotY 2016	0.050641	0.125758	14	12	11	15	171.5	173	172	173	0.0626549	67	65	172	172
	Median DotY	0.0759824	0.0403598	14	12	11	15	0.41	0.665	0.41	0.66	0.0183853	67	65	0.46	0.53
	Temp.3° 2011	0.118706	0.118706	14	11	11	14	1170.61	1231.41	1160.96	1220.32	0.691151	62	62	1170.61	1170.61
	Temp.3° 2012	0.129187	0.0292725	14	12	11	15	1159.02	1218.09	1150.85	1218.09	0.0390883	61	60	1167.18	1207.58
	Temp.3° 2013	0.0846241	0.198267	14	11	11	14	1174.05	1238.26	1180.44	1185.8	0.266696	62	58	1167.66	1167.66
	Temp.3° 2014	0.089633	0.0820968	14	12	11	15	1223.41	1282.26	1201.47	1270.24	0.0114239	59	58	1201.47	1257.8
	Temp.3° 2015	0.0238507	0.233038	13	11	9	15	1213.66	1291.07	1213.66	1252.35	0.210115	57	53	1252.35	1252.35
	Temp.3° 2016	0.050641	0.125758	14	12	11	15	1358.04	1392.58	1369.31	1392.58	0.251966	66	64	1369.31	1369.31
	GR 2011	0.118706	0.118706	14	11	11	14	543.101	563.641	541.575	560.226	0.468672	62	60	543.101	543.101
	GR 2012	0.129187	0.0292725	14	12	11	15	528.302	554.094	525.862	554.094	0.0390883	61	60	530.741	550.196
	GR 2013	0.0846241	0.198267	14	11	11	14	538.842	562.473	541.094	542.525	0.266696	62	58	536.591	536.591
	GR 2014	0.089633	0.0820968	14	12	11	15	545.356	564.016	537.649	561.043	0.0231409	57	58	537.649	557.053
	GR 2015	0.0238507	0.233038	13	11	9	15	553.372	580.01	553.372	565.397	0.193448	56	52	565.397	565.397
	GR 2016	0.050641	0.125758	14	12	11	15	514.224	525.596	517.135	525.596	0.251966	66	64	517.135	517.135
		p values allele phasing										p values marker analysis					p values marker analysis
		GF.GA-47-42	Villard Blanc									GF.GA-47-42: lm, Villard Blanc: ll					GF.GA-47-42: ef, Villard Blanc: eg		GF.GA-47-42: lm, Villard Blanc: ll
		E1/E2	L1/L2	# alleles - E1	# alleles - E2	# alleles - L1	# alleles - L2	median E1	median E2	median L1	median L2	m	# alleles m	# alleles l not paired with m	median m	median l not paired with m	f	g	# alleles f	# alleles e (not paired with f)	# alleles g	# alleles e (not paired with g)	median f	median e (not paired with f)	median g	median e (not paired with g)
VIT_201s0011g04240	DotY 1999	0.0136919	0.341332	11	15	12	14	166	169	167	168	0.111553	63	64	167	168	0.196691	0.208675	50	72	65	57	167	168	168	167
E1/E2, L1/L2	DotY 2009	0.0128267	0.464214	12	15	12	15	162	164	164	164	0.342443	68	64	162	164	0.866889	0.972699	54	72	67	59	162	163.5	162	162
VvCOL10	DotY 2010	0.031	0.09	12	14	12	14	175	178	175	178	0.629349	68	64	175	175.5	0.946939	0.600884	54	72	67	59	175	175.5	175	175
Chr1:3850488..3854068	DotY 2011	0.0640775	0.122823	12	14	12	14	151	154	151	153.5	0.151834	65	60	151	153	0.429394	0.62486	52	67	60	59	151	153	151.5	151
	DotY 2012	0.0509619	0.124283	12	15	12	15	156.5	161	157	161	0.118314	61	63	157	159	0.272028	0.318272	48	70	63	55	158	159	159	158
GAVBInd_005 (llxlm)	DotY 2013	0.0349608	0.643429	12	14	12	14	171.5	178.5	173	172.5	0.112205	62	61	171	171	0.140198	0.926098	49	68	61	56	171	171	171	171
Chr1:3849710..3849912	DotY 2014	0.040424	0.204559	12	15	12	15	155.5	157	156	157	0.199901	62	62	156	157	0.173399	0.839955	48	70	61	57	156	157	156	157
m=E2	DotY 2015	0.00945919	0.603761	11	15	11	15	160	164	162	162	0.0505268	56	58	162	162	0.181288	0.175168	43	65	56	52	162	162	162	162
	DotY 2016	0.0168046	0.305507	12	15	12	15	171.5	173	172	173	0.439815	69	66	172	172	0.961923	0.84479	54	75	68	61	172	172	172	172
	Median DotY	0.0179544	0.0971097	12	15	12	15	0.41	0.67	0.48	0.66	0.223573	69	66	0.48	0.51	0.395442	0.3945	54	75	68	61	0.48	0.5	0.5	0.5
GAVBInd_004 (efxeg)	Temp.3° 2011	0.089633	0.0848787	12	14	12	14	1170.61	1220.32	1170.61	1220.32	0.296902	1170.61	1209.22	1170.61	1209.22	0.384088	0.490071	54	67	61	60	1170.61	1209.22	1188.74	1170.61
Chr1:3853724..3853919	Temp.3° 2012	0.0789826	0.0602981	12	15	12	15	1159.02	1218.09	1167.18	1218.09	0.287279	1181.32	1194.75	1181.32	1194.75	0.239233	0.112742	49	70	62	57	1181.32	1194.75	1207.58	1167.18
f=E2, g=L2	Temp.3° 2013	0.105193	0.368066	12	14	12	14	1174.05	1244.63	1180.44	1185.8	0.351078	1167.66	1167.66	1167.66	1167.66	0.149646	0.576318	50	68	60	58	1167.66	1167.66	1167.66	1167.66
	Temp.3° 2014	0.0710097	0.124283	12	15	12	15	1223.41	1270.24	1201.47	1270.24	0.505198	1233.63	1245.36	1233.63	1245.36	0.229226	0.706272	48	67	58	57	1233.63	1245.36	1245.36	1245.36
	Temp.3° 2015	0.040079	0.222336	11	14	10	15	1213.66	1291.07	1213.66	1252.35	0.231033	1252.35	1252.35	1252.35	1252.35	0.149481	0.0773336	45	62	53	54	1252.35	1252.35	1252.35	1252.35
	Temp.3° 2016	0.0168046	0.305507	12	15	12	15	1358.04	1392.58	1369.31	1392.58	0.54772	1369.31	1369.31	1369.31	1369.31	0.420101	0.454121	55	73	66	62	1369.31	1369.31	1369.31	1369.31
	GR 2011	0.089633	0.0848787	12	14	12	14	543.101	560.226	543.101	560.226	0.277687	543.101	556.811	543.101	556.811	0.389657	0.30261	53	66	59	60	543.101	556.811	549.835	543.101
	GR 2012	0.0789826	0.0602981	12	15	12	15	528.302	554.094	530.741	554.094	0.287279	536.524	544.157	536.524	544.157	0.239233	0.112742	49	70	62	57	536.524	544.157	550.196	530.741
	GR 2013	0.105193	0.368066	12	14	12	14	538.842	565.179	541.094	542.525	0.351078	536.591	536.591	536.591	536.591	0.149646	0.576318	50	68	60	58	536.591	536.591	536.591	536.591
	GR 2014	0.0710097	0.124283	12	15	12	15	545.356	561.043	537.649	561.043	0.489479	553.064	553.064	553.064	553.064	0.23716	0.955906	47	66	58	55	553.064	553.064	553.064	561.043
	GR 2015	0.040079	0.222336	11	14	10	15	553.372	580.01	553.372	565.397	0.365282	565.397	565.397	565.397	565.397	0.277553	0.0681641	43	62	52	53	565.397	565.397	565.397	565.397
	GR 2016	0.0168046	0.305507	12	15	12	15	514.224	525.596	517.135	525.596	0.54772	517.135	517.135	517.135	517.135	0.420101	0.454121	55	73	66	62	517.135	517.135	517.135	517.135
		p values allele phasing										p values marker analysis
		GF.GA-47-42	Villard Blanc									GF.GA-47-42: lm, Villard Blanc: ll
		E1/E2	L1/L2	# alleles - E1	# alleles - E2	# alleles - L1	# alleles - L2	median E1	median E2	median L1	median L2	m	# alleles m	# alleles l not paired with m	median m	median l not paired with m
VIT_205s0102g01160	DotY 1999	0.749394	0.318623	7	27	20	14	167	168	168	168	0.624959	50	75	168	167
E1/E2, L1/L2	DotY 2009	0.563703	0.377056	7	28	20	15	164	164	164	164	0.248933	50	79	162	163
	DotY 2010	0.8	0.077	7	27	19	15	177	177	178	176	0.899979	50	79	176	175
VvFPA	DotY 2011	0.624272	0.435156	7	27	19	15	151	153	153	153	0.770407	45	77	152	151
Chr5:23301727..23304317	DotY 2012	0.173546	0.177016	7	28	20	15	160	161	161	160	0.642939	48	73	158	159
	DotY 2013	0.749394	0.193373	7	27	19	15	173	173	174	172	0.558793	49	71	171	171
GAVBInd_007 (llxlm)	DotY 2014	0.725938	0.257074	7	28	20	15	157	157	157	156	0.864167	50	71	156.5	156
Chr5:23302979..23303340	DotY 2015	0.21677	0.715719	7	27	19	15	162	164	164	162	0.112391	47	64	162	162
m=E2	DotY 2016	0.26551	0.386125	7	28	20	15	171	173	173	172	0.974078	53	79	172	172
	Median DotY	0.536187	0.257074	7	28	20	15	0.55	0.6	0.6	0.55	0.70002	53	79	0.48	0.5
	Temp.3° 2011	0.670168	0.543866	7	27	19	15	1170.61	1209.22	1209.22	1209.22	0.541559	48	76	1198.98	1170.61
	Temp.3° 2012	0.216021	0.271332	7	28	20	15	1207.58	1218.09	1212.84	1207.58	0.865221	49	73	1194.75	1194.75
	Temp.3° 2013	0.881497	0.349027	7	27	19	15	1191.16	1191.16	1202.28	1180.44	0.884905	50	71	1167.66	1167.66
	Temp.3° 2014	1	0.543866	7	27	19	15	1270.24	1270.24	1270.24	1245.36	0.947585	48	70	1233.63	1245.36
	Temp.3° 2015	0.192379	0.909802	6	26	17	15	1216.64	1252.35	1252.35	1252.35	0.189127	45	65	1252.35	1252.35
	Temp.3° 2016	0.26551	0.386125	7	28	20	15	1346.77	1392.58	1392.58	1369.31	0.966229	52	79	1369.31	1369.31
	GR 2011	0.670168	0.543866	7	27	19	15	543.101	556.811	556.811	556.811	0.302955	46	76	556.811	543.101
	GR 2012	0.216021	0.271332	7	28	20	15	550.196	554.094	552.145	550.196	0.865221	49	73	544.157	544.157
	GR 2013	0.881497	0.349027	7	27	19	15	543.957	543.957	549.328	541.094	0.884905	50	71	536.591	536.591
	GR 2014	1	0.543866	7	27	19	15	561.043	561.043	561.043	553.064	0.995513	47	69	553.064	553.064
	GR 2015	0.192379	0.909802	6	26	17	15	554.429	565.397	565.397	565.397	0.197733	44	64	565.397	565.397
	GR 2016	0.26551	0.386125	7	28	20	15	511.313	525.596	525.596	517.135	0.966229	52	79	517.135	517.135
		p values allele phasing										p values marker analysis
		GF.GA-47-42	Villard Blanc									GF.GA-47-42	Villard Blanc
		E1/E2	L1/L2	# alleles - E1	# alleles - E2	# alleles - L1	# alleles - L2	median E1	median E2	median L1	median L2	a/b	c/d	# alleles a	# alleles b	# alleles c	# alleles d	median a	median b	median c	median d
VIT_206s0009g02480	DotY 1999	0.958724	0.733304	16	18	27	7	167.5	168	168	168	0.137679	0.799765	65	58	91	32	168	167	168	167
E1/E2, L1/L2	DotY 2009	0.703349	0.783327	16	19	27	8	164	164	164	163	0.812564	0.655114	67	59	93	33	162	163	163	162
VvGAMYBc	DotY 2010	0,73	0.98	16	18	26	8	177	177	178	176	0.185193	0.663147	67	59	93	33	175	175	175	175
Chr6:15021045..15016088	DotY 2011	0.678845	0.350408	16	18	26	8	151	153.5	153	154	0.86012	0.539072	64	56	88	32	152	151	152	151
	DotY 2012	0.486818	0.623394	16	19	27	8	160	161	160	161	0.290647	0.868617	62	55	87	30	159	157	158	157
GAVBInd_014 (abxcd)	DotY 2013	0.425021	0.69972	15	19	26	8	172	174	173	174.5	0.245107	0.680894	62	54	87	29	171	171	171	171
Chr6:15019109..15018684	DotY 2014	0.456242	0.49179	16	19	27	8	157	157	157	157	0.0329496	0.98257	64	53	87	30	157	156	156	157
A = E1	DotY 2015	0.532418	0.807541	15	19	26	8	162	164	163	163	0.696245	0.913469	61	47	80	28	162	162	162	162
B = E2	DotY 2016	0.728073	0.49179	16	19	27	8	173	172	173	172	0.529496	0.329896	70	59	96	33	172	172	172	172
C = L1	Median DotY	0.691102	0.679988	16	19	27	8	0.57	0.61	0.6	0.625	0.453658	0.785165	70	59	96	33	0.5	0.5	0.5	0.47
D = L2	Temp.3° 2011	0.795809	0.319883	16	18	26	8	1170.61	1209.22	1189.91	1230.21	0.328076	0.202215	63	58	89	32	1188.74	1170.61	1170.61	1189.91
	Temp.3° 2012	0.631126	0.516868	16	19	27	8	1207.58	1218.09	1207.58	1218.09	0.120264	0.486872	63	55	88	30	1194.75	1167.18	1181.32	1174.25
	Temp.3° 2013	0.715719	0.556064	15	19	26	8	1180.44	1191.16	1191.16	1209.35	0.0778595	0.714267	63	54	88	29	1167.66	1167.66	1167.66	1167.66
	Temp.3° 2014	0.917558	0.903058	16	18	26	8	1270.24	1257.8	1257.8	1270.24	0.0102318	0.989496	61	53	86	28	1270.24	1221.91	1221.91	1245.36
	Temp.3° 2015	0.73244	0.947952	14	18	24	8	1252.35	1252.35	1252.35	1271.71	0.784814	0.385485	60	47	80	27	1252.35	1252.35	1252.35	1252.35
	Temp.3° 2016	0.728073	0.49179	16	19	27	8	1392.58	1369.31	1392.58	1369.31	0.518709	0.504168	68	59	94	33	1369.31	1369.31	1369.31	1369.31
	GR 2011	0.795809	0.319883	16	18	26	8	543.101	556.811	549.956	563.119	0.504032	0.267534	63	56	87	32	549.835	543.101	543.101	549.956
	GR 2012	0.631126	0.516868	16	19	27	8	550.196	554.094	550.196	554.094	0.120264	0.486872	63	55	88	30	544.157	530.741	536.524	533.633
	GR 2013	0.715719	0.556064	15	19	26	8	541.094	543.957	543.957	551.783	0.0778595	0.714267	63	54	88	29	536.591	536.591	536.591	536.591
	GR 2014	0.917558	0.903058	16	18	26	8	561.043	557.053	557.053	561.043	0.0151775	0.936392	61	52	85	28	561.043	545.101	545.101	553.064
	GR 2015	0.73244	0.947952	14	18	24	8	565.397	565.397	565.397	572.703	0.811133	0.490706	59	46	78	27	565.397	565.397	565.397	565.397
	GR 2016	0.728073	0.49179	16	19	27	8	525.596	517.135	525.596	517.135	0.518709	0.504168	68	59	94	33	517.135	517.135	517.135	517.135
		p values allele phasing										p values marker analysis
		GF.GA-47-42	Villard Blanc									GF.GA-47-42: lm, Villard Blanc: ll
		E1/E2	L1/L2	# alleles - E1	# alleles - E2	# alleles - L1	# alleles - L2	median E1	median E2	median L1	median L2	m	# alleles m	# alleles l not paired with m	median m	median l not paired with m
VIT_211s0052g01800	DotY 1999	0.610078	0.29441	14	19	18	15	168	168	167.5	168	0.510701	66	59	167.5	167
E1/E2, L1/L2	DotY 2009	0.590848	0.487878	15	19	19	15	164	164	164	164	0.773077	65	63	162	162
VvCOL5	DotY 2010	0.96	0.79	14	19	18	15	177.5	177	177.5	177	0.0686564	65	63	175	175
Chr11:19620851..19622370	DotY 2011	0.610078	0.638344	14	19	18	15	152.5	153	152	153	0.520473	61	61	151	153
	DotY 2012	0.487878	0.602878	15	19	19	15	161	160	160	161	0.944899	61	58	158	157
GAVBInd_015 (llxlm)	DotY 2013	0.884155	0.704221	14	19	18	15	175.5	173	173	174	0.929225	60	58	171	171
Chr11:19621808..19622007	DotY 2014	0.741776	0.972331	15	19	19	15	157	157	157	157	0.817109	61	58	156	156.5
	DotY 2015	0.278076	0.856544	15	18	18	15	162	164	163	164	0.930821	58	52	162	162
	DotY 2016	0.84871	0.87597	15	19	19	15	172	173	173	172	0.891955	67	64	172	172
	Median DotY	0.44543	0.567124	15	19	19	15	0.66	0.6	0.59	0.6	0.814344	67	64	0.5	0.5
	Temp.3° 2011	0.560018	0.758601	14	19	18	15	1201.01	1209.22	1189.91	1209.22	0.620737	61	63	1170.61	1188.74
	Temp.3° 2012	0.385882	0.835146	15	19	19	15	1218.09	1207.58	1207.58	1218.09	0.693589	60	61	1188.04	1167.18
	Temp.3° 2013	0.675291	0.899302	14	19	18	15	1223.74	1191.16	1191.16	1180.44	0.935152	59	61	1167.66	1167.66
	Temp.3° 2014	0.828263	0.942355	15	18	18	15	1270.24	1270.24	1270.24	1270.24	0.664733	58	59	1221.91	1221.91
	Temp.3° 2015	0.579991	0.873845	15	16	17	14	1252.35	1252.35	1252.35	1252.35	0.94743	59	51	1252.35	1252.35
	Temp.3° 2016	0.84871	0.87597	15	19	19	15	1369.31	1392.58	1392.58	1369.31	0.593888	64	66	1369.31	1369.31
	GR 2011	0.560018	0.758601	14	19	18	15	553.371	556.811	549.956	556.811	0.615758	60	62	543.101	553.323
	GR 2012	0.385882	0.835146	15	19	19	15	554.094	550.196	550.196	554.094	0.693589	60	61	540.341	530.741
	GR 2013	0.675291	0.899302	14	19	18	15	558.665	543.957	543.957	541.094	0.935152	59	61	536.591	536.591
	GR 2014	0.828263	0.942355	15	18	18	15	561.043	561.043	561.043	561.043	0.658552	57	58	545.101	549.083
	GR 2015	0.579991	0.873845	15	16	17	14	565.397	565.397	565.397	565.397	0.965598	58	50	565.397	565.397
	GR 2016	0.84871	0.87597	15	19	19	15	517.135	525.596	525.596	517.135	0.593888	64	66	517.135	517.135
		p values allele phasing										p values marker analysis
		GF.GA-47-42	Villard Blanc									GF.GA-47-42: lm, Villard Blanc: ll
		E1/E2	L1/L2	# alleles - E1	# alleles - E2	# alleles - L1	# alleles - L2	median E1	median E2	median L1	median L2	m	# alleles m	# alleles l not paired with m	median m	median l not paired with m
VIT_213s0067g03390	DotY 1999	0.884254	0.520269	13	14	9	18	168	167.5	168	168	0.928918	64	63	167	167
E1/E2, L1/L2	DotY 2009	0.662472	0.290226	14	14	9	19	164	164	164	164	0.54183	66	64	164	162
VvPPR37b	DotY 2010	0.38	0.65	14	13	8	19	177	178	176.5	177	0.970282	66	64	175	175
Chr13:1862179..1864516	DotY 2011	0.865135	0.23219	14	13	8	19	153	153	151.5	153	0.459475	63	61	153	151
	DotY 2012	0.926781	0.491021	14	14	9	19	161	160.5	161	161	0.354781	61	60	158	159
GAVBInd_018 (llxlm)	DotY 2013	0.941974	0.816961	14	13	9	18	173	173	173	173.5	0.642286	60	60	171	171
Chr13:1863290..1863575	DotY 2014	0.696126	0.980377	14	14	9	19	157	157.5	157	157	0.80745	62	59	156	157
m=E1	DotY 2015	1	0.625106	14	13	9	18	162	164	162	164	0.782232	56	56	162	162
	DotY 2016	0.713185	0.786733	14	14	9	19	173	172	173	172	0.614248	67	66	172	172
	Median DotY	0.730389	0.431241	14	14	9	19	0.595	0.61	0.6	0.59	0.87662	67	66	0.48	0.5
	Temp.3° 2011	0.789551	0.276358	14	13	8	19	1189.91	1209.22	1185.09	1209.22	0.266931	64	62	1198.98	1170.61
	Temp.3° 2012	0.7652	0.675851	14	14	9	19	1212.84	1212.84	1218.09	1207.58	0.647015	63	60	1181.32	1188.04
	Temp.3° 2013	0.752443	0.857136	14	13	9	18	1180.44	1191.16	1191.16	1185.8	0.991828	62	60	1167.66	1167.66
	Temp.3° 2014	0.884254	0.729984	14	13	8	19	1270.24	1245.36	1245.36	1270.24	0.733667	61	58	1221.91	1245.36
	Temp.3° 2015	0.836996	0.914159	14	12	9	17	1252.35	1271.71	1252.35	1252.35	0.732881	60	52	1252.35	1252.35
	Temp.3° 2016	0.713185	0.786733	14	14	9	19	1392.58	1369.31	1392.58	1369.31	0.668648	68	64	1369.31	1369.31
	GR 2011	0.789551	0.276358	14	13	8	19	549.956	556.811	549.193	556.811	0.25761	63	61	556.811	543.101
	GR 2012	0.7652	0.675851	14	14	9	19	552.145	552.145	554.094	550.196	0.647015	63	60	536.524	540.341
	GR 2013	0.752443	0.857136	14	13	9	18	541.094	543.957	543.957	542.525	0.991828	62	60	536.591	536.591
	GR 2014	0.884254	0.729984	14	13	8	19	561.043	553.064	553.064	561.043	0.973907	59	58	545.101	553.064
	GR 2015	0.836996	0.914159	14	12	9	17	565.397	572.703	565.397	565.397	0.968957	58	52	565.397	565.397
	GR 2016	0.713185	0.786733	14	14	9	19	525.596	517.135	525.596	517.135	0.668648	68	64	517.135	517.135
		p values allele phasing										p values marker analysis										p values marker analysis
		GF.GA-47-42	Villard Blanc									GF.GA-47-42: ef, Villard Blanc: eg										GF.GA-47-42: lm, Villard Blanc: ll
		E1/E2	L1/L2	# alleles - E1	# alleles - E2	# alleles - L1	# alleles - L2	median E1	median E2	median L1	median L2	f	g	# alleles f	# alleles e (not paired with f)	# alleles g	# alleles e (not paired with g)	median f	median e (not paired with f)	median g	median e (not paired with g)	m (E2)	# alleles m	# alleles l not paired with m	median m	median l not paired with m
VIT_213s0019g03550	DotY 1999	0.286164	0.759973	18	15	11	22	167.5	168	168	168	0.537094	0.533919	63	64	63	64	168	167	167	167.5	0.46953	66	63	168	167
E1/E2, L1/L2	DotY 2009	0.274588	0.471063	19	15	12	22	164	164	164	164	0.440406	0.458186	67	65	66	66	164	162	162.5	162	0.296139	69	64	164	162
VvTOE3	DotY 2010	0.054	0.97	19	14	11	22	176	178	178	176.5	0.262837	0.902201	67	66	65	66	175	175	175	175	0.173838	69	64	175	175
Chr13:4720125..4724087	DotY 2011	0.274492	0.674424	19	14	11	22	151	153.5	153	152	0.31735	0.870558	62	63	62	63	152.5	151	152	151	0.13159	64	62	152.5	151
	DotY 2012	0.298093	0.678558	19	15	12	22	160	161	161	160	0.162263	0.872947	64	60	62	62	159.5	157	159	158	0.113871	65	59	160	157
GAVBInd_016 (efxeg)	DotY 2013	0.662031	0.764641	19	14	12	21	172	173.5	173	173	0.349368	0.1329	62	61	63	60	171	171	171	171	0.363754	63	60	171	171
Chr13:4724087..4723743	DotY 2014	0.322905	0.828812	19	15	12	22	157	158	157	157	0.611943	0.928324	63	61	62	62	157	156	156	156.5	0.246049	64	60	157	156
f=E2, g=L2	DotY 2015	0.677569	0.836922	18	15	12	21	162	164	162	164	0.295674	0.417635	56	58	56	58	162	162	162	162	0.244179	57	57	162	162
	DotY 2016	0.477066	0.397061	19	15	12	22	173	173	173	172	0.0893055	0.463724	69	66	68	67	172	172	172	172	0.0577903	71	65	172	172
	Median DotY	0.231458	0.942542	19	15	12	22	0.56	0.61	0.605	0.57	0.228637	0.846462	69	66	68	67	0.51	0.48	0.5	0.5	0.129498	71	65	0.52	0.48
GAVBInd_017 (llxlm)	Temp.3° 2011	0.274492	0.674424	19	14	11	22	1170.61	1220.32	1209.22	1189.91	0.143746	0.978334	64	61	63	62	1188.74	1170.61	1170.61	1170.61	0.0782584	64	64	1188.74	1170.61
Chr13:4724087..4721775	Temp.3° 2012	0.298093	0.678558	19	15	12	22	1207.58	1218.09	1218.09	1207.58	0.190427	0.0632401	62	62	64	60	1201.16	1167.18	1194.75	1181.32	0.0686065	65	60	1207.58	1167.18
	Temp.3° 2013	0.662031	0.764641	19	14	12	21	1180.44	1196.72	1191.16	1191.16	0.642667	0.960721	61	60	61	60	1167.66	1167.66	1167.66	1167.66	0.120688	63	61	1167.66	1167.66
	Temp.3° 2014	0.622896	0.893669	19	14	11	22	1270.24	1269.82	1270.24	1270.24	0.509	0.2816	57	56	56	57	1245.36	1221.91	1245.36	1233.63	0.495308	62	59	1245.36	1221.91
	Temp.3° 2015	0.69141	0.700033	17	14	12	19	1252.35	1271.71	1252.35	1252.35	0.104737	0.727267	67	66	67	66	1252.35	1252.35	1252.35	1252.35	0.307906	58	55	1252.35	1252.35
	Temp.3° 2016	0.477066	0.397061	19	15	12	22	1392.58	1392.58	1392.58	1369.31	0.235863	0.680034	61	64	61	64	1369.31	1369.31	1369.31	1369.31	0.0867069	70	65	1369.31	1369.31
	GR 2011	0.274492	0.674424	19	14	11	22	543.101	560.226	556.811	549.956	0.143746	0.978334	64	61	63	62	549.835	543.101	549.835	543.101	0.0714098	63	63	549.835	543.101
	GR 2012	0.298093	0.678558	19	15	12	22	550.196	554.094	554.094	550.196	0.190427	0.0632401	62	62	64	60	547.176	530.741	544.157	536.524	0.0686065	65	60	550.196	530.741
	GR 2013	0.662031	0.764641	19	14	12	21	541.094	546.642	543.957	543.957	0.636192	0.957613	60	59	60	59	536.591	536.591	536.591	536.591	0.120688	63	61	536.591	536.591
	GR 2014	0.622896	0.893669	19	14	11	22	561.043	560.027	561.043	561.043	0.313185	0.441335	55	56	54	57	553.064	545.101	553.064	553.064	0.311301	60	59	553.064	545.101
	GR 2015	0.69141	0.700033	17	14	12	19	565.397	572.703	565.397	565.397	0.104737	0.727267	67	66	67	66	565.397	565.397	565.397	565.397	0.170285	56	55	565.397	565.397
	GR 2016	0.477066	0.397061	19	15	12	22	525.596	525.596	525.596	517.135	0.237486	0.727267	67	67	66	66	517.135	517.135	517.135	517.135	0.0867069	70	65	517.135	517.135
		p values allele phasing										p values marker analysis
		GF.GA-47-42	Villard Blanc									GF.GA-47-42: lm, Villard Blanc: ll
		E1/E2	L1/L2	# alleles - E1	# alleles - E2	# alleles - L1	# alleles - L2	median E1	median E2	median L1	median L2	m	# alleles m	# alleles l not paired with m	median m	median l not paired with m
VIT_214s0081g00440	DotY 1999	0.134844	0.547045	6	19	14	11	168.5	167	167	168	0.0162886	76	54	167	168
E1/E2, L1/L2	DotY 2009	0.0778796	0.855858	7	19	15	11	168	163	164	164	0.0452389	77	58	162	164
	DotY 2010	0.13	0.22	6	19	15	10	178	176	177	175.5	0.299324	77	58	175	175.5
VvFLKa	DotY 2011	0.111674	0.505641	6	19	15	10	154.5	151	153	152	0.113734	76	52	151	153
Chr14:8304600..8312884	DotY 2012	0.0280434	0.467472	7	19	15	11	164	157	161	161	0.128384	72	55	157	160
	DotY 2013	0.203171	0.244071	6	19	15	10	175.5	172	177	172	0.0102897	72	54	171	171.5
GAVBInd_012 (llxlm)	DotY 2014	0.140458	0.275758	7	19	15	11	157	157	157	156	0.0620463	72	55	156	157
VIT_214s0081g00440	DotY 2015	0.214711	0.824407	7	18	15	10	164	162	164	162	0.129948	66	51	162	162
m=E2	DotY 2016	0.0324461	0.937947	7	19	15	11	173	172	172	173	0.0859458	79	59	172	172
	Median DotY	0.0686174	0.391805	7	19	15	11	0.67	0.49	0.6	0.55	0.00683279	79	59	0.46	0.54
	Temp.3° 2011	0.0858023	0.637287	6	19	15	10	1241.31	1170.61	1170.61	1189.91	0.647597	75	55	1170.61	1188.74
	Temp.3° 2012	0.0151862	0.659105	7	19	15	11	1258.49	1167.18	1207.58	1218.09	0.287436	73	55	1181.32	1194.75
	Temp.3° 2013	0.12674	0.470842	6	19	15	10	1223.74	1180.44	1191.16	1180.44	0.0516777	73	54	1167.66	1167.66
	Temp.3° 2014	0.0936574	0.436275	7	19	15	11	1270.24	1201.47	1270.24	1245.36	0.103041	70	54	1221.91	1257.8
	Temp.3° 2015	0.0986816	0.769698	7	17	14	10	1291.07	1213.66	1252.35	1252.35	0.178276	65	51	1252.35	1252.35
	Temp.3° 2016	0.0324461	0.937947	7	19	15	11	1392.58	1369.31	1369.31	1392.58	0.168125	79	57	1369.31	1369.31
	GR 2011	0.0858023	0.637287	6	19	15	10	566.534	543.101	543.101	549.956	0.405374	75	53	543.101	556.811
	GR 2012	0.0151862	0.659105	7	19	15	11	568.365	530.741	550.196	554.094	0.287436	73	55	536.524	544.157
	GR 2013	0.12674	0.470842	6	19	15	10	558.665	541.094	543.957	541.094	0.0516777	73	54	536.591	536.591
	GR 2014	0.0936574	0.436275	7	19	15	11	561.043	537.649	561.043	553.064	0.0868565	69	53	545.101	561.043
	GR 2015	0.0986816	0.769698	7	17	14	10	580.01	553.372	565.397	565.397	0.0788809	65	49	565.397	565.397
	GR 2016	0.0324461	0.937947	7	19	15	11	525.596	517.135	517.135	525.596	0.168125	79	57	517.135	517.135
		p values allele phasing										p values marker analysis
		GF.GA-47-42	Villard Blanc									Gf.Ga-47-42: ef, Villard Blanc: eg
		E1/E2	L1/L2	# alleles - E1	# alleles - E2	# alleles - L1	# alleles - L2	median E1	median E2	median L1	median L2	f	g	# alleles f	# alleles e (not paired with f)	# alleles g	# alleles e (not paired with g)	median f	median e (not paired with f)	median g	median e (not paired with g)
VIT_214s0006g00640	DotY 1999	0.0798088	0.067278	11	16	12	15	169	166.5	170.5	167	0.000638117	0.0213674	78	49	69	58	167	168	167	168
E1/E2, L1/L2	DotY 2009	0.0858547	0.231034	12	16	13	15	164	162	165	164	0.0189485	0.430601	78	54	69	63	162	164	162	162
VvGAIb	DotY 2010	0.22	0.037	11	16	13	14	178	175.5	178	175	0.055057	0.439986	78	69	54	63	175	175	177	175
Chr14:14805995..14809259	DotY 2011	0.159614	0.0327487	11	16	13	14	154	151	154	150.5	0.0415011	0.128949	75	50	66	59	151	153	151	153
	DotY 2012	0.0346621	0.0761433	12	16	13	15	161	156.5	164	157	0.0395524	0.654008	72	52	66	58	157.5	160	157.5	159
GAVBInd_006(efxeg)	DotY 2013	0.0066466	0.0415401	11	16	13	14	179	171.5	179	172	5.18314e-05	0.0963071	73	50	64	59	171	172	171	171
Chr14:14806045..14806275	DotY 2014	0.0130034	0.117297	12	16	13	15	158	155	157	155	0.00891887	1	73	51	65	59	156	157	156	156
f=E1, g=L2	DotY 2015	0.0358888	0.285712	12	15	13	14	164	160	164	162	0.00991235	0.761171	68	46	61	53	162	162	162	162
	DotY 2016	0.0106704	0.310851	12	16	13	15	173	172	172	172	0.0379306	0.245004	80	55	70	65	172	172	172	172
	Median DotY	0.0274448	0.0589348	12	16	13	15	0.665	0.41	0.69	0.46	0.000458116	0.252227	80	55	70	65	0.455	0.58	0.48	0.53
	Temp.3° 2011	0.126082	0.0493784	11	16	13	14	1231.41	1170.61	1209.22	1165.79	0.30983	0.261098	76	51	65	62	1170.61	1209.22	1170.61	1209.22
	Temp.3° 2012	0.0157768	0.134361	12	16	13	15	1218.09	1159.02	1218.09	1167.18	0.144264	0.831809	73	52	64	61	1181.32	1207.58	1181.32	1194.75
	Temp.3° 2013	0.00240693	0.13886	11	16	13	14	1267.05	1160.49	1238.26	1180.44	0.00119696	0.168579	74	50	62	62	1167.66	1180.44	1167.66	1167.66
	Temp.3° 2014	0.00759936	0.240128	12	16	13	15	1282.26	1201.47	1270.24	1201.47	0.0228114	0.697421	71	50	60	61	1221.91	1270.24	1233.63	1245.36
	Temp.3° 2015	0.0182038	0.426688	11	15	13	13	1291.07	1213.66	1252.35	1252.35	0.0823805	0.579113	69	44	59	54	1252.35	1252.35	1252.35	1252.35
	Temp.3° 2016	0.0106704	0.310851	12	16	13	15	1392.58	1369.31	1369.31	1369.31	0.0815461	0.593763	80	53	68	65	1369.31	1369.31	1369.31	1369.31
	GR 2011	0.126082	0.0493784	11	16	13	14	563.641	543.101	556.811	542.338	0.269742	0.246772	75	50	64	61	543.101	556.811	543.101	556.811
	GR 2012	0.0157768	0.134361	12	16	13	15	554.094	528.302	554.094	530.741	0.144264	0.831809	73	52	64	61	536.524	550.196	536.524	544.157
	GR 2013	0.00240693	0.13886	11	16	13	14	576.237	533.569	562.473	541.094	0.00119696	0.168579	74	50	62	62	536.591	541.094	536.591	536.591
	GR 2014	0.00759936	0.240128	12	16	13	15	564.016	537.649	561.043	537.649	0.016758	0.692132	70	49	59	60	545.101	561.043	553.064	553.064
	GR 2015	0.0182038	0.426688	11	15	13	13	580.01	553.372	565.397	565.397	0.0268792	0.824619	69	42	59	52	565.397	565.397	565.397	565.397
	GR 2016	0.0106704	0.310851	12	16	13	15	525.596	517.135	517.135	517.135	0.0815461	0.593763	80	53	68	65	517.135	517.135	517.135	517.135
		p values allele phasing										p values marker analysis
		GF.GA-47-42	Villard Blanc									GF.GA-47-42: lm, Villard Blanc: ll
		E1/E2	L1/L2	# alleles - E1	# alleles - E2	# alleles - L1	# alleles - L2	median E1	median E2	median L1	median L2	m (E2)	# alleles m	# alleles l not paired with m	median m	median l not paired with m
VIT_218s0001g07460	DotY 1999	0.0716878	0.0329125	17	16	15	18	167	168	167	168.5	0.689602	61	61	167	167
VvSVP2	DotY 2009	0.0653686	0.0159278	17	17	15	19	163	164	162	164	0.921311	61	64	162	163.5
E1/E2, L1/L2	DotY 2010	0.15	0.025	16	17	15	18	175	178	175	178	0.454292	61	64	175	175
Chr18:5703037..5705883	DotY 2011	0.0366834	0.0859123	16	17	15	18	150.5	153	151	153.5	0.435731	60	60	152	151
	DotY 2012	0.0760893	0.0264322	17	17	15	19	160	161	157	161	0.801603	57	59	158	159
GAVBInd_008	DotY 2013	0.227535	0.133502	17	16	15	18	173	173.5	172	173.5	0.388989	58	57	171	171
m=E2	DotY 2014	0.0705621	0.211797	17	17	15	19	155	157	156	157	0.536052	56	60	157	156
	DotY 2015	0.10894	0.0764612	16	17	15	18	162	164	160	164	0.862819	49	59	162	162
	DotY 2016	0.208685	0.314489	17	17	15	19	172	173	172	173	0.115624	62	66	172	172
	Median DotY	0.0496135	0.0635084	17	17	15	19	0.49	0.6	0.41	0.61	0.85997	62	66	0.49	0.5
	Temp.3° 2011	0.0366834	0.0859123	16	17	15	18	1165.79	1209.22	1170.61	1220.32	0.661623	60	63	1179.67	1170.61
	Temp.3° 2012	0.0760893	0.0264322	17	17	15	19	1207.58	1218.09	1167.18	1218.09	0.739538	57	62	1181.32	1194.75
	Temp.3° 2013	0.227535	0.133502	17	16	15	18	1191.16	1196.72	1180.44	1196.72	0.194524	58	60	1167.66	1167.66
	Temp.3° 2014	0.0143059	0.183668	16	17	14	19	1201.47	1270.24	1223.41	1270.24	0.40443	56	59	1245.36	1221.91
	Temp.3° 2015	0.14908	0.0593657	16	15	14	17	1252.35	1291.07	1213.66	1291.07	0.662161	51	57	1252.35	1252.35
	Temp.3° 2016	0.208685	0.314489	17	17	15	19	1369.31	1392.58	1369.31	1392.58	0.420088	61	67	1369.31	1369.31
	GR 2011	0.0366834	0.0859123	16	17	15	18	542.338	556.811	543.101	560.226	0.648158	59	62	549.835	546.468
	GR 2012	0.0760893	0.0264322	17	17	15	19	550.196	554.094	530.741	554.094	0.739538	57	62	536.524	544.157
	GR 2013	0.227535	0.133502	17	16	15	18	543.957	546.642	541.094	546.642	0.194524	58	60	536.591	536.591
	GR 2014	0.0143059	0.183668	16	17	14	19	537.649	561.043	545.356	561.043	0.5933	56	57	553.064	545.101
	GR 2015	0.14908	0.0593657	16	15	14	17	565.397	580.01	553.372	580.01	0.929309	49	57	565.397	565.397
	GR 2016	0.208685	0.314489	17	17	15	19	517.135	525.596	517.135	525.596	0.420088	61	67	517.135	517.135
		p values allele phasing										p values marker analysis										p values marker analysis
		GF.GA-47-42	Villard Blanc									GF.GA-47-42	Villard Blanc									GF.GA-47-42	Villard Blanc
		E1/N2	L1/N2	# alleles - E1	# alleles - E2	# alleles - L1	# alleles - L2	median E1	median E2	median L1	median L2	a/b	c/d	# alleles a	# alleles b	# alleles c	# alleles d	median a	median b	median c	median d	m	# alleles m	# alleles l not paired with m	median m	median l not paired with m
VIT_204s0044g00850	DotY 1999	0.0317949	0.756158	25	9	18	16	167	170	168	167.5	0.000357006	0.858249	79	61	61	79	167	168	167	167	0.000357006	79	61	167	168
VvWNK6	DotY 2009	0.0117514	0.881546	25	10	19	16	164	166	164	164	0.0019027	0.659943	80	65	64	81	162	164	162	162	0.0019027	80	65	162	164
Chr4:21997042..21997532	DotY 2010	0.19	0.69	25	9	19	15	176	178	178	176	0.00186469	0.412071	80	65	64	81	175	177	175	175	0.00186469	80	65	175	177
	DotY 2011	0.0333817	0.639613	25	9	19	15	151	155	153	151	9.0702e-05	0.672815	77	61	61	77	151	153	151	151	9.0702e-05	77	61	151	153
E1/N2, L1/N2	DotY 2012	0.0465845	0.778355	25	10	19	16	160	162.5	161	160	0.0121024	0.677708	77	58	61	74	157	159.5	158	158	0.0121024	77	58	157	159.5
	DotY 2013	0.00794382	0.308751	25	9	18	16	172	179	172.5	174	0.0038901	0.1087	77	57	60	74	171	171	171	171	0.0038901	77	57	171	171
GAVBInd_019	DotY 2014	0.0151724	0.584812	25	10	19	16	157	158.5	157	157	0.00989855	0.187721	75	60	60	75	156	157	156	157	0.00989855	75	60	156	157
Chr4:21,994,934 – 21,995,149	DotY 2015	0.0667836	0.437558	24	10	18	16	162	164	164	162	0.116027	0.397291	70	55	56	69	162	162	162	162	0.116027	70	55	162	162
	DotY 2016	0.17668	0.529249	25	10	19	16	172	173	172	173	0.0221228	0.7097	81	67	66	82	172	172	172	172	0.0221228	81	67	172	172
	Median DotY	0.00727818	0.703349	25	10	19	16	0.55	0.725	0.61	0.575	0.000175347	0.573291	81	67	66	82	0.45	0.54	0.475	0.5	0.000175347	81	67	0.45	0.54
	Temp.3° 2011	0.0274166	0.741776	25	9	19	15	1170.61	1251.21	1209.22	1170.61	0.000151554	0.563374	79	61	61	79	1170.61	1209.22	1170.61	1170.61	0.000151554	79	61	1170.61	1209.22
	Temp.3° 2012	0.029808	0.98679	25	10	19	16	1207.58	1238.29	1218.09	1207.58	0.0151741	0.363441	77	59	62	74	1167.18	1194.75	1167.18	1194.75	0.0151741	77	59	1167.18	1194.75
	Temp.3° 2013	0.00437704	0.147299	25	9	18	16	1180.44	1267.05	1180.44	1202.28	0.0264034	0.309212	77	58	61	74	1167.66	1167.66	1167.66	1167.66	0.0264034	77	58	1167.66	1167.66
	Temp.3° 2014	0.0031971	0.743077	24	10	18	16	1223.41	1294.27	1270.24	1257.8	0.0234761	0.0777172	73	59	61	71	1221.91	1270.24	1221.91	1245.36	0.0234761	73	59	1221.91	1270.24
	Temp.3° 2015	0.0464956	0.719785	23	9	17	15	1252.35	1291.07	1291.07	1252.35	0.419851	0.340564	68	54	56	66	1252.35	1252.35	1252.35	1252.35	0.419851	68	54	1252.35	1252.35
	Temp.3° 2016	0.17668	0.529249	25	10	19	16	1369.31	1392.58	1369.31	1392.58	0.021659	0.504501	80	66	65	81	1369.31	1369.31	1369.31	1369.31	0.021659	80	66	1369.31	1369.31
	GR 2011	0.0274166	0.741776	25	9	19	15	543.101	569.426	556.811	543.101	9.20779e-05	0.394765	78	60	61	77	543.101	556.811	543.101	543.101	9.20779e-05	78	60	543.101	556.811
	GR 2012	0.029808	0.98679	25	10	19	16	550.196	561.229	554.094	550.196	0.0151741	0.363441	77	59	62	74	530.741	544.157	530.741	544.157	0.0151741	77	59	530.741	544.157
	GR 2013	0.00437704	0.147299	25	9	18	16	541.094	576.237	541.094	549.328	0.0264034	0.309212	77	58	61	74	536.591	536.591	536.591	536.591	0.0264034	77	58	536.591	536.591
	GR 2014	0.0031971	0.743077	24	10	18	16	545.356	566.99	561.043	557.053	0.0137852	0.104919	73	58	60	71	545.101	561.043	545.101	553.064	0.0137852	73	58	545.101	561.043
	GR 2015	0.0464956	0.719785	23	9	17	15	565.397	580.01	580.01	565.397	0.387559	0.341764	67	53	55	65	565.397	565.397	565.397	565.397	0.387559	67	53	565.397	565.397
	GR 2016	0.17668	0.529249	25	10	19	16	517.135	525.596	517.135	525.596	0.021659	0.504501	80	66	65	81	517.135	517.135	517.135	517.135	0.021659	80	66	517.135	517.135
		p values allele phasing					p values marker analysis
		GF.GA-47-42					GF.GA-47-42	Villard Blanc
		E1/E2	# alleles - E1	# alleles - E2	median E1	median E2	a/b	c/d	# alleles a	# alleles b	# alleles c	# alleles d	median a	median b	median c	median d
VIT_214s0083g01030	DotY 1999	0.00769698	11	13	169	166	3.62268e-06	0.226174	54	86	62	78	168	167	168	167
VvFUL2	DotY 2009	0.00653527	12	13	166	162	0.000190118	0.49304	57	87	64	80	164	162	162.5	162
Chr14:23324870..23319446	DotY 2010	0.043	11	13	178	175	0.00550543	0.987169	57	87	64	80	177	175	175	175
	DotY 2011	0.0425828	11	13	155	151	0.014526	0.303672	53	84	61	76	153	151	151	151.5
E1/E2, L0/L0	DotY 2012	0.00769314	12	13	162.5	156	0.00461176	0.492198	56	78	60	74	160	157	159	158
	DotY 2013	0.00541994	11	13	179	171	3.93749e-07	0.664228	54	79	60	73	172	170	171	171
GAVBInd_020 (ab x cd)	DotY 2014	0.00509081	12	13	158.5	155	0.000907821	0.966144	55	79	61	73	157	156	156	156
Chr14:23323205..23322789	DotY 2015	0.0110744	12	12	164	160	0.000133296	0.529203	50	74	57	67	162	162	162	162
	DotY 2016	0.00176247	12	13	173.5	172	0.0187632	0.248831	58	89	67	80	172	172	172	172
	Median DotY	0.00253776	12	13	0.725	0.41	5.68134e-06	0.934904	58	89	67	80	0.575	0.44	0.5	0.49
	Temp.3° 2011	0.0298089	11	13	1251.21	1170.61	0.0678055	0.45677	55	84	60	79	1209.22	1170.61	1170.61	1170.61
	Temp.3° 2012	0.00253776	12	13	1238.29	1150.85	0.0083571	0.522912	57	78	61	74	1207.58	1167.18	1194.75	1181.32
	Temp.3° 2013	0.00175657	11	13	1267.05	1153.32	3.62893e-06	0.54789	55	79	61	73	1180.44	1153.32	1167.66	1167.66
	Temp.3° 2014	0.00160617	12	13	1294.27	1201.47	0.00290449	0.922482	55	76	58	73	1270.24	1221.91	1245.36	1221.91
	Temp.3° 2015	0.0042114	11	12	1291.07	1197.3	0.00298998	0.546247	46	75	53	68	1252.35	1213.66	1252.35	1252.35
	Temp.3° 2016	0.00176247	12	13	1400.95	1369.31	0.0332594	0.380682	58	87	65	80	1369.31	1369.31	1369.31	1369.31
	GR 2011	0.0298089	11	13	569.426	543.101	0.0534267	0.307954	54	83	60	77	556.811	543.101	543.101	549.835
	GR 2012	0.00253776	12	13	561.229	525.862	0.0083571	0.522912	57	78	61	74	550.196	530.741	544.157	536.524
	GR 2013	0.00175657	11	13	576.237	530.548	3.62893e-06	0.54789	55	79	61	73	541.094	530.548	536.591	536.591
	GR 2014	0.00160617	12	13	566.99	537.649	0.00139303	0.970112	54	76	58	72	561.043	545.101	553.064	549.083
	GR 2015	0.0042114	11	12	580.01	548.417	0.000513639	0.367627	44	75	53	66	565.397	553.372	565.397	565.397
	GR 2016	0.00176247	12	13	529.384	517.135	0.0332594	0.380682	58	87	65	80	517.135	517.135	517.135	517.135
