# Supplementary material for: Characterization of genes and alleles involved in the control of flowering time in grapevine
Source: PLoS One. 2019 Jul 3;14(7):e0214703. doi: 10.1371/journal.pone.0214703 (PMC6608932; doi:10.1371/journal.pone.0214703)
Supplement: S9 Table — (XLS) [file pone.0214703.s013.xls]

## Sheet: inflorescence genes
inflorescence-specific FTC candidate genes
Gene-ID	chromosome	start	end	length	strand	Gene name
VIT_201s0011g00130	chr1	230152	236567	6415	+	VvSPL6a
VIT_210s0003g03710	chr10	6283790	6322024	38234	+	VvCUL4
VIT_219s0014g02350	chr19	2484255	2485739	1484	-	VvSPL3a
VIT_217s0053g00780	chr17	16226906	16231203	4297	-	VvHDG11
VIT_201s0011g03070	chr1	2751566	2753036	1470	+	VvRAV1b
VIT_204s0023g01430	chr4	17933280	17937231	3951	-	VvNUCb
VIT_206s0004g07230	chr6	7983729	7986100	2371	+	VvUGT87A1c
VIT_208s0007g03880	chr8	17859611	17869331	9720	-	VvPCFS4e
VIT_213s0019g02450	chr13	3700699	3706110	5411	-	VvBELh
VIT_219s0015g01120	chr19	9194417	9199970	5553	+	VvRPK1
VIT_209s0002g00080	chr9	56559	59833	3274	+	VvPSYR1
VIT_210s0003g00050	chr10	1346191	1348771	2580	+	VvSPB1
VIT_201s0011g00110	chr1	193865	206588	12723	-	VvSEP4
VIT_204s0008g00660	chr4	595113	602256	7143	+	VvELF3
VIT_215s0048g02540	chr15	16686112	16692048	5936	-	VvPRR95
VIT_209s0002g04340	chr9	3967729	3972081	4352	-	VvGL2
VIT_212s0059g01420	chr12	6341424	6352095	10671	-	VvCOP1a
VIT_211s0052g00730	chr11	18287912	18290912	3000	+	VvADOb
VIT_217s0000g04990	chr17	5434018	5452725	18707	-	VvFUL1
VIT_206s0004g02580	chr6	3097994	3107810	9816	+	VvBELi
VIT_219s0014g00300	chr19	291985	305847	13862	-	VvTPS1a
VIT_207s0151g01040	chr7	1223264	1230273	7009	-	VvGA1
VIT_210s0116g00410	chr10	189638	195475	5837	-	VvGA2OX8d
VIT_203s0038g00160	chr3	119955	125526	5571	+	VvEBS
VIT_216s0098g00900	chr16	21231035	21238345	7310	-	VvAPRP5
VIT_208s0007g02810	chr8	16860673	16864592	3919	+	VvRAV2
VIT_214s0006g00640	chr14	14806872	14809122	2250	+	VvGAIb
VIT_210s0116g00160	chr10_random	77087	83420	6333	-	VvBAHCC
VIT_203s0038g02100	chr3	1440970	1447468	6498	-	VvMETTL16
VIT_219s0027g00010	chr19	18055800	18061645	5845	+	VvLRR-RLK
VIT_215s0046g00760	chr15	17677646	17689523	11877	+	VvATXc
VIT_218s0041g01880	chr18	26888662	26896754	8092	-	VvAG3
VIT_204s0008g01160	chr4	953643	957425	3782	+	VvNUCd
VIT_208s0007g08250	chr8	21596967	21603488	6521	+	VvNF-YA1c
VIT_217s0000g00430	chr17	299560	302242	2682	+	VvbHLH137
VIT_208s0007g06520	chr8	20249662	20252713	3051	-	VvACTe
VIT_202s0025g03560	chr2	3074289	3119467	45178	+	VvJMJ5
VIT_201s0026g02230	chr1	11680537	11687407	6870	+	VvCUL3a
VIT_204s0008g02610	chr4	2147952	2148813	861	+	VvFPF1a
VIT_213s0084g00660	chr13	19780544	19807148	26604	-	VvTGA2a
VIT_207s0104g01150	chr7	2206448	2213427	6979	-	VvCELF
VIT_206s0004g07220	chr6	7980168	7981988	1820	+	VvUGT87A1b
VIT_202s0234g00030	chr2	36582	40013	3431	+	VvEMF2c
VIT_215s0021g02140	chr15	12988877	13025618	36741	-	VvBREb
VIT_215s0021g02140	chr15	12988877	13025618	36741	-	VvBREc
VIT_213s0067g01020	chr13	584205	586569	2364	-	VvF3Ha
VIT_204s0008g03660	chr4	3008659	3015822	7163	-	VvEMF1b
VIT_201s0011g05960	chr1	5722102	5727217	5115	-	VvTPS6
VIT_208s0007g06370	chr8	20145531	20170881	25350	+	VvPIE1a
VIT_219s0085g00560	chr19	22938850	22943526	4676	+	VvPRRi
VIT_208s0007g01290	chr8	15381600	15387977	6377	-	VvBELj
VIT_206s0004g07250	chr6	7994693	7996798	2105	+	VvUGT87A1e
VIT_204s0008g07340	chr4	7669233	7671703	2470	-	VvCOL4
VIT_207s0031g01320	chr7	17404970	17410595	5625	+	VvTGA1
VIT_204s0008g00880	chr4	747055	750076	3021	-	VvATH1
VIT_218s0001g01390	chr18	1982611	1985550	2939	-	VvGA20OX1a
VIT_212s0028g03350	chr12	4108169	4110257	2088	-	VvSPB1
VIT_213s0019g01220	chr13_random	2870430	2873060	2630	-	VvSCL3a
VIT_203s0017g02160	chr3	18906528	18917596	11068	+	VvSUF4c
VIT_214s0030g00440	chr14	4293572	4298380	4808	-	VvGID1Ba
VIT_201s0011g03520	chr1	3190592	3193373	2781	+	VvCOL16
VIT_214s0066g01220	chr14	27708041	27709589	1548	-	VvWERa
VIT_207s0031g00320	chr7	16560116	16572925	12809	+	VvCLFa
VIT_201s0011g05810	chr1	5580698	5585530	4832	-	VvADOd
VIT_204s0043g00760	chr4	14943616	14962525	18909	+	VvSECb
VIT_203s0038g00050	chr3	40891	48218	7327	-	VvBELe
VIT_210s0116g00720	chr10	317322	328216	10894	-	VvPCFS4a
VIT_206s0004g05120	chr6	6067481	6071559	4078	+	VvLUX
